# Supplementary material for: Single-cell RNA sequencing reveals the mechanism of sonodynamic therapy combined with a RAS inhibitor in the setting of hepatocellular carcinoma
Source: J Nanobiotechnology. 2021 Jun 12;19:177. doi: 10.1186/s12951-021-00923-3 (PMC8199394; doi:10.1186/s12951-021-00923-3)
Supplement: Supplementary file 7 — Additional file 7: Table S2. The GO enrichment terms of Group A vs Group C. [file 12951_2021_923_MOESM7_ESM.xls]

Table S2 The GO enrichment terms of Group A vs Group C
Category	ID	Description	GeneRatio	BgRatio	pvalue	padj	geneID	geneName	Count
BP	GO:0022613	ribonucleoprotein complex biogenesis	316/5383	472/14150	3.12E-38	1.78E-34	ENSG00000215301/ENSG00000008988/ENSG00000100664/ENSG00000141759/ENSG00000048740/ENSG00000261236/ENSG00000106263/ENSG00000100129/ENSG00000074201/ENSG00000099995/ENSG00000197728/ENSG00000130826/ENSG00000023734/ENSG00000077348/ENSG00000106682/ENSG00000007392/ENSG00000162851/ENSG00000110700/ENSG00000168028/ENSG00000145912/ENSG00000134419/ENSG00000105202/ENSG00000175792/ENSG00000100029/ENSG00000110107…	DDX3X/RPS20/EIF5/TXNL4A/CELF2/BOP1/EIF3B/EIF3L/CLNS1A/SF3A1/RPS26/DKC1/STRAP/EXOSC5/EIF4H/LUC7L/TFB2M/RPS13/RPSA/NHP2/RPS15A/FBL/RUVBL1/PES1/PRPF19/DDX1/GTF3A/RPL28/DDX21/SRSF9/TBL3/RPL36/RPL17/NOB1/UTP4/CNOT7/RPL4/SF3A3/SNRNP200/C1QBP/ISY1/EIF3D/PTGES3/NLE1/RPP21/SRSF10/RRP1B/MRPL10/NOLC1/NPM3/SNRPC/PRPF6/LSM4/NSUN5/RPS2/SNRPG/PA2G4/RPL35A/RAN/SNRPD2/WDR18/EXOSC10/RRP1/RPL13/DDX56/SRSF5/EBNA1BP2…	316
BP	GO:0042254	ribosome biogenesis	216/5383	327/14150	3.28E-25	9.36E-22	ENSG00000215301/ENSG00000008988/ENSG00000261236/ENSG00000197728/ENSG00000130826/ENSG00000077348/ENSG00000162851/ENSG00000110700/ENSG00000168028/ENSG00000145912/ENSG00000134419/ENSG00000105202/ENSG00000100029/ENSG00000122034/ENSG00000108107/ENSG00000165732/ENSG00000183751/ENSG00000130255/ENSG00000265681/ENSG00000141101/ENSG00000141076/ENSG00000174444/ENSG00000108561/ENSG00000073536/ENSG00000241370…	DDX3X/RPS20/BOP1/RPS26/DKC1/EXOSC5/TFB2M/RPS13/RPSA/NHP2/RPS15A/FBL/PES1/GTF3A/RPL28/DDX21/TBL3/RPL36/RPL17/NOB1/UTP4/RPL4/C1QBP/NLE1/RPP21/RRP1B/MRPL10/NOLC1/NPM3/NSUN5/RPS2/PA2G4/RPL35A/RAN/WDR18/EXOSC10/RRP1/RPL13/DDX56/EBNA1BP2/RPLP1/PIH1D1/RPS10/DROSHA/NOM1/RPS28/RPL39/MRPL11/TSR3/TRMT112/RPS15/IMP4/NAT10/RSL1D1/DCAF13/EIF2A/RPS19/DDX49/MRTO4/MRPL1/UTP11/WDR46/XRN2/RPS3/MPHOSPH6/C1D/DHX30/NO…	216
BP	GO:0016072	rRNA metabolic process	195/5383	290/14150	2.69E-24	5.12E-21	ENSG00000008988/ENSG00000127616/ENSG00000261236/ENSG00000197728/ENSG00000130826/ENSG00000077348/ENSG00000162851/ENSG00000110700/ENSG00000168028/ENSG00000145912/ENSG00000134419/ENSG00000105202/ENSG00000113648/ENSG00000100029/ENSG00000122034/ENSG00000108107/ENSG00000165732/ENSG00000115207/ENSG00000183751/ENSG00000130255/ENSG00000265681/ENSG00000141101/ENSG00000141076/ENSG00000174444/ENSG00000241370…	RPS20/SMARCA4/BOP1/RPS26/DKC1/EXOSC5/TFB2M/RPS13/RPSA/NHP2/RPS15A/FBL/H2AFY/PES1/GTF3A/RPL28/DDX21/GTF3C2/TBL3/RPL36/RPL17/NOB1/UTP4/RPL4/RPP21/RRP1B/NOLC1/NPM3/NSUN5/RPS2/PA2G4/RPL35A/WDR18/EXOSC10/RRP1/RPL13/DDX56/EBNA1BP2/RPLP1/PIH1D1/RPS10/NCL/DROSHA/RPS28/GTF3C5/RPL39/TSR3/TRMT112/RPS15/IMP4/NAT10/RSL1D1/DCAF13/RPS19/DDX49/MRTO4/MRPL1/UTP11/WDR46/XRN2/RPS3/MPHOSPH6/C1D/NOC4L/DDX27/RPL29/MRPS…	195
BP	GO:0006413	translational initiation	140/5383	190/14150	1.05E-23	1.50E-20	ENSG00000215301/ENSG00000008988/ENSG00000100664/ENSG00000173812/ENSG00000187840/ENSG00000106263/ENSG00000100129/ENSG00000172531/ENSG00000197728/ENSG00000106682/ENSG00000110700/ENSG00000168028/ENSG00000134419/ENSG00000079785/ENSG00000108107/ENSG00000087074/ENSG00000130255/ENSG00000265681/ENSG00000156976/ENSG00000151465/ENSG00000130811/ENSG00000174444/ENSG00000155506/ENSG00000100353/ENSG00000121774…	DDX3X/RPS20/EIF5/EIF1/EIF4EBP1/EIF3B/EIF3L/PPP1CA/RPS26/EIF4H/RPS13/RPSA/RPS15A/DDX1/RPL28/PPP1R15A/RPL36/RPL17/EIF4A2/CDC123/EIF3G/RPL4/LARP1/EIF3D/KHDRBS1/RPS2/RPL35A/RPL13/POLR2G/RPLP1/NCBP1/RPS10/RPS28/RPL39/RPS15/AGO2/PCBP2/PPP1R15B/PTBP1/EIF2S3/EIF2A/RPS19/GLE1/RPS3/DHX29/EIF5B/RPL29/EIF2AK1/EIF4G1/RPL3/EIF3M/SSB/RPS6/EIF4B/RPL22/RPS8/EIF2AK4/EIF2S1/RPS23/RPS25/RPS27A/PAIP2/RPL7A/EIF2S2/EIF…	140
BP	GO:0009123	nucleoside monophosphate metabolic process	215/5383	333/14150	3.61E-23	4.12E-20	ENSG00000067225/ENSG00000171314/ENSG00000017427/ENSG00000143799/ENSG00000111640/ENSG00000186010/ENSG00000102144/ENSG00000010256/ENSG00000178035/ENSG00000179091/ENSG00000128050/ENSG00000106617/ENSG00000074800/ENSG00000153823/ENSG00000099624/ENSG00000135002/ENSG00000241468/ENSG00000165283/ENSG00000141959/ENSG00000162433/ENSG00000134333/ENSG00000084774/ENSG00000179271/ENSG00000143179/ENSG00000168209…	PKM/PGAM1/IGF1/PARP1/GAPDH/NDUFA13/PGK1/UQCRC1/IMPDH2/CYC1/PAICS/PRKAG2/ENO1/PID1/ATP5D/RFK/ATP5J2/STOML2/PFKL/AK4/LDHA/CAD/GADD45GIP1/UCK2/DDIT4/ATIC/MT-ND4L/AK2/TYMS/UQCRQ/APRT/PFKP/ATP5J/ADSL/ATP7A/NDUFS8/PGM1/NDUFS7/IMPDH1/ATP5O/GART/NDUFB2/NDUFA8/NUP188/ATP5F1/HSPA1B/ADSS/DUT/ATP5A1/ATP6V0A1/HIF1A/NDUFV1/ADK/GPI/OGDH/NUP210/UQCR11/NDUFB4/COX5A/ATP5E/COX6B1/PFKM/AK3/PRPS1/UQCRH/HPRT1/NUDT5/AT…	215
BP	GO:0006364	rRNA processing	175/5383	257/14150	7.31E-23	6.96E-20	ENSG00000008988/ENSG00000261236/ENSG00000197728/ENSG00000130826/ENSG00000077348/ENSG00000162851/ENSG00000110700/ENSG00000168028/ENSG00000145912/ENSG00000134419/ENSG00000105202/ENSG00000100029/ENSG00000108107/ENSG00000165732/ENSG00000183751/ENSG00000130255/ENSG00000265681/ENSG00000141101/ENSG00000141076/ENSG00000174444/ENSG00000241370/ENSG00000160208/ENSG00000166197/ENSG00000107833/ENSG00000130305…	RPS20/BOP1/RPS26/DKC1/EXOSC5/TFB2M/RPS13/RPSA/NHP2/RPS15A/FBL/PES1/RPL28/DDX21/TBL3/RPL36/RPL17/NOB1/UTP4/RPL4/RPP21/RRP1B/NOLC1/NPM3/NSUN5/RPS2/PA2G4/RPL35A/WDR18/EXOSC10/RRP1/RPL13/DDX56/EBNA1BP2/RPLP1/PIH1D1/RPS10/RPS28/RPL39/TSR3/TRMT112/RPS15/IMP4/NAT10/RSL1D1/DCAF13/RPS19/DDX49/MRTO4/MRPL1/UTP11/WDR46/XRN2/RPS3/MPHOSPH6/C1D/NOC4L/DDX27/RPL29/MRPS9/DIMT1/PELP1/WBP11/RPL3/RPS6/RPUSD1/POP4/RPL…	175
BP	GO:0009161	ribonucleoside monophosphate metabolic process	207/5383	320/14150	1.68E-22	1.37E-19	ENSG00000067225/ENSG00000171314/ENSG00000017427/ENSG00000143799/ENSG00000111640/ENSG00000186010/ENSG00000102144/ENSG00000010256/ENSG00000178035/ENSG00000179091/ENSG00000128050/ENSG00000106617/ENSG00000074800/ENSG00000153823/ENSG00000099624/ENSG00000135002/ENSG00000241468/ENSG00000165283/ENSG00000141959/ENSG00000162433/ENSG00000134333/ENSG00000084774/ENSG00000179271/ENSG00000143179/ENSG00000168209…	PKM/PGAM1/IGF1/PARP1/GAPDH/NDUFA13/PGK1/UQCRC1/IMPDH2/CYC1/PAICS/PRKAG2/ENO1/PID1/ATP5D/RFK/ATP5J2/STOML2/PFKL/AK4/LDHA/CAD/GADD45GIP1/UCK2/DDIT4/ATIC/MT-ND4L/AK2/UQCRQ/APRT/PFKP/ATP5J/ADSL/ATP7A/NDUFS8/PGM1/NDUFS7/IMPDH1/ATP5O/GART/NDUFB2/NDUFA8/NUP188/ATP5F1/HSPA1B/ADSS/ATP5A1/ATP6V0A1/HIF1A/NDUFV1/ADK/GPI/OGDH/NUP210/UQCR11/NDUFB4/COX5A/ATP5E/COX6B1/PFKM/AK3/PRPS1/UQCRH/HPRT1/NUDT5/ATP6V1A/TPI…	207
BP	GO:0006401	RNA catabolic process	169/5383	249/14150	6.94E-22	4.55E-19	ENSG00000159388/ENSG00000185650/ENSG00000128016/ENSG00000108654/ENSG00000008988/ENSG00000105568/ENSG00000141232/ENSG00000197728/ENSG00000077348/ENSG00000197157/ENSG00000110700/ENSG00000168028/ENSG00000134419/ENSG00000090621/ENSG00000204392/ENSG00000108107/ENSG00000119705/ENSG00000130255/ENSG00000265681/ENSG00000156976/ENSG00000189266/ENSG00000198791/ENSG00000174444/ENSG00000204388/ENSG00000103342…	BTG2/ZFP36L1/ZFP36/DDX5/RPS20/PPP2R1A/TOB1/RPS26/EXOSC5/SND1/RPS13/RPSA/RPS15A/PABPC4/LSM2/RPL28/SLIRP/RPL36/RPL17/EIF4A2/PNRC2/CNOT7/RPL4/HSPA1B/GSPT1/LSM4/RPS2/RPL35A/CNOT8/EXOSC10/LSM5/LSM7/RNH1/RPL13/POLR2G/ZC3H12A/RPLP1/NCBP1/RPS10/CNOT9/DROSHA/RNPS1/LRPPRC/RNASEH2A/RPS28/RPL39/PNRC1/ERN1/RPS15/AGO2/DDX6/UPF2/RPS19/MRTO4/XRN2/RPS3/CSDE1/PKP3/KHSRP/RPL29/LSM3/NT5C3B/ZFP36L2/FEN1/EIF4G1/RPL3/S…	169
BP	GO:0009126	purine nucleoside monophosphate metabolic process	200/5383	309/14150	7.97E-22	4.55E-19	ENSG00000067225/ENSG00000171314/ENSG00000017427/ENSG00000143799/ENSG00000111640/ENSG00000186010/ENSG00000102144/ENSG00000010256/ENSG00000178035/ENSG00000179091/ENSG00000128050/ENSG00000106617/ENSG00000074800/ENSG00000153823/ENSG00000099624/ENSG00000241468/ENSG00000165283/ENSG00000141959/ENSG00000162433/ENSG00000134333/ENSG00000179271/ENSG00000168209/ENSG00000138363/ENSG00000212907/ENSG00000004455…	PKM/PGAM1/IGF1/PARP1/GAPDH/NDUFA13/PGK1/UQCRC1/IMPDH2/CYC1/PAICS/PRKAG2/ENO1/PID1/ATP5D/ATP5J2/STOML2/PFKL/AK4/LDHA/GADD45GIP1/DDIT4/ATIC/MT-ND4L/AK2/UQCRQ/APRT/PFKP/ATP5J/ADSL/ATP7A/NDUFS8/PGM1/NDUFS7/IMPDH1/ATP5O/GART/NDUFB2/NDUFA8/NUP188/ATP5F1/HSPA1B/ADSS/ATP5A1/ATP6V0A1/HIF1A/NDUFV1/ADK/GPI/OGDH/NUP210/UQCR11/NDUFB4/COX5A/ATP5E/COX6B1/PFKM/AK3/PRPS1/UQCRH/HPRT1/NUDT5/ATP6V1A/TPI1/NUP93/DLD/N…	200
BP	GO:0009167	purine ribonucleoside monophosphate metabolic process	200/5383	309/14150	7.97E-22	4.55E-19	ENSG00000067225/ENSG00000171314/ENSG00000017427/ENSG00000143799/ENSG00000111640/ENSG00000186010/ENSG00000102144/ENSG00000010256/ENSG00000178035/ENSG00000179091/ENSG00000128050/ENSG00000106617/ENSG00000074800/ENSG00000153823/ENSG00000099624/ENSG00000241468/ENSG00000165283/ENSG00000141959/ENSG00000162433/ENSG00000134333/ENSG00000179271/ENSG00000168209/ENSG00000138363/ENSG00000212907/ENSG00000004455…	PKM/PGAM1/IGF1/PARP1/GAPDH/NDUFA13/PGK1/UQCRC1/IMPDH2/CYC1/PAICS/PRKAG2/ENO1/PID1/ATP5D/ATP5J2/STOML2/PFKL/AK4/LDHA/GADD45GIP1/DDIT4/ATIC/MT-ND4L/AK2/UQCRQ/APRT/PFKP/ATP5J/ADSL/ATP7A/NDUFS8/PGM1/NDUFS7/IMPDH1/ATP5O/GART/NDUFB2/NDUFA8/NUP188/ATP5F1/HSPA1B/ADSS/ATP5A1/ATP6V0A1/HIF1A/NDUFV1/ADK/GPI/OGDH/NUP210/UQCR11/NDUFB4/COX5A/ATP5E/COX6B1/PFKM/AK3/PRPS1/UQCRH/HPRT1/NUDT5/ATP6V1A/TPI1/NUP93/DLD/N…	200
BP	GO:0009141	nucleoside triphosphate metabolic process	205/5383	319/14150	8.85E-22	4.59E-19	ENSG00000067225/ENSG00000171314/ENSG00000017427/ENSG00000143799/ENSG00000111640/ENSG00000186010/ENSG00000243678/ENSG00000102144/ENSG00000010256/ENSG00000178035/ENSG00000179091/ENSG00000179958/ENSG00000106617/ENSG00000074800/ENSG00000153823/ENSG00000099624/ENSG00000241468/ENSG00000165283/ENSG00000141959/ENSG00000162433/ENSG00000134333/ENSG00000119729/ENSG00000179271/ENSG00000143179/ENSG00000168209…	PKM/PGAM1/IGF1/PARP1/GAPDH/NDUFA13/NME2/PGK1/UQCRC1/IMPDH2/CYC1/DCTPP1/PRKAG2/ENO1/PID1/ATP5D/ATP5J2/STOML2/PFKL/AK4/LDHA/RHOQ/GADD45GIP1/UCK2/DDIT4/MT-ND4L/AK2/TYMS/UQCRQ/PFKP/ATP5J/ATP7A/NDUFS8/PGM1/NDUFS7/IMPDH1/ATP5O/NDUFB2/NDUFA8/NUP188/ATP5F1/HSPA1B/DUT/NME6/CTPS1/ATP5A1/ATP6V0A1/HIF1A/NDUFV1/ADK/GPI/OGDH/NUP210/UQCR11/NDUFB4/NME4/COX5A/ATP5E/COX6B1/NME1/PFKM/AK3/UQCRH/NUDT5/ATP6V1A/TPI1/NU…	205
BP	GO:0009144	purine nucleoside triphosphate metabolic process	196/5383	302/14150	1.28E-21	6.11E-19	ENSG00000067225/ENSG00000171314/ENSG00000017427/ENSG00000143799/ENSG00000111640/ENSG00000186010/ENSG00000243678/ENSG00000102144/ENSG00000010256/ENSG00000178035/ENSG00000179091/ENSG00000106617/ENSG00000074800/ENSG00000153823/ENSG00000099624/ENSG00000241468/ENSG00000165283/ENSG00000141959/ENSG00000162433/ENSG00000134333/ENSG00000119729/ENSG00000179271/ENSG00000168209/ENSG00000212907/ENSG00000004455…	PKM/PGAM1/IGF1/PARP1/GAPDH/NDUFA13/NME2/PGK1/UQCRC1/IMPDH2/CYC1/PRKAG2/ENO1/PID1/ATP5D/ATP5J2/STOML2/PFKL/AK4/LDHA/RHOQ/GADD45GIP1/DDIT4/MT-ND4L/AK2/UQCRQ/PFKP/ATP5J/ATP7A/NDUFS8/PGM1/NDUFS7/IMPDH1/ATP5O/NDUFB2/NDUFA8/NUP188/ATP5F1/HSPA1B/NME6/ATP5A1/ATP6V0A1/HIF1A/NDUFV1/ADK/GPI/OGDH/NUP210/UQCR11/NDUFB4/NME4/COX5A/ATP5E/COX6B1/NME1/PFKM/AK3/UQCRH/NUDT5/ATP6V1A/TPI1/NUP93/DLD/NDUFS6/NUP133/COX7B…	196
BP	GO:0006417	regulation of translation	246/5383	404/14150	3.70E-21	1.58E-18	ENSG00000159388/ENSG00000185650/ENSG00000115461/ENSG00000128016/ENSG00000215301/ENSG00000108654/ENSG00000196730/ENSG00000136997/ENSG00000100664/ENSG00000141232/ENSG00000070814/ENSG00000185129/ENSG00000116741/ENSG00000111640/ENSG00000099817/ENSG00000173812/ENSG00000167658/ENSG00000187840/ENSG00000106263/ENSG00000100129/ENSG00000146648/ENSG00000172531/ENSG00000113742/ENSG00000106682/ENSG00000135446…	BTG2/ZFP36L1/IGFBP5/ZFP36/DDX3X/DDX5/DAPK1/MYC/EIF5/TOB1/TCOF1/PURA/RGS2/GAPDH/POLR2E/EIF1/EEF2/EIF4EBP1/EIF3B/EIF3L/EGFR/PPP1CA/CPEB4/EIF4H/CDK4/VARS/TRAP1/POLR2L/CAPRIN1/DHX9/DDX1/IARS2/PPP1R15A/TYMS/MAP2K2/EPRS/EIF4A2/PPP3CA/CDC123/NCOR2/CNOT7/SESN2/C1QBP/LARP1/EIF3D/NUP188/RBMS3/NOLC1/MRPL58/KHDRBS1/NUP210/PA2G4/DHFR/RAN/CNOT8/GCN1/ESR1/POLR2G/ZC3H12A/NUP93/NCBP1/NUP133/CNOT9/NCL/DROSHA/LRPPR…	246
BP	GO:0009199	ribonucleoside triphosphate metabolic process	194/5383	300/14150	3.87E-21	1.58E-18	ENSG00000067225/ENSG00000171314/ENSG00000017427/ENSG00000143799/ENSG00000111640/ENSG00000186010/ENSG00000243678/ENSG00000102144/ENSG00000010256/ENSG00000178035/ENSG00000179091/ENSG00000106617/ENSG00000074800/ENSG00000153823/ENSG00000099624/ENSG00000241468/ENSG00000165283/ENSG00000141959/ENSG00000162433/ENSG00000134333/ENSG00000119729/ENSG00000179271/ENSG00000143179/ENSG00000168209/ENSG00000212907…	PKM/PGAM1/IGF1/PARP1/GAPDH/NDUFA13/NME2/PGK1/UQCRC1/IMPDH2/CYC1/PRKAG2/ENO1/PID1/ATP5D/ATP5J2/STOML2/PFKL/AK4/LDHA/RHOQ/GADD45GIP1/UCK2/DDIT4/MT-ND4L/AK2/UQCRQ/PFKP/ATP5J/ATP7A/NDUFS8/PGM1/NDUFS7/IMPDH1/ATP5O/NDUFB2/NDUFA8/NUP188/ATP5F1/HSPA1B/NME6/CTPS1/ATP5A1/ATP6V0A1/HIF1A/NDUFV1/GPI/OGDH/NUP210/UQCR11/NDUFB4/NME4/COX5A/ATP5E/COX6B1/NME1/PFKM/AK3/UQCRH/NUDT5/ATP6V1A/TPI1/NUP93/DLD/NDUFS6/NUP13…	194
BP	GO:0009205	purine ribonucleoside triphosphate metabolic process	190/5383	295/14150	1.95E-20	7.43E-18	ENSG00000067225/ENSG00000171314/ENSG00000017427/ENSG00000143799/ENSG00000111640/ENSG00000186010/ENSG00000243678/ENSG00000102144/ENSG00000010256/ENSG00000178035/ENSG00000179091/ENSG00000106617/ENSG00000074800/ENSG00000153823/ENSG00000099624/ENSG00000241468/ENSG00000165283/ENSG00000141959/ENSG00000162433/ENSG00000134333/ENSG00000119729/ENSG00000179271/ENSG00000168209/ENSG00000212907/ENSG00000004455…	PKM/PGAM1/IGF1/PARP1/GAPDH/NDUFA13/NME2/PGK1/UQCRC1/IMPDH2/CYC1/PRKAG2/ENO1/PID1/ATP5D/ATP5J2/STOML2/PFKL/AK4/LDHA/RHOQ/GADD45GIP1/DDIT4/MT-ND4L/AK2/UQCRQ/PFKP/ATP5J/ATP7A/NDUFS8/PGM1/NDUFS7/IMPDH1/ATP5O/NDUFB2/NDUFA8/NUP188/ATP5F1/HSPA1B/NME6/ATP5A1/ATP6V0A1/HIF1A/NDUFV1/GPI/OGDH/NUP210/UQCR11/NDUFB4/NME4/COX5A/ATP5E/COX6B1/NME1/PFKM/AK3/UQCRH/NUDT5/ATP6V1A/TPI1/NUP93/DLD/NDUFS6/NUP133/COX7B/GUK…	190
BP	GO:0046034	ATP metabolic process	176/5383	268/14150	2.36E-20	8.42E-18	ENSG00000067225/ENSG00000171314/ENSG00000017427/ENSG00000143799/ENSG00000111640/ENSG00000186010/ENSG00000102144/ENSG00000010256/ENSG00000179091/ENSG00000106617/ENSG00000074800/ENSG00000153823/ENSG00000099624/ENSG00000241468/ENSG00000165283/ENSG00000141959/ENSG00000162433/ENSG00000134333/ENSG00000179271/ENSG00000168209/ENSG00000212907/ENSG00000004455/ENSG00000164405/ENSG00000067057/ENSG00000154723…	PKM/PGAM1/IGF1/PARP1/GAPDH/NDUFA13/PGK1/UQCRC1/CYC1/PRKAG2/ENO1/PID1/ATP5D/ATP5J2/STOML2/PFKL/AK4/LDHA/GADD45GIP1/DDIT4/MT-ND4L/AK2/UQCRQ/PFKP/ATP5J/ATP7A/NDUFS8/PGM1/NDUFS7/ATP5O/NDUFB2/NDUFA8/NUP188/ATP5F1/HSPA1B/ATP5A1/ATP6V0A1/HIF1A/NDUFV1/GPI/OGDH/NUP210/UQCR11/NDUFB4/COX5A/ATP5E/COX6B1/PFKM/UQCRH/NUDT5/ATP6V1A/TPI1/NUP93/DLD/NDUFS6/NUP133/COX7B/GUK1/SDHC/UQCR10/NUP205/ALDOA/COQ9/HK1/NDUFS5/…	176
BP	GO:0000956	nuclear-transcribed mRNA catabolic process	143/5383	206/14150	4.02E-20	1.35E-17	ENSG00000159388/ENSG00000185650/ENSG00000128016/ENSG00000108654/ENSG00000008988/ENSG00000105568/ENSG00000141232/ENSG00000197728/ENSG00000077348/ENSG00000110700/ENSG00000168028/ENSG00000134419/ENSG00000204392/ENSG00000108107/ENSG00000130255/ENSG00000265681/ENSG00000156976/ENSG00000189266/ENSG00000198791/ENSG00000174444/ENSG00000103342/ENSG00000130520/ENSG00000140988/ENSG00000182899/ENSG00000155508…	BTG2/ZFP36L1/ZFP36/DDX5/RPS20/PPP2R1A/TOB1/RPS26/EXOSC5/RPS13/RPSA/RPS15A/LSM2/RPL28/RPL36/RPL17/EIF4A2/PNRC2/CNOT7/RPL4/GSPT1/LSM4/RPS2/RPL35A/CNOT8/EXOSC10/LSM5/LSM7/RPL13/POLR2G/ZC3H12A/RPLP1/NCBP1/RPS10/CNOT9/RNPS1/RPS28/RPL39/PNRC1/RPS15/AGO2/DDX6/UPF2/RPS19/MRTO4/RPS3/CSDE1/RPL29/LSM3/NT5C3B/ZFP36L2/EIF4G1/RPL3/SSB/RPS6/EIF4B/RPL22/RPS8/RC3H1/RPS23/RPS25/RPS27A/EXOSC2/RPL7A/THRAP3/CNOT4/TNR…	143
BP	GO:0034470	ncRNA processing	240/5383	397/14150	4.33E-20	1.37E-17	ENSG00000008988/ENSG00000065427/ENSG00000261236/ENSG00000197728/ENSG00000130826/ENSG00000077348/ENSG00000162851/ENSG00000110700/ENSG00000168028/ENSG00000145912/ENSG00000134419/ENSG00000105202/ENSG00000100029/ENSG00000068438/ENSG00000169718/ENSG00000079785/ENSG00000108107/ENSG00000165732/ENSG00000183751/ENSG00000130255/ENSG00000265681/ENSG00000141101/ENSG00000141076/ENSG00000174444/ENSG00000132463…	RPS20/KARS/BOP1/RPS26/DKC1/EXOSC5/TFB2M/RPS13/RPSA/NHP2/RPS15A/FBL/PES1/FTSJ1/DUS1L/DDX1/RPL28/DDX21/TBL3/RPL36/RPL17/NOB1/UTP4/RPL4/GRSF1/RPP21/RRP1B/NOLC1/NPM3/NSUN5/RPS2/PA2G4/RPL35A/WDR18/EXOSC10/RTCB/DUS3L/RRP1/RPL13/DDX56/EBNA1BP2/RPLP1/PIH1D1/NCBP1/RPS10/DROSHA/ELAC2/RPS28/INTS1/RPL39/TRMT1/URM1/TSR3/TRMT112/RPS15/AGO2/IMP4/NAT10/RSL1D1/USB1/DCAF13/TRMT6/RPS19/DDX49/MRTO4/MRPL1/UTP11/WDR46…	240
BP	GO:0006091	generation of precursor metabolites and energy	228/5383	373/14150	5.45E-20	1.64E-17	ENSG00000151729/ENSG00000067225/ENSG00000136997/ENSG00000171314/ENSG00000126368/ENSG00000017427/ENSG00000079102/ENSG00000111640/ENSG00000186010/ENSG00000102144/ENSG00000010256/ENSG00000172531/ENSG00000179091/ENSG00000150991/ENSG00000119508/ENSG00000106617/ENSG00000170315/ENSG00000126602/ENSG00000074800/ENSG00000153823/ENSG00000099624/ENSG00000141959/ENSG00000134333/ENSG00000179271/ENSG00000168209…	SLC25A4/PKM/MYC/PGAM1/NR1D1/IGF1/RUNX1T1/GAPDH/NDUFA13/PGK1/UQCRC1/PPP1CA/CYC1/UBC/NR4A3/PRKAG2/UBB/TRAP1/ENO1/PID1/ATP5D/PFKL/LDHA/GADD45GIP1/DDIT4/OXA1L/MT-ND4L/UQCRQ/PFKP/ADSL/ATP7A/NDUFS8/PGM1/NDUFS7/C1QTNF2/NDUFB2/MDH2/NDUFA8/NUP188/PTGES3/HIF1A/NDUFV1/GPI/TBRG4/OGDH/NUP210/PRELID1/UQCR11/NDUFB4/COX5A/GYG1/COX6B1/PFKM/UQCRH/CISD1/TPI1/CS/BLOC1S1/NUP93/DLD/NDUFS6/NUP133/COX7B/COX17/SCO1/SDHC/…	228
BP	GO:0006402	mRNA catabolic process	152/5383	224/14150	8.45E-20	2.41E-17	ENSG00000159388/ENSG00000185650/ENSG00000128016/ENSG00000108654/ENSG00000008988/ENSG00000105568/ENSG00000141232/ENSG00000197728/ENSG00000077348/ENSG00000110700/ENSG00000168028/ENSG00000134419/ENSG00000204392/ENSG00000108107/ENSG00000130255/ENSG00000265681/ENSG00000156976/ENSG00000189266/ENSG00000198791/ENSG00000174444/ENSG00000204388/ENSG00000103342/ENSG00000130520/ENSG00000140988/ENSG00000182899…	BTG2/ZFP36L1/ZFP36/DDX5/RPS20/PPP2R1A/TOB1/RPS26/EXOSC5/RPS13/RPSA/RPS15A/LSM2/RPL28/RPL36/RPL17/EIF4A2/PNRC2/CNOT7/RPL4/HSPA1B/GSPT1/LSM4/RPS2/RPL35A/CNOT8/EXOSC10/LSM5/LSM7/RNH1/RPL13/POLR2G/ZC3H12A/RPLP1/NCBP1/RPS10/CNOT9/RNPS1/RPS28/RPL39/PNRC1/ERN1/RPS15/AGO2/DDX6/UPF2/RPS19/MRTO4/RPS3/CSDE1/PKP3/KHSRP/RPL29/LSM3/NT5C3B/ZFP36L2/EIF4G1/RPL3/SSB/RPS6/EIF4B/RPL22/PKP1/RPS8/RC3H1/RPS23/RPS25/RPS…	152
BP	GO:0019080	viral gene expression	132/5383	188/14150	2.35E-19	6.39E-17	ENSG00000177606/ENSG00000008988/ENSG00000127616/ENSG00000108518/ENSG00000099817/ENSG00000106263/ENSG00000100129/ENSG00000197728/ENSG00000177700/ENSG00000110700/ENSG00000168028/ENSG00000135829/ENSG00000134419/ENSG00000108107/ENSG00000140564/ENSG00000130255/ENSG00000265681/ENSG00000130811/ENSG00000174444/ENSG00000100353/ENSG00000095319/ENSG00000188986/ENSG00000140988/ENSG00000132182/ENSG00000182899…	JUN/RPS20/SMARCA4/PFN1/POLR2E/EIF3B/EIF3L/RPS26/POLR2L/RPS13/RPSA/DHX9/RPS15A/RPL28/FURIN/RPL36/RPL17/EIF3G/RPL4/EIF3D/NUP188/NELFB/RPS2/NUP210/RPL35A/PSMC3/HDAC1/RPL13/POLR2G/NUP93/RPLP1/RPS10/NUP133/RPS28/RPL39/NUP205/RPS15/PCBP2/USF2/PTBP1/RPS19/RPS3/TAF11/RPL29/AAAS/POLR2A/RPL3/NUP37/SSB/RPS6/TFAP4/RAE1/CCNT2/RPL22/RPS8/GTF2F2/EIF2AK4/RPS23/RPS25/SMARCB1/RPS27A/NUP160/RPL7A/NUCKS1/NDC1/NUP62/…	132
BP	GO:0008380	RNA splicing	245/5383	412/14150	3.58E-19	9.30E-17	ENSG00000139910/ENSG00000164548/ENSG00000131051/ENSG00000136527/ENSG00000165494/ENSG00000108654/ENSG00000125970/ENSG00000105568/ENSG00000141759/ENSG00000145675/ENSG00000099817/ENSG00000048740/ENSG00000074201/ENSG00000108883/ENSG00000115875/ENSG00000099995/ENSG00000112739/ENSG00000197728/ENSG00000023734/ENSG00000177700/ENSG00000007392/ENSG00000110700/ENSG00000135829/ENSG00000179950/ENSG00000165119…	NOVA1/TRA2A/RBM39/TRA2B/PCF11/DDX5/RALY/PPP2R1A/TXNL4A/PIK3R1/POLR2E/CELF2/CLNS1A/EFTUD2/SRSF7/SF3A1/PRPF4B/RPS26/STRAP/POLR2L/LUC7L/RPS13/DHX9/PUF60/HNRNPK/RBPMS/PRPF19/SNRNP40/DDX1/LSM2/MBNL1/CLK1/DAZAP1/PRCC/SRSF9/SF3A3/U2SURP/SNRPB2/NUDT21/SNRNP200/PRDX6/C1QBP/ISY1/SRSF10/SNRPC/KHDRBS1/ARL6IP4/PRPF6/LSM4/SF3B3/SNRPG/SREK1/MBNL2/KDM1A/PPIH/LGALS3/SNRPD2/PNN/RTCB/ZCCHC8/LSM5/LSM7/HNRNPC/POLR2G/…	245
BP	GO:0000375	RNA splicing, via transesterification reactions	199/5383	320/14150	8.71E-19	2.16E-16	ENSG00000139910/ENSG00000164548/ENSG00000136527/ENSG00000165494/ENSG00000108654/ENSG00000125970/ENSG00000141759/ENSG00000099817/ENSG00000048740/ENSG00000074201/ENSG00000108883/ENSG00000115875/ENSG00000099995/ENSG00000112739/ENSG00000023734/ENSG00000177700/ENSG00000007392/ENSG00000135829/ENSG00000179950/ENSG00000165119/ENSG00000157110/ENSG00000110107/ENSG00000060688/ENSG00000079785/ENSG00000204392…	NOVA1/TRA2A/TRA2B/PCF11/DDX5/RALY/TXNL4A/POLR2E/CELF2/CLNS1A/EFTUD2/SRSF7/SF3A1/PRPF4B/STRAP/POLR2L/LUC7L/DHX9/PUF60/HNRNPK/RBPMS/PRPF19/SNRNP40/DDX1/LSM2/DAZAP1/PRCC/SRSF9/SF3A3/U2SURP/SNRPB2/NUDT21/SNRNP200/PRDX6/C1QBP/ISY1/SRSF10/SNRPC/KHDRBS1/PRPF6/LSM4/SF3B3/SNRPG/SREK1/MBNL2/KDM1A/PPIH/SNRPD2/PNN/ZCCHC8/LSM5/LSM7/HNRNPC/POLR2G/RNPC3/SRSF5/NONO/LUC7L3/DDX46/NCBP1/RNPS1/USP39/RBM17/SNRPA/PCBP…	199
BP	GO:0000377	RNA splicing, via transesterification reactions with bulged adenosine as nucleophile	197/5383	317/14150	1.46E-18	3.33E-16	ENSG00000139910/ENSG00000164548/ENSG00000136527/ENSG00000165494/ENSG00000108654/ENSG00000125970/ENSG00000141759/ENSG00000099817/ENSG00000048740/ENSG00000074201/ENSG00000108883/ENSG00000115875/ENSG00000099995/ENSG00000112739/ENSG00000023734/ENSG00000177700/ENSG00000007392/ENSG00000135829/ENSG00000179950/ENSG00000165119/ENSG00000157110/ENSG00000110107/ENSG00000060688/ENSG00000079785/ENSG00000204392…	NOVA1/TRA2A/TRA2B/PCF11/DDX5/RALY/TXNL4A/POLR2E/CELF2/CLNS1A/EFTUD2/SRSF7/SF3A1/PRPF4B/STRAP/POLR2L/LUC7L/DHX9/PUF60/HNRNPK/RBPMS/PRPF19/SNRNP40/DDX1/LSM2/DAZAP1/PRCC/SRSF9/SF3A3/U2SURP/SNRPB2/NUDT21/SNRNP200/PRDX6/C1QBP/ISY1/SRSF10/SNRPC/KHDRBS1/PRPF6/LSM4/SF3B3/SNRPG/SREK1/MBNL2/KDM1A/PPIH/SNRPD2/PNN/ZCCHC8/LSM5/LSM7/HNRNPC/POLR2G/RNPC3/SRSF5/NONO/LUC7L3/DDX46/NCBP1/RNPS1/USP39/RBM17/SNRPA/PCBP…	197
BP	GO:0000398	mRNA splicing, via spliceosome	197/5383	317/14150	1.46E-18	3.33E-16	ENSG00000139910/ENSG00000164548/ENSG00000136527/ENSG00000165494/ENSG00000108654/ENSG00000125970/ENSG00000141759/ENSG00000099817/ENSG00000048740/ENSG00000074201/ENSG00000108883/ENSG00000115875/ENSG00000099995/ENSG00000112739/ENSG00000023734/ENSG00000177700/ENSG00000007392/ENSG00000135829/ENSG00000179950/ENSG00000165119/ENSG00000157110/ENSG00000110107/ENSG00000060688/ENSG00000079785/ENSG00000204392…	NOVA1/TRA2A/TRA2B/PCF11/DDX5/RALY/TXNL4A/POLR2E/CELF2/CLNS1A/EFTUD2/SRSF7/SF3A1/PRPF4B/STRAP/POLR2L/LUC7L/DHX9/PUF60/HNRNPK/RBPMS/PRPF19/SNRNP40/DDX1/LSM2/DAZAP1/PRCC/SRSF9/SF3A3/U2SURP/SNRPB2/NUDT21/SNRNP200/PRDX6/C1QBP/ISY1/SRSF10/SNRPC/KHDRBS1/PRPF6/LSM4/SF3B3/SNRPG/SREK1/MBNL2/KDM1A/PPIH/SNRPD2/PNN/ZCCHC8/LSM5/LSM7/HNRNPC/POLR2G/RNPC3/SRSF5/NONO/LUC7L3/DDX46/NCBP1/RNPS1/USP39/RBM17/SNRPA/PCBP…	197
BP	GO:0034248	regulation of cellular amide metabolic process	259/5383	445/14150	1.80E-18	3.95E-16	ENSG00000159388/ENSG00000185650/ENSG00000115461/ENSG00000128016/ENSG00000215301/ENSG00000108654/ENSG00000196730/ENSG00000136997/ENSG00000171314/ENSG00000100664/ENSG00000141232/ENSG00000070814/ENSG00000185129/ENSG00000116741/ENSG00000111640/ENSG00000099817/ENSG00000173812/ENSG00000167658/ENSG00000101210/ENSG00000187840/ENSG00000106263/ENSG00000100129/ENSG00000146648/ENSG00000172531/ENSG00000113742…	BTG2/ZFP36L1/IGFBP5/ZFP36/DDX3X/DDX5/DAPK1/MYC/PGAM1/EIF5/TOB1/TCOF1/PURA/RGS2/GAPDH/POLR2E/EIF1/EEF2/EEF1A2/EIF4EBP1/EIF3B/EIF3L/EGFR/PPP1CA/CPEB4/EIF4H/CDK4/VARS/TRAP1/POLR2L/CAPRIN1/DHX9/DDX1/IARS2/PPP1R15A/TYMS/CYR61/MAP2K2/EPRS/EIF4A2/PPP3CA/CDC123/NCOR2/CNOT7/SESN2/C1QBP/LARP1/EIF3D/NUP188/RBMS3/NOLC1/EFNA1/MRPL58/KHDRBS1/NUP210/PA2G4/DHFR/RAN/CNOT8/GCN1/ESR1/POLR2G/ZC3H12A/NUP93/NCBP1/NUP1…	259
BP	GO:0022618	ribonucleoprotein complex assembly	144/5383	216/14150	9.18E-18	1.94E-15	ENSG00000215301/ENSG00000100664/ENSG00000141759/ENSG00000048740/ENSG00000261236/ENSG00000106263/ENSG00000100129/ENSG00000074201/ENSG00000099995/ENSG00000023734/ENSG00000106682/ENSG00000007392/ENSG00000168028/ENSG00000175792/ENSG00000110107/ENSG00000079785/ENSG00000111786/ENSG00000198791/ENSG00000183431/ENSG00000144028/ENSG00000108561/ENSG00000240682/ENSG00000100353/ENSG00000110958/ENSG00000073536…	DDX3X/EIF5/TXNL4A/CELF2/BOP1/EIF3B/EIF3L/CLNS1A/SF3A1/STRAP/EIF4H/LUC7L/RPSA/RUVBL1/PRPF19/DDX1/SRSF9/CNOT7/SF3A3/SNRNP200/C1QBP/ISY1/EIF3D/PTGES3/NLE1/SRSF10/SNRPC/PRPF6/LSM4/SNRPG/SNRPD2/SRSF5/LUC7L3/PIH1D1/NCBP1/RPS10/RPS28/MRPL11/USP39/RPS15/AGO2/DDX6/SNRPD3/PRPF39/EIF2A/RPS19/SRSF6/MRTO4/PRPF31/DHX30/PRMT7/PRMT5/DYNC1H1/LSM3/RSL24D1/ADAR/GEMIN5/NIP7/RPL3/HSP90AA1/EIF4B/PRPF8/RC3H1/MRPL20/SNR…	144
BP	GO:0044033	multi-organism metabolic process	142/5383	213/14150	1.55E-17	3.17E-15	ENSG00000177606/ENSG00000008988/ENSG00000127616/ENSG00000108518/ENSG00000099817/ENSG00000106263/ENSG00000100129/ENSG00000197728/ENSG00000177700/ENSG00000110700/ENSG00000168028/ENSG00000135829/ENSG00000134419/ENSG00000130726/ENSG00000108107/ENSG00000140564/ENSG00000126934/ENSG00000130255/ENSG00000265681/ENSG00000130811/ENSG00000174444/ENSG00000100353/ENSG00000095319/ENSG00000188986/ENSG00000140988…	JUN/RPS20/SMARCA4/PFN1/POLR2E/EIF3B/EIF3L/RPS26/POLR2L/RPS13/RPSA/DHX9/RPS15A/TRIM28/RPL28/FURIN/MAP2K2/RPL36/RPL17/EIF3G/RPL4/EIF3D/NUP188/NELFB/RPS2/NUP210/RPL35A/PSMC3/HDAC1/RPL13/POLR2G/NUP93/RPLP1/RPS10/NUP133/RPS28/RPL39/NUP205/RPS15/PCBP2/USF2/PTBP1/RPS19/RPS3/MAP2K1/TAF11/RPL29/AAAS/POLR2A/ANXA2/RPL3/NUP37/SSB/RPS6/TFAP4/RAE1/CCNT2/RPL22/RPS8/GTF2F2/EIF2AK4/RPS23/RPS25/SMARCB1/RPS27A/NUP1…	142
BP	GO:0019058	viral life cycle	251/5383	435/14150	2.76E-17	5.44E-15	ENSG00000177606/ENSG00000197635/ENSG00000057149/ENSG00000215301/ENSG00000108654/ENSG00000008988/ENSG00000148180/ENSG00000099139/ENSG00000127616/ENSG00000105974/ENSG00000108518/ENSG00000179262/ENSG00000099817/ENSG00000145901/ENSG00000106263/ENSG00000100129/ENSG00000146648/ENSG00000197728/ENSG00000150991/ENSG00000170315/ENSG00000130303/ENSG00000177700/ENSG00000110700/ENSG00000168028/ENSG00000135829…	JUN/DPP4/SERPINB3/DDX3X/DDX5/RPS20/GSN/PCSK5/SMARCA4/CAV1/PFN1/RAD23A/POLR2E/TNIP1/EIF3B/EIF3L/EGFR/RPS26/UBC/UBB/BST2/POLR2L/RPS13/RPSA/DHX9/RPS15A/TRIM28/CD74/RPL28/LDLR/FURIN/RAB7A/RPL36/RAB1B/KPNB1/RPL17/ITGB5/DDB1/CNOT7/EIF3G/RPL4/LARP1/EIF3D/NUP188/HSPA1B/BANF1/PPIA/LGALS1/NELFB/RPS2/NUP210/SCARB1/PPIH/RPL35A/RAN/CD81/NFIA/PSMC3/VPS4A/HDAC1/VPS28/RPL13/POLR2G/ZC3H12A/NUP93/RPLP1/RPS10/NUP13…	251
BP	GO:0071826	ribonucleoprotein complex subunit organization	148/5383	227/14150	6.67E-17	1.24E-14	ENSG00000215301/ENSG00000100664/ENSG00000141759/ENSG00000048740/ENSG00000261236/ENSG00000106263/ENSG00000100129/ENSG00000074201/ENSG00000099995/ENSG00000023734/ENSG00000106682/ENSG00000007392/ENSG00000168028/ENSG00000175792/ENSG00000110107/ENSG00000079785/ENSG00000111786/ENSG00000198791/ENSG00000183431/ENSG00000144028/ENSG00000108561/ENSG00000240682/ENSG00000100353/ENSG00000110958/ENSG00000073536…	DDX3X/EIF5/TXNL4A/CELF2/BOP1/EIF3B/EIF3L/CLNS1A/SF3A1/STRAP/EIF4H/LUC7L/RPSA/RUVBL1/PRPF19/DDX1/SRSF9/CNOT7/SF3A3/SNRNP200/C1QBP/ISY1/EIF3D/PTGES3/NLE1/SRSF10/SNRPC/PRPF6/LSM4/SNRPG/SNRPD2/MRRF/SRSF5/LUC7L3/PIH1D1/NCBP1/RPS10/RPS28/MRPL11/USP39/RPS15/AGO2/DDX6/SNRPD3/PRPF39/EIF2A/RPS19/SRSF6/MRTO4/PRPF31/DHX30/PRMT7/PRMT5/DYNC1H1/LSM3/RSL24D1/ADAR/GEMIN5/NIP7/RPL3/HSP90AA1/EIF4B/PRPF8/RC3H1/MRPL2…	148
BP	GO:0006397	mRNA processing	265/5383	467/14150	6.74E-17	1.24E-14	ENSG00000139910/ENSG00000185650/ENSG00000164548/ENSG00000131051/ENSG00000136527/ENSG00000165494/ENSG00000108654/ENSG00000125970/ENSG00000141759/ENSG00000099817/ENSG00000048740/ENSG00000074201/ENSG00000108883/ENSG00000115875/ENSG00000099995/ENSG00000112739/ENSG00000023734/ENSG00000177700/ENSG00000007392/ENSG00000135829/ENSG00000179950/ENSG00000165119/ENSG00000157110/ENSG00000110107/ENSG00000060688…	NOVA1/ZFP36L1/TRA2A/RBM39/TRA2B/PCF11/DDX5/RALY/TXNL4A/POLR2E/CELF2/CLNS1A/EFTUD2/SRSF7/SF3A1/PRPF4B/STRAP/POLR2L/LUC7L/DHX9/PUF60/HNRNPK/RBPMS/PRPF19/SNRNP40/DDX1/LSM2/MBNL1/DAZAP1/PRCC/SRSF9/HSF1/SF3A3/U2SURP/SNRPB2/NUDT21/GRSF1/SNRNP200/PRDX6/C1QBP/ISY1/SRSF10/SNRPC/KHDRBS1/ARL6IP4/PRPF6/LSM4/SF3B3/SNRPG/SREK1/MBNL2/KDM1A/PPIH/LGALS3/AURKAIP1/SNRPD2/PNN/ZCCHC8/LSM5/LSM7/HNRNPC/SLBP/POLR2G/RNPC…	265
BP	GO:0019083	viral transcription	119/5383	174/14150	3.42E-16	6.10E-14	ENSG00000177606/ENSG00000008988/ENSG00000127616/ENSG00000108518/ENSG00000099817/ENSG00000197728/ENSG00000177700/ENSG00000110700/ENSG00000168028/ENSG00000135829/ENSG00000134419/ENSG00000108107/ENSG00000130255/ENSG00000265681/ENSG00000174444/ENSG00000095319/ENSG00000188986/ENSG00000140988/ENSG00000132182/ENSG00000182899/ENSG00000165916/ENSG00000116478/ENSG00000167526/ENSG00000168002/ENSG00000102900…	JUN/RPS20/SMARCA4/PFN1/POLR2E/RPS26/POLR2L/RPS13/RPSA/DHX9/RPS15A/RPL28/RPL36/RPL17/RPL4/NUP188/NELFB/RPS2/NUP210/RPL35A/PSMC3/HDAC1/RPL13/POLR2G/NUP93/RPLP1/RPS10/NUP133/RPS28/RPL39/NUP205/RPS15/USF2/RPS19/RPS3/TAF11/RPL29/AAAS/POLR2A/RPL3/NUP37/RPS6/TFAP4/RAE1/CCNT2/RPL22/RPS8/GTF2F2/RPS23/RPS25/SMARCB1/RPS27A/NUP160/RPL7A/NUCKS1/NDC1/NUP62/RPL27A/RPL14/RPL18A/NUP155/RPL10A/RPL21/UBA52/RPL6/CHD…	119
BP	GO:0006119	oxidative phosphorylation	86/5383	114/14150	3.93E-16	6.81E-14	ENSG00000186010/ENSG00000010256/ENSG00000179091/ENSG00000099624/ENSG00000179271/ENSG00000212907/ENSG00000164405/ENSG00000165240/ENSG00000110717/ENSG00000115286/ENSG00000090266/ENSG00000119421/ENSG00000167792/ENSG00000127540/ENSG00000065518/ENSG00000178741/ENSG00000126267/ENSG00000173660/ENSG00000091140/ENSG00000145494/ENSG00000131174/ENSG00000143252/ENSG00000184076/ENSG00000088682/ENSG00000168653…	NDUFA13/UQCRC1/CYC1/ATP5D/GADD45GIP1/MT-ND4L/UQCRQ/ATP7A/NDUFS8/NDUFS7/NDUFB2/NDUFA8/NDUFV1/UQCR11/NDUFB4/COX5A/COX6B1/UQCRH/DLD/NDUFS6/COX7B/SDHC/UQCR10/COQ9/NDUFS5/SDHA/NDUFA12/COX4I1/COX6C/PARK7/NDUFV3/NDUFB10/UQCRC2/BID/NDUFC1/NDUFS1/NDUFA4/NDUFA10/UQCRFS1/COX5B/MSH2/NDUFV2/SNCA/NDUFS3/SDHD/FXN/NDUFA6/SDHAF2/VCP/NDUFB3/PPIF/PMPCB/MT-ND5/NDUFA11/NDUFB7/SLC25A23/NDUFS2/NDUFB6/COX7A2L/CYCS/MT-ND…	86
BP	GO:0015980	energy derivation by oxidation of organic compounds	162/5383	259/14150	7.24E-16	1.22E-13	ENSG00000136997/ENSG00000126368/ENSG00000017427/ENSG00000186010/ENSG00000010256/ENSG00000172531/ENSG00000179091/ENSG00000150991/ENSG00000119508/ENSG00000106617/ENSG00000170315/ENSG00000126602/ENSG00000153823/ENSG00000155463/ENSG00000212907/ENSG00000164405/ENSG00000239900/ENSG00000110717/ENSG00000079739/ENSG00000115286/ENSG00000145861/ENSG00000090266/ENSG00000146701/ENSG00000119421/ENSG00000110958…	MYC/NR1D1/IGF1/NDUFA13/UQCRC1/PPP1CA/CYC1/UBC/NR4A3/PRKAG2/UBB/TRAP1/PID1/OXA1L/MT-ND4L/UQCRQ/ADSL/NDUFS8/PGM1/NDUFS7/C1QTNF2/NDUFB2/MDH2/NDUFA8/PTGES3/HIF1A/NDUFV1/TBRG4/OGDH/PRELID1/UQCR11/NDUFB4/COX5A/GYG1/COX6B1/PFKM/UQCRH/CISD1/CS/BLOC1S1/DLD/NDUFS6/COX7B/SDHC/UQCR10/DYRK2/PPP1CB/COQ9/NDUFS5/SDHA/NDUFA12/SLC25A13/GBE1/COX4I1/COX6C/PARK7/CHCHD5/DLAT/BNIP3/NDUFV3/IRS1/SOD2/NDUFB10/UQCRC2/BID/N…	162
BP	GO:0045333	cellular respiration	122/5383	181/14150	8.21E-16	1.34E-13	ENSG00000186010/ENSG00000010256/ENSG00000179091/ENSG00000119508/ENSG00000126602/ENSG00000155463/ENSG00000212907/ENSG00000164405/ENSG00000239900/ENSG00000110717/ENSG00000115286/ENSG00000090266/ENSG00000146701/ENSG00000119421/ENSG00000100644/ENSG00000167792/ENSG00000136270/ENSG00000105953/ENSG00000169230/ENSG00000127540/ENSG00000065518/ENSG00000178741/ENSG00000126267/ENSG00000173660/ENSG00000122873…	NDUFA13/UQCRC1/CYC1/NR4A3/TRAP1/OXA1L/MT-ND4L/UQCRQ/ADSL/NDUFS8/NDUFS7/NDUFB2/MDH2/NDUFA8/HIF1A/NDUFV1/TBRG4/OGDH/PRELID1/UQCR11/NDUFB4/COX5A/COX6B1/UQCRH/CISD1/CS/BLOC1S1/DLD/NDUFS6/COX7B/SDHC/UQCR10/COQ9/NDUFS5/SDHA/NDUFA12/SLC25A13/COX4I1/COX6C/PARK7/CHCHD5/DLAT/BNIP3/NDUFV3/SOD2/NDUFB10/UQCRC2/BID/NDUFC1/NDUFS1/NDUFA4/NDUFA10/UQCRFS1/NDUFAF2/COX5B/NDUFV2/NOP53/SNCA/CAT/NDUFS3/SDHD/ACO1/IDH3G/…	122
BP	GO:0042773	ATP synthesis coupled electron transport	75/5383	96/14150	1.07E-15	1.70E-13	ENSG00000186010/ENSG00000010256/ENSG00000179091/ENSG00000212907/ENSG00000164405/ENSG00000110717/ENSG00000115286/ENSG00000090266/ENSG00000119421/ENSG00000167792/ENSG00000127540/ENSG00000065518/ENSG00000178741/ENSG00000126267/ENSG00000173660/ENSG00000091140/ENSG00000145494/ENSG00000131174/ENSG00000143252/ENSG00000184076/ENSG00000088682/ENSG00000168653/ENSG00000073578/ENSG00000184752/ENSG00000131143…	NDUFA13/UQCRC1/CYC1/MT-ND4L/UQCRQ/NDUFS8/NDUFS7/NDUFB2/NDUFA8/NDUFV1/UQCR11/NDUFB4/COX5A/COX6B1/UQCRH/DLD/NDUFS6/COX7B/SDHC/UQCR10/COQ9/NDUFS5/SDHA/NDUFA12/COX4I1/COX6C/PARK7/NDUFV3/NDUFB10/UQCRC2/BID/NDUFC1/NDUFS1/NDUFA4/NDUFA10/UQCRFS1/COX5B/NDUFV2/SNCA/NDUFS3/SDHD/NDUFA6/SDHAF2/NDUFB3/PMPCB/MT-ND5/NDUFA11/NDUFB7/NDUFS2/NDUFB6/COX7A2L/CYCS/MT-ND4/CDK1/DNAJC15/NDUFA1/UQCC3/COX7C/COA6/TAZ/NDUFB5/…	75
BP	GO:0022904	respiratory electron transport chain	85/5383	114/14150	1.95E-15	3.00E-13	ENSG00000186010/ENSG00000010256/ENSG00000179091/ENSG00000212907/ENSG00000164405/ENSG00000110717/ENSG00000115286/ENSG00000090266/ENSG00000119421/ENSG00000167792/ENSG00000127540/ENSG00000065518/ENSG00000178741/ENSG00000126267/ENSG00000173660/ENSG00000091140/ENSG00000145494/ENSG00000131174/ENSG00000143252/ENSG00000184076/ENSG00000088682/ENSG00000168653/ENSG00000073578/ENSG00000184752/ENSG00000004864…	NDUFA13/UQCRC1/CYC1/MT-ND4L/UQCRQ/NDUFS8/NDUFS7/NDUFB2/NDUFA8/NDUFV1/UQCR11/NDUFB4/COX5A/COX6B1/UQCRH/DLD/NDUFS6/COX7B/SDHC/UQCR10/COQ9/NDUFS5/SDHA/NDUFA12/SLC25A13/COX4I1/COX6C/PARK7/NDUFV3/SOD2/NDUFB10/UQCRC2/BID/NDUFC1/NDUFS1/NDUFA4/NDUFA10/UQCRFS1/NDUFAF2/COX5B/NDUFV2/SNCA/NDUFS3/SDHD/NDUFA6/SDHAF2/NDUFB3/PMPCB/MT-ND5/NDUFA11/NDUFB7/SDHB/NDUFS2/NDUFB6/COX7A2L/GPD2/CYCS/MT-ND4/CDK1/DNAJC15/NDU…	85
BP	GO:0042775	mitochondrial ATP synthesis coupled electron transport	74/5383	95/14150	2.23E-15	3.35E-13	ENSG00000186010/ENSG00000010256/ENSG00000179091/ENSG00000212907/ENSG00000164405/ENSG00000110717/ENSG00000115286/ENSG00000090266/ENSG00000119421/ENSG00000167792/ENSG00000127540/ENSG00000065518/ENSG00000178741/ENSG00000126267/ENSG00000173660/ENSG00000091140/ENSG00000145494/ENSG00000131174/ENSG00000143252/ENSG00000184076/ENSG00000088682/ENSG00000168653/ENSG00000073578/ENSG00000184752/ENSG00000131143…	NDUFA13/UQCRC1/CYC1/MT-ND4L/UQCRQ/NDUFS8/NDUFS7/NDUFB2/NDUFA8/NDUFV1/UQCR11/NDUFB4/COX5A/COX6B1/UQCRH/DLD/NDUFS6/COX7B/SDHC/UQCR10/COQ9/NDUFS5/SDHA/NDUFA12/COX4I1/COX6C/PARK7/NDUFV3/NDUFB10/UQCRC2/BID/NDUFC1/NDUFS1/NDUFA4/NDUFA10/UQCRFS1/COX5B/NDUFV2/SNCA/NDUFS3/SDHD/NDUFA6/SDHAF2/NDUFB3/PMPCB/MT-ND5/NDUFA11/NDUFB7/NDUFS2/NDUFB6/COX7A2L/CYCS/MT-ND4/CDK1/DNAJC15/NDUFA1/UQCC3/COX7C/TAZ/NDUFB5/MT-CO…	74
BP	GO:0022900	electron transport chain	86/5383	116/14150	2.38E-15	3.48E-13	ENSG00000186010/ENSG00000010256/ENSG00000179091/ENSG00000212907/ENSG00000164405/ENSG00000110717/ENSG00000115286/ENSG00000090266/ENSG00000119421/ENSG00000167792/ENSG00000127540/ENSG00000065518/ENSG00000178741/ENSG00000126267/ENSG00000173660/ENSG00000091140/ENSG00000145494/ENSG00000131174/ENSG00000143252/ENSG00000184076/ENSG00000088682/ENSG00000168653/ENSG00000073578/ENSG00000184752/ENSG00000004864…	NDUFA13/UQCRC1/CYC1/MT-ND4L/UQCRQ/NDUFS8/NDUFS7/NDUFB2/NDUFA8/NDUFV1/UQCR11/NDUFB4/COX5A/COX6B1/UQCRH/DLD/NDUFS6/COX7B/SDHC/UQCR10/COQ9/NDUFS5/SDHA/NDUFA12/SLC25A13/COX4I1/COX6C/PARK7/NDUFV3/SOD2/NDUFB10/UQCRC2/BID/NDUFC1/NDUFS1/NDUFA4/NDUFA10/UQCRFS1/NDUFAF2/COX5B/NDUFV2/SNCA/NDUFS3/SDHD/NDUFA6/SDHAF2/NDUFB3/PMPCB/MT-ND5/NDUFA11/CYB561/NDUFB7/SDHB/NDUFS2/NDUFB6/COX7A2L/GPD2/CYCS/MT-ND4/CDK1/DNAJ…	86
BP	GO:0034655	nucleobase-containing compound catabolic process	213/5383	368/14150	4.75E-15	6.78E-13	ENSG00000159388/ENSG00000185650/ENSG00000128016/ENSG00000108654/ENSG00000008988/ENSG00000105568/ENSG00000141232/ENSG00000101444/ENSG00000197728/ENSG00000179958/ENSG00000077348/ENSG00000197157/ENSG00000110700/ENSG00000168028/ENSG00000134419/ENSG00000090621/ENSG00000076248/ENSG00000204392/ENSG00000108107/ENSG00000119705/ENSG00000185122/ENSG00000130255/ENSG00000108424/ENSG00000265681/ENSG00000156976…	BTG2/ZFP36L1/ZFP36/DDX5/RPS20/PPP2R1A/TOB1/AHCY/RPS26/DCTPP1/EXOSC5/SND1/RPS13/RPSA/RPS15A/PABPC4/UNG/LSM2/RPL28/SLIRP/HSF1/RPL36/KPNB1/RPL17/EIF4A2/NTHL1/PNRC2/CNOT7/RPL4/HSPA1B/DUT/GSPT1/LSM4/RPS2/HINT1/RPL35A/CNOT8/EXOSC10/LSM5/LSM7/RNH1/HPRT1/RPL13/H1F0/GDA/NUDT5/POLR2G/ZC3H12A/RPLP1/NCBP1/RPS10/CNOT9/DROSHA/RNPS1/LRPPRC/RNASEH2A/RPS28/RPL39/PNRC1/ERN1/RPS15/AGO2/DDX6/UPF2/NUDT3/RPS19/MRTO4/X…	213
BP	GO:0000184	nuclear-transcribed mRNA catabolic process, nonsense-mediated decay	87/5383	121/14150	3.43E-14	4.78E-12	ENSG00000008988/ENSG00000105568/ENSG00000197728/ENSG00000110700/ENSG00000168028/ENSG00000134419/ENSG00000108107/ENSG00000130255/ENSG00000265681/ENSG00000189266/ENSG00000174444/ENSG00000103342/ENSG00000140988/ENSG00000182899/ENSG00000171824/ENSG00000167526/ENSG00000137818/ENSG00000136937/ENSG00000124614/ENSG00000205937/ENSG00000233927/ENSG00000198918/ENSG00000146278/ENSG00000115268/ENSG00000151461…	RPS20/PPP2R1A/RPS26/RPS13/RPSA/RPS15A/RPL28/RPL36/RPL17/PNRC2/RPL4/GSPT1/RPS2/RPL35A/EXOSC10/RPL13/RPLP1/NCBP1/RPS10/RNPS1/RPS28/RPL39/PNRC1/RPS15/UPF2/RPS19/RPS3/RPL29/EIF4G1/RPL3/RPS6/RPL22/RPS8/RPS23/RPS25/RPS27A/RPL7A/RPL27A/RPL14/RPL18A/CASC3/RPL10A/RPL21/UBA52/RBM8A/RPL6/RPL8/PYM1/RPS9/RPS16/RPL18/RPS18/RPL26/RPL41/RPL34/RPL23A/PARN/RPL35/RPL31/NCBP2/PPP2CA/RPL23/EIF3E/SECISBP2/RPS5/CTIF/RP…	87
BP	GO:0051169	nuclear transport	243/5383	441/14150	1.23E-13	1.67E-11	ENSG00000177606/ENSG00000145423/ENSG00000115306/ENSG00000017427/ENSG00000124207/ENSG00000143799/ENSG00000141232/ENSG00000265972/ENSG00000145675/ENSG00000146648/ENSG00000065150/ENSG00000115875/ENSG00000173801/ENSG00000215021/ENSG00000137309/ENSG00000099901/ENSG00000168028/ENSG00000130726/ENSG00000157110/ENSG00000196924/ENSG00000100906/ENSG00000122877/ENSG00000108187/ENSG00000119335/ENSG00000111786…	JUN/SFRP2/SPTBN1/IGF1/CSE1L/PARP1/TOB1/TXNIP/PIK3R1/EGFR/IPO5/SRSF7/JUP/PHB2/HMGA1/RANBP1/RPSA/TRIM28/RBPMS/FLNA/NFKBIA/EGR2/PBLD/SET/SRSF9/IPO7/PRDX1/PKIG/KPNB1/HES1/PPP3CA/TCF7L2/RITA1/LITAF/NUP188/SRSF10/IPO9/BANF1/KHDRBS1/BCL6/TXN/SNRPG/NUP210/RAN/SNRPD2/NUTF2/SLBP/ZC3H12A/SRSF5/NUP93/NCBP1/PKD1/NUP133/THOC7/RNPS1/RHOA/ANP32B/CDH1/FAF1/NUP205/ALKBH5/RPS15/XPO5/DYRK2/TNPO1/THRA/SNRPD3/UPF2/SRS…	243
BP	GO:0006913	nucleocytoplasmic transport	240/5383	435/14150	1.45E-13	1.93E-11	ENSG00000177606/ENSG00000145423/ENSG00000115306/ENSG00000017427/ENSG00000124207/ENSG00000143799/ENSG00000141232/ENSG00000265972/ENSG00000145675/ENSG00000146648/ENSG00000065150/ENSG00000115875/ENSG00000173801/ENSG00000215021/ENSG00000099901/ENSG00000168028/ENSG00000130726/ENSG00000157110/ENSG00000196924/ENSG00000100906/ENSG00000122877/ENSG00000108187/ENSG00000119335/ENSG00000111786/ENSG00000205339…	JUN/SFRP2/SPTBN1/IGF1/CSE1L/PARP1/TOB1/TXNIP/PIK3R1/EGFR/IPO5/SRSF7/JUP/PHB2/RANBP1/RPSA/TRIM28/RBPMS/FLNA/NFKBIA/EGR2/PBLD/SET/SRSF9/IPO7/PRDX1/PKIG/KPNB1/HES1/PPP3CA/TCF7L2/RITA1/LITAF/NUP188/SRSF10/IPO9/KHDRBS1/BCL6/TXN/SNRPG/NUP210/RAN/SNRPD2/NUTF2/SLBP/ZC3H12A/SRSF5/NUP93/NCBP1/PKD1/NUP133/THOC7/RNPS1/RHOA/ANP32B/CDH1/FAF1/NUP205/ALKBH5/RPS15/XPO5/DYRK2/TNPO1/THRA/SNRPD3/UPF2/SRSF6/FERMT1/GL…	240
BP	GO:0090150	establishment of protein localization to membrane	207/5383	366/14150	2.83E-13	3.67E-11	ENSG00000115306/ENSG00000008988/ENSG00000088992/ENSG00000168824/ENSG00000141682/ENSG00000145675/ENSG00000186010/ENSG00000010810/ENSG00000168958/ENSG00000146648/ENSG00000166913/ENSG00000109113/ENSG00000197728/ENSG00000173801/ENSG00000111057/ENSG00000153823/ENSG00000109083/ENSG00000110700/ENSG00000069329/ENSG00000168028/ENSG00000134419/ENSG00000119729/ENSG00000120992/ENSG00000155463/ENSG00000108107…	SPTBN1/RPS20/TESC/HGNC:18790/PMAIP1/PIK3R1/NDUFA13/FYN/MFF/EGFR/YWHAB/RAB34/RPS26/JUP/KRT18/PID1/IFT20/RPS13/VPS35/RPSA/RPS15A/RHOQ/LYPLA1/OXA1L/RPL28/AGR2/NFASC/RPL36/RPL17/BSG/SRP14/TOMM22/FLOT1/RPL4/SEC62/RDX/SAMM50/RPS2/CSK/RPL35A/YWHAQ/CIB1/ASNA1/SEC61A1/RPL13/SRP72/RPLP1/RPS10/MYO1C/CDH1/RPS28/PACS1/RPL39/ICMT/RHOG/PKDCC/TOMM7/RPS15/CACNB2/RPS19/ROCK1/SRP9/RPS3/UBL4A/PKP3/PRKCI/FIS1/TCAF1/R…	207
BP	GO:0006415	translational termination	72/5383	100/14150	4.97E-12	6.31E-10	ENSG00000116221/ENSG00000164062/ENSG00000114686/ENSG00000262814/ENSG00000122140/ENSG00000074071/ENSG00000179271/ENSG00000113048/ENSG00000175581/ENSG00000159111/ENSG00000204568/ENSG00000167862/ENSG00000103342/ENSG00000086504/ENSG00000132676/ENSG00000166902/ENSG00000175756/ENSG00000148187/ENSG00000172172/ENSG00000116898/ENSG00000158042/ENSG00000243927/ENSG00000105364/ENSG00000115364/ENSG00000128626…	MRPL37/APEH/MRPL3/MRPL12/MRPS2/MRPS34/GADD45GIP1/MRPS27/MRPL48/MRPL10/MRPS18B/MRPL58/GSPT1/MRPL28/DAP3/MRPL16/AURKAIP1/MRRF/MRPL13/MRPS15/MRPL17/MRPS6/MRPL4/MRPL19/MRPS12/MRPL11/MRPL9/TRMT112/MRPL43/GLE1/MRPL1/MRPL54/MRPS18A/MRPL33/MRPS9/EIF5A/MRPL22/MRPS26/MRPS36/MRPS30/MRPS16/MRPS23/MRPL46/MRPL20/MRPL40/EIF5AL1/MRPL21/MRPS35/MRPS11/MRPL55/MRPL42/MRPS22/ERAL1/MRPS7/MRPL47/MRPL15/MRPS24/MRPL24/MR…	72
BP	GO:0070125	mitochondrial translational elongation	63/5383	84/14150	5.49E-12	6.81E-10	ENSG00000116221/ENSG00000114686/ENSG00000262814/ENSG00000122140/ENSG00000074071/ENSG00000179271/ENSG00000113048/ENSG00000175581/ENSG00000159111/ENSG00000204568/ENSG00000167862/ENSG00000086504/ENSG00000132676/ENSG00000166902/ENSG00000175756/ENSG00000172172/ENSG00000116898/ENSG00000158042/ENSG00000243927/ENSG00000105364/ENSG00000115364/ENSG00000128626/ENSG00000174547/ENSG00000143436/ENSG00000055950…	MRPL37/MRPL3/MRPL12/MRPS2/MRPS34/GADD45GIP1/MRPS27/MRPL48/MRPL10/MRPS18B/MRPL58/MRPL28/DAP3/MRPL16/AURKAIP1/MRPL13/MRPS15/MRPL17/MRPS6/MRPL4/MRPL19/MRPS12/MRPL11/MRPL9/MRPL43/MRPL1/MRPL54/MRPS18A/MRPL33/MRPS9/MRPL22/MRPS26/MRPS36/MRPS30/MRPS16/MRPS23/MRPL46/MRPL20/MRPL40/MRPL21/MRPS35/MRPS11/MRPL55/MRPL42/MRPS22/ERAL1/MRPS7/MRPL47/MRPL15/MRPS24/MRPL24/MRPS18C/MRPL2/MRPL34/MRPS10/MRPL14/MRPL57/MRP…	63
BP	GO:0006614	SRP-dependent cotranslational protein targeting to membrane	68/5383	93/14150	5.99E-12	7.27E-10	ENSG00000008988/ENSG00000197728/ENSG00000110700/ENSG00000168028/ENSG00000134419/ENSG00000108107/ENSG00000130255/ENSG00000265681/ENSG00000140319/ENSG00000174444/ENSG00000140988/ENSG00000182899/ENSG00000058262/ENSG00000167526/ENSG00000174780/ENSG00000137818/ENSG00000124614/ENSG00000233927/ENSG00000198918/ENSG00000115268/ENSG00000105372/ENSG00000143742/ENSG00000149273/ENSG00000162244/ENSG00000100316…	RPS20/RPS26/RPS13/RPSA/RPS15A/RPL28/RPL36/RPL17/SRP14/RPL4/RPS2/RPL35A/SEC61A1/RPL13/SRP72/RPLP1/RPS10/RPS28/RPL39/RPS15/RPS19/SRP9/RPS3/RPL29/RPL3/RPS6/RPL22/RPS8/RPS23/RPS25/RPS27A/SRPRA/RPL7A/RPL27A/RPL14/RPL18A/RPL10A/RPL21/UBA52/RPL6/RPL8/RPS9/RPS16/RPL18/RPS18/RPL26/RPL41/RPL34/RPL23A/RPL35/RPL31/RPL23/RPS5/RPL12/SSR3/RPL32/SRP19/RPS14/RPL24/RPS29/RPL11/RPL37/SRP68/RPS4Y1/RPS24/RPL5/RPLP0/R…	68
BP	GO:0070126	mitochondrial translational termination	64/5383	86/14150	6.75E-12	8.03E-10	ENSG00000116221/ENSG00000114686/ENSG00000262814/ENSG00000122140/ENSG00000074071/ENSG00000179271/ENSG00000113048/ENSG00000175581/ENSG00000159111/ENSG00000204568/ENSG00000167862/ENSG00000086504/ENSG00000132676/ENSG00000166902/ENSG00000175756/ENSG00000148187/ENSG00000172172/ENSG00000116898/ENSG00000158042/ENSG00000243927/ENSG00000105364/ENSG00000115364/ENSG00000128626/ENSG00000174547/ENSG00000143436…	MRPL37/MRPL3/MRPL12/MRPS2/MRPS34/GADD45GIP1/MRPS27/MRPL48/MRPL10/MRPS18B/MRPL58/MRPL28/DAP3/MRPL16/AURKAIP1/MRRF/MRPL13/MRPS15/MRPL17/MRPS6/MRPL4/MRPL19/MRPS12/MRPL11/MRPL9/MRPL43/MRPL1/MRPL54/MRPS18A/MRPL33/MRPS9/MRPL22/MRPS26/MRPS36/MRPS30/MRPS16/MRPS23/MRPL46/MRPL20/MRPL40/MRPL21/MRPS35/MRPS11/MRPL55/MRPL42/MRPS22/ERAL1/MRPS7/MRPL47/MRPL15/MRPS24/MRPL24/MRPS18C/MRPL2/MRPL34/MRPS10/MRPL14/MRPL5…	64
BP	GO:0044270	cellular nitrogen compound catabolic process	222/5383	408/14150	7.63E-12	8.90E-10	ENSG00000159388/ENSG00000185650/ENSG00000115919/ENSG00000128016/ENSG00000108654/ENSG00000008988/ENSG00000105568/ENSG00000141232/ENSG00000101444/ENSG00000197728/ENSG00000179958/ENSG00000077348/ENSG00000197157/ENSG00000110700/ENSG00000168028/ENSG00000134419/ENSG00000090621/ENSG00000076248/ENSG00000204392/ENSG00000108107/ENSG00000119705/ENSG00000185122/ENSG00000130255/ENSG00000108424/ENSG00000265681…	BTG2/ZFP36L1/KYNU/ZFP36/DDX5/RPS20/PPP2R1A/TOB1/AHCY/RPS26/DCTPP1/EXOSC5/SND1/RPS13/RPSA/RPS15A/PABPC4/UNG/LSM2/RPL28/SLIRP/HSF1/RPL36/KPNB1/RPL17/EIF4A2/NTHL1/PNRC2/MPST/CNOT7/RPL4/HSPA1B/DUT/GSPT1/LSM4/RPS2/HINT1/RPL35A/CNOT8/EXOSC10/LSM5/ALDH1L1/LSM7/RNH1/HPRT1/RPL13/H1F0/GDA/NUDT5/POLR2G/ZC3H12A/RPLP1/NCBP1/RPS10/CNOT9/DROSHA/RNPS1/LRPPRC/RNASEH2A/RPS28/RPL39/PNRC1/ERN1/RPS15/AGO2/DDX6/UPF2/N…	222
BP	GO:1903362	regulation of cellular protein catabolic process	152/5383	259/14150	9.26E-12	1.06E-09	ENSG00000173473/ENSG00000101665/ENSG00000105974/ENSG00000173334/ENSG00000179262/ENSG00000116750/ENSG00000150991/ENSG00000170315/ENSG00000185627/ENSG00000069329/ENSG00000136930/ENSG00000126067/ENSG00000100387/ENSG00000108344/ENSG00000130164/ENSG00000007944/ENSG00000140564/ENSG00000169139/ENSG00000142507/ENSG00000111667/ENSG00000137710/ENSG00000169174/ENSG00000166295/ENSG00000169242/ENSG00000161057…	SMARCC1/SMAD7/CAV1/TRIB1/RAD23A/UCHL5/UBC/UBB/PSMD13/VPS35/PSMB7/PSMB2/RBX1/PSMD3/LDLR/MYLIP/FURIN/UBE2V2/PSMB6/USP5/RDX/PCSK9/ANAPC16/EFNA1/PSMC2/PSMD4/UBQLN1/CD81/PSMA1/PSMD2/PSMC3/PSMD14/DVL1/STUB1/SKP1/GNA12/RAD23B/CCAR2/BUB3/PSMD1/PKD1/SCO1/CSNK1A1/UBE2E1/SUMO1/PSMD8/PSMC1/BCAP31/PSMD9/AXIN1/ARIH2/PSMA4/PARK7/PSMD10/GPX1/RNF19A/DACT1/PSMD7/PSMA7/ANXA2/ATP13A2/ATRAID/SGTA/GIPC1/MAD2L1/RPS27A/…	152
BP	GO:0006613	cotranslational protein targeting to membrane	71/5383	99/14150	9.51E-12	1.06E-09	ENSG00000008988/ENSG00000197728/ENSG00000110700/ENSG00000168028/ENSG00000134419/ENSG00000108107/ENSG00000130255/ENSG00000265681/ENSG00000140319/ENSG00000174444/ENSG00000008952/ENSG00000140988/ENSG00000182899/ENSG00000058262/ENSG00000167526/ENSG00000174780/ENSG00000137818/ENSG00000124614/ENSG00000233927/ENSG00000198918/ENSG00000115268/ENSG00000105372/ENSG00000143742/ENSG00000149273/ENSG00000162244…	RPS20/RPS26/RPS13/RPSA/RPS15A/RPL28/RPL36/RPL17/SRP14/RPL4/SEC62/RPS2/RPL35A/SEC61A1/RPL13/SRP72/RPLP1/RPS10/RPS28/RPL39/RPS15/RPS19/SRP9/RPS3/RPL29/RPL3/RPS6/RPL22/RPS8/RPS23/RPS25/RPS27A/SRPRA/RPL7A/RPL27A/RPL14/RPL18A/RPL10A/RPL21/UBA52/RPL6/RPL8/RPS9/RPS16/RPL18/RPS18/RPL26/RPL41/RPL34/RPL23A/RPL35/RPL31/RPL23/RPS5/RPL12/SSR3/RPL32/SRP19/SSR2/RPS14/RPL24/RPS29/RPL11/RPL37/SSR1/SRP68/RPS4Y1/RP…	71
BP	GO:0006414	translational elongation	93/5383	141/14150	1.47E-11	1.61E-09	ENSG00000116221/ENSG00000103363/ENSG00000167658/ENSG00000101210/ENSG00000104529/ENSG00000114686/ENSG00000262814/ENSG00000204394/ENSG00000122140/ENSG00000074071/ENSG00000178952/ENSG00000179271/ENSG00000067704/ENSG00000113048/ENSG00000175581/ENSG00000159111/ENSG00000204568/ENSG00000167862/ENSG00000086504/ENSG00000132676/ENSG00000166902/ENSG00000175756/ENSG00000172172/ENSG00000116898/ENSG00000158042…	MRPL37/ELOB/EEF2/EEF1A2/EEF1D/MRPL3/MRPL12/VARS/MRPS2/MRPS34/TUFM/GADD45GIP1/IARS2/MRPS27/MRPL48/MRPL10/MRPS18B/MRPL58/MRPL28/DAP3/MRPL16/AURKAIP1/MRPL13/MRPS15/MRPL17/MRPS6/MRPL4/TCEA2/RPLP1/MRPL19/MRPS12/MRPL11/MRPL9/TCEA1/MRPL43/MRPL1/SRP9/EEFSEC/MRPL54/MRPS18A/TARS2/CPEB2/MRPL33/MRPS9/EIF5A/MRPL22/MRPS26/MRPS36/MRPS30/MRPS16/MRPS23/IARS/MRPL46/MRPL20/MRPL40/EIF5AL1/MRPL21/MRPS35/MRPS11/MRPL55…	93
BP	GO:0045047	protein targeting to ER	72/5383	102/14150	2.33E-11	2.51E-09	ENSG00000008988/ENSG00000197728/ENSG00000110700/ENSG00000168028/ENSG00000134419/ENSG00000108107/ENSG00000130255/ENSG00000265681/ENSG00000140319/ENSG00000174444/ENSG00000008952/ENSG00000140988/ENSG00000182899/ENSG00000058262/ENSG00000167526/ENSG00000174780/ENSG00000137818/ENSG00000124614/ENSG00000233927/ENSG00000198918/ENSG00000115268/ENSG00000105372/ENSG00000143742/ENSG00000149273/ENSG00000162244…	RPS20/RPS26/RPS13/RPSA/RPS15A/RPL28/RPL36/RPL17/SRP14/RPL4/SEC62/RPS2/RPL35A/SEC61A1/RPL13/SRP72/RPLP1/RPS10/RPS28/RPL39/RPS15/RPS19/SRP9/RPS3/RPL29/SEC61G/RPL3/RPS6/RPL22/RPS8/RPS23/RPS25/RPS27A/SRPRA/RPL7A/SPCS1/RPL27A/RPL14/RPL18A/RPL10A/RPL21/UBA52/RPL6/RPL8/RPS9/RPS16/RPL18/RPS18/RPL26/RPL41/RPL34/RPL23A/RPL35/RPL31/RPL23/RPS5/RPL12/PMM2/SSR3/RPL32/SRP19/RPS14/RPL24/RPS29/RPL11/RPL37/SRP68/R…	72
BP	GO:0019439	aromatic compound catabolic process	226/5383	421/14150	2.85E-11	3.01E-09	ENSG00000159388/ENSG00000185650/ENSG00000115919/ENSG00000128016/ENSG00000108654/ENSG00000008988/ENSG00000105568/ENSG00000141232/ENSG00000101444/ENSG00000197728/ENSG00000179958/ENSG00000077348/ENSG00000197157/ENSG00000110700/ENSG00000168028/ENSG00000134419/ENSG00000090621/ENSG00000076248/ENSG00000204392/ENSG00000108107/ENSG00000119705/ENSG00000185122/ENSG00000130255/ENSG00000108424/ENSG00000265681…	BTG2/ZFP36L1/KYNU/ZFP36/DDX5/RPS20/PPP2R1A/TOB1/AHCY/RPS26/DCTPP1/EXOSC5/SND1/RPS13/RPSA/RPS15A/PABPC4/UNG/LSM2/RPL28/SLIRP/HSF1/RPL36/KPNB1/RPL17/EIF4A2/NTHL1/PNRC2/CNOT7/RPL4/HSPA1B/DUT/GSPT1/LSM4/RPS2/HINT1/HGD/RPL35A/CNOT8/HPD/EXOSC10/LSM5/ALDH1L1/LSM7/RNH1/HPRT1/RPL13/H1F0/GDA/NUDT5/POLR2G/ZC3H12A/RPLP1/NCBP1/RPS10/CNOT9/DROSHA/RNPS1/LRPPRC/RNASEH2A/RPS28/RPL39/PNRC1/ERN1/RPS15/AGO2/DDX6/UPF…	226
BP	GO:0072599	establishment of protein localization to endoplasmic reticulum	74/5383	106/14150	2.90E-11	3.01E-09	ENSG00000008988/ENSG00000197728/ENSG00000110700/ENSG00000168028/ENSG00000134419/ENSG00000108107/ENSG00000130255/ENSG00000265681/ENSG00000140319/ENSG00000174444/ENSG00000008952/ENSG00000140988/ENSG00000182899/ENSG00000058262/ENSG00000167526/ENSG00000174780/ENSG00000137818/ENSG00000124614/ENSG00000233927/ENSG00000198918/ENSG00000115268/ENSG00000105372/ENSG00000143742/ENSG00000149273/ENSG00000162244…	RPS20/RPS26/RPS13/RPSA/RPS15A/RPL28/RPL36/RPL17/SRP14/RPL4/SEC62/RPS2/RPL35A/SEC61A1/RPL13/SRP72/RPLP1/RPS10/RPS28/RPL39/RPS15/RPS19/SRP9/RPS3/RPL29/SEC61G/RPL3/RPS6/RPL22/RPS8/RPS23/RPS25/RPS27A/SRPRA/RPL7A/SPCS1/RPL27A/RPL14/RPL18A/RPL10A/RPL21/UBA52/RPL6/RPL8/RPS9/RPS16/RPL18/RPS18/RPL26/RPL41/RPL34/RPL23A/RPL35/RPL31/RPL23/RPS5/RAB3GAP2/RPL12/PMM2/SSR3/RPL32/SRP19/RPS14/RPL24/RPS29/RPL11/RPL3…	74
BP	GO:0046700	heterocycle catabolic process	220/5383	408/14150	3.00E-11	3.06E-09	ENSG00000159388/ENSG00000185650/ENSG00000115919/ENSG00000128016/ENSG00000108654/ENSG00000008988/ENSG00000105568/ENSG00000141232/ENSG00000101444/ENSG00000197728/ENSG00000179958/ENSG00000077348/ENSG00000197157/ENSG00000110700/ENSG00000168028/ENSG00000134419/ENSG00000090621/ENSG00000076248/ENSG00000204392/ENSG00000108107/ENSG00000119705/ENSG00000185122/ENSG00000130255/ENSG00000108424/ENSG00000265681…	BTG2/ZFP36L1/KYNU/ZFP36/DDX5/RPS20/PPP2R1A/TOB1/AHCY/RPS26/DCTPP1/EXOSC5/SND1/RPS13/RPSA/RPS15A/PABPC4/UNG/LSM2/RPL28/SLIRP/HSF1/RPL36/KPNB1/RPL17/EIF4A2/NTHL1/PNRC2/CNOT7/RPL4/HSPA1B/DUT/GSPT1/LSM4/RPS2/HINT1/RPL35A/CNOT8/EXOSC10/LSM5/ALDH1L1/LSM7/RNH1/HPRT1/RPL13/H1F0/GDA/NUDT5/POLR2G/ZC3H12A/RPLP1/NCBP1/RPS10/CNOT9/DROSHA/RNPS1/LRPPRC/RNASEH2A/RPS28/RPL39/PNRC1/ERN1/RPS15/AGO2/DDX6/UPF2/NUDT3/…	220
BP	GO:0070972	protein localization to endoplasmic reticulum	85/5383	128/14150	6.43E-11	6.44E-09	ENSG00000008988/ENSG00000197728/ENSG00000110700/ENSG00000168028/ENSG00000134419/ENSG00000108107/ENSG00000087074/ENSG00000130255/ENSG00000265681/ENSG00000140319/ENSG00000174444/ENSG00000008952/ENSG00000140988/ENSG00000182899/ENSG00000044574/ENSG00000058262/ENSG00000167526/ENSG00000174780/ENSG00000137818/ENSG00000124614/ENSG00000233927/ENSG00000198918/ENSG00000115268/ENSG00000197858/ENSG00000105372…	RPS20/RPS26/RPS13/RPSA/RPS15A/RPL28/PPP1R15A/RPL36/RPL17/SRP14/RPL4/SEC62/RPS2/RPL35A/HSPA5/SEC61A1/RPL13/SRP72/RPLP1/RPS10/RPS28/RPL39/RPS15/GPAA1/RPS19/RTN4/SRP9/BCAP31/RPS3/RPL29/SEC61G/RPL3/RPS6/RPL22/RPS8/RPS23/RPS25/RPS27A/SRPRA/RPL7A/SPCS1/RPL27A/RPL14/RPL18A/UBAC2/RPL10A/RPL21/UBA52/RPL6/DDRGK1/PEX16/RPL8/RPS9/RPS16/RPL18/RPS18/RPL26/RPL41/RPL34/RPL23A/RPL35/RPL31/RPL23/RPS5/KDELR2/RAB3GA…	85
BP	GO:0051348	negative regulation of transferase activity	185/5383	336/14150	1.17E-10	1.16E-08	ENSG00000145423/ENSG00000104332/ENSG00000185070/ENSG00000136158/ENSG00000057149/ENSG00000128016/ENSG00000184545/ENSG00000101665/ENSG00000088992/ENSG00000123143/ENSG00000169727/ENSG00000105568/ENSG00000116717/ENSG00000120129/ENSG00000116741/ENSG00000105974/ENSG00000173334/ENSG00000184557/ENSG00000150991/ENSG00000106617/ENSG00000162545/ENSG00000170315/ENSG00000114302/ENSG00000099860/ENSG00000084207…	SFRP2/SFRP1/FLRT2/SPRY2/SERPINB3/ZFP36/DUSP8/SMAD7/TESC/PKN1/GPS1/PPP2R1A/GADD45A/DUSP1/RGS2/CAV1/TRIB1/SOCS3/UBC/PRKAG2/CAMK2N1/UBB/PRKAR2A/GADD45B/GSTP1/PSMD13/DNAJA1/LRP6/ASPN/PSMB7/H2AFY/PSMB2/PSMD3/CDKN2B/DUSP2/PKIG/EIF4A2/PSMB6/PTPN1/PRDX3/ILK/ANAPC16/PSMC2/KAT2B/PSMD4/CSK/PSMA1/PSMD2/CIB1/PSMC3/PSMD14/HIPK3/DVL1/BGN/GPRC5A/BUB3/PSMD1/TAF7/UBE2E1/TSG101/PSMD8/PSMC1/PSMD9/QARS/LYN/PSMA4/PARK…	185
BP	GO:0032984	macromolecular complex disassembly	148/5383	257/14150	1.20E-10	1.17E-08	ENSG00000115306/ENSG00000148180/ENSG00000173473/ENSG00000116221/ENSG00000136997/ENSG00000127616/ENSG00000105974/ENSG00000164062/ENSG00000114686/ENSG00000172531/ENSG00000262814/ENSG00000137309/ENSG00000172757/ENSG00000122140/ENSG00000074071/ENSG00000070018/ENSG00000077549/ENSG00000179271/ENSG00000168209/ENSG00000042493/ENSG00000119335/ENSG00000113048/ENSG00000175581/ENSG00000198898/ENSG00000125868…	SPTBN1/GSN/SMARCC1/MRPL37/MYC/SMARCA4/CAV1/APEH/MRPL3/PPP1CA/MRPL12/HMGA1/CFL1/MRPS2/MRPS34/LRP6/CAPZB/GADD45GIP1/DDIT4/CAPG/SET/MRPS27/MRPL48/CAPZA2/DSTN/RDX/MRPL10/MRPS18B/WDR1/MRPL58/GSPT1/KATNB1/MRPL28/DAP3/CIB1/TMOD3/MRPL16/AURKAIP1/MRRF/MRPL13/VPS4A/MRPS15/MRPL17/C16orf45/MRPS6/MRPL4/DVL1/NAPA/MRPL19/MRPS12/MRPL11/CSNK1A1/MRPL9/TRMT112/FZD2/SH3GL1/MRPL43/SCIN/GLE1/MRPL1/AXIN1/CHMP5/MRPL54/M…	148
BP	GO:0006612	protein targeting to membrane	112/5383	183/14150	1.50E-10	1.43E-08	ENSG00000115306/ENSG00000008988/ENSG00000088992/ENSG00000010810/ENSG00000168958/ENSG00000197728/ENSG00000110700/ENSG00000168028/ENSG00000134419/ENSG00000108107/ENSG00000163531/ENSG00000130255/ENSG00000265681/ENSG00000172270/ENSG00000140319/ENSG00000174444/ENSG00000008952/ENSG00000140988/ENSG00000182899/ENSG00000185043/ENSG00000058262/ENSG00000167526/ENSG00000174780/ENSG00000137818/ENSG00000124614…	SPTBN1/RPS20/TESC/FYN/MFF/RPS26/RPS13/RPSA/RPS15A/RPL28/NFASC/RPL36/RPL17/BSG/SRP14/RPL4/SEC62/RPS2/RPL35A/CIB1/SEC61A1/RPL13/SRP72/RPLP1/RPS10/MYO1C/RPS28/PACS1/RPL39/ICMT/RPS15/RPS19/SRP9/RPS3/PRKCI/FIS1/TCAF1/RPL29/ANXA2/RPL3/RPS6/RPL22/RPS8/RPS23/RPS25/RPS27A/SRPRA/RPL7A/TMED2/RPL27A/RPL14/RPL18A/ATG3/NUP155/ANK3/RPL10A/RPL21/UBA52/RPL6/MYADM/PEX16/RPL8/STOM/RPS9/RPS16/RPL18/RPS18/RPL26/RPL41…	112
BP	GO:0006120	mitochondrial electron transport, NADH to ubiquinone	43/5383	53/14150	1.56E-10	1.46E-08	ENSG00000186010/ENSG00000212907/ENSG00000110717/ENSG00000115286/ENSG00000090266/ENSG00000119421/ENSG00000167792/ENSG00000065518/ENSG00000091140/ENSG00000145494/ENSG00000088682/ENSG00000168653/ENSG00000184752/ENSG00000116288/ENSG00000160194/ENSG00000140990/ENSG00000109390/ENSG00000023228/ENSG00000189043/ENSG00000130414/ENSG00000178127/ENSG00000145335/ENSG00000213619/ENSG00000184983/ENSG00000119013…	NDUFA13/MT-ND4L/NDUFS8/NDUFS7/NDUFB2/NDUFA8/NDUFV1/NDUFB4/DLD/NDUFS6/COQ9/NDUFS5/NDUFA12/PARK7/NDUFV3/NDUFB10/NDUFC1/NDUFS1/NDUFA4/NDUFA10/NDUFV2/SNCA/NDUFS3/NDUFA6/NDUFB3/MT-ND5/NDUFA11/NDUFB7/NDUFS2/NDUFB6/MT-ND4/DNAJC15/NDUFA1/NDUFB5/MT-ND3/NDUFA3/NDUFAB1/PINK1/NDUFB11/MT-ND2/MT-ND6/NDUFA5/NDUFB8	43
BP	GO:0042176	regulation of protein catabolic process	205/5383	382/14150	2.48E-10	2.29E-08	ENSG00000100234/ENSG00000173473/ENSG00000101665/ENSG00000105974/ENSG00000186010/ENSG00000173334/ENSG00000179262/ENSG00000010810/ENSG00000101210/ENSG00000116750/ENSG00000146648/ENSG00000150991/ENSG00000170315/ENSG00000125398/ENSG00000185627/ENSG00000152661/ENSG00000069329/ENSG00000035862/ENSG00000136930/ENSG00000196924/ENSG00000126067/ENSG00000100387/ENSG00000108344/ENSG00000130164/ENSG00000167085…	TIMP3/SMARCC1/SMAD7/CAV1/NDUFA13/TRIB1/RAD23A/FYN/EEF1A2/UCHL5/EGFR/UBC/UBB/SOX9/PSMD13/GJA1/VPS35/TIMP2/PSMB7/FLNA/PSMB2/RBX1/PSMD3/LDLR/PHB/AZIN1/MYLIP/FURIN/RAB7A/UBE2V2/PSMB6/USP5/RDX/PCSK9/ANAPC16/EFNA1/ERLEC1/PSMC2/SF3B3/PSMD4/UBQLN1/CD81/PSMA1/PSMD2/PSMC3/GPC3/PSMD14/VPS28/DVL1/STUB1/SKP1/C4BPB/YOD1/GNA12/RAD23B/CSNK2A3/CCAR2/BUB3/PSMD1/PKD1/SCO1/FAF1/CSNK1A1/UBE2E1/SUMO1/PSMD8/PSMC1/BCAP3…	205
BP	GO:1903050	regulation of proteolysis involved in cellular protein catabolic process	136/5383	234/14150	2.88E-10	2.61E-08	ENSG00000173473/ENSG00000101665/ENSG00000105974/ENSG00000173334/ENSG00000179262/ENSG00000116750/ENSG00000150991/ENSG00000170315/ENSG00000185627/ENSG00000136930/ENSG00000126067/ENSG00000100387/ENSG00000108344/ENSG00000169139/ENSG00000142507/ENSG00000111667/ENSG00000166295/ENSG00000169242/ENSG00000161057/ENSG00000159352/ENSG00000135018/ENSG00000129084/ENSG00000175166/ENSG00000165916/ENSG00000115233…	SMARCC1/SMAD7/CAV1/TRIB1/RAD23A/UCHL5/UBC/UBB/PSMD13/PSMB7/PSMB2/RBX1/PSMD3/UBE2V2/PSMB6/USP5/ANAPC16/EFNA1/PSMC2/PSMD4/UBQLN1/PSMA1/PSMD2/PSMC3/PSMD14/DVL1/STUB1/SKP1/GNA12/RAD23B/CCAR2/BUB3/PSMD1/PKD1/SCO1/CSNK1A1/UBE2E1/SUMO1/PSMD8/PSMC1/BCAP31/PSMD9/AXIN1/ARIH2/PSMA4/PARK7/PSMD10/GPX1/RNF19A/PSMD7/PSMA7/SGTA/GIPC1/MAD2L1/RPS27A/TAF9/ATPIF1/NOP53/ZFAND2A/CDC20/PSMB3/DDA1/PSME3/CDKN2A/VCP/ANAPC…	136
BP	GO:0010498	proteasomal protein catabolic process	215/5383	406/14150	4.39E-10	3.91E-08	ENSG00000173473/ENSG00000101665/ENSG00000126368/ENSG00000141682/ENSG00000105974/ENSG00000173334/ENSG00000179262/ENSG00000070423/ENSG00000116750/ENSG00000150991/ENSG00000170315/ENSG00000185627/ENSG00000136930/ENSG00000110107/ENSG00000126067/ENSG00000100387/ENSG00000108344/ENSG00000115307/ENSG00000169139/ENSG00000142507/ENSG00000167986/ENSG00000111667/ENSG00000168159/ENSG00000166295/ENSG00000068912…	SMARCC1/SMAD7/NR1D1/PMAIP1/CAV1/TRIB1/RAD23A/RNF126/UCHL5/UBC/UBB/PSMD13/PSMB7/PRPF19/PSMB2/RBX1/PSMD3/AUP1/UBE2V2/PSMB6/DDB1/USP5/RNF187/ANAPC16/ERLEC1/PSMC2/PSMD4/UBE2B/UBQLN1/HSPA5/PSMA1/PSMD2/PSMC3/CUL3/FBXW5/PSMD14/BFAR/DVL1/STUB1/SKP1/RNF103/YOD1/GNA12/RAD23B/CCAR2/BUB3/PSMD1/PKD1/SCO1/BTBD3/FAF1/TBL1X/FBXO45/CSNK1A1/UBE2E1/SUMO1/UBE2I/PCBP2/DDIT3/PSMD8/PSMC1/BCAP31/PSMD9/AXIN1/ARIH2/UBE2R2…	215
BP	GO:0006457	protein folding	125/5383	214/14150	9.72E-10	8.54E-08	ENSG00000089597/ENSG00000172354/ENSG00000109846/ENSG00000163468/ENSG00000146731/ENSG00000135624/ENSG00000105701/ENSG00000150991/ENSG00000170315/ENSG00000126602/ENSG00000150753/ENSG00000086061/ENSG00000115484/ENSG00000170275/ENSG00000019582/ENSG00000162616/ENSG00000128463/ENSG00000090273/ENSG00000004478/ENSG00000101132/ENSG00000088832/ENSG00000110958/ENSG00000173110/ENSG00000204388/ENSG00000196262…	GANAB/GNB2/CRYAB/CCT3/CCT6A/CCT7/FKBP8/UBC/UBB/TRAP1/CCT5/DNAJA1/CCT4/CRTAP/CD74/DNAJB4/EMC4/NUDC/FKBP4/PFDN4/FKBP1A/PTGES3/HSPA6/HSPA1B/PPIA/PPIH/HSPA5/CCT2/HSPD1/PRKCSH/CCT8/HSPA9/NPPC/TBCC/RAD23B/NFYC/TTC1/ST13/PSMC1/PPIL1/VBP1/TMX3/NKTR/CHCHD4/GNAI1/GNB4/FKBP11/UNC45A/DFFA/TOR1A/HSP90AA1/TBCA/CDC37/RPS27A/RUVBL2/CHORDC1/CSNK2B/TBCE/HSPA4L/PPID/VCP/PPIE/ATF6/UBA52/GNAI2/AIP/PDIA6/PPIF/CALR/P4H…	125
BP	GO:1903364	positive regulation of cellular protein catabolic process	112/5383	188/14150	1.47E-09	1.27E-07	ENSG00000101665/ENSG00000105974/ENSG00000173334/ENSG00000179262/ENSG00000150991/ENSG00000170315/ENSG00000185627/ENSG00000069329/ENSG00000136930/ENSG00000126067/ENSG00000100387/ENSG00000108344/ENSG00000130164/ENSG00000169139/ENSG00000142507/ENSG00000111667/ENSG00000137710/ENSG00000169174/ENSG00000166295/ENSG00000161057/ENSG00000159352/ENSG00000135018/ENSG00000110651/ENSG00000129084/ENSG00000175166…	SMAD7/CAV1/TRIB1/RAD23A/UBC/UBB/PSMD13/VPS35/PSMB7/PSMB2/RBX1/PSMD3/LDLR/UBE2V2/PSMB6/USP5/RDX/PCSK9/ANAPC16/PSMC2/PSMD4/UBQLN1/CD81/PSMA1/PSMD2/PSMC3/PSMD14/DVL1/STUB1/SKP1/BUB3/PSMD1/CSNK1A1/UBE2E1/SUMO1/PSMD8/PSMC1/BCAP31/PSMD9/AXIN1/ARIH2/PSMA4/PSMD10/RNF19A/DACT1/PSMD7/PSMA7/SGTA/MAD2L1/RPS27A/ATPIF1/NOP53/ZFAND2A/CDC20/PSMB3/PSME3/LRP1/TNFAIP3/VCP/ANAPC7/TRIB3/UBA52/ARIH1/RNF166/DDRGK1/PSMA…	112
BP	GO:0042769	DNA damage response, detection of DNA damage	32/5383	37/14150	1.55E-09	1.32E-07	ENSG00000143799/ENSG00000106628/ENSG00000132383/ENSG00000150991/ENSG00000170315/ENSG00000086061/ENSG00000100387/ENSG00000167986/ENSG00000119048/ENSG00000106399/ENSG00000149273/ENSG00000049541/ENSG00000135972/ENSG00000139842/ENSG00000125901/ENSG00000132646/ENSG00000143947/ENSG00000062822/ENSG00000061794/ENSG00000181991/ENSG00000143476/ENSG00000221983/ENSG00000117748/ENSG00000124766/ENSG00000077514…	PARP1/POLD2/RPA1/UBC/UBB/DNAJA1/RBX1/DDB1/UBE2B/RPA3/RPS3/RFC2/MRPS9/CUL4A/MRPS26/PCNA/RPS27A/POLD1/MRPS35/MRPS11/DTL/UBA52/RPA2/SOX4/POLD3/RFC5/RFC4/RAD18/USP1/HMGA2/RFC3/RFC1	32
BP	GO:0006283	transcription-coupled nucleotide-excision repair	53/5383	73/14150	1.99E-09	1.64E-07	ENSG00000169727/ENSG00000106628/ENSG00000099817/ENSG00000132383/ENSG00000150991/ENSG00000170315/ENSG00000177700/ENSG00000110107/ENSG00000100387/ENSG00000167986/ENSG00000240682/ENSG00000012061/ENSG00000168002/ENSG00000106399/ENSG00000168090/ENSG00000187735/ENSG00000049541/ENSG00000198612/ENSG00000181222/ENSG00000139842/ENSG00000132646/ENSG00000143947/ENSG00000062822/ENSG00000141030/ENSG00000111358…	GPS1/POLD2/POLR2E/RPA1/UBC/UBB/POLR2L/PRPF19/RBX1/DDB1/ISY1/ERCC1/POLR2G/RPA3/COPS6/TCEA1/RFC2/COPS8/POLR2A/CUL4A/PCNA/RPS27A/POLD1/COPS3/GTF2H3/PPIE/UBA52/XPA/RPA2/ZNF830/USP7/AQR/GTF2H1/ERCC3/COPS7A/HMGN1/POLR2H/COPS4/POLD3/XAB2/EP300/RFC5/RFC4/POLR2I/POLR2C/LIG3/POLR2J/COPS7B/ERCC2/ERCC4/RFC3/POLR2F/RFC1	53
BP	GO:0006446	regulation of translational initiation	53/5383	73/14150	1.99E-09	1.64E-07	ENSG00000215301/ENSG00000100664/ENSG00000173812/ENSG00000187840/ENSG00000106263/ENSG00000100129/ENSG00000172531/ENSG00000106682/ENSG00000079785/ENSG00000087074/ENSG00000156976/ENSG00000151465/ENSG00000121774/ENSG00000168002/ENSG00000136937/ENSG00000123908/ENSG00000158615/ENSG00000119392/ENSG00000067248/ENSG00000158417/ENSG00000086232/ENSG00000114867/ENSG00000063046/ENSG00000128829/ENSG00000134001…	DDX3X/EIF5/EIF1/EIF4EBP1/EIF3B/EIF3L/PPP1CA/EIF4H/DDX1/PPP1R15A/EIF4A2/CDC123/KHDRBS1/POLR2G/NCBP1/AGO2/PPP1R15B/GLE1/DHX29/EIF5B/EIF2AK1/EIF4G1/EIF4B/EIF2AK4/EIF2S1/PAIP2/EIF3J/NPM1/EIF4G2/DNAJC3/EIF2B3/EIF2AK2/RPS6KB1/NCBP2/EIF3E/CTIF/TPR/EIF3K/EIF2B2/YTHDF1/EIF2B5/EIF4G3/YTHDF2/RBM4/EIF3C/RXRA/FMR1/PAIP2B/RARA/RPS6KB2/EIF1B/MTIF2/NCK1	53
BP	GO:0006403	RNA localization	126/5383	218/14150	2.09E-09	1.70E-07	ENSG00000185650/ENSG00000163468/ENSG00000146731/ENSG00000135624/ENSG00000115875/ENSG00000130826/ENSG00000099901/ENSG00000150753/ENSG00000168028/ENSG00000145912/ENSG00000105202/ENSG00000115484/ENSG00000175792/ENSG00000111786/ENSG00000185122/ENSG00000137312/ENSG00000095319/ENSG00000188529/ENSG00000121774/ENSG00000175216/ENSG00000101161/ENSG00000132182/ENSG00000132341/ENSG00000166226/ENSG00000171824…	ZFP36L1/CCT3/CCT6A/CCT7/SRSF7/DKC1/RANBP1/CCT5/RPSA/NHP2/FBL/CCT4/RUVBL1/SRSF9/HSF1/FLOT1/NUP188/SRSF10/KHDRBS1/CKAP5/PRPF6/NUP210/RAN/CCT2/EXOSC10/NUTF2/CCT8/SLBP/SEC13/SRSF5/NUP93/PIH1D1/NCBP1/NUP133/THOC7/MYO1C/RNPS1/LRPPRC/NUP205/ALKBH5/RPS15/XPO5/UPF2/SRSF6/GLE1/XPOT/KHSRP/DDX39A/EIF5A/TOMM20/AAAS/CPSF4/NUP37/SSB/RAE1/THOC6/ZNF593/EXOSC2/NUP160/NOP53/RUVBL2/NDC1/NUP62/EIF5AL1/NPM1/CASC3/QKI/…	126
BP	GO:0042119	neutrophil activation	225/5383	434/14150	2.11E-09	1.70E-07	ENSG00000163220/ENSG00000057149/ENSG00000215301/ENSG00000148180/ENSG00000119801/ENSG00000067225/ENSG00000171314/ENSG00000196230/ENSG00000116473/ENSG00000131236/ENSG00000243678/ENSG00000149357/ENSG00000079246/ENSG00000214078/ENSG00000167658/ENSG00000005483/ENSG00000164062/ENSG00000240972/ENSG00000178035/ENSG00000131473/ENSG00000072958/ENSG00000173801/ENSG00000108774/ENSG00000130303/ENSG00000196419…	S100A9/SERPINB3/DDX3X/GSN/YPEL5/PKM/PGAM1/TUBB/RAP1A/CAP1/NME2/LAMTOR1/XRCC5/CPNE1/EEF2/KMT2E/APEH/MIF/IMPDH2/ACLY/AP1M1/JUP/RAB5C/BST2/XRCC6/GSTP1/PSMD13/PFKL/TIMP2/PSMB7/METTL7A/COMMD9/PSMD3/APRT/NFASC/RAB7A/COTL1/FTH1/RAC1/KPNB1/CYB5R3/PTGES2/CD47/SRP14/PGM1/IMPDH1/SERPINB6/PDXK/S100A8/PRDX6/CPNE3/C3/HSPA6/HSPA1B/ILF2/PPIA/PSMC2/ATP6V0A1/VAT1/GPI/PA2G4/NCSTN/GYG1/QSOX1/CCT2/LGALS3/GDI2/PSMD2/P…	225
BP	GO:0043161	proteasome-mediated ubiquitin-dependent protein catabolic process	198/5383	374/14150	2.22E-09	1.76E-07	ENSG00000173473/ENSG00000101665/ENSG00000105974/ENSG00000173334/ENSG00000179262/ENSG00000070423/ENSG00000150991/ENSG00000170315/ENSG00000185627/ENSG00000136930/ENSG00000126067/ENSG00000100387/ENSG00000108344/ENSG00000115307/ENSG00000169139/ENSG00000142507/ENSG00000167986/ENSG00000111667/ENSG00000168159/ENSG00000166295/ENSG00000068912/ENSG00000161057/ENSG00000159352/ENSG00000119048/ENSG00000135018…	SMARCC1/SMAD7/CAV1/TRIB1/RAD23A/RNF126/UBC/UBB/PSMD13/PSMB7/PSMB2/RBX1/PSMD3/AUP1/UBE2V2/PSMB6/DDB1/USP5/RNF187/ANAPC16/ERLEC1/PSMC2/PSMD4/UBE2B/UBQLN1/HSPA5/PSMA1/PSMD2/PSMC3/CUL3/FBXW5/PSMD14/BFAR/DVL1/STUB1/SKP1/RNF103/YOD1/GNA12/RAD23B/CCAR2/BUB3/PSMD1/BTBD3/FAF1/TBL1X/FBXO45/CSNK1A1/UBE2E1/SUMO1/UBE2I/PCBP2/DDIT3/PSMD8/PSMC1/BCAP31/PSMD9/AXIN1/ARIH2/UBE2R2/PSMA4/PARK7/PSMD10/UBE2J2/PCNP/FOXR…	198
BP	GO:0034504	protein localization to nucleus	183/5383	341/14150	2.28E-09	1.78E-07	ENSG00000177606/ENSG00000145423/ENSG00000115306/ENSG00000108821/ENSG00000017427/ENSG00000124207/ENSG00000143799/ENSG00000141232/ENSG00000265972/ENSG00000145675/ENSG00000010810/ENSG00000133083/ENSG00000163468/ENSG00000146731/ENSG00000135624/ENSG00000146648/ENSG00000065150/ENSG00000175826/ENSG00000173801/ENSG00000215021/ENSG00000125398/ENSG00000099901/ENSG00000150753/ENSG00000130726/ENSG00000115484…	JUN/SFRP2/SPTBN1/COL1A1/IGF1/CSE1L/PARP1/TOB1/TXNIP/PIK3R1/FYN/DCLK1/CCT3/CCT6A/CCT7/EGFR/IPO5/CTDNEP1/JUP/PHB2/SOX9/RANBP1/CCT5/TRIM28/CCT4/RBPMS/FLNA/CIZ1/ARL2/NFKBIA/PBLD/IPO7/PRDX1/PKIG/GLIS2/KPNB1/HES1/PPP3CA/LITAF/SESN2/NUP188/IPO9/BCL6/TXN/INTS13/RAN/CCT2/NUTF2/CCT8/DVL1/SKP1/ZC3H12A/NUP93/PKD1/NUP133/RHOA/CDH1/FAF1/ARL2BP/TOR1AIP2/SUMO1/DYRK2/TNPO1/THRA/FERMT1/MAPK1/IL18/HIKESHI/MXI1/PARK…	183
BP	GO:0043241	protein complex disassembly	130/5383	227/14150	2.61E-09	2.01E-07	ENSG00000115306/ENSG00000148180/ENSG00000116221/ENSG00000105974/ENSG00000164062/ENSG00000114686/ENSG00000172531/ENSG00000262814/ENSG00000172757/ENSG00000122140/ENSG00000074071/ENSG00000070018/ENSG00000077549/ENSG00000179271/ENSG00000168209/ENSG00000042493/ENSG00000113048/ENSG00000175581/ENSG00000198898/ENSG00000125868/ENSG00000137710/ENSG00000159111/ENSG00000204568/ENSG00000071127/ENSG00000167862…	SPTBN1/GSN/MRPL37/CAV1/APEH/MRPL3/PPP1CA/MRPL12/CFL1/MRPS2/MRPS34/LRP6/CAPZB/GADD45GIP1/DDIT4/CAPG/MRPS27/MRPL48/CAPZA2/DSTN/RDX/MRPL10/MRPS18B/WDR1/MRPL58/GSPT1/KATNB1/MRPL28/DAP3/CIB1/TMOD3/MRPL16/AURKAIP1/MRRF/MRPL13/VPS4A/MRPS15/MRPL17/C16orf45/MRPS6/MRPL4/DVL1/NAPA/MRPL19/MRPS12/MRPL11/CSNK1A1/MRPL9/TRMT112/FZD2/SH3GL1/MRPL43/SCIN/GLE1/MRPL1/AXIN1/CHMP5/MRPL54/MRPS18A/BNIP3/MRPL33/MRPS9/EIF5…	130
BP	GO:0002181	cytoplasmic translation	50/5383	68/14150	2.77E-09	2.11E-07	ENSG00000163584/ENSG00000008988/ENSG00000100664/ENSG00000167658/ENSG00000187840/ENSG00000106263/ENSG00000100129/ENSG00000113742/ENSG00000106682/ENSG00000135829/ENSG00000068438/ENSG00000130255/ENSG00000174444/ENSG00000100353/ENSG00000103342/ENSG00000182899/ENSG00000137818/ENSG00000197111/ENSG00000011304/ENSG00000149273/ENSG00000137449/ENSG00000162244/ENSG00000111832/ENSG00000114867/ENSG00000149100…	RPL22L1/RPS20/EIF5/EEF2/EIF4EBP1/EIF3B/EIF3L/CPEB4/EIF4H/DHX9/FTSJ1/RPL36/RPL4/EIF3D/GSPT1/RPL35A/RPLP1/PCBP2/PTBP1/RPS3/CPEB2/RPL29/RWDD1/EIF4G1/EIF3M/SSB/EIF4B/RPL22/EIF3J/RPL27A/RPL26L1/RPL6/DENR/RPL8/RPL7L1/RPL26/MCTS1/EIF2D/YBX3/RPL31/EIF3E/TICRR/EIF3K/CPEB1/EIF3A/YTHDF2/RBM4/EIF3C/FMR1/NCK1	50
BP	GO:0009124	nucleoside monophosphate biosynthetic process	64/5383	94/14150	3.16E-09	2.37E-07	ENSG00000067225/ENSG00000143799/ENSG00000178035/ENSG00000179091/ENSG00000128050/ENSG00000106617/ENSG00000074800/ENSG00000153823/ENSG00000099624/ENSG00000135002/ENSG00000241468/ENSG00000165283/ENSG00000084774/ENSG00000143179/ENSG00000138363/ENSG00000004455/ENSG00000176890/ENSG00000198931/ENSG00000154723/ENSG00000239900/ENSG00000106348/ENSG00000241837/ENSG00000159131/ENSG00000116459/ENSG00000035687…	PKM/PARP1/IMPDH2/CYC1/PAICS/PRKAG2/ENO1/PID1/ATP5D/RFK/ATP5J2/STOML2/CAD/UCK2/ATIC/AK2/TYMS/APRT/ATP5J/ADSL/IMPDH1/ATP5O/GART/ATP5F1/ADSS/DUT/ATP5A1/ATP6V0A1/ADK/ATP5E/PRPS1/HPRT1/ALDOA/SLC25A13/TGFB1/STAT3/PFAS/UCK1/CMPK1/DGUOK/GMPS/COX5B/AK1/UPP1/MT-ATP8/VCP/ATP5B/ATP5L/TK1/AMPD2/DCK/NIPSNAP2/SURF1/ATP5G2/UQCC3/CHCHD10/UCKL1/TCIRG1/ADA/MT-ATP6/PINK1/ATP5L2/ATP5S/ADSSL1	64
BP	GO:1901361	organic cyclic compound catabolic process	229/5383	445/14150	3.56E-09	2.64E-07	ENSG00000159388/ENSG00000185650/ENSG00000115919/ENSG00000128016/ENSG00000108654/ENSG00000008988/ENSG00000105568/ENSG00000141232/ENSG00000101846/ENSG00000101444/ENSG00000197728/ENSG00000179958/ENSG00000077348/ENSG00000197157/ENSG00000110700/ENSG00000168028/ENSG00000134419/ENSG00000090621/ENSG00000076248/ENSG00000204392/ENSG00000108107/ENSG00000119705/ENSG00000185122/ENSG00000130255/ENSG00000108424…	BTG2/ZFP36L1/KYNU/ZFP36/DDX5/RPS20/PPP2R1A/TOB1/STS/AHCY/RPS26/DCTPP1/EXOSC5/SND1/RPS13/RPSA/RPS15A/PABPC4/UNG/LSM2/RPL28/SLIRP/HSF1/RPL36/KPNB1/RPL17/EIF4A2/NTHL1/PNRC2/SPP1/CNOT7/RPL4/HSPA1B/DUT/GSPT1/LSM4/RPS2/SCARB1/HINT1/HGD/RPL35A/CNOT8/HPD/EXOSC10/LSM5/ALDH1L1/LSM7/RNH1/HPRT1/RPL13/H1F0/GDA/NUDT5/POLR2G/ZC3H12A/RPLP1/NCBP1/RPS10/CNOT9/DROSHA/RNPS1/LRPPRC/RNASEH2A/RPS28/RPL39/PNRC1/ERN1/RPS…	229
BP	GO:0006979	response to oxidative stress	203/5383	387/14150	3.78E-09	2.77E-07	ENSG00000136826/ENSG00000170345/ENSG00000177606/ENSG00000134853/ENSG00000127528/ENSG00000085662/ENSG00000108821/ENSG00000196730/ENSG00000109321/ENSG00000204472/ENSG00000143799/ENSG00000132510/ENSG00000265972/ENSG00000120129/ENSG00000109846/ENSG00000130508/ENSG00000243678/ENSG00000196591/ENSG00000167658/ENSG00000146648/ENSG00000181019/ENSG00000149212/ENSG00000176153/ENSG00000119508/ENSG00000126602…	KLF4/FOS/JUN/PDGFRA/KLF2/AKR1B1/COL1A1/DAPK1/AREG/AIF1/PARP1/KDM6B/TXNIP/DUSP1/CRYAB/PXDN/NME2/HDAC2/EEF2/EGFR/NQO1/SESN3/GPX2/NR4A3/TRAP1/GSTP1/RBPMS/LDHA/DHRS2/H2AFY/NR4A2/RHOB/PRDX1/HSF1/ATP7A/NDUFS8/DHCR24/ATOX1/PYCR1/PRDX6/SESN2/PRDX3/TXNRD2/HSPA1B/CYP1B1/HIF1A/PYCR2/TXN/NDUFB4/UBQLN1/DHFR/ERCC1/LONP1/SELENON/GPX4/G6PD/SOD1/ZC3H12A/STK24/NONO/NUP93/ETS1/STK25/EDN1/CAMKK2/TXN2/PPP1R15B/CYGB/G…	203
BP	GO:0017038	protein import	163/5383	299/14150	3.91E-09	2.83E-07	ENSG00000177606/ENSG00000145423/ENSG00000115306/ENSG00000217930/ENSG00000017427/ENSG00000124207/ENSG00000143799/ENSG00000141232/ENSG00000265972/ENSG00000145675/ENSG00000186010/ENSG00000146648/ENSG00000065150/ENSG00000173801/ENSG00000215021/ENSG00000099901/ENSG00000130726/ENSG00000130204/ENSG00000157110/ENSG00000196924/ENSG00000100906/ENSG00000108187/ENSG00000205339/ENSG00000117450/ENSG00000168734…	JUN/SFRP2/SPTBN1/PAM16/IGF1/CSE1L/PARP1/TOB1/TXNIP/PIK3R1/NDUFA13/EGFR/IPO5/JUP/PHB2/RANBP1/TRIM28/TOMM40/RBPMS/FLNA/NFKBIA/PBLD/IPO7/PRDX1/PKIG/KPNB1/HES1/PPP3CA/TOMM22/LITAF/TIMM50/NUP188/IPO9/BCL6/SAMM50/TXN/RAN/HSPD1/NUTF2/ZC3H12A/NUP93/PKD1/NUP133/RHOA/CDH1/FAF1/TOMM7/DYRK2/TNPO1/THRA/FERMT1/MAPK1/IL18/HIKESHI/MXI1/C8orf4/PSMD10/TGFB1/CHCHD4/GPN1/STAT3/IL6/DACT1/TOMM20/TIMM17A/HSP90AA1/RAE1/…	163
BP	GO:0060828	regulation of canonical Wnt signaling pathway	129/5383	226/14150	3.98E-09	2.84E-07	ENSG00000120738/ENSG00000145423/ENSG00000104332/ENSG00000108821/ENSG00000106483/ENSG00000105974/ENSG00000175826/ENSG00000172531/ENSG00000173801/ENSG00000150991/ENSG00000170315/ENSG00000125398/ENSG00000109083/ENSG00000185627/ENSG00000069329/ENSG00000070018/ENSG00000136930/ENSG00000126067/ENSG00000100387/ENSG00000108344/ENSG00000110195/ENSG00000148737/ENSG00000142507/ENSG00000115457/ENSG00000166333…	EGR1/SFRP2/SFRP1/COL1A1/SFRP4/CAV1/CTDNEP1/PPP1CA/JUP/UBC/UBB/SOX9/IFT20/PSMD13/VPS35/LRP6/PSMB7/PSMB2/RBX1/PSMD3/FOLR1/TCF7L2/PSMB6/IGFBP2/ILK/NLE1/PSMC2/PSMD4/NOG/SOX2/PSMA1/PSMD2/PSMC3/GPC3/CUL3/HDAC1/PSMD14/AES/DVL1/USP34/CCAR2/PSMD1/CSNK1A1/DDIT3/PSMD8/DIXDC1/PSMC1/FERMT1/PSMD9/AXIN1/NOTUM/PSMA4/PSMD10/NFKB1/DACT1/PSMD7/PSMA7/RAPGEF1/BMP2/RPS27A/CDH2/WLS/EMD/LZTS2/PSMB3/G3BP1/WNT11/SDHAF2/PS…	129
BP	GO:0060070	canonical Wnt signaling pathway	150/5383	271/14150	4.14E-09	2.89E-07	ENSG00000136826/ENSG00000120738/ENSG00000162407/ENSG00000145423/ENSG00000104332/ENSG00000108821/ENSG00000136997/ENSG00000106483/ENSG00000105974/ENSG00000107485/ENSG00000175826/ENSG00000172531/ENSG00000173801/ENSG00000150991/ENSG00000170315/ENSG00000125398/ENSG00000109083/ENSG00000185627/ENSG00000069329/ENSG00000070018/ENSG00000136930/ENSG00000153234/ENSG00000126067/ENSG00000100387/ENSG00000108344…	KLF4/EGR1/PLPP3/SFRP2/SFRP1/COL1A1/MYC/SFRP4/CAV1/GATA3/CTDNEP1/PPP1CA/JUP/UBC/UBB/SOX9/IFT20/PSMD13/VPS35/LRP6/PSMB7/NR4A2/PSMB2/RBX1/PSMD3/FOLR1/TCF7L2/PSMB6/TCF7/IGFBP2/KDM6A/ILK/NLE1/PSMC2/PSMD4/UBE2B/NOG/SOX2/PSMA1/PSMD2/PSMC3/GPC3/CUL3/HDAC1/PSMD14/AES/DVL1/USP34/CCAR2/PSMD1/TBL1X/CSNK1A1/CCND1/FZD2/DDIT3/PSMD8/DIXDC1/PSMC1/FERMT1/PSMD9/AXIN1/NOTUM/PSMA4/PSMD10/NFKB1/DACT1/PSMD7/PSMA7/RAPGE…	150
BP	GO:0009156	ribonucleoside monophosphate biosynthetic process	59/5383	85/14150	4.15E-09	2.89E-07	ENSG00000067225/ENSG00000143799/ENSG00000178035/ENSG00000179091/ENSG00000128050/ENSG00000106617/ENSG00000074800/ENSG00000153823/ENSG00000099624/ENSG00000135002/ENSG00000241468/ENSG00000165283/ENSG00000084774/ENSG00000143179/ENSG00000138363/ENSG00000004455/ENSG00000198931/ENSG00000154723/ENSG00000239900/ENSG00000106348/ENSG00000241837/ENSG00000159131/ENSG00000116459/ENSG00000035687/ENSG00000152234…	PKM/PARP1/IMPDH2/CYC1/PAICS/PRKAG2/ENO1/PID1/ATP5D/RFK/ATP5J2/STOML2/CAD/UCK2/ATIC/AK2/APRT/ATP5J/ADSL/IMPDH1/ATP5O/GART/ATP5F1/ADSS/ATP5A1/ATP6V0A1/ADK/ATP5E/PRPS1/HPRT1/ALDOA/SLC25A13/TGFB1/STAT3/PFAS/UCK1/CMPK1/GMPS/COX5B/AK1/UPP1/MT-ATP8/VCP/ATP5B/ATP5L/AMPD2/NIPSNAP2/SURF1/ATP5G2/UQCC3/CHCHD10/UCKL1/TCIRG1/ADA/MT-ATP6/PINK1/ATP5L2/ATP5S/ADSSL1	59
BP	GO:0045732	positive regulation of protein catabolic process	143/5383	256/14150	4.22E-09	2.90E-07	ENSG00000101665/ENSG00000105974/ENSG00000186010/ENSG00000173334/ENSG00000179262/ENSG00000150991/ENSG00000170315/ENSG00000125398/ENSG00000185627/ENSG00000152661/ENSG00000069329/ENSG00000136930/ENSG00000126067/ENSG00000100387/ENSG00000108344/ENSG00000130164/ENSG00000007944/ENSG00000140564/ENSG00000075785/ENSG00000169139/ENSG00000142507/ENSG00000111667/ENSG00000137710/ENSG00000169174/ENSG00000166295…	SMAD7/CAV1/NDUFA13/TRIB1/RAD23A/UBC/UBB/SOX9/PSMD13/GJA1/VPS35/PSMB7/PSMB2/RBX1/PSMD3/LDLR/MYLIP/FURIN/RAB7A/UBE2V2/PSMB6/USP5/RDX/PCSK9/ANAPC16/PSMC2/PSMD4/UBQLN1/CD81/PSMA1/PSMD2/PSMC3/GPC3/PSMD14/VPS28/DVL1/STUB1/SKP1/C4BPB/CSNK2A3/BUB3/PSMD1/CSNK1A1/UBE2E1/SUMO1/PSMD8/PSMC1/BCAP31/PACSIN3/PSMD9/AXIN1/ARIH2/PSMA4/PSMD10/RNF19A/NEDD4/DACT1/PSMD7/PSMA7/SGTA/MAD2L1/RPS27A/ATPIF1/NOP53/ZFAND2A/CDC…	143
BP	GO:0036230	granulocyte activation	226/5383	439/14150	4.32E-09	2.94E-07	ENSG00000163220/ENSG00000057149/ENSG00000215301/ENSG00000148180/ENSG00000119801/ENSG00000067225/ENSG00000171314/ENSG00000196230/ENSG00000116473/ENSG00000131236/ENSG00000243678/ENSG00000149357/ENSG00000079246/ENSG00000214078/ENSG00000065427/ENSG00000167658/ENSG00000005483/ENSG00000164062/ENSG00000240972/ENSG00000178035/ENSG00000131473/ENSG00000072958/ENSG00000173801/ENSG00000108774/ENSG00000130303…	S100A9/SERPINB3/DDX3X/GSN/YPEL5/PKM/PGAM1/TUBB/RAP1A/CAP1/NME2/LAMTOR1/XRCC5/CPNE1/KARS/EEF2/KMT2E/APEH/MIF/IMPDH2/ACLY/AP1M1/JUP/RAB5C/BST2/XRCC6/GSTP1/PSMD13/PFKL/TIMP2/PSMB7/METTL7A/COMMD9/PSMD3/APRT/NFASC/RAB7A/COTL1/FTH1/RAC1/KPNB1/CYB5R3/PTGES2/CD47/SRP14/PGM1/IMPDH1/SERPINB6/PDXK/S100A8/PRDX6/CPNE3/C3/HSPA6/HSPA1B/ILF2/PPIA/PSMC2/ATP6V0A1/VAT1/GPI/PA2G4/NCSTN/GYG1/QSOX1/CCT2/LGALS3/GDI2/PS…	226
BP	GO:0045862	positive regulation of proteolysis	191/5383	361/14150	4.54E-09	3.02E-07	ENSG00000115414/ENSG00000145423/ENSG00000163220/ENSG00000057149/ENSG00000215301/ENSG00000148180/ENSG00000101665/ENSG00000196730/ENSG00000136997/ENSG00000141682/ENSG00000105974/ENSG00000186010/ENSG00000173334/ENSG00000179262/ENSG00000145901/ENSG00000196591/ENSG00000065427/ENSG00000150991/ENSG00000170315/ENSG00000074800/ENSG00000185627/ENSG00000249915/ENSG00000136930/ENSG00000137409/ENSG00000126067…	FN1/SFRP2/S100A9/SERPINB3/DDX3X/GSN/SMAD7/DAPK1/MYC/PMAIP1/CAV1/NDUFA13/TRIB1/RAD23A/TNIP1/HDAC2/KARS/UBC/UBB/ENO1/PSMD13/PDCD6/PSMB7/MTCH1/PSMB2/RBX1/PSMD3/PHB/PCOLCE/TNFSF10/CYR61/FURIN/HSF1/ADRM1/UBE2V2/PSMB6/USP5/S100A8/C3/ANAPC16/EFNA1/PSMC2/PSMD4/MYH9/PRELID1/UBQLN1/PDCD2/PSMA1/EFNA3/HSPD1/PSMD2/AURKAIP1/PSMC3/PSMD14/DVL1/STUB1/SKP1/ZC3H12A/APOPT1/BUB3/PSMD1/ANTXR1/ANP32B/CSNK1A1/UBE2E1/SUM…	191
BP	GO:0002283	neutrophil activation involved in immune response	221/5383	428/14150	4.60E-09	3.02E-07	ENSG00000163220/ENSG00000057149/ENSG00000215301/ENSG00000148180/ENSG00000119801/ENSG00000067225/ENSG00000171314/ENSG00000196230/ENSG00000116473/ENSG00000131236/ENSG00000243678/ENSG00000149357/ENSG00000079246/ENSG00000214078/ENSG00000167658/ENSG00000164062/ENSG00000240972/ENSG00000178035/ENSG00000131473/ENSG00000072958/ENSG00000173801/ENSG00000108774/ENSG00000130303/ENSG00000196419/ENSG00000084207…	S100A9/SERPINB3/DDX3X/GSN/YPEL5/PKM/PGAM1/TUBB/RAP1A/CAP1/NME2/LAMTOR1/XRCC5/CPNE1/EEF2/APEH/MIF/IMPDH2/ACLY/AP1M1/JUP/RAB5C/BST2/XRCC6/GSTP1/PSMD13/PFKL/TIMP2/PSMB7/METTL7A/COMMD9/PSMD3/APRT/NFASC/RAB7A/COTL1/FTH1/RAC1/KPNB1/CYB5R3/PTGES2/CD47/SRP14/PGM1/IMPDH1/SERPINB6/PDXK/S100A8/PRDX6/CPNE3/C3/HSPA6/HSPA1B/ILF2/PPIA/PSMC2/ATP6V0A1/VAT1/GPI/PA2G4/NCSTN/GYG1/QSOX1/CCT2/LGALS3/GDI2/PSMD2/PSMC3/C…	221
BP	GO:0043312	neutrophil degranulation	221/5383	428/14150	4.60E-09	3.02E-07	ENSG00000163220/ENSG00000057149/ENSG00000215301/ENSG00000148180/ENSG00000119801/ENSG00000067225/ENSG00000171314/ENSG00000196230/ENSG00000116473/ENSG00000131236/ENSG00000243678/ENSG00000149357/ENSG00000079246/ENSG00000214078/ENSG00000167658/ENSG00000164062/ENSG00000240972/ENSG00000178035/ENSG00000131473/ENSG00000072958/ENSG00000173801/ENSG00000108774/ENSG00000130303/ENSG00000196419/ENSG00000084207…	S100A9/SERPINB3/DDX3X/GSN/YPEL5/PKM/PGAM1/TUBB/RAP1A/CAP1/NME2/LAMTOR1/XRCC5/CPNE1/EEF2/APEH/MIF/IMPDH2/ACLY/AP1M1/JUP/RAB5C/BST2/XRCC6/GSTP1/PSMD13/PFKL/TIMP2/PSMB7/METTL7A/COMMD9/PSMD3/APRT/NFASC/RAB7A/COTL1/FTH1/RAC1/KPNB1/CYB5R3/PTGES2/CD47/SRP14/PGM1/IMPDH1/SERPINB6/PDXK/S100A8/PRDX6/CPNE3/C3/HSPA6/HSPA1B/ILF2/PPIA/PSMC2/ATP6V0A1/VAT1/GPI/PA2G4/NCSTN/GYG1/QSOX1/CCT2/LGALS3/GDI2/PSMD2/PSMC3/C…	221
BP	GO:0017148	negative regulation of translation	125/5383	218/14150	4.74E-09	3.07E-07	ENSG00000159388/ENSG00000185650/ENSG00000115461/ENSG00000128016/ENSG00000215301/ENSG00000108654/ENSG00000196730/ENSG00000141232/ENSG00000185129/ENSG00000111640/ENSG00000099817/ENSG00000187840/ENSG00000146648/ENSG00000113742/ENSG00000177700/ENSG00000135387/ENSG00000176890/ENSG00000126934/ENSG00000136628/ENSG00000138814/ENSG00000196498/ENSG00000198791/ENSG00000130766/ENSG00000155506/ENSG00000095319…	BTG2/ZFP36L1/IGFBP5/ZFP36/DDX3X/DDX5/DAPK1/TOB1/PURA/GAPDH/POLR2E/EIF4EBP1/EGFR/CPEB4/POLR2L/CAPRIN1/TYMS/MAP2K2/EPRS/PPP3CA/NCOR2/CNOT7/SESN2/LARP1/NUP188/NUP210/DHFR/RAN/CNOT8/ESR1/POLR2G/ZC3H12A/NUP93/NCBP1/NUP133/CNOT9/NCL/DROSHA/HIST1H4C/NUP205/HIST1H4E/AGO2/XPO5/SRP9/RPS3/MAP2K1/TGFB1/STAT3/KHSRP/CPEB2/EIF2AK1/RIDA/ZFP36L2/ADAR/AAAS/POLR2A/EIF4G1/NUP37/RAE1/RC3H1/EIF2AK4/EIF2S1/PAIP2/NUP160…	125
BP	GO:0031647	regulation of protein stability	131/5383	231/14150	5.28E-09	3.39E-07	ENSG00000162407/ENSG00000148180/ENSG00000101665/ENSG00000088992/ENSG00000253729/ENSG00000017427/ENSG00000109846/ENSG00000145675/ENSG00000108518/ENSG00000111640/ENSG00000179262/ENSG00000163468/ENSG00000146731/ENSG00000135624/ENSG00000215021/ENSG00000070087/ENSG00000125968/ENSG00000150753/ENSG00000069329/ENSG00000171148/ENSG00000115484/ENSG00000196924/ENSG00000170275/ENSG00000167085/ENSG00000007944…	PLPP3/GSN/SMAD7/TESC/PRKDC/IGF1/CRYAB/PIK3R1/PFN1/GAPDH/RAD23A/CCT3/CCT6A/CCT7/PHB2/PFN2/ID1/CCT5/VPS35/TADA3/CCT4/FLNA/CRTAP/PHB/MYLIP/HCFC1/FLOT1/PTGES3/EFNA1/HSPA1B/UBE2B/CCT2/CD81/HSPD1/CCT8/DVL1/STUB1/CCAR2/TOMM7/SUMO1/PSMD8/RTN4/MAPK1/WIZ/KRAS/PARK7/DACT1/LAMP1/NCLN/ATP1B3/GIPC1/HSP90AA1/BMP2/CDC37/TAF9/NOP53/SNCA/GTPBP4/NPM1/HDAC3/CDKN2A/HYPK/ATP1B1/USP7/CALR/MDM2/SOX4/TCP1/ZNF207/MUL1/HSP…	131
BP	GO:0031331	positive regulation of cellular catabolic process	188/5383	355/14150	5.46E-09	3.47E-07	ENSG00000159388/ENSG00000185650/ENSG00000128016/ENSG00000101665/ENSG00000196730/ENSG00000017427/ENSG00000141232/ENSG00000105974/ENSG00000173334/ENSG00000122691/ENSG00000179262/ENSG00000150991/ENSG00000170315/ENSG00000185627/ENSG00000069329/ENSG00000136930/ENSG00000126067/ENSG00000100387/ENSG00000108344/ENSG00000130164/ENSG00000140564/ENSG00000185122/ENSG00000169139/ENSG00000142507/ENSG00000196396…	BTG2/ZFP36L1/ZFP36/SMAD7/DAPK1/IGF1/TOB1/CAV1/TRIB1/TWIST1/RAD23A/UBC/UBB/PSMD13/VPS35/PSMB7/PSMB2/RBX1/PSMD3/LDLR/FURIN/HSF1/UBE2V2/PSMB6/PTPN1/CNOT7/USP5/SESN2/LARP1/RDX/PCSK9/ANAPC16/PSMC2/HIF1A/PSMD4/UBQLN1/CD81/CNOT8/PNPLA2/PSMA1/PSMD2/CPT1A/PSMC3/PSMD14/DVL1/STUB1/SKP1/POLR2G/ZC3H12A/BUB3/PSMD1/CSNK1A1/CAMKK2/UBE2E1/TOMM7/AGO2/BNIP3L/SUMO1/PSMD8/PSMC1/BCAP31/PACSIN3/PSMD9/AXIN1/PAFAH1B2/ARI…	188
BP	GO:0009896	positive regulation of catabolic process	213/5383	411/14150	5.91E-09	3.71E-07	ENSG00000159388/ENSG00000185650/ENSG00000128016/ENSG00000101665/ENSG00000196730/ENSG00000017427/ENSG00000141232/ENSG00000105974/ENSG00000186010/ENSG00000173334/ENSG00000122691/ENSG00000179262/ENSG00000150991/ENSG00000170315/ENSG00000125398/ENSG00000185627/ENSG00000152661/ENSG00000069329/ENSG00000136930/ENSG00000126067/ENSG00000100387/ENSG00000108344/ENSG00000130164/ENSG00000007944/ENSG00000140564…	BTG2/ZFP36L1/ZFP36/SMAD7/DAPK1/IGF1/TOB1/CAV1/NDUFA13/TRIB1/TWIST1/RAD23A/UBC/UBB/SOX9/PSMD13/GJA1/VPS35/PSMB7/PSMB2/RBX1/PSMD3/LDLR/MYLIP/FURIN/RAB7A/HSF1/UBE2V2/PSMB6/PTPN1/CNOT7/USP5/SESN2/LARP1/RDX/PCSK9/ANAPC16/PSMC2/HIF1A/PSMD4/UBQLN1/CD81/CNOT8/PNPLA2/PSMA1/PSMD2/CPT1A/PSMC3/GPC3/PSMD14/VPS28/DVL1/STUB1/SKP1/C4BPB/POLR2G/ZC3H12A/CSNK2A3/BUB3/PSMD1/CSNK1A1/CAMKK2/UBE2E1/TOMM7/AGO2/BNIP3L/SU…	213
BP	GO:0006839	mitochondrial transport	165/5383	305/14150	6.56E-09	4.07E-07	ENSG00000217930/ENSG00000151729/ENSG00000141682/ENSG00000186010/ENSG00000013306/ENSG00000168958/ENSG00000100075/ENSG00000166913/ENSG00000179091/ENSG00000215021/ENSG00000106617/ENSG00000099624/ENSG00000241468/ENSG00000069329/ENSG00000165283/ENSG00000136930/ENSG00000130204/ENSG00000175792/ENSG00000108107/ENSG00000167085/ENSG00000154723/ENSG00000173171/ENSG00000213585/ENSG00000114315/ENSG00000142230…	PAM16/SLC25A4/PMAIP1/NDUFA13/SLC25A39/MFF/SLC25A1/YWHAB/CYC1/PHB2/PRKAG2/ATP5D/ATP5J2/VPS35/STOML2/PSMB7/TOMM40/RUVBL1/RPL28/PHB/ATP5J/MTX1/VDAC1/HES1/SAE1/TOMM22/ATP5O/TIMM50/ATP5F1/ATP5A1/SAMM50/ATP5E/UGCG/AFG3L2/HSPD1/YWHAQ/CPT1A/ACACA/SLC25A5/TOMM7/BNIP3L/HAX1/PSMD8/TOMM34/WDR46/SLC25A13/ARIH2/UBE2J2/SLC25A24/BNIP3/CHCHD4/STAT3/FIS1/UQCRC2/BID/TOMM20/PEMT/BBC3/WBP11/SREBF2/SLC25A22/TIMM17A/YW…	165
BP	GO:1901990	regulation of mitotic cell cycle phase transition	201/5383	385/14150	7.41E-09	4.55E-07	ENSG00000159388/ENSG00000185650/ENSG00000215301/ENSG00000253729/ENSG00000204472/ENSG00000105810/ENSG00000105568/ENSG00000127616/ENSG00000116717/ENSG00000196230/ENSG00000120129/ENSG00000022267/ENSG00000167552/ENSG00000146648/ENSG00000215021/ENSG00000150991/ENSG00000170315/ENSG00000135446/ENSG00000141867/ENSG00000153823/ENSG00000185627/ENSG00000136930/ENSG00000126067/ENSG00000007168/ENSG00000100387…	BTG2/ZFP36L1/DDX3X/PRKDC/AIF1/CDK6/PPP2R1A/SMARCA4/GADD45A/TUBB/DUSP1/FHL1/TUBA1A/EGFR/PHB2/UBC/UBB/CDK4/BRD4/PID1/PSMD13/PSMB7/PSMB2/PAFAH1B1/RBX1/PSMD3/CDKN2B/NAE1/TPRA1/PSMB6/DDB1/CNOT7/CARM1/RDX/ANAPC16/CKAP5/PSMC2/PSMD4/DCTN2/CNOT8/PSMA1/PSMD2/TMOD3/TUBG1/PSMC3/CDT1/VPS4A/CUL3/PRMT1/PSMD14/SKP1/NEK6/SSNA1/BUB3/PSMD1/PKD1/CNOT9/UBE2E1/E2F4/CCND1/PSMD8/PSMC1/RCC2/PSMD9/MAD1L1/PSMA4/PSMD10/TGFB…	201
BP	GO:0051168	nuclear export	109/5383	186/14150	8.83E-09	5.16E-07	ENSG00000124207/ENSG00000115875/ENSG00000099901/ENSG00000168028/ENSG00000122877/ENSG00000111786/ENSG00000148737/ENSG00000139405/ENSG00000095319/ENSG00000188529/ENSG00000121774/ENSG00000136810/ENSG00000132182/ENSG00000132341/ENSG00000102898/ENSG00000163950/ENSG00000100650/ENSG00000102900/ENSG00000136937/ENSG00000008710/ENSG00000069248/ENSG00000163634/ENSG00000205937/ENSG00000136938/ENSG00000155561…	CSE1L/SRSF7/RANBP1/RPSA/EGR2/SRSF9/TCF7L2/RITA1/NUP188/SRSF10/KHDRBS1/TXN/NUP210/RAN/NUTF2/SLBP/SRSF5/NUP93/NCBP1/PKD1/NUP133/THOC7/RNPS1/ANP32B/NUP205/ALKBH5/RPS15/XPO5/UPF2/SRSF6/GLE1/AHCYL1/XPOT/PARK7/PTPN11/XPO6/TGFB1/AKAP13/DDX39A/EIF5A/AAAS/CPSF4/NUP37/SSB/RAE1/THOC6/ZNF593/NUP160/NOP53/NDC1/NUP62/EMD/NPM1/CASC3/NUP155/DDX39B/TP53/RBM8A/EIF6/HNRNPA1/CALR/MDM2/SOX4/NMD3/AGFG1/EIF4E/SEM1/NCBP…	109
BP	GO:0010257	NADH dehydrogenase complex assembly	47/5383	64/14150	8.89E-09	5.16E-07	ENSG00000186010/ENSG00000155463/ENSG00000110717/ENSG00000115286/ENSG00000090266/ENSG00000119421/ENSG00000167792/ENSG00000065518/ENSG00000130159/ENSG00000145494/ENSG00000168653/ENSG00000184752/ENSG00000160194/ENSG00000140990/ENSG00000109390/ENSG00000113845/ENSG00000023228/ENSG00000130414/ENSG00000164182/ENSG00000178127/ENSG00000213619/ENSG00000178057/ENSG00000184983/ENSG00000119013/ENSG00000156170…	NDUFA13/OXA1L/NDUFS8/NDUFS7/NDUFB2/NDUFA8/NDUFV1/NDUFB4/ECSIT/NDUFS6/NDUFS5/NDUFA12/NDUFV3/NDUFB10/NDUFC1/TIMMDC1/NDUFS1/NDUFA10/NDUFAF2/NDUFV2/NDUFS3/NDUFAF3/NDUFA6/NDUFB3/NDUFAF6/MT-ND5/NDUFA11/NDUFB7/NDUFS2/NDUFB6/DMAC1/MT-ND4/NDUFAF8/NDUFA1/TAZ/NDUFB5/TMEM126B/MT-ND3/NDUFA3/NDUFAB1/FOXRED1/NDUFB11/MT-ND2/MT-ND6/ACAD9/NDUFA5/NDUFB8	47
BP	GO:0032981	mitochondrial respiratory chain complex I assembly	47/5383	64/14150	8.89E-09	5.16E-07	ENSG00000186010/ENSG00000155463/ENSG00000110717/ENSG00000115286/ENSG00000090266/ENSG00000119421/ENSG00000167792/ENSG00000065518/ENSG00000130159/ENSG00000145494/ENSG00000168653/ENSG00000184752/ENSG00000160194/ENSG00000140990/ENSG00000109390/ENSG00000113845/ENSG00000023228/ENSG00000130414/ENSG00000164182/ENSG00000178127/ENSG00000213619/ENSG00000178057/ENSG00000184983/ENSG00000119013/ENSG00000156170…	NDUFA13/OXA1L/NDUFS8/NDUFS7/NDUFB2/NDUFA8/NDUFV1/NDUFB4/ECSIT/NDUFS6/NDUFS5/NDUFA12/NDUFV3/NDUFB10/NDUFC1/TIMMDC1/NDUFS1/NDUFA10/NDUFAF2/NDUFV2/NDUFS3/NDUFAF3/NDUFA6/NDUFB3/NDUFAF6/MT-ND5/NDUFA11/NDUFB7/NDUFS2/NDUFB6/DMAC1/MT-ND4/NDUFAF8/NDUFA1/TAZ/NDUFB5/TMEM126B/MT-ND3/NDUFA3/NDUFAB1/FOXRED1/NDUFB11/MT-ND2/MT-ND6/ACAD9/NDUFA5/NDUFB8	47
BP	GO:0097031	mitochondrial respiratory chain complex I biogenesis	47/5383	64/14150	8.89E-09	5.16E-07	ENSG00000186010/ENSG00000155463/ENSG00000110717/ENSG00000115286/ENSG00000090266/ENSG00000119421/ENSG00000167792/ENSG00000065518/ENSG00000130159/ENSG00000145494/ENSG00000168653/ENSG00000184752/ENSG00000160194/ENSG00000140990/ENSG00000109390/ENSG00000113845/ENSG00000023228/ENSG00000130414/ENSG00000164182/ENSG00000178127/ENSG00000213619/ENSG00000178057/ENSG00000184983/ENSG00000119013/ENSG00000156170…	NDUFA13/OXA1L/NDUFS8/NDUFS7/NDUFB2/NDUFA8/NDUFV1/NDUFB4/ECSIT/NDUFS6/NDUFS5/NDUFA12/NDUFV3/NDUFB10/NDUFC1/TIMMDC1/NDUFS1/NDUFA10/NDUFAF2/NDUFV2/NDUFS3/NDUFAF3/NDUFA6/NDUFB3/NDUFAF6/MT-ND5/NDUFA11/NDUFB7/NDUFS2/NDUFB6/DMAC1/MT-ND4/NDUFAF8/NDUFA1/TAZ/NDUFB5/TMEM126B/MT-ND3/NDUFA3/NDUFAB1/FOXRED1/NDUFB11/MT-ND2/MT-ND6/ACAD9/NDUFA5/NDUFB8	47
BP	GO:0006289	nucleotide-excision repair	74/5383	115/14150	8.95E-09	5.16E-07	ENSG00000143799/ENSG00000169727/ENSG00000106628/ENSG00000179262/ENSG00000099817/ENSG00000132383/ENSG00000150991/ENSG00000170315/ENSG00000177700/ENSG00000110107/ENSG00000100387/ENSG00000169139/ENSG00000065057/ENSG00000167986/ENSG00000240682/ENSG00000012061/ENSG00000168002/ENSG00000106399/ENSG00000119318/ENSG00000168090/ENSG00000116030/ENSG00000103275/ENSG00000187735/ENSG00000184900/ENSG00000049541…	PARP1/GPS1/POLD2/RAD23A/POLR2E/RPA1/UBC/UBB/POLR2L/PRPF19/RBX1/UBE2V2/NTHL1/DDB1/ISY1/ERCC1/POLR2G/RPA3/RAD23B/COPS6/SUMO1/UBE2I/TCEA1/SUMO3/RFC2/COPS8/POLR2A/CUL4A/PCNA/RPS27A/UBE2N/POLD1/MMS19/COPS3/GTF2H3/TP53/PPIE/UBA52/XPA/RPA2/CHD1L/ZNF830/USP7/AQR/GTF2H1/ERCC3/COPS7A/HMGN1/POLR2H/SIRT1/COPS4/POLD3/XAB2/EP300/RFC5/XPC/RFC4/POLR2I/POLR2C/LIG3/POLR2J/CETN2/POLE/NEIL1/COPS7B/ERCC2/ERCC4/HMGB1/…	74
BP	GO:0090263	positive regulation of canonical Wnt signaling pathway	74/5383	115/14150	8.95E-09	5.16E-07	ENSG00000145423/ENSG00000104332/ENSG00000108821/ENSG00000106483/ENSG00000105974/ENSG00000175826/ENSG00000173801/ENSG00000150991/ENSG00000170315/ENSG00000185627/ENSG00000069329/ENSG00000070018/ENSG00000136930/ENSG00000126067/ENSG00000108344/ENSG00000142507/ENSG00000166333/ENSG00000073536/ENSG00000161057/ENSG00000159352/ENSG00000129084/ENSG00000175166/ENSG00000165916/ENSG00000115233/ENSG00000107404…	SFRP2/SFRP1/COL1A1/SFRP4/CAV1/CTDNEP1/JUP/UBC/UBB/PSMD13/VPS35/LRP6/PSMB7/PSMB2/PSMD3/PSMB6/ILK/NLE1/PSMC2/PSMD4/PSMA1/PSMD2/PSMC3/PSMD14/DVL1/USP34/CCAR2/PSMD1/PSMD8/DIXDC1/PSMC1/PSMD9/AXIN1/PSMA4/PSMD10/NFKB1/PSMD7/PSMA7/RPS27A/WLS/PSMB3/PSME3/RBPJ/DKK2/UBA52/DVL2/PSMA2/SOX4/PSMA5/SEM1/PIN1/WNT10B/SMURF2/PSMB9/WNT2/RNF220/PSMC5/ARNTL/PSMF1/NRARP/XIAP/PSMB8/FGF10/FAM53B/ZBED3/FGF9/CSNK1D/DLX5/PS…	74
BP	GO:0002446	neutrophil mediated immunity	226/5383	442/14150	9.21E-09	5.26E-07	ENSG00000163220/ENSG00000057149/ENSG00000215301/ENSG00000148180/ENSG00000119801/ENSG00000067225/ENSG00000171314/ENSG00000196230/ENSG00000116473/ENSG00000131236/ENSG00000243678/ENSG00000149357/ENSG00000079246/ENSG00000214078/ENSG00000167658/ENSG00000005483/ENSG00000164062/ENSG00000240972/ENSG00000178035/ENSG00000131473/ENSG00000072958/ENSG00000173801/ENSG00000108774/ENSG00000130303/ENSG00000196419…	S100A9/SERPINB3/DDX3X/GSN/YPEL5/PKM/PGAM1/TUBB/RAP1A/CAP1/NME2/LAMTOR1/XRCC5/CPNE1/EEF2/KMT2E/APEH/MIF/IMPDH2/ACLY/AP1M1/JUP/RAB5C/BST2/XRCC6/GSTP1/PSMD13/PFKL/TIMP2/PSMB7/METTL7A/COMMD9/PSMD3/APRT/NFASC/RAB7A/COTL1/FTH1/RAC1/KPNB1/CYB5R3/PTGES2/CD47/SRP14/PGM1/IMPDH1/SERPINB6/PDXK/JAGN1/S100A8/PRDX6/CPNE3/C3/HSPA6/WDR1/HSPA1B/ILF2/PPIA/PSMC2/ATP6V0A1/VAT1/GPI/PA2G4/NCSTN/GYG1/QSOX1/CCT2/LGALS3/G…	226
BP	GO:0032543	mitochondrial translation	77/5383	121/14150	9.38E-09	5.31E-07	ENSG00000116221/ENSG00000114686/ENSG00000262814/ENSG00000122140/ENSG00000074071/ENSG00000179271/ENSG00000113048/ENSG00000175581/ENSG00000108561/ENSG00000159111/ENSG00000204568/ENSG00000167862/ENSG00000086504/ENSG00000132676/ENSG00000166902/ENSG00000175756/ENSG00000148187/ENSG00000172172/ENSG00000116898/ENSG00000158042/ENSG00000243927/ENSG00000105364/ENSG00000115364/ENSG00000106105/ENSG00000138095…	MRPL37/MRPL3/MRPL12/MRPS2/MRPS34/GADD45GIP1/MRPS27/MRPL48/C1QBP/MRPL10/MRPS18B/MRPL58/MRPL28/DAP3/MRPL16/AURKAIP1/MRRF/MRPL13/MRPS15/MRPL17/MRPS6/MRPL4/MRPL19/GARS/LRPPRC/MRPS12/MRPL11/MRPL9/HARS/MRPL43/MRPL1/MRPL54/MRPS18A/TARS2/MRPL33/MRPS9/MRPL22/MRPS26/MRPS36/MRPS30/MRPS16/MRPS23/MRPL46/MRPL20/MRPL40/MRPL21/MRPS35/MRPS11/MRPL55/MRPL42/MRPS22/ERAL1/MRPS7/MRPL47/MRPL15/MRPS24/MTG2/MRPL24/MRPS18…	77
BP	GO:0007006	mitochondrial membrane organization	78/5383	123/14150	9.48E-09	5.31E-07	ENSG00000151729/ENSG00000141682/ENSG00000186010/ENSG00000166913/ENSG00000099624/ENSG00000241468/ENSG00000132305/ENSG00000174917/ENSG00000184831/ENSG00000154723/ENSG00000100216/ENSG00000241837/ENSG00000105197/ENSG00000116459/ENSG00000152234/ENSG00000100347/ENSG00000124172/ENSG00000141385/ENSG00000134308/ENSG00000005022/ENSG00000106554/ENSG00000196683/ENSG00000104765/ENSG00000176171/ENSG00000168610…	SLC25A4/PMAIP1/NDUFA13/YWHAB/ATP5D/ATP5J2/IMMT/C19orf70/APOO/ATP5J/TOMM22/ATP5O/TIMM50/ATP5F1/ATP5A1/SAMM50/ATP5E/AFG3L2/YWHAQ/SLC25A5/CHCHD3/TOMM7/BNIP3L/BNIP3/STAT3/BID/TOMM20/BBC3/YWHAG/HSP90AA1/ATPIF1/SNCA/ACAA2/MT-ATP8/SLC25A6/TP53/BAD/PPIF/TFDP1/DYNLL2/MFN1/ATP5B/CHCHD6/MUL1/TIMM13/ATP5L/BCL2L1/MFN2/PDCD5/HSPA4/SLC35F6/ATP5G2/UQCC3/TAZ/NMT1/TP63/BCL2/TFDP2/TP53BP2/NOL3/ATF2/DYNLL1/CALM1/MT-…	78
BP	GO:0006611	protein export from nucleus	102/5383	172/14150	1.10E-08	6.13E-07	ENSG00000124207/ENSG00000115875/ENSG00000168028/ENSG00000122877/ENSG00000111786/ENSG00000148737/ENSG00000095319/ENSG00000188529/ENSG00000136810/ENSG00000132182/ENSG00000132341/ENSG00000102898/ENSG00000163950/ENSG00000100650/ENSG00000102900/ENSG00000136937/ENSG00000008710/ENSG00000069248/ENSG00000163634/ENSG00000205937/ENSG00000136938/ENSG00000155561/ENSG00000091542/ENSG00000115268/ENSG00000124571…	CSE1L/SRSF7/RPSA/EGR2/SRSF9/TCF7L2/NUP188/SRSF10/TXN/NUP210/RAN/NUTF2/SLBP/SRSF5/NUP93/NCBP1/PKD1/NUP133/THOC7/RNPS1/ANP32B/NUP205/ALKBH5/RPS15/XPO5/UPF2/SRSF6/GLE1/AHCYL1/XPOT/PARK7/PTPN11/XPO6/TGFB1/DDX39A/EIF5A/AAAS/CPSF4/NUP37/SSB/RAE1/THOC6/ZNF593/NUP160/NOP53/NDC1/NUP62/EMD/NPM1/CASC3/NUP155/DDX39B/TP53/RBM8A/EIF6/CALR/MDM2/SOX4/NMD3/AGFG1/EIF4E/SEM1/NCBP2/THOC5/SLU7/SDAD1/RANBP17/BAG3/SARN…	102
BP	GO:1990542	mitochondrial transmembrane transport	55/5383	79/14150	1.17E-08	6.45E-07	ENSG00000217930/ENSG00000186010/ENSG00000179091/ENSG00000106617/ENSG00000099624/ENSG00000241468/ENSG00000165283/ENSG00000130204/ENSG00000154723/ENSG00000100216/ENSG00000241837/ENSG00000105197/ENSG00000116459/ENSG00000152234/ENSG00000100347/ENSG00000124172/ENSG00000141385/ENSG00000144381/ENSG00000110090/ENSG00000278540/ENSG00000196683/ENSG00000163528/ENSG00000173726/ENSG00000134375/ENSG00000080824…	PAM16/NDUFA13/CYC1/PRKAG2/ATP5D/ATP5J2/STOML2/TOMM40/ATP5J/TOMM22/ATP5O/TIMM50/ATP5F1/ATP5A1/SAMM50/ATP5E/AFG3L2/HSPD1/CPT1A/ACACA/TOMM7/CHCHD4/TOMM20/TIMM17A/HSP90AA1/PRKAA2/COX5B/MCUR1/SLC8B1/MT-ATP8/UCP2/TIMM17B/CPT2/ATP5B/SLC25A23/TIMM13/SLC25A29/ATP5L/MICU2/PDCD5/HSPA4/MCU/ATP5G2/GRPEL2/MRS2/MT-ATP6/TIMM23/TIMM22/MICU1/ATP5S/MAIP1/MCUB/GRPEL1/DNLZ/MID1IP1	55
BP	GO:0051170	nuclear import	148/5383	271/14150	1.73E-08	9.40E-07	ENSG00000177606/ENSG00000145423/ENSG00000115306/ENSG00000017427/ENSG00000124207/ENSG00000143799/ENSG00000141232/ENSG00000265972/ENSG00000145675/ENSG00000146648/ENSG00000065150/ENSG00000173801/ENSG00000215021/ENSG00000099901/ENSG00000130726/ENSG00000157110/ENSG00000196924/ENSG00000100906/ENSG00000108187/ENSG00000205339/ENSG00000117450/ENSG00000168734/ENSG00000108424/ENSG00000114315/ENSG00000138814…	JUN/SFRP2/SPTBN1/IGF1/CSE1L/PARP1/TOB1/TXNIP/PIK3R1/EGFR/IPO5/JUP/PHB2/RANBP1/TRIM28/RBPMS/FLNA/NFKBIA/PBLD/IPO7/PRDX1/PKIG/KPNB1/HES1/PPP3CA/LITAF/NUP188/IPO9/BCL6/TXN/SNRPG/RAN/SNRPD2/NUTF2/ZC3H12A/NUP93/PKD1/NUP133/RHOA/CDH1/FAF1/DYRK2/TNPO1/THRA/SNRPD3/FERMT1/MAPK1/HTATIP2/IL18/HIKESHI/MXI1/C8orf4/PSMD10/TGFB1/GPN1/STAT3/IL6/DACT1/GEMIN5/RAE1/GPN3/TNPO3/SNRPB/FYB1/KPNA4/SLC9A3R1/NUP62/EMD/FZD…	148
BP	GO:1903052	positive regulation of proteolysis involved in cellular protein catabolic process	101/5383	171/14150	1.75E-08	9.40E-07	ENSG00000101665/ENSG00000105974/ENSG00000173334/ENSG00000179262/ENSG00000150991/ENSG00000170315/ENSG00000185627/ENSG00000136930/ENSG00000126067/ENSG00000100387/ENSG00000108344/ENSG00000169139/ENSG00000142507/ENSG00000111667/ENSG00000166295/ENSG00000161057/ENSG00000159352/ENSG00000135018/ENSG00000129084/ENSG00000175166/ENSG00000165916/ENSG00000115233/ENSG00000107404/ENSG00000103266/ENSG00000113558…	SMAD7/CAV1/TRIB1/RAD23A/UBC/UBB/PSMD13/PSMB7/PSMB2/RBX1/PSMD3/UBE2V2/PSMB6/USP5/ANAPC16/PSMC2/PSMD4/UBQLN1/PSMA1/PSMD2/PSMC3/PSMD14/DVL1/STUB1/SKP1/BUB3/PSMD1/CSNK1A1/UBE2E1/SUMO1/PSMD8/PSMC1/BCAP31/PSMD9/AXIN1/ARIH2/PSMA4/PSMD10/RNF19A/PSMD7/PSMA7/SGTA/MAD2L1/RPS27A/ATPIF1/NOP53/ZFAND2A/CDC20/PSMB3/PSME3/VCP/ANAPC7/TRIB3/UBA52/ARIH1/RNF166/DDRGK1/PSMA2/MDM2/PSMA5/SEM1/KEAP1/GCLC/DAB2IP/ANAPC5/PS…	101
BP	GO:0009127	purine nucleoside monophosphate biosynthetic process	52/5383	74/14150	1.78E-08	9.41E-07	ENSG00000067225/ENSG00000143799/ENSG00000178035/ENSG00000179091/ENSG00000128050/ENSG00000106617/ENSG00000074800/ENSG00000153823/ENSG00000099624/ENSG00000241468/ENSG00000165283/ENSG00000138363/ENSG00000004455/ENSG00000198931/ENSG00000154723/ENSG00000239900/ENSG00000106348/ENSG00000241837/ENSG00000159131/ENSG00000116459/ENSG00000035687/ENSG00000152234/ENSG00000033627/ENSG00000156110/ENSG00000124172…	PKM/PARP1/IMPDH2/CYC1/PAICS/PRKAG2/ENO1/PID1/ATP5D/ATP5J2/STOML2/ATIC/AK2/APRT/ATP5J/ADSL/IMPDH1/ATP5O/GART/ATP5F1/ADSS/ATP5A1/ATP6V0A1/ADK/ATP5E/PRPS1/HPRT1/ALDOA/SLC25A13/TGFB1/STAT3/PFAS/GMPS/COX5B/AK1/MT-ATP8/VCP/ATP5B/ATP5L/AMPD2/NIPSNAP2/SURF1/ATP5G2/UQCC3/CHCHD10/TCIRG1/ADA/MT-ATP6/PINK1/ATP5L2/ATP5S/ADSSL1	52
BP	GO:0009168	purine ribonucleoside monophosphate biosynthetic process	52/5383	74/14150	1.78E-08	9.41E-07	ENSG00000067225/ENSG00000143799/ENSG00000178035/ENSG00000179091/ENSG00000128050/ENSG00000106617/ENSG00000074800/ENSG00000153823/ENSG00000099624/ENSG00000241468/ENSG00000165283/ENSG00000138363/ENSG00000004455/ENSG00000198931/ENSG00000154723/ENSG00000239900/ENSG00000106348/ENSG00000241837/ENSG00000159131/ENSG00000116459/ENSG00000035687/ENSG00000152234/ENSG00000033627/ENSG00000156110/ENSG00000124172…	PKM/PARP1/IMPDH2/CYC1/PAICS/PRKAG2/ENO1/PID1/ATP5D/ATP5J2/STOML2/ATIC/AK2/APRT/ATP5J/ADSL/IMPDH1/ATP5O/GART/ATP5F1/ADSS/ATP5A1/ATP6V0A1/ADK/ATP5E/PRPS1/HPRT1/ALDOA/SLC25A13/TGFB1/STAT3/PFAS/GMPS/COX5B/AK1/MT-ATP8/VCP/ATP5B/ATP5L/AMPD2/NIPSNAP2/SURF1/ATP5G2/UQCC3/CHCHD10/TCIRG1/ADA/MT-ATP6/PINK1/ATP5L2/ATP5S/ADSSL1	52
BP	GO:1901991	negative regulation of mitotic cell cycle phase transition	118/5383	207/14150	2.01E-08	1.05E-06	ENSG00000159388/ENSG00000185650/ENSG00000253729/ENSG00000127616/ENSG00000116717/ENSG00000120129/ENSG00000022267/ENSG00000150991/ENSG00000170315/ENSG00000185627/ENSG00000136930/ENSG00000126067/ENSG00000100387/ENSG00000108344/ENSG00000147883/ENSG00000159593/ENSG00000163870/ENSG00000142507/ENSG00000198791/ENSG00000142453/ENSG00000161057/ENSG00000159352/ENSG00000155508/ENSG00000129084/ENSG00000175166…	BTG2/ZFP36L1/PRKDC/SMARCA4/GADD45A/DUSP1/FHL1/UBC/UBB/PSMD13/PSMB7/PSMB2/RBX1/PSMD3/CDKN2B/NAE1/TPRA1/PSMB6/CNOT7/CARM1/PSMC2/PSMD4/CNOT8/PSMA1/PSMD2/PSMC3/CDT1/VPS4A/PRMT1/PSMD14/SKP1/BUB3/PSMD1/CNOT9/E2F4/CCND1/PSMD8/PSMC1/PSMD9/MAD1L1/PSMA4/PSMD10/PSMG2/DACT1/PSMD7/ZFP36L2/BRD7/PSMA7/MAD2L1/PCNA/DCUN1D3/FANCI/RPS27A/MIIP/NOP53/CNOT4/PSMB3/NPM1/PSME3/CTDSP2/CNOT10/TOPBP1/TP53/UBA52/RPA2/PSMA2/Z…	118
BP	GO:0042273	ribosomal large subunit biogenesis	49/5383	69/14150	2.66E-08	1.38E-06	ENSG00000261236/ENSG00000145912/ENSG00000100029/ENSG00000122034/ENSG00000073536/ENSG00000182899/ENSG00000117395/ENSG00000174547/ENSG00000171490/ENSG00000053372/ENSG00000169288/ENSG00000132153/ENSG00000137876/ENSG00000132603/ENSG00000100316/ENSG00000242485/ENSG00000148303/ENSG00000105373/ENSG00000001497/ENSG00000181163/ENSG00000188846/ENSG00000037241/ENSG00000198755/ENSG00000188976/ENSG00000100138…	BOP1/NHP2/PES1/GTF3A/NLE1/RPL35A/EBNA1BP2/MRPL11/RSL1D1/MRTO4/MRPL1/DHX30/RSL24D1/NIP7/RPL3/MRPL20/RPL7A/NOP53/LAS1L/NPM1/RPL14/RPL26L1/RPL10A/NOC2L/SNU13/RPL6/PAK1IP1/EIF6/AAMP/RPL7L1/RPL26/RPL23A/RPL35/WDR74/SDAD1/RPF1/RPL12/ZNF622/RPL24/RPL11/WDR55/MALSU1/RRP15/RPL5/RPL38/NSA2/WDR12/SAMD15/PPAN	49
BP	GO:0043624	cellular protein complex disassembly	111/5383	193/14150	2.72E-08	1.39E-06	ENSG00000115306/ENSG00000148180/ENSG00000116221/ENSG00000164062/ENSG00000114686/ENSG00000262814/ENSG00000172757/ENSG00000122140/ENSG00000074071/ENSG00000077549/ENSG00000179271/ENSG00000042493/ENSG00000113048/ENSG00000175581/ENSG00000198898/ENSG00000125868/ENSG00000137710/ENSG00000159111/ENSG00000204568/ENSG00000071127/ENSG00000167862/ENSG00000103342/ENSG00000140854/ENSG00000086504/ENSG00000132676…	SPTBN1/GSN/MRPL37/APEH/MRPL3/MRPL12/CFL1/MRPS2/MRPS34/CAPZB/GADD45GIP1/CAPG/MRPS27/MRPL48/CAPZA2/DSTN/RDX/MRPL10/MRPS18B/WDR1/MRPL58/GSPT1/KATNB1/MRPL28/DAP3/CIB1/TMOD3/MRPL16/AURKAIP1/MRRF/MRPL13/VPS4A/MRPS15/MRPL17/C16orf45/MRPS6/MRPL4/NAPA/MRPL19/MRPS12/MRPL11/MRPL9/TRMT112/SH3GL1/MRPL43/SCIN/GLE1/MRPL1/MRPL54/MRPS18A/MRPL33/MRPS9/EIF5A/WASHC2C/MRPL22/MRPS26/MRPS36/MRPS30/MRPS16/MRPS23/MRPL46/…	111
BP	GO:1903322	positive regulation of protein modification by small protein conjugation or removal	111/5383	193/14150	2.72E-08	1.39E-06	ENSG00000101665/ENSG00000105974/ENSG00000145901/ENSG00000150991/ENSG00000170315/ENSG00000185627/ENSG00000249915/ENSG00000136930/ENSG00000126067/ENSG00000108344/ENSG00000162517/ENSG00000142507/ENSG00000088832/ENSG00000140450/ENSG00000166295/ENSG00000161057/ENSG00000159352/ENSG00000004487/ENSG00000135018/ENSG00000044574/ENSG00000129084/ENSG00000175166/ENSG00000165916/ENSG00000102471/ENSG00000115233…	SMAD7/CAV1/TNIP1/UBC/UBB/PSMD13/PDCD6/PSMB7/PSMB2/PSMD3/PEF1/PSMB6/FKBP1A/ARRDC4/ANAPC16/PSMC2/PSMD4/KDM1A/UBQLN1/HSPA5/PSMA1/PSMD2/PSMC3/NDFIP2/PSMD14/STUB1/SKP1/PELI1/ZC3H12A/BUB3/PSMD1/UBE2E1/UBE2I/PSMD8/PSMC1/PSMD9/AXIN1/PSMA4/PSMD10/PSMD7/PSMA7/MAD2L1/AIMP2/DCUN1D3/CENPX/FANCI/RPS27A/CENPS/NOP53/UBE2N/CDC20/PSMB3/NPM1/PSME3/CDKN2A/VCP/ANAPC7/TRIB3/UBA52/PSMA2/PSMA5/ARRB2/TOLLIP/MTA1/SEM1/MUL…	111
BP	GO:0045930	negative regulation of mitotic cell cycle	151/5383	279/14150	2.75E-08	1.39E-06	ENSG00000159388/ENSG00000185650/ENSG00000253729/ENSG00000127616/ENSG00000116717/ENSG00000120129/ENSG00000022267/ENSG00000078098/ENSG00000146648/ENSG00000150991/ENSG00000170315/ENSG00000185627/ENSG00000035862/ENSG00000136930/ENSG00000179271/ENSG00000126067/ENSG00000100387/ENSG00000108344/ENSG00000147883/ENSG00000143294/ENSG00000159593/ENSG00000163870/ENSG00000142507/ENSG00000198791/ENSG00000142453…	BTG2/ZFP36L1/PRKDC/SMARCA4/GADD45A/DUSP1/FHL1/FAP/EGFR/UBC/UBB/PSMD13/TIMP2/PSMB7/GADD45GIP1/PSMB2/RBX1/PSMD3/CDKN2B/PRCC/NAE1/TPRA1/PSMB6/CNOT7/CARM1/NLE1/NME6/BCL6/PSMC2/NABP2/PSMD4/HRAS/CNOT8/PSMA1/PSMD2/AURKAIP1/PSMC3/CDT1/VPS4A/PRMT1/PSMD14/SKP1/BUB3/PSMD1/CNOT9/E2F4/ZWILCH/CCND1/PSMD8/PSMC1/PSMD9/MAD1L1/PSMA4/PSMD10/TGFB1/ZWINT/PSMG2/DACT1/PSMD7/ZFP36L2/BRD7/NABP1/PSMA7/RPS6/MAD2L1/DLG1/PCN…	151
BP	GO:0034599	cellular response to oxidative stress	138/5383	251/14150	3.00E-08	1.50E-06	ENSG00000136826/ENSG00000170345/ENSG00000177606/ENSG00000134853/ENSG00000127528/ENSG00000085662/ENSG00000196730/ENSG00000204472/ENSG00000143799/ENSG00000132510/ENSG00000243678/ENSG00000196591/ENSG00000146648/ENSG00000181019/ENSG00000176153/ENSG00000119508/ENSG00000126602/ENSG00000084207/ENSG00000100867/ENSG00000153234/ENSG00000143878/ENSG00000117450/ENSG00000185122/ENSG00000165240/ENSG00000183010…	KLF4/FOS/JUN/PDGFRA/KLF2/AKR1B1/DAPK1/AIF1/PARP1/KDM6B/NME2/HDAC2/EGFR/NQO1/GPX2/NR4A3/TRAP1/GSTP1/DHRS2/NR4A2/RHOB/PRDX1/HSF1/ATP7A/PYCR1/PRDX6/SESN2/PRDX3/TXNRD2/HSPA1B/CYP1B1/HIF1A/PYCR2/TXN/UBQLN1/DHFR/LONP1/G6PD/SOD1/ZC3H12A/STK24/NONO/NUP93/ETS1/STK25/CAMKK2/TXN2/MAPK1/MCL1/PRDX5/RPS3/TXNRD1/PARK7/SLC25A24/BNIP3/GPX1/SOD2/IL6/CPEB2/MET/RWDD1/PPP5C/ZNF580/ATP13A2/PCNA/PRDX2/SNCA/CAT/ADPRHL2/…	138
BP	GO:0034249	negative regulation of cellular amide metabolic process	129/5383	232/14150	3.46E-08	1.72E-06	ENSG00000159388/ENSG00000185650/ENSG00000115461/ENSG00000128016/ENSG00000215301/ENSG00000108654/ENSG00000196730/ENSG00000141232/ENSG00000185129/ENSG00000111640/ENSG00000099817/ENSG00000187840/ENSG00000146648/ENSG00000113742/ENSG00000177700/ENSG00000135387/ENSG00000176890/ENSG00000126934/ENSG00000136628/ENSG00000138814/ENSG00000196498/ENSG00000198791/ENSG00000130766/ENSG00000155506/ENSG00000095319…	BTG2/ZFP36L1/IGFBP5/ZFP36/DDX3X/DDX5/DAPK1/TOB1/PURA/GAPDH/POLR2E/EIF4EBP1/EGFR/CPEB4/POLR2L/CAPRIN1/TYMS/MAP2K2/EPRS/PPP3CA/NCOR2/CNOT7/SESN2/LARP1/NUP188/NUP210/DHFR/RAN/CNOT8/ESR1/POLR2G/ZC3H12A/NUP93/NCBP1/NUP133/CNOT9/NCL/DROSHA/HIST1H4C/NUP205/HIST1H4E/AGO2/XPO5/SRP9/RPS3/MAP2K1/TGFB1/STAT3/KHSRP/CPEB2/EIF2AK1/RIDA/ZFP36L2/ADAR/AAAS/POLR2A/EIF4G1/NUP37/RAE1/RC3H1/EIF2AK4/EIF2S1/PAIP2/NUP160…	129
BP	GO:1901987	regulation of cell cycle phase transition	208/5383	407/14150	3.78E-08	1.86E-06	ENSG00000159388/ENSG00000185650/ENSG00000215301/ENSG00000253729/ENSG00000204472/ENSG00000105810/ENSG00000105568/ENSG00000127616/ENSG00000116717/ENSG00000196230/ENSG00000120129/ENSG00000022267/ENSG00000167552/ENSG00000146648/ENSG00000215021/ENSG00000150991/ENSG00000170315/ENSG00000135446/ENSG00000141867/ENSG00000153823/ENSG00000185627/ENSG00000136930/ENSG00000113648/ENSG00000126067/ENSG00000007168…	BTG2/ZFP36L1/DDX3X/PRKDC/AIF1/CDK6/PPP2R1A/SMARCA4/GADD45A/TUBB/DUSP1/FHL1/TUBA1A/EGFR/PHB2/UBC/UBB/CDK4/BRD4/PID1/PSMD13/PSMB7/H2AFY/PSMB2/PAFAH1B1/RBX1/PSMD3/CDKN2B/NAE1/TPRA1/PSMB6/DDB1/CNOT7/CARM1/RDX/ANAPC16/CKAP5/PSMC2/PSMD4/DCTN2/CNOT8/PSMA1/PSMD2/TMOD3/TUBG1/PSMC3/CDT1/VPS4A/CUL3/PRMT1/PSMD14/SKP1/NEK6/SSNA1/BUB3/PSMD1/PKD1/CNOT9/UBE2E1/E2F4/CCND1/PSMD8/PSMC1/RCC2/PSMD9/MAD1L1/PSMA4/C8orf…	208
BP	GO:1901988	negative regulation of cell cycle phase transition	120/5383	213/14150	3.82E-08	1.86E-06	ENSG00000159388/ENSG00000185650/ENSG00000253729/ENSG00000127616/ENSG00000116717/ENSG00000120129/ENSG00000022267/ENSG00000150991/ENSG00000170315/ENSG00000185627/ENSG00000136930/ENSG00000113648/ENSG00000126067/ENSG00000100387/ENSG00000108344/ENSG00000147883/ENSG00000159593/ENSG00000163870/ENSG00000142507/ENSG00000198791/ENSG00000142453/ENSG00000161057/ENSG00000159352/ENSG00000155508/ENSG00000129084…	BTG2/ZFP36L1/PRKDC/SMARCA4/GADD45A/DUSP1/FHL1/UBC/UBB/PSMD13/PSMB7/H2AFY/PSMB2/RBX1/PSMD3/CDKN2B/NAE1/TPRA1/PSMB6/CNOT7/CARM1/PSMC2/PSMD4/CNOT8/PSMA1/PSMD2/PSMC3/CDT1/VPS4A/PRMT1/PSMD14/SKP1/BUB3/PSMD1/CNOT9/E2F4/CCND1/PSMD8/PSMC1/PSMD9/MAD1L1/PSMA4/PSMD10/PSMG2/DACT1/PSMD7/ZFP36L2/BRD7/PSMA7/MAD2L1/PCNA/DCUN1D3/FANCI/RPS27A/MIIP/NOP53/CNOT4/PSMB3/NPM1/PSME3/CTDSP2/CNOT10/TOPBP1/TP53/UBA52/RPA2/P…	120
BP	GO:0071824	protein-DNA complex subunit organization	136/5383	248/14150	4.65E-08	2.25E-06	ENSG00000173473/ENSG00000136997/ENSG00000143799/ENSG00000073111/ENSG00000127616/ENSG00000132383/ENSG00000150991/ENSG00000137309/ENSG00000170315/ENSG00000125398/ENSG00000175792/ENSG00000113648/ENSG00000100387/ENSG00000119335/ENSG00000167986/ENSG00000184205/ENSG00000184897/ENSG00000275713/ENSG00000161057/ENSG00000165916/ENSG00000167513/ENSG00000091831/ENSG00000189060/ENSG00000158373/ENSG00000106399…	SMARCC1/MYC/PARP1/MCM2/SMARCA4/RPA1/UBC/HMGA1/UBB/SOX9/RUVBL1/H2AFY/RBX1/SET/DDB1/TSPYL2/H1FX/HIST1H2BH/PSMC2/PSMC3/CDT1/ESR1/H1F0/HIST1H2BD/RPA3/RAD23B/TAF7/ANP32B/HIST1H4C/GTF3C5/HIST1H4E/THRA/PSMC1/RBBP4/VPS72/HIST1H1E/TAF11/CUL4A/HIST1H2BN/CDC45/CENPX/SMARCB1/RPS27A/OIP5/TAF9/CENPS/NAP1L4/SMARCE1/H3F3A/HIST2H2BE/CENPN/NPM1/ZNHIT1/GTF2H3/CENPW/HIST1H1C/BDP1/IPO4/KAT6B/H2AFX/UBA52/DAXX/XPA/RPA2…	136
BP	GO:0000245	spliceosomal complex assembly	42/5383	57/14150	4.70E-08	2.25E-06	ENSG00000141759/ENSG00000048740/ENSG00000099995/ENSG00000007392/ENSG00000110107/ENSG00000079785/ENSG00000111786/ENSG00000183431/ENSG00000144028/ENSG00000240682/ENSG00000188529/ENSG00000124562/ENSG00000101161/ENSG00000130520/ENSG00000143977/ENSG00000125743/ENSG00000100650/ENSG00000108848/ENSG00000136937/ENSG00000168883/ENSG00000100028/ENSG00000185246/ENSG00000124193/ENSG00000147274/ENSG00000003756…	TXNL4A/CELF2/SF3A1/LUC7L/PRPF19/DDX1/SRSF9/SF3A3/SNRNP200/ISY1/SRSF10/SNRPC/PRPF6/LSM4/SNRPG/SNRPD2/SRSF5/LUC7L3/NCBP1/USP39/SNRPD3/PRPF39/SRSF6/RBMX/RBM5/LUC7L2/DDX39B/SNRPD1/SCAF11/CELF1/SLU7/SRPK2/SFSWAP/NOL3/PSIP1/DDX23/SNRPE/GCFC2/SRPK1/TXNL4B/SF3B1/PTBP2	42
BP	GO:0071103	DNA conformation change	141/5383	259/14150	4.86E-08	2.31E-06	ENSG00000215301/ENSG00000143799/ENSG00000073111/ENSG00000185129/ENSG00000079246/ENSG00000150991/ENSG00000137309/ENSG00000170315/ENSG00000125398/ENSG00000166508/ENSG00000196419/ENSG00000135829/ENSG00000175792/ENSG00000113648/ENSG00000100387/ENSG00000079785/ENSG00000119335/ENSG00000076003/ENSG00000173575/ENSG00000102030/ENSG00000167986/ENSG00000184205/ENSG00000184897/ENSG00000275713/ENSG00000004700…	DDX3X/PARP1/MCM2/PURA/XRCC5/UBC/HMGA1/UBB/SOX9/MCM7/XRCC6/DHX9/RUVBL1/H2AFY/RBX1/DDX1/SET/MCM6/CHD2/NAA10/DDB1/TSPYL2/H1FX/HIST1H2BH/RECQL/H1F0/HIST1H2BD/RAD23B/ANP32B/HIST1H4C/HIST1H4E/WAPL/RBBP4/SMC2/HIST1H1E/GINS2/NCAPD3/CUL4A/HIST1H2BN/CDC45/CENPX/RPS27A/OIP5/CENPS/NAP1L4/RUVBL2/NCAPD2/H3F3A/TOP1MT/HIST2H2BE/MCM5/CENPN/G3BP1/NPM1/CDKN2A/PIF1/GTF2H3/CENPW/HIST1H1C/IPO4/KAT6B/TP53/NOC2L/H2AFX/U…	141
BP	GO:0051444	negative regulation of ubiquitin-protein transferase activity	57/5383	85/14150	5.26E-08	2.48E-06	ENSG00000101665/ENSG00000150991/ENSG00000170315/ENSG00000185627/ENSG00000136930/ENSG00000126067/ENSG00000108344/ENSG00000142507/ENSG00000166295/ENSG00000161057/ENSG00000159352/ENSG00000129084/ENSG00000175166/ENSG00000165916/ENSG00000115233/ENSG00000154473/ENSG00000173692/ENSG00000170142/ENSG00000099341/ENSG00000100764/ENSG00000110801/ENSG00000041357/ENSG00000116288/ENSG00000101843/ENSG00000103035…	SMAD7/UBC/UBB/PSMD13/PSMB7/PSMB2/PSMD3/PSMB6/ANAPC16/PSMC2/PSMD4/PSMA1/PSMD2/PSMC3/PSMD14/BUB3/PSMD1/UBE2E1/PSMD8/PSMC1/PSMD9/PSMA4/PARK7/PSMD10/PSMD7/PSMA7/MAD2L1/RPS27A/CDC20/PSMB3/PSME3/CDKN2A/ANAPC7/UBA52/PSMA2/ABL1/PSMA5/SEM1/ANAPC5/PSMB9/ANAPC15/CDC26/RPL23/CDK1/PSMC5/ANAPC11/PSMF1/PSEN1/PSMB8/ANAPC1/UBE2D1/RPL11/CDC16/RPL5/PSMB1/CDC23/FBXO5	57
BP	GO:0042274	ribosomal small subunit biogenesis	50/5383	72/14150	6.16E-08	2.89E-06	ENSG00000168028/ENSG00000183751/ENSG00000141101/ENSG00000141076/ENSG00000124614/ENSG00000146909/ENSG00000233927/ENSG00000007520/ENSG00000115268/ENSG00000135372/ENSG00000164934/ENSG00000105372/ENSG00000183520/ENSG00000227057/ENSG00000184967/ENSG00000135972/ENSG00000137154/ENSG00000119285/ENSG00000142937/ENSG00000126749/ENSG00000011260/ENSG00000181163/ENSG00000181991/ENSG00000120800/ENSG00000100138…	RPSA/TBL3/NOB1/UTP4/RPS10/NOM1/RPS28/TSR3/RPS15/NAT10/DCAF13/RPS19/UTP11/WDR46/NOC4L/MRPS9/RPS6/HEATR1/RPS8/EMG1/UTP18/NPM1/MRPS11/UTP20/SNU13/ERAL1/MRPS7/RPS16/UTP14A/NOP14/RPS27L/RPS5/UTP3/TSR1/TSR2/KRI1/NOL11/RPS14/BYSL/WDR3/RRP7A/BMS1/KRR1/RPS24/RPL38/DIEXF/RRP36/RCL1/RIOK1/PWP2	50
BP	GO:1903902	positive regulation of viral life cycle	61/5383	93/14150	6.31E-08	2.93E-06	ENSG00000177606/ENSG00000215301/ENSG00000127616/ENSG00000108518/ENSG00000179262/ENSG00000099817/ENSG00000177700/ENSG00000135829/ENSG00000019582/ENSG00000167986/ENSG00000198791/ENSG00000155506/ENSG00000196262/ENSG00000100097/ENSG00000188986/ENSG00000171960/ENSG00000132612/ENSG00000168002/ENSG00000074319/ENSG00000064995/ENSG00000139722/ENSG00000105971/ENSG00000160710/ENSG00000181222/ENSG00000083937…	JUN/DDX3X/SMARCA4/PFN1/RAD23A/POLR2E/POLR2L/DHX9/CD74/DDB1/CNOT7/LARP1/PPIA/LGALS1/NELFB/PPIH/VPS4A/POLR2G/TSG101/TAF11/VPS37B/CAV2/ADAR/POLR2A/CHMP2B/TFAP4/GTF2F2/SMARCB1/NUCKS1/STAU1/SMC3/PPID/PPIE/CHD1/TOP2A/STOM/VAPB/P4HB/POLR2H/NELFE/ADARB1/SRPK2/EP300/CHMP3/POLR2I/POLR2C/SP1/POLR2J/PABPC1/GTF2B/NELFA/SRPK1/PKN2/GTF2F1/TARBP2/CTDP1/PPIB/FMR1/LEF1/POLR2F/SUPT5H	61
BP	GO:1901652	response to peptide	211/5383	416/14150	6.48E-08	2.98E-06	ENSG00000136826/ENSG00000120738/ENSG00000166147/ENSG00000159388/ENSG00000127528/ENSG00000185650/ENSG00000115461/ENSG00000085662/ENSG00000113140/ENSG00000108821/ENSG00000173473/ENSG00000253729/ENSG00000067225/ENSG00000149485/ENSG00000109321/ENSG00000143799/ENSG00000172354/ENSG00000112576/ENSG00000123358/ENSG00000105974/ENSG00000145675/ENSG00000243678/ENSG00000010810/ENSG00000109787/ENSG00000184557…	KLF4/EGR1/FBN1/BTG2/KLF2/ZFP36L1/IGFBP5/AKR1B1/SPARC/COL1A1/SMARCC1/PRKDC/PKM/FADS1/AREG/PARP1/GNB2/CCND3/NR4A1/CAV1/PIK3R1/NME2/FYN/KLF3/SOCS3/JUND/EIF4EBP1/NDEL1/CYC1/SESN3/NR4A3/ID1/CDK4/PRKAR2A/PID1/GSTP1/GJA1/LRP6/CPS1/RHOQ/NR4A2/NFKBIA/EGR2/HADH/PIK3R3/TNFSF10/APRT/HSF1/SLC2A1/BSG/STAT1/PCK1/HADHA/PTPN1/IGFBP2/SESN2/PCSK9/KLF10/JAG1/ATP6V0A1/KAT2B/TIMELESS/CSK/ATP6V0D1/TBC1D4/ATP6V1A/SRSF5/…	211
BP	GO:0033108	mitochondrial respiratory chain complex assembly	62/5383	95/14150	6.52E-08	2.98E-06	ENSG00000186010/ENSG00000155463/ENSG00000110717/ENSG00000115286/ENSG00000090266/ENSG00000119421/ENSG00000100347/ENSG00000167792/ENSG00000065518/ENSG00000130159/ENSG00000181924/ENSG00000145494/ENSG00000138495/ENSG00000133028/ENSG00000184076/ENSG00000168653/ENSG00000184752/ENSG00000160194/ENSG00000140990/ENSG00000109390/ENSG00000113845/ENSG00000023228/ENSG00000130414/ENSG00000164182/ENSG00000178127…	NDUFA13/OXA1L/NDUFS8/NDUFS7/NDUFB2/NDUFA8/SAMM50/NDUFV1/NDUFB4/ECSIT/COA4/NDUFS6/COX17/SCO1/UQCR10/NDUFS5/NDUFA12/NDUFV3/NDUFB10/NDUFC1/TIMMDC1/NDUFS1/NDUFA10/NDUFAF2/NDUFV2/NDUFS3/NDUFAF3/NDUFA6/SDHAF2/COX14/NDUFB3/NDUFAF6/MT-ND5/NDUFA11/TFAM/NDUFB7/NDUFS2/NDUFB6/SDHAF3/DMAC1/MT-ND4/SMIM20/SURF1/NDUFAF8/NDUFA1/UQCC3/TAZ/NDUFB5/TMEM126B/MT-ND3/IMMP1L/IMMP2L/NDUFA3/NDUFAB1/FOXRED1/NDUFB11/MT-ND2/M…	62
BP	GO:0010948	negative regulation of cell cycle process	146/5383	271/14150	6.81E-08	3.09E-06	ENSG00000159388/ENSG00000185650/ENSG00000253729/ENSG00000127616/ENSG00000116717/ENSG00000120129/ENSG00000022267/ENSG00000240972/ENSG00000150991/ENSG00000170315/ENSG00000135446/ENSG00000185627/ENSG00000136930/ENSG00000113648/ENSG00000126067/ENSG00000100387/ENSG00000108344/ENSG00000147883/ENSG00000159593/ENSG00000163870/ENSG00000142507/ENSG00000198791/ENSG00000142453/ENSG00000172113/ENSG00000113916…	BTG2/ZFP36L1/PRKDC/SMARCA4/GADD45A/DUSP1/FHL1/MIF/UBC/UBB/CDK4/PSMD13/PSMB7/H2AFY/PSMB2/RBX1/PSMD3/CDKN2B/NAE1/TPRA1/PSMB6/CNOT7/CARM1/NME6/BCL6/PSMC2/PSMD4/CNOT8/PSMA1/PSMD2/AURKAIP1/PSMC3/CDT1/VPS4A/PRMT1/PSMD14/SKP1/BUB3/PSMD1/CNOT9/E2F4/CCND1/WAPL/PSMD8/PSMC1/PSMD9/MAD1L1/PSMA4/PSMD10/PSMG2/DACT1/PSMD7/ZFP36L2/BRD7/PSMA7/TFAP4/MAD2L1/PCNA/DCUN1D3/MSH2/FANCI/RPS27A/MIIP/NOP53/CNOT4/PSMB3/NPM1/…	146
BP	GO:0019884	antigen processing and presentation of exogenous antigen	96/5383	164/14150	7.22E-08	3.24E-06	ENSG00000072958/ENSG00000185627/ENSG00000136930/ENSG00000006125/ENSG00000077549/ENSG00000126067/ENSG00000182287/ENSG00000019582/ENSG00000108344/ENSG00000065000/ENSG00000161203/ENSG00000075785/ENSG00000082781/ENSG00000198898/ENSG00000142507/ENSG00000161057/ENSG00000159352/ENSG00000175203/ENSG00000129084/ENSG00000204287/ENSG00000175166/ENSG00000204642/ENSG00000165916/ENSG00000115233/ENSG00000157020…	AP1M1/PSMD13/PSMB7/AP2B1/CAPZB/PSMB2/AP1S2/CD74/PSMD3/AP3D1/AP2M1/RAB7A/ITGB5/CAPZA2/PSMB6/PSMC2/PSMD4/DCTN2/PSMA1/HLA-DRA/PSMD2/HLA-F/PSMC3/PSMD14/SEC13/PSMD1/HLA-DPA1/CTSD/PSMD8/PSMC1/HLA-DPB1/LAG3/KIF26A/PSMD9/PSMA4/PSMD10/HLA-DQA1/DYNC1H1/AP1S1/PSMD7/PSMA7/ACTR1B/AP2S1/DCTN6/TAP1/PSMB3/DCTN1/DNM2/SPTBN2/PSME3/CAPZA1/AP1B1/SEC24C/DCTN5/CLTC/PSMA2/KIF3B/CALR/DYNLL2/PSMA5/HLA-DMB/SEM1/ACTR1A/CTS…	96
BP	GO:0048524	positive regulation of viral process	67/5383	105/14150	7.27E-08	3.24E-06	ENSG00000177606/ENSG00000215301/ENSG00000127616/ENSG00000108518/ENSG00000179262/ENSG00000099817/ENSG00000172757/ENSG00000177700/ENSG00000135829/ENSG00000019582/ENSG00000075785/ENSG00000167986/ENSG00000198791/ENSG00000155506/ENSG00000196262/ENSG00000100097/ENSG00000188986/ENSG00000171960/ENSG00000132612/ENSG00000168002/ENSG00000074319/ENSG00000064995/ENSG00000139722/ENSG00000105971/ENSG00000160710…	JUN/DDX3X/SMARCA4/PFN1/RAD23A/POLR2E/CFL1/POLR2L/DHX9/CD74/RAB7A/DDB1/CNOT7/LARP1/PPIA/LGALS1/NELFB/PPIH/VPS4A/POLR2G/TSG101/TAF11/VPS37B/CAV2/ADAR/POLR2A/CHMP2B/TFAP4/GTF2F2/SMARCB1/NUCKS1/STAU1/SMC3/PPID/PPIE/CHD1/TRIM15/TOP2A/STOM/VAPB/P4HB/TMEM250/POLR2H/NELFE/ADARB1/SRPK2/EP300/CHMP3/POLR2I/POLR2C/SP1/ANKRD17/POLR2J/MVB12A/PABPC1/GTF2B/NELFA/SRPK1/PKN2/GTF2F1/TARBP2/CTDP1/PPIB/FMR1/LEF1/POLR…	67
BP	GO:0001736	establishment of planar polarity	75/5383	121/14150	7.44E-08	3.27E-06	ENSG00000145423/ENSG00000104332/ENSG00000108518/ENSG00000137273/ENSG00000150991/ENSG00000170315/ENSG00000109083/ENSG00000185627/ENSG00000156299/ENSG00000136930/ENSG00000006125/ENSG00000126067/ENSG00000007168/ENSG00000108344/ENSG00000161203/ENSG00000136238/ENSG00000142507/ENSG00000071127/ENSG00000161057/ENSG00000159352/ENSG00000129084/ENSG00000175166/ENSG00000165916/ENSG00000147257/ENSG00000115233…	SFRP2/SFRP1/PFN1/FOXF2/UBC/UBB/IFT20/PSMD13/TIAM1/PSMB7/AP2B1/PSMB2/PAFAH1B1/PSMD3/AP2M1/RAC1/PSMB6/WDR1/PSMC2/PSMD4/PSMA1/PSMD2/PSMC3/GPC3/PSMD14/DVL1/PSMD1/RHOA/FZD2/PSMD8/PSMC1/PSMD9/PSMA4/PSMD10/DACT1/PSMD7/GPC6/PSMA7/AP2S1/RPS27A/GPC4/FZD7/PSMB3/WNT11/PSME3/UBA52/FZD5/DVL2/CLTC/C5orf42/PSMA2/ABL1/PSMA5/ARRB2/SEM1/SMURF2/PSMB9/PTK7/ALMS1/CELSR2/PSMC5/CELSR1/PSMF1/TP63/CTHRC1/PSMB8/DAAM1/DAB2/…	75
BP	GO:0007164	establishment of tissue polarity	75/5383	121/14150	7.44E-08	3.27E-06	ENSG00000145423/ENSG00000104332/ENSG00000108518/ENSG00000137273/ENSG00000150991/ENSG00000170315/ENSG00000109083/ENSG00000185627/ENSG00000156299/ENSG00000136930/ENSG00000006125/ENSG00000126067/ENSG00000007168/ENSG00000108344/ENSG00000161203/ENSG00000136238/ENSG00000142507/ENSG00000071127/ENSG00000161057/ENSG00000159352/ENSG00000129084/ENSG00000175166/ENSG00000165916/ENSG00000147257/ENSG00000115233…	SFRP2/SFRP1/PFN1/FOXF2/UBC/UBB/IFT20/PSMD13/TIAM1/PSMB7/AP2B1/PSMB2/PAFAH1B1/PSMD3/AP2M1/RAC1/PSMB6/WDR1/PSMC2/PSMD4/PSMA1/PSMD2/PSMC3/GPC3/PSMD14/DVL1/PSMD1/RHOA/FZD2/PSMD8/PSMC1/PSMD9/PSMA4/PSMD10/DACT1/PSMD7/GPC6/PSMA7/AP2S1/RPS27A/GPC4/FZD7/PSMB3/WNT11/PSME3/UBA52/FZD5/DVL2/CLTC/C5orf42/PSMA2/ABL1/PSMA5/ARRB2/SEM1/SMURF2/PSMB9/PTK7/ALMS1/CELSR2/PSMC5/CELSR1/PSMF1/TP63/CTHRC1/PSMB8/DAAM1/DAB2/…	75
BP	GO:0006296	nucleotide-excision repair, DNA incision, 5'-to lesion	30/5383	37/14150	1.03E-07	4.48E-06	ENSG00000143799/ENSG00000106628/ENSG00000132383/ENSG00000150991/ENSG00000170315/ENSG00000100387/ENSG00000065057/ENSG00000167986/ENSG00000012061/ENSG00000106399/ENSG00000049541/ENSG00000139842/ENSG00000132646/ENSG00000143947/ENSG00000062822/ENSG00000111358/ENSG00000221983/ENSG00000136936/ENSG00000117748/ENSG00000131778/ENSG00000110768/ENSG00000163161/ENSG00000077514/ENSG00000111445/ENSG00000163918…	PARP1/POLD2/RPA1/UBC/UBB/RBX1/NTHL1/DDB1/ERCC1/RPA3/RFC2/CUL4A/PCNA/RPS27A/POLD1/GTF2H3/UBA52/XPA/RPA2/CHD1L/GTF2H1/ERCC3/POLD3/RFC5/RFC4/ERCC2/ERCC4/RFC3/RFC1/DDB2	30
BP	GO:0050792	regulation of viral process	133/5383	244/14150	1.05E-07	4.54E-06	ENSG00000177606/ENSG00000215301/ENSG00000108654/ENSG00000148180/ENSG00000127616/ENSG00000108518/ENSG00000179262/ENSG00000010810/ENSG00000099817/ENSG00000145901/ENSG00000072958/ENSG00000172757/ENSG00000130303/ENSG00000177700/ENSG00000135829/ENSG00000130726/ENSG00000006125/ENSG00000182287/ENSG00000019582/ENSG00000161203/ENSG00000075785/ENSG00000136238/ENSG00000115415/ENSG00000167986/ENSG00000198791…	JUN/DDX3X/DDX5/GSN/SMARCA4/PFN1/RAD23A/FYN/POLR2E/TNIP1/AP1M1/CFL1/BST2/POLR2L/DHX9/TRIM28/AP2B1/AP1S2/CD74/AP2M1/RAB7A/RAC1/STAT1/DDB1/CNOT7/C1QBP/LARP1/BANF1/PPIA/LGALS1/NELFB/PPIH/PSMC3/VPS4A/HDAC1/POLR2G/ZC3H12A/PACS1/TSG101/PCBP2/IFITM2/TAF11/VPS37B/CAV2/AP1S1/ADAR/POLR2A/CHMP2B/TFAP4/AP2S1/ISG20/GTF2F2/EIF2AK4/SMARCB1/OAS3/NOP53/NUCKS1/STAU1/SNX3/TKFC/PROX1/TNFAIP3/SMC3/PPID/PTX3/AP1B1/PPIE…	133
BP	GO:0002478	antigen processing and presentation of exogenous peptide antigen	94/5383	161/14150	1.17E-07	5.01E-06	ENSG00000072958/ENSG00000185627/ENSG00000136930/ENSG00000006125/ENSG00000077549/ENSG00000126067/ENSG00000182287/ENSG00000019582/ENSG00000108344/ENSG00000161203/ENSG00000075785/ENSG00000082781/ENSG00000198898/ENSG00000142507/ENSG00000161057/ENSG00000159352/ENSG00000175203/ENSG00000129084/ENSG00000204287/ENSG00000175166/ENSG00000204642/ENSG00000165916/ENSG00000115233/ENSG00000157020/ENSG00000173692…	AP1M1/PSMD13/PSMB7/AP2B1/CAPZB/PSMB2/AP1S2/CD74/PSMD3/AP2M1/RAB7A/ITGB5/CAPZA2/PSMB6/PSMC2/PSMD4/DCTN2/PSMA1/HLA-DRA/PSMD2/HLA-F/PSMC3/PSMD14/SEC13/PSMD1/HLA-DPA1/CTSD/PSMD8/PSMC1/HLA-DPB1/LAG3/KIF26A/PSMD9/PSMA4/PSMD10/HLA-DQA1/DYNC1H1/AP1S1/PSMD7/PSMA7/ACTR1B/AP2S1/DCTN6/TAP1/PSMB3/DCTN1/DNM2/SPTBN2/PSME3/CAPZA1/AP1B1/SEC24C/DCTN5/CLTC/PSMA2/KIF3B/CALR/DYNLL2/PSMA5/HLA-DMB/SEM1/ACTR1A/CTSS/CYBA…	94
BP	GO:0051438	regulation of ubiquitin-protein transferase activity	75/5383	122/14150	1.21E-07	5.15E-06	ENSG00000101665/ENSG00000150991/ENSG00000170315/ENSG00000185627/ENSG00000136930/ENSG00000126067/ENSG00000108344/ENSG00000142507/ENSG00000140450/ENSG00000166295/ENSG00000161057/ENSG00000159352/ENSG00000129084/ENSG00000175166/ENSG00000165916/ENSG00000115233/ENSG00000103266/ENSG00000113558/ENSG00000154473/ENSG00000173692/ENSG00000170142/ENSG00000099341/ENSG00000100764/ENSG00000110801/ENSG00000103126…	SMAD7/UBC/UBB/PSMD13/PSMB7/PSMB2/PSMD3/PSMB6/ARRDC4/ANAPC16/PSMC2/PSMD4/PSMA1/PSMD2/PSMC3/PSMD14/STUB1/SKP1/BUB3/PSMD1/UBE2E1/PSMD8/PSMC1/PSMD9/AXIN1/PSMA4/PARK7/PSMD10/PSMD7/PSMA7/MAD2L1/DCUN1D3/RPS27A/UBE2N/CDC20/PSMB3/PSME3/CDKN2A/ANAPC7/TRIB3/UBA52/PSMA2/ABL1/PSMA5/SEM1/PIN1/ANAPC5/PSMB9/ANAPC15/CDC26/RPL23/CDK1/PSMC5/ANAPC11/PSMF1/PSEN1/ZER1/FEM1A/PSMB8/ANAPC1/UBE2D1/RPL11/FBXW7/UBE2S/DCUN1D…	75
BP	GO:0051443	positive regulation of ubiquitin-protein transferase activity	65/5383	102/14150	1.22E-07	5.15E-06	ENSG00000150991/ENSG00000170315/ENSG00000185627/ENSG00000136930/ENSG00000126067/ENSG00000108344/ENSG00000142507/ENSG00000140450/ENSG00000166295/ENSG00000161057/ENSG00000159352/ENSG00000129084/ENSG00000175166/ENSG00000165916/ENSG00000115233/ENSG00000103266/ENSG00000113558/ENSG00000154473/ENSG00000173692/ENSG00000170142/ENSG00000099341/ENSG00000100764/ENSG00000110801/ENSG00000103126/ENSG00000041357…	UBC/UBB/PSMD13/PSMB7/PSMB2/PSMD3/PSMB6/ARRDC4/ANAPC16/PSMC2/PSMD4/PSMA1/PSMD2/PSMC3/PSMD14/STUB1/SKP1/BUB3/PSMD1/UBE2E1/PSMD8/PSMC1/PSMD9/AXIN1/PSMA4/PSMD10/PSMD7/PSMA7/MAD2L1/DCUN1D3/RPS27A/UBE2N/CDC20/PSMB3/PSME3/ANAPC7/TRIB3/UBA52/PSMA2/PSMA5/SEM1/PIN1/ANAPC5/PSMB9/ANAPC15/CDC26/CDK1/PSMC5/ANAPC11/PSMF1/PSMB8/ANAPC1/UBE2D1/FBXW7/UBE2S/DCUN1D5/PINK1/CDC16/PSMB1/CDC23/PLK1/UBE2L3/CDC20B/RAB1A/FB…	65
BP	GO:0045727	positive regulation of translation	66/5383	104/14150	1.23E-07	5.15E-06	ENSG00000215301/ENSG00000136997/ENSG00000167658/ENSG00000135446/ENSG00000135829/ENSG00000087074/ENSG00000138814/ENSG00000151465/ENSG00000196498/ENSG00000108561/ENSG00000155506/ENSG00000100353/ENSG00000144642/ENSG00000121774/ENSG00000091831/ENSG00000168002/ENSG00000163874/ENSG00000100030/ENSG00000105329/ENSG00000067248/ENSG00000136244/ENSG00000132507/ENSG00000128829/ENSG00000138668/ENSG00000253626…	DDX3X/MYC/EEF2/CDK4/DHX9/PPP1R15A/PPP3CA/CDC123/NCOR2/C1QBP/LARP1/EIF3D/RBMS3/KHDRBS1/ESR1/POLR2G/ZC3H12A/MAPK1/TGFB1/DHX29/IL6/EIF5A/EIF2AK4/HNRNPD/EIF5AL1/KRT17/MAPK3/NPM1/EIF4G2/DNAJC3/DDX39B/EIF6/PYM1/SOX4/RPS9/SAMD4A/RPS6KB1/RPL26/PAIP1/YBX3/RPS27L/ELAVL1/EIF3E/LARP4B/UPF3B/CPEB1/PINK1/YTHDF1/PABPC1/EIF2B5/MTOR/RPL5/SERP1/UPF3A/YTHDF2/CDK5RAP1/TARBP2/EIF3C/USP16/RXRA/FMR1/SLC35A4/LARP4/RPS6K…	66
BP	GO:0051439	regulation of ubiquitin-protein ligase activity involved in mitotic cell cycle	50/5383	73/14150	1.23E-07	5.15E-06	ENSG00000150991/ENSG00000170315/ENSG00000185627/ENSG00000136930/ENSG00000126067/ENSG00000108344/ENSG00000142507/ENSG00000166295/ENSG00000161057/ENSG00000159352/ENSG00000129084/ENSG00000175166/ENSG00000165916/ENSG00000115233/ENSG00000154473/ENSG00000173692/ENSG00000170142/ENSG00000099341/ENSG00000100764/ENSG00000110801/ENSG00000041357/ENSG00000101843/ENSG00000103035/ENSG00000101182/ENSG00000164109…	UBC/UBB/PSMD13/PSMB7/PSMB2/PSMD3/PSMB6/ANAPC16/PSMC2/PSMD4/PSMA1/PSMD2/PSMC3/PSMD14/BUB3/PSMD1/UBE2E1/PSMD8/PSMC1/PSMD9/PSMA4/PSMD10/PSMD7/PSMA7/MAD2L1/RPS27A/CDC20/PSMB3/PSME3/ANAPC7/UBA52/PSMA2/PSMA5/SEM1/ANAPC5/PSMB9/ANAPC15/CDC26/CDK1/PSMC5/ANAPC11/PSMF1/PSMB8/ANAPC1/UBE2D1/CDC16/PSMB1/CDC23/PLK1/FBXO5	50
BP	GO:0000288	nuclear-transcribed mRNA catabolic process, deadenylation-dependent decay	51/5383	75/14150	1.33E-07	5.50E-06	ENSG00000159388/ENSG00000185650/ENSG00000128016/ENSG00000141232/ENSG00000077348/ENSG00000204392/ENSG00000156976/ENSG00000198791/ENSG00000130520/ENSG00000155508/ENSG00000106355/ENSG00000130332/ENSG00000168002/ENSG00000144580/ENSG00000123908/ENSG00000110367/ENSG00000170860/ENSG00000141698/ENSG00000152518/ENSG00000114867/ENSG00000063046/ENSG00000135870/ENSG00000130713/ENSG00000080802/ENSG00000100354…	BTG2/ZFP36L1/ZFP36/TOB1/EXOSC5/LSM2/EIF4A2/CNOT7/LSM4/CNOT8/LSM5/LSM7/POLR2G/CNOT9/AGO2/DDX6/LSM3/NT5C3B/ZFP36L2/EIF4G1/EIF4B/RC3H1/EXOSC2/CNOT4/TNRC6B/ZCCHC11/LSM1/CNOT10/TTC37/SAMD4A/EIF4E/PAIP1/DCPS/PARN/EXOSC1/CNOT6L/CNOT1/CNOT11/PATL1/DCP2/EXOSC7/ZCCHC6/EIF4A1/EXOSC4/NANOS1/PABPC1/EXOSC3/NOCT/SKIV2L/CNOT6/EXOSC9	51
BP	GO:0001933	negative regulation of protein phosphorylation	192/5383	376/14150	1.36E-07	5.58E-06	ENSG00000136826/ENSG00000162407/ENSG00000177606/ENSG00000145423/ENSG00000104332/ENSG00000185070/ENSG00000136158/ENSG00000100234/ENSG00000057149/ENSG00000184545/ENSG00000101665/ENSG00000162772/ENSG00000088992/ENSG00000253729/ENSG00000136997/ENSG00000123143/ENSG00000169727/ENSG00000105568/ENSG00000116717/ENSG00000120129/ENSG00000116741/ENSG00000105974/ENSG00000173334/ENSG00000122691/ENSG00000145901…	KLF4/PLPP3/JUN/SFRP2/SFRP1/FLRT2/SPRY2/TIMP3/SERPINB3/DUSP8/SMAD7/ATF3/TESC/PRKDC/MYC/PKN1/GPS1/PPP2R1A/GADD45A/DUSP1/RGS2/CAV1/TRIB1/TWIST1/TNIP1/SOCS3/FKBP8/STRAP/PRKAG2/CAMK2N1/PRKAR2A/GADD45B/PID1/GSTP1/DNAJA1/LRP6/ASPN/H2AFY/PAFAH1B1/DDIT4/PBLD/ENG/CDKN2B/PPP1R15A/PHB/SPINK1/DUSP2/PKIG/PMEPA1/FKBP1A/PTPN1/ILK/KAT2B/CSK/UBE2B/NOG/CIB1/HIPK3/DVL1/ZC3H12A/BGN/GPRC5A/TAF7/PWP1/STK39/TSG101/NTF3/…	192
BP	GO:1900034	regulation of cellular response to heat	52/5383	77/14150	1.42E-07	5.79E-06	ENSG00000162783/ENSG00000109846/ENSG00000167965/ENSG00000132383/ENSG00000185122/ENSG00000004478/ENSG00000174059/ENSG00000095319/ENSG00000110958/ENSG00000204388/ENSG00000132182/ENSG00000106399/ENSG00000102900/ENSG00000158941/ENSG00000069248/ENSG00000155561/ENSG00000100030/ENSG00000149196/ENSG00000094914/ENSG00000230989/ENSG00000075188/ENSG00000080824/ENSG00000101146/ENSG00000030066/ENSG00000058804…	IER5/CRYAB/MLST8/RPA1/HSF1/FKBP4/CD34/NUP188/PTGES3/HSPA1B/NUP210/RPA3/NUP93/CCAR2/NUP133/NUP205/MAPK1/HIKESHI/AAAS/HSBP1/NUP37/HSP90AA1/RAE1/NUP160/NDC1/CHORDC1/NUP62/MAPK3/NUP155/RPA2/HSP90AB1/SIRT1/BAG3/EP300/RANBP2/HSPH1/MAPKAPK2/DNAJC7/POM121/TPR/NUP98/HSPA1A/CREBBP/NUP54/MAPT/NUP107/MTOR/DNAJB6/AKT1S1/BAG1/GSK3B/NUP85	52
BP	GO:0070646	protein modification by small protein removal	148/5383	278/14150	1.48E-07	6.01E-06	ENSG00000101665/ENSG00000136997/ENSG00000169727/ENSG00000179262/ENSG00000145901/ENSG00000107485/ENSG00000116750/ENSG00000150991/ENSG00000170315/ENSG00000185627/ENSG00000171148/ENSG00000136930/ENSG00000175792/ENSG00000126067/ENSG00000100906/ENSG00000108344/ENSG00000075624/ENSG00000182199/ENSG00000172534/ENSG00000130706/ENSG00000142507/ENSG00000111667/ENSG00000161057/ENSG00000114166/ENSG00000100644…	SMAD7/MYC/GPS1/RAD23A/TNIP1/GATA3/UCHL5/UBC/UBB/PSMD13/TADA3/PSMB7/RUVBL1/PSMB2/NFKBIA/PSMD3/ACTB/SHMT2/HCFC1/ADRM1/PSMB6/USP5/PSMC2/KAT2B/HIF1A/PSMD4/OTUD1/PSMA1/PSMD2/PSMC3/PSMD14/ESR1/YOD1/ZC3H12A/USP34/USP22/RAD23B/PSMD1/RHOA/COPS6/USP39/BABAM1/PSMD8/PSMC1/FOXK2/PSMD9/AXIN1/PSMA4/PARK7/PSMD10/USP10/MCRS1/COPS8/PSMD7/TOMM20/PSMA7/TOR1A/TAF10/JOSD2/RPS27A/NOP53/USP48/OGT/CDC20/PSMB3/SNX3/COPS3/…	148
BP	GO:0031145	anaphase-promoting complex-dependent catabolic process	53/5383	79/14150	1.51E-07	6.01E-06	ENSG00000150991/ENSG00000170315/ENSG00000185627/ENSG00000136930/ENSG00000126067/ENSG00000108344/ENSG00000142507/ENSG00000166295/ENSG00000161057/ENSG00000159352/ENSG00000129084/ENSG00000175166/ENSG00000165916/ENSG00000036257/ENSG00000115233/ENSG00000154473/ENSG00000173692/ENSG00000170142/ENSG00000099341/ENSG00000100764/ENSG00000110801/ENSG00000041357/ENSG00000101843/ENSG00000103035/ENSG00000101182…	UBC/UBB/PSMD13/PSMB7/PSMB2/PSMD3/PSMB6/ANAPC16/PSMC2/PSMD4/PSMA1/PSMD2/PSMC3/CUL3/PSMD14/BUB3/PSMD1/UBE2E1/PSMD8/PSMC1/PSMD9/PSMA4/PSMD10/PSMD7/PSMA7/MAD2L1/RPS27A/CDC20/PSMB3/PSME3/ANAPC7/UBA52/PSMA2/PSMA5/SEM1/ANAPC5/PSMB9/ANAPC15/CDC26/CDK1/PSMC5/ANAPC11/PSMF1/SKP2/PSMB8/ANAPC1/UBE2D1/UBE2S/AURKB/CDC16/PSMB1/CDC23/PLK1	53
BP	GO:1904667	negative regulation of ubiquitin protein ligase activity	53/5383	79/14150	1.51E-07	6.01E-06	ENSG00000150991/ENSG00000170315/ENSG00000185627/ENSG00000136930/ENSG00000126067/ENSG00000108344/ENSG00000142507/ENSG00000166295/ENSG00000161057/ENSG00000159352/ENSG00000129084/ENSG00000175166/ENSG00000165916/ENSG00000115233/ENSG00000154473/ENSG00000173692/ENSG00000170142/ENSG00000099341/ENSG00000100764/ENSG00000110801/ENSG00000041357/ENSG00000101843/ENSG00000103035/ENSG00000101182/ENSG00000164109…	UBC/UBB/PSMD13/PSMB7/PSMB2/PSMD3/PSMB6/ANAPC16/PSMC2/PSMD4/PSMA1/PSMD2/PSMC3/PSMD14/BUB3/PSMD1/UBE2E1/PSMD8/PSMC1/PSMD9/PSMA4/PSMD10/PSMD7/PSMA7/MAD2L1/RPS27A/CDC20/PSMB3/PSME3/CDKN2A/ANAPC7/UBA52/PSMA2/PSMA5/SEM1/ANAPC5/PSMB9/ANAPC15/CDC26/RPL23/CDK1/PSMC5/ANAPC11/PSMF1/PSMB8/ANAPC1/UBE2D1/RPL11/CDC16/RPL5/PSMB1/CDC23/FBXO5	53
BP	GO:0065004	protein-DNA complex assembly	120/5383	217/14150	1.54E-07	6.12E-06	ENSG00000143799/ENSG00000073111/ENSG00000132383/ENSG00000150991/ENSG00000170315/ENSG00000125398/ENSG00000175792/ENSG00000113648/ENSG00000100387/ENSG00000119335/ENSG00000167986/ENSG00000184205/ENSG00000184897/ENSG00000275713/ENSG00000161057/ENSG00000165916/ENSG00000167513/ENSG00000091831/ENSG00000189060/ENSG00000158373/ENSG00000106399/ENSG00000119318/ENSG00000178913/ENSG00000136938/ENSG00000197061…	PARP1/MCM2/RPA1/UBC/UBB/SOX9/RUVBL1/H2AFY/RBX1/SET/DDB1/TSPYL2/H1FX/HIST1H2BH/PSMC2/PSMC3/CDT1/ESR1/H1F0/HIST1H2BD/RPA3/RAD23B/TAF7/ANP32B/HIST1H4C/GTF3C5/HIST1H4E/THRA/PSMC1/RBBP4/HIST1H1E/TAF11/CUL4A/HIST1H2BN/CDC45/CENPX/RPS27A/OIP5/TAF9/CENPS/NAP1L4/H3F3A/HIST2H2BE/CENPN/NPM1/GTF2H3/CENPW/HIST1H1C/BDP1/IPO4/KAT6B/H2AFX/UBA52/DAXX/XPA/RPA2/CHD1L/HIST1H2BG/GTF2H1/ERCC3/CENPH/RB1/HAT1/HIST1H1A/R…	120
BP	GO:0050821	protein stabilization	85/5383	143/14150	1.56E-07	6.16E-06	ENSG00000162407/ENSG00000101665/ENSG00000088992/ENSG00000017427/ENSG00000109846/ENSG00000145675/ENSG00000108518/ENSG00000111640/ENSG00000163468/ENSG00000146731/ENSG00000135624/ENSG00000215021/ENSG00000070087/ENSG00000150753/ENSG00000115484/ENSG00000196924/ENSG00000170275/ENSG00000167085/ENSG00000172534/ENSG00000137312/ENSG00000110958/ENSG00000169242/ENSG00000204388/ENSG00000119048/ENSG00000166226…	PLPP3/SMAD7/TESC/IGF1/CRYAB/PIK3R1/PFN1/GAPDH/CCT3/CCT6A/CCT7/PHB2/PFN2/CCT5/CCT4/FLNA/CRTAP/PHB/HCFC1/FLOT1/PTGES3/EFNA1/HSPA1B/UBE2B/CCT2/HSPD1/CCT8/DVL1/SUMO1/RTN4/WIZ/PARK7/LAMP1/ATP1B3/HSP90AA1/CDC37/TAF9/NOP53/GTPBP4/NPM1/CDKN2A/HYPK/ATP1B1/USP7/CALR/SOX4/TCP1/ZNF207/MUL1/HSP90AB1/PIN1/CREBL2/WNT10B/RPL23/MDM4/HIP1/CLU/BAG3/EP300/FLOT2/CDKN1A/PRKRA/AAK1/COG3/APOA1/PEX19/SWSAP1/RPL11/HSPA1A/…	85
BP	GO:0006260	DNA replication	151/5383	285/14150	1.65E-07	6.46E-06	ENSG00000008441/ENSG00000177606/ENSG00000134853/ENSG00000147862/ENSG00000017427/ENSG00000109321/ENSG00000143799/ENSG00000073111/ENSG00000106628/ENSG00000105568/ENSG00000185129/ENSG00000149136/ENSG00000132383/ENSG00000167325/ENSG00000146648/ENSG00000137309/ENSG00000166508/ENSG00000153823/ENSG00000165283/ENSG00000135829/ENSG00000112118/ENSG00000148337/ENSG00000119335/ENSG00000076003/ENSG00000141905…	NFIX/JUN/PDGFRA/NFIB/IGF1/AREG/PARP1/MCM2/POLD2/PPP2R1A/PURA/SSRP1/RPA1/RRM1/EGFR/HMGA1/MCM7/PID1/STOML2/DHX9/MCM3/CIZ1/SET/MCM6/NFIC/RAC1/TSPYL2/DUT/REPIN1/BCL6/TIMELESS/HRAS/NFIA/LONP1/CDT1/ZBTB38/SLBP/ID3/RPA3/RNASEH2A/WAPL/CDK2AP1/RBBP4/WIZ/WRNIP1/ATF1/TGFB1/GINS2/RFC2/IL6/SSBP1/FEN1/PTMS/CDC45/POLE3/PCNA/CENPX/CENPS/NUCKS1/GTPBP4/TOP1MT/CACYBP/MCM5/PCLAF/ESCO2/POLD1/POLA1/PDGFA/RNASEH1/PIF1/…	151
BP	GO:0043434	response to peptide hormone	187/5383	366/14150	1.87E-07	7.27E-06	ENSG00000120738/ENSG00000166147/ENSG00000159388/ENSG00000185650/ENSG00000115461/ENSG00000113140/ENSG00000108821/ENSG00000173473/ENSG00000253729/ENSG00000067225/ENSG00000149485/ENSG00000109321/ENSG00000143799/ENSG00000172354/ENSG00000112576/ENSG00000123358/ENSG00000105974/ENSG00000145675/ENSG00000243678/ENSG00000010810/ENSG00000184557/ENSG00000130522/ENSG00000187840/ENSG00000166579/ENSG00000179091…	EGR1/FBN1/BTG2/ZFP36L1/IGFBP5/SPARC/COL1A1/SMARCC1/PRKDC/PKM/FADS1/AREG/PARP1/GNB2/CCND3/NR4A1/CAV1/PIK3R1/NME2/FYN/SOCS3/JUND/EIF4EBP1/NDEL1/CYC1/SESN3/NR4A3/CDK4/PRKAR2A/PID1/GSTP1/GJA1/LRP6/CPS1/RHOQ/NR4A2/EGR2/HADH/PIK3R3/TNFSF10/APRT/HSF1/SLC2A1/BSG/STAT1/PCK1/HADHA/PTPN1/IGFBP2/SESN2/PCSK9/ATP6V0A1/KAT2B/CSK/ATP6V0D1/TBC1D4/ATP6V1A/SRSF5/RAP1B/MYO1C/ATP6V1E1/EDN1/GNG5/CXCL12/SRSF6/AHCYL1/RB…	187
BP	GO:0038093	Fc receptor signaling pathway	101/5383	177/14150	1.93E-07	7.44E-06	ENSG00000170345/ENSG00000177606/ENSG00000116473/ENSG00000145675/ENSG00000010810/ENSG00000150991/ENSG00000119508/ENSG00000170315/ENSG00000185627/ENSG00000136930/ENSG00000126067/ENSG00000100906/ENSG00000108344/ENSG00000075624/ENSG00000184009/ENSG00000136238/ENSG00000138814/ENSG00000142507/ENSG00000130429/ENSG00000161057/ENSG00000241685/ENSG00000159352/ENSG00000174775/ENSG00000129084/ENSG00000175166…	FOS/JUN/RAP1A/PIK3R1/FYN/UBC/NR4A3/UBB/PSMD13/PSMB7/PSMB2/NFKBIA/PSMD3/ACTB/ACTG1/RAC1/PPP3CA/PSMB6/ARPC1B/PSMC2/ARPC1A/PSMD4/HRAS/PSMA1/PSMD2/PSMC3/BRK1/MYO10/PSMD14/SKP1/WASF2/PSMD1/MYO1C/WIPF1/PSMD8/PSMC1/MAPK1/CYFIP1/PSMD9/KRAS/LYN/PSMA4/PSMD10/NFKB1/ARPC3/BAIAP2/PSMD7/PSMA7/KIT/RAPGEF1/HSP90AA1/RPS27A/UBE2N/PSMB3/ARPC5/MAPK3/PSME3/ARPC4/UBA52/PSMA2/ACTR3/ABL1/PSMA5/NRAS/SHC1/SEM1/ARPC2/HSP90…	101
BP	GO:0031398	positive regulation of protein ubiquitination	100/5383	175/14150	2.01E-07	7.72E-06	ENSG00000101665/ENSG00000105974/ENSG00000150991/ENSG00000170315/ENSG00000185627/ENSG00000249915/ENSG00000136930/ENSG00000126067/ENSG00000108344/ENSG00000162517/ENSG00000142507/ENSG00000088832/ENSG00000140450/ENSG00000166295/ENSG00000161057/ENSG00000159352/ENSG00000004487/ENSG00000135018/ENSG00000044574/ENSG00000129084/ENSG00000175166/ENSG00000165916/ENSG00000102471/ENSG00000115233/ENSG00000103266…	SMAD7/CAV1/UBC/UBB/PSMD13/PDCD6/PSMB7/PSMB2/PSMD3/PEF1/PSMB6/FKBP1A/ARRDC4/ANAPC16/PSMC2/PSMD4/KDM1A/UBQLN1/HSPA5/PSMA1/PSMD2/PSMC3/NDFIP2/PSMD14/STUB1/SKP1/PELI1/BUB3/PSMD1/UBE2E1/PSMD8/PSMC1/PSMD9/AXIN1/PSMA4/PSMD10/PSMD7/PSMA7/MAD2L1/AIMP2/DCUN1D3/CENPX/FANCI/RPS27A/CENPS/UBE2N/CDC20/PSMB3/NPM1/PSME3/ANAPC7/TRIB3/UBA52/PSMA2/PSMA5/ARRB2/MTA1/SEM1/PIN1/ANAPC5/PSMB9/ANAPC15/RNF40/CDC26/PTTG1IP/C…	100
BP	GO:0043484	regulation of RNA splicing	68/5383	109/14150	2.09E-07	7.92E-06	ENSG00000136527/ENSG00000108654/ENSG00000145675/ENSG00000115875/ENSG00000099995/ENSG00000197728/ENSG00000110700/ENSG00000165119/ENSG00000110107/ENSG00000152601/ENSG00000013441/ENSG00000071626/ENSG00000111786/ENSG00000117592/ENSG00000108561/ENSG00000188529/ENSG00000121774/ENSG00000153914/ENSG00000139793/ENSG00000100650/ENSG00000139644/ENSG00000136937/ENSG00000205937/ENSG00000162664/ENSG00000119314…	TRA2B/DDX5/PIK3R1/SRSF7/SF3A1/RPS26/RPS13/HNRNPK/PRPF19/MBNL1/CLK1/DAZAP1/SRSF9/PRDX6/C1QBP/SRSF10/KHDRBS1/SREK1/MBNL2/SRSF5/TMBIM6/NCBP1/RNPS1/ZNF326/PTBP3/RBM17/ERN1/RBM15B/CDK12/PTBP1/SRSF6/SF3B4/HNRNPF/KHDRBS3/POLR2A/HNRNPLL/AFF2/THRAP3/RBMX/RBM5/NPM1/RBM10/RBM8A/HNRNPA1/RBM38/TIA1/CELF1/SNRNP70/HNRNPH1/SRPK2/SFSWAP/DYRK1A/WTAP/NUP98/HSPA1A/PQBP1/ZPR1/AHNAK/ESRP1/SRPK1/ESRP2/RBM4/SON/FMR1/BRD…	68
BP	GO:0090175	regulation of establishment of planar polarity	68/5383	109/14150	2.09E-07	7.92E-06	ENSG00000145423/ENSG00000104332/ENSG00000108518/ENSG00000150991/ENSG00000170315/ENSG00000185627/ENSG00000156299/ENSG00000136930/ENSG00000006125/ENSG00000126067/ENSG00000108344/ENSG00000161203/ENSG00000136238/ENSG00000142507/ENSG00000161057/ENSG00000159352/ENSG00000129084/ENSG00000175166/ENSG00000165916/ENSG00000147257/ENSG00000115233/ENSG00000107404/ENSG00000173692/ENSG00000067560/ENSG00000180340…	SFRP2/SFRP1/PFN1/UBC/UBB/PSMD13/TIAM1/PSMB7/AP2B1/PSMB2/PSMD3/AP2M1/RAC1/PSMB6/PSMC2/PSMD4/PSMA1/PSMD2/PSMC3/GPC3/PSMD14/DVL1/PSMD1/RHOA/FZD2/PSMD8/PSMC1/PSMD9/PSMA4/PSMD10/DACT1/PSMD7/GPC6/PSMA7/AP2S1/RPS27A/GPC4/FZD7/PSMB3/WNT11/PSME3/UBA52/FZD5/DVL2/CLTC/PSMA2/ABL1/PSMA5/ARRB2/SEM1/SMURF2/PSMB9/PTK7/CELSR2/PSMC5/CELSR1/PSMF1/CTHRC1/PSMB8/DAAM1/DAB2/ROR1/ARHGEF19/PSMB1/AP2A2/AP2A1/MKS1/SEC24B	68
BP	GO:0051436	negative regulation of ubiquitin-protein ligase activity involved in mitotic cell cycle	49/5383	72/14150	2.25E-07	8.40E-06	ENSG00000150991/ENSG00000170315/ENSG00000185627/ENSG00000136930/ENSG00000126067/ENSG00000108344/ENSG00000142507/ENSG00000166295/ENSG00000161057/ENSG00000159352/ENSG00000129084/ENSG00000175166/ENSG00000165916/ENSG00000115233/ENSG00000154473/ENSG00000173692/ENSG00000170142/ENSG00000099341/ENSG00000100764/ENSG00000110801/ENSG00000041357/ENSG00000101843/ENSG00000103035/ENSG00000101182/ENSG00000164109…	UBC/UBB/PSMD13/PSMB7/PSMB2/PSMD3/PSMB6/ANAPC16/PSMC2/PSMD4/PSMA1/PSMD2/PSMC3/PSMD14/BUB3/PSMD1/UBE2E1/PSMD8/PSMC1/PSMD9/PSMA4/PSMD10/PSMD7/PSMA7/MAD2L1/RPS27A/CDC20/PSMB3/PSME3/ANAPC7/UBA52/PSMA2/PSMA5/SEM1/ANAPC5/PSMB9/ANAPC15/CDC26/CDK1/PSMC5/ANAPC11/PSMF1/PSMB8/ANAPC1/UBE2D1/CDC16/PSMB1/CDC23/FBXO5	49
BP	GO:1902593	single-organism nuclear import	136/5383	253/14150	2.25E-07	8.40E-06	ENSG00000177606/ENSG00000145423/ENSG00000115306/ENSG00000017427/ENSG00000124207/ENSG00000143799/ENSG00000141232/ENSG00000265972/ENSG00000145675/ENSG00000146648/ENSG00000065150/ENSG00000173801/ENSG00000215021/ENSG00000099901/ENSG00000130726/ENSG00000157110/ENSG00000196924/ENSG00000100906/ENSG00000108187/ENSG00000205339/ENSG00000117450/ENSG00000168734/ENSG00000108424/ENSG00000114315/ENSG00000138814…	JUN/SFRP2/SPTBN1/IGF1/CSE1L/PARP1/TOB1/TXNIP/PIK3R1/EGFR/IPO5/JUP/PHB2/RANBP1/TRIM28/RBPMS/FLNA/NFKBIA/PBLD/IPO7/PRDX1/PKIG/KPNB1/HES1/PPP3CA/LITAF/NUP188/IPO9/BCL6/TXN/RAN/NUTF2/ZC3H12A/NUP93/PKD1/NUP133/RHOA/CDH1/FAF1/DYRK2/TNPO1/THRA/FERMT1/MAPK1/IL18/HIKESHI/MXI1/C8orf4/PSMD10/TGFB1/GPN1/STAT3/IL6/DACT1/RAE1/GPN3/TNPO3/FYB1/KPNA4/SLC9A3R1/NUP62/EMD/FZD7/PRKAG1/SRI/MAPK3/HDAC3/NUP155/IPO4/HYAL…	136
BP	GO:0051437	positive regulation of ubiquitin-protein ligase activity involved in regulation of mitotic cell cycle transition	51/5383	76/14150	2.55E-07	9.34E-06	ENSG00000150991/ENSG00000170315/ENSG00000185627/ENSG00000136930/ENSG00000126067/ENSG00000108344/ENSG00000142507/ENSG00000166295/ENSG00000161057/ENSG00000159352/ENSG00000129084/ENSG00000175166/ENSG00000165916/ENSG00000115233/ENSG00000113558/ENSG00000154473/ENSG00000173692/ENSG00000170142/ENSG00000099341/ENSG00000100764/ENSG00000110801/ENSG00000041357/ENSG00000101843/ENSG00000103035/ENSG00000101182…	UBC/UBB/PSMD13/PSMB7/PSMB2/PSMD3/PSMB6/ANAPC16/PSMC2/PSMD4/PSMA1/PSMD2/PSMC3/PSMD14/SKP1/BUB3/PSMD1/UBE2E1/PSMD8/PSMC1/PSMD9/PSMA4/PSMD10/PSMD7/PSMA7/MAD2L1/RPS27A/CDC20/PSMB3/PSME3/ANAPC7/UBA52/PSMA2/PSMA5/SEM1/ANAPC5/PSMB9/ANAPC15/CDC26/CDK1/PSMC5/ANAPC11/PSMF1/PSMB8/ANAPC1/UBE2D1/CDC16/PSMB1/CDC23/PLK1/FBXO5	51
BP	GO:0050657	nucleic acid transport	103/5383	182/14150	2.55E-07	9.34E-06	ENSG00000185650/ENSG00000115875/ENSG00000099901/ENSG00000168028/ENSG00000111786/ENSG00000185122/ENSG00000137312/ENSG00000095319/ENSG00000188529/ENSG00000121774/ENSG00000175216/ENSG00000132182/ENSG00000132341/ENSG00000102898/ENSG00000163950/ENSG00000157020/ENSG00000100650/ENSG00000102900/ENSG00000136937/ENSG00000069248/ENSG00000163634/ENSG00000197879/ENSG00000205937/ENSG00000138095/ENSG00000155561…	ZFP36L1/SRSF7/RANBP1/RPSA/SRSF9/HSF1/FLOT1/NUP188/SRSF10/KHDRBS1/CKAP5/NUP210/RAN/NUTF2/SLBP/SEC13/SRSF5/NUP93/NCBP1/NUP133/THOC7/MYO1C/RNPS1/LRPPRC/NUP205/ALKBH5/RPS15/XPO5/UPF2/SRSF6/GLE1/XPOT/KHSRP/DDX39A/EIF5A/TOMM20/AAAS/CPSF4/NUP37/SSB/RAE1/THOC6/ZNF593/NUP160/NOP53/NDC1/NUP62/EIF5AL1/NPM1/CASC3/QKI/NUP155/DDX39B/RBM8A/EIF6/HNRNPA1/NMD3/AGFG1/EIF4E/SEM1/SNUPN/NCBP2/THOC5/SLU7/SDAD1/RANBP17/…	103
BP	GO:0050658	RNA transport	103/5383	182/14150	2.55E-07	9.34E-06	ENSG00000185650/ENSG00000115875/ENSG00000099901/ENSG00000168028/ENSG00000111786/ENSG00000185122/ENSG00000137312/ENSG00000095319/ENSG00000188529/ENSG00000121774/ENSG00000175216/ENSG00000132182/ENSG00000132341/ENSG00000102898/ENSG00000163950/ENSG00000157020/ENSG00000100650/ENSG00000102900/ENSG00000136937/ENSG00000069248/ENSG00000163634/ENSG00000197879/ENSG00000205937/ENSG00000138095/ENSG00000155561…	ZFP36L1/SRSF7/RANBP1/RPSA/SRSF9/HSF1/FLOT1/NUP188/SRSF10/KHDRBS1/CKAP5/NUP210/RAN/NUTF2/SLBP/SEC13/SRSF5/NUP93/NCBP1/NUP133/THOC7/MYO1C/RNPS1/LRPPRC/NUP205/ALKBH5/RPS15/XPO5/UPF2/SRSF6/GLE1/XPOT/KHSRP/DDX39A/EIF5A/TOMM20/AAAS/CPSF4/NUP37/SSB/RAE1/THOC6/ZNF593/NUP160/NOP53/NDC1/NUP62/EIF5AL1/NPM1/CASC3/QKI/NUP155/DDX39B/RBM8A/EIF6/HNRNPA1/NMD3/AGFG1/EIF4E/SEM1/SNUPN/NCBP2/THOC5/SLU7/SDAD1/RANBP17/…	103
BP	GO:1903320	regulation of protein modification by small protein conjugation or removal	148/5383	280/14150	2.64E-07	9.61E-06	ENSG00000120738/ENSG00000101665/ENSG00000105974/ENSG00000010810/ENSG00000145901/ENSG00000150991/ENSG00000170315/ENSG00000185627/ENSG00000086061/ENSG00000249915/ENSG00000136930/ENSG00000126067/ENSG00000111961/ENSG00000108344/ENSG00000162517/ENSG00000142507/ENSG00000088832/ENSG00000140450/ENSG00000166295/ENSG00000204388/ENSG00000161057/ENSG00000159352/ENSG00000004487/ENSG00000135018/ENSG00000044574…	EGR1/SMAD7/CAV1/FYN/TNIP1/UBC/UBB/PSMD13/DNAJA1/PDCD6/PSMB7/PSMB2/SASH1/PSMD3/PEF1/PSMB6/FKBP1A/ARRDC4/ANAPC16/HSPA1B/PSMC2/PSMD4/KDM1A/UBQLN1/HSPA5/PSMA1/PSMD2/PSMC3/NDFIP2/PSMD14/VPS28/STUB1/SKP1/PELI1/ZC3H12A/PRMT3/BUB3/PSMD1/UBE2E1/UBE2I/PSMD8/PSMC1/PSMD9/AXIN1/RPS3/PSMA4/PARK7/PSMD10/PSMD7/PSMA7/SGTA/HSP90AA1/MAD2L1/AIMP2/DCUN1D3/CENPX/FANCI/RPS27A/CENPS/NOP53/GTPBP4/UBE2N/OGT/CDC20/PSMB3/PE…	148
BP	GO:0001738	morphogenesis of a polarized epithelium	79/5383	132/14150	2.85E-07	1.02E-05	ENSG00000145423/ENSG00000104332/ENSG00000108518/ENSG00000137273/ENSG00000150991/ENSG00000170315/ENSG00000109083/ENSG00000185627/ENSG00000156299/ENSG00000136930/ENSG00000006125/ENSG00000126067/ENSG00000007168/ENSG00000108344/ENSG00000161203/ENSG00000136238/ENSG00000142507/ENSG00000071127/ENSG00000161057/ENSG00000159352/ENSG00000129084/ENSG00000175166/ENSG00000165916/ENSG00000133961/ENSG00000147257…	SFRP2/SFRP1/PFN1/FOXF2/UBC/UBB/IFT20/PSMD13/TIAM1/PSMB7/AP2B1/PSMB2/PAFAH1B1/PSMD3/AP2M1/RAC1/PSMB6/WDR1/PSMC2/PSMD4/PSMA1/PSMD2/PSMC3/NUMB/GPC3/PSMD14/DVL1/PSMD1/RHOA/FZD2/PSMD8/PSMC1/PSMD9/PSMA4/PSMD10/DACT1/PSMD7/GPC6/PSMA7/AP2S1/RPS27A/SLC9A3R1/GPC4/FZD7/PSMB3/WNT11/PSME3/UBA52/FZD5/DVL2/CLTC/C5orf42/PSMA2/ABL1/PSMA5/ARRB2/MSN/SEM1/SMURF2/PSMB9/PTK7/ALMS1/DLG5/CELSR2/PSMC5/CELSR1/PSMF1/TP63/C…	79
BP	GO:0043903	regulation of symbiosis, encompassing mutualism through parasitism	142/5383	267/14150	2.85E-07	1.02E-05	ENSG00000177606/ENSG00000205420/ENSG00000215301/ENSG00000108654/ENSG00000148180/ENSG00000127616/ENSG00000105974/ENSG00000108518/ENSG00000111640/ENSG00000179262/ENSG00000010810/ENSG00000099817/ENSG00000145901/ENSG00000072958/ENSG00000172757/ENSG00000130303/ENSG00000177700/ENSG00000135829/ENSG00000130726/ENSG00000006125/ENSG00000182287/ENSG00000019582/ENSG00000161203/ENSG00000075785/ENSG00000136238…	JUN/KRT6A/DDX3X/DDX5/GSN/SMARCA4/CAV1/PFN1/GAPDH/RAD23A/FYN/POLR2E/TNIP1/AP1M1/CFL1/BST2/POLR2L/DHX9/TRIM28/AP2B1/AP1S2/CD74/AP2M1/RAB7A/RAC1/SQSTM1/STAT1/DDB1/CNOT7/C1QBP/LARP1/BPIFA1/BANF1/PPIA/LGALS1/NELFB/PPIH/PSMC3/VPS4A/HDAC1/POLR2G/ZC3H12A/PACS1/TSG101/PCBP2/IFITM2/TAF11/VPS37B/CAV2/AP1S1/ADAR/POLR2A/ANXA2/CHMP2B/TFAP4/AP2S1/ISG20/GTF2F2/EIF2AK4/SMARCB1/OAS3/NOP53/NUCKS1/STAU1/SNX3/TKFC/PR…	142
BP	GO:0001837	epithelial to mesenchymal transition	74/5383	122/14150	3.18E-07	1.14E-05	ENSG00000145423/ENSG00000104332/ENSG00000057149/ENSG00000108821/ENSG00000108654/ENSG00000101665/ENSG00000070814/ENSG00000122691/ENSG00000143537/ENSG00000196591/ENSG00000137273/ENSG00000023734/ENSG00000125398/ENSG00000156299/ENSG00000070018/ENSG00000130726/ENSG00000249915/ENSG00000108187/ENSG00000106991/ENSG00000162517/ENSG00000196154/ENSG00000166197/ENSG00000169242/ENSG00000100644/ENSG00000183691…	SFRP2/SFRP1/SERPINB3/COL1A1/DDX5/SMAD7/TCOF1/TWIST1/ADAM15/HDAC2/FOXF2/STRAP/SOX9/TIAM1/LRP6/TRIM28/PDCD6/PBLD/ENG/PEF1/S100A4/NOLC1/EFNA1/HIF1A/NOG/RFLNB/HAS2/RTN4/TGFB1/BMP2/TGFB1I1/EPB41L5/ADIPOR1/WNT11/SDHAF2/RBPJ/SMAD2/GCNT2/ZNF703/DAB2IP/TMEM100/WNT2/PPP2CA/DLG5/HNRNPAB/ACVR1/LOXL2/IL1B/SDCBP/TGFB2/FOXA1/WNT16/SNAI2/DAB2/PDCD4/WWTR1/ISL1/KLHL12/MTOR/VASN/GSK3B/GREM1/FGFR2/WNT4/TGFBR3/SNAI1/…	74
BP	GO:0006606	protein import into nucleus	134/5383	250/14150	3.43E-07	1.21E-05	ENSG00000177606/ENSG00000145423/ENSG00000115306/ENSG00000017427/ENSG00000124207/ENSG00000143799/ENSG00000141232/ENSG00000265972/ENSG00000145675/ENSG00000146648/ENSG00000065150/ENSG00000173801/ENSG00000215021/ENSG00000099901/ENSG00000130726/ENSG00000157110/ENSG00000196924/ENSG00000100906/ENSG00000108187/ENSG00000205339/ENSG00000117450/ENSG00000168734/ENSG00000108424/ENSG00000114315/ENSG00000138814…	JUN/SFRP2/SPTBN1/IGF1/CSE1L/PARP1/TOB1/TXNIP/PIK3R1/EGFR/IPO5/JUP/PHB2/RANBP1/TRIM28/RBPMS/FLNA/NFKBIA/PBLD/IPO7/PRDX1/PKIG/KPNB1/HES1/PPP3CA/LITAF/NUP188/IPO9/BCL6/TXN/RAN/NUTF2/ZC3H12A/NUP93/PKD1/NUP133/RHOA/CDH1/FAF1/DYRK2/TNPO1/THRA/FERMT1/MAPK1/IL18/HIKESHI/MXI1/C8orf4/PSMD10/TGFB1/GPN1/STAT3/IL6/DACT1/RAE1/GPN3/TNPO3/FYB1/KPNA4/SLC9A3R1/NUP62/EMD/FZD7/SRI/MAPK3/HDAC3/NUP155/IPO4/HYAL2/IPO8/…	134
BP	GO:0044744	protein targeting to nucleus	134/5383	250/14150	3.43E-07	1.21E-05	ENSG00000177606/ENSG00000145423/ENSG00000115306/ENSG00000017427/ENSG00000124207/ENSG00000143799/ENSG00000141232/ENSG00000265972/ENSG00000145675/ENSG00000146648/ENSG00000065150/ENSG00000173801/ENSG00000215021/ENSG00000099901/ENSG00000130726/ENSG00000157110/ENSG00000196924/ENSG00000100906/ENSG00000108187/ENSG00000205339/ENSG00000117450/ENSG00000168734/ENSG00000108424/ENSG00000114315/ENSG00000138814…	JUN/SFRP2/SPTBN1/IGF1/CSE1L/PARP1/TOB1/TXNIP/PIK3R1/EGFR/IPO5/JUP/PHB2/RANBP1/TRIM28/RBPMS/FLNA/NFKBIA/PBLD/IPO7/PRDX1/PKIG/KPNB1/HES1/PPP3CA/LITAF/NUP188/IPO9/BCL6/TXN/RAN/NUTF2/ZC3H12A/NUP93/PKD1/NUP133/RHOA/CDH1/FAF1/DYRK2/TNPO1/THRA/FERMT1/MAPK1/IL18/HIKESHI/MXI1/C8orf4/PSMD10/TGFB1/GPN1/STAT3/IL6/DACT1/RAE1/GPN3/TNPO3/FYB1/KPNA4/SLC9A3R1/NUP62/EMD/FZD7/SRI/MAPK3/HDAC3/NUP155/IPO4/HYAL2/IPO8/…	134
BP	GO:0060071	Wnt signaling pathway, planar cell polarity pathway	67/5383	108/14150	3.48E-07	1.22E-05	ENSG00000145423/ENSG00000104332/ENSG00000108518/ENSG00000150991/ENSG00000170315/ENSG00000185627/ENSG00000156299/ENSG00000136930/ENSG00000006125/ENSG00000126067/ENSG00000108344/ENSG00000161203/ENSG00000136238/ENSG00000142507/ENSG00000161057/ENSG00000159352/ENSG00000129084/ENSG00000175166/ENSG00000165916/ENSG00000147257/ENSG00000115233/ENSG00000107404/ENSG00000173692/ENSG00000067560/ENSG00000180340…	SFRP2/SFRP1/PFN1/UBC/UBB/PSMD13/TIAM1/PSMB7/AP2B1/PSMB2/PSMD3/AP2M1/RAC1/PSMB6/PSMC2/PSMD4/PSMA1/PSMD2/PSMC3/GPC3/PSMD14/DVL1/PSMD1/RHOA/FZD2/PSMD8/PSMC1/PSMD9/PSMA4/PSMD10/DACT1/PSMD7/GPC6/PSMA7/AP2S1/RPS27A/GPC4/FZD7/PSMB3/WNT11/PSME3/UBA52/FZD5/DVL2/CLTC/PSMA2/ABL1/PSMA5/ARRB2/SEM1/SMURF2/PSMB9/PTK7/CELSR2/PSMC5/CELSR1/PSMF1/CTHRC1/PSMB8/DAAM1/DAB2/ROR1/ARHGEF19/PSMB1/AP2A2/AP2A1/MKS1	67
BP	GO:0051236	establishment of RNA localization	104/5383	185/14150	3.49E-07	1.22E-05	ENSG00000185650/ENSG00000115875/ENSG00000099901/ENSG00000168028/ENSG00000111786/ENSG00000185122/ENSG00000137312/ENSG00000095319/ENSG00000188529/ENSG00000121774/ENSG00000175216/ENSG00000132182/ENSG00000132341/ENSG00000102898/ENSG00000163950/ENSG00000157020/ENSG00000100650/ENSG00000102900/ENSG00000136937/ENSG00000069248/ENSG00000163634/ENSG00000197879/ENSG00000205937/ENSG00000138095/ENSG00000155561…	ZFP36L1/SRSF7/RANBP1/RPSA/SRSF9/HSF1/FLOT1/NUP188/SRSF10/KHDRBS1/CKAP5/NUP210/RAN/NUTF2/SLBP/SEC13/SRSF5/NUP93/NCBP1/NUP133/THOC7/MYO1C/RNPS1/LRPPRC/NUP205/ALKBH5/RPS15/XPO5/UPF2/SRSF6/GLE1/XPOT/KHSRP/DDX39A/EIF5A/TOMM20/AAAS/CPSF4/NUP37/SSB/RAE1/THOC6/ZNF593/NUP160/NOP53/NDC1/NUP62/EIF5AL1/NPM1/CASC3/QKI/NUP155/DDX39B/RBM8A/EIF6/HNRNPA1/NMD3/AGFG1/EIF4E/SEM1/SNUPN/NCBP2/THOC5/SLU7/SDAD1/RANBP17/…	104
BP	GO:0051186	cofactor metabolic process	199/5383	396/14150	3.62E-07	1.25E-05	ENSG00000085662/ENSG00000115919/ENSG00000142657/ENSG00000067225/ENSG00000171314/ENSG00000017427/ENSG00000099194/ENSG00000111640/ENSG00000163931/ENSG00000013306/ENSG00000101444/ENSG00000102144/ENSG00000158578/ENSG00000100075/ENSG00000131473/ENSG00000106617/ENSG00000074800/ENSG00000097021/ENSG00000135002/ENSG00000168288/ENSG00000169710/ENSG00000141959/ENSG00000177156/ENSG00000134333/ENSG00000068120…	AKR1B1/KYNU/PGD/PKM/PGAM1/IGF1/SCD/GAPDH/TKT/SLC25A39/AHCY/PGK1/ALAS2/SLC25A1/ACLY/PRKAG2/ENO1/ACOT7/RFK/MMADHC/FASN/PFKL/TALDO1/LDHA/COASY/MTHFD1/AMD1/DDIT4/ATIC/PPT1/TYMS/SHMT2/LDHB/PFKP/FOLR1/MTHFD2/PGM1/HMBS/COQ8A/PDXK/GART/MDH2/NUP188/CBR1/NAXE/HIF1A/GPI/OGDH/NUP210/DHFR/AKR7A2/TECR/ME1/PFKM/ALDH1L1/ACACA/GLRX3/G6PD/ELOVL1/TPI1/NUP93/DLD/NUP133/NUP205/ALDOA/AKR1C2/TMEM14C/NUBP2/FPGS/ACOT9/CO…	199
BP	GO:0070482	response to oxygen levels	183/5383	360/14150	3.96E-07	1.36E-05	ENSG00000120738/ENSG00000131477/ENSG00000104332/ENSG00000197635/ENSG00000185650/ENSG00000069667/ENSG00000108821/ENSG00000103363/ENSG00000067225/ENSG00000105894/ENSG00000136997/ENSG00000141682/ENSG00000087245/ENSG00000109846/ENSG00000105974/ENSG00000122691/ENSG00000101444/ENSG00000196591/ENSG00000184216/ENSG00000102144/ENSG00000187840/ENSG00000158578/ENSG00000215021/ENSG00000150991/ENSG00000113742…	EGR1/RAMP2/SFRP1/DPP4/ZFP36L1/RORA/COL1A1/ELOB/PKM/PTN/MYC/PMAIP1/MMP2/CRYAB/CAV1/TWIST1/AHCY/HDAC2/IRAK1/PGK1/EIF4EBP1/ALAS2/PHB2/UBC/CPEB4/UBB/CDK4/ENO1/PSMD13/PSMB7/LDHA/NR4A2/PSMB2/CAPN2/DDIT4/RBX1/PSMD3/HSF1/ADSL/ATP7A/PSMB6/PCK1/CD34/PSMC2/PLOD1/HIF1A/PSMD4/SLC29A1/ACTN4/UBQLN1/PSMA1/PSMD2/PSMC3/LONP1/CHCHD2/PSMD14/ATP6V0D1/NPPC/HIGD1A/ATP6V1A/TMBIM6/PSMD1/ETS1/NDRG1/VEGFB/EDN1/ALKBH5/BNIP3…	183
BP	GO:0042326	negative regulation of phosphorylation	204/5383	408/14150	4.14E-07	1.41E-05	ENSG00000136826/ENSG00000162407/ENSG00000177606/ENSG00000145423/ENSG00000104332/ENSG00000185070/ENSG00000136158/ENSG00000100234/ENSG00000057149/ENSG00000184545/ENSG00000101665/ENSG00000162772/ENSG00000088992/ENSG00000253729/ENSG00000136997/ENSG00000123143/ENSG00000169727/ENSG00000105568/ENSG00000116717/ENSG00000120129/ENSG00000116741/ENSG00000105974/ENSG00000173334/ENSG00000122691/ENSG00000122641…	KLF4/PLPP3/JUN/SFRP2/SFRP1/FLRT2/SPRY2/TIMP3/SERPINB3/DUSP8/SMAD7/ATF3/TESC/PRKDC/MYC/PKN1/GPS1/PPP2R1A/GADD45A/DUSP1/RGS2/CAV1/TRIB1/TWIST1/INHBA/TNIP1/SOCS3/FKBP8/STRAP/PRKAG2/CAMK2N1/PRKAR2A/GADD45B/PID1/GSTP1/DNAJA1/LRP6/ASPN/H2AFY/PAFAH1B1/DDIT4/PBLD/ENG/CDKN2B/PPP1R15A/PHB/SPINK1/DUSP2/PKIG/PMEPA1/FKBP1A/PTPN1/PRDX3/ILK/KAT2B/CSK/UBE2B/NOG/CIB1/HIPK3/DVL1/ZC3H12A/BGN/GPRC5A/TAF7/PWP1/STK39/…	204
BP	GO:0030111	regulation of Wnt signaling pathway	154/5383	295/14150	4.19E-07	1.42E-05	ENSG00000120738/ENSG00000162407/ENSG00000145423/ENSG00000104332/ENSG00000108821/ENSG00000105568/ENSG00000127616/ENSG00000106483/ENSG00000105974/ENSG00000175826/ENSG00000172531/ENSG00000173801/ENSG00000150991/ENSG00000170315/ENSG00000125398/ENSG00000109083/ENSG00000185627/ENSG00000156299/ENSG00000069329/ENSG00000070018/ENSG00000136930/ENSG00000126067/ENSG00000100387/ENSG00000159216/ENSG00000108344…	EGR1/PLPP3/SFRP2/SFRP1/COL1A1/PPP2R1A/SMARCA4/SFRP4/CAV1/CTDNEP1/PPP1CA/JUP/UBC/UBB/SOX9/IFT20/PSMD13/TIAM1/VPS35/LRP6/PSMB7/PSMB2/RBX1/RUNX1/PSMD3/RNF43/FOLR1/TCF7L2/PSMB6/ZEB2/IGFBP2/ILK/NLE1/PSMC2/PSMD4/NOG/SOX2/PSMA1/PSMD2/PSMC3/GPC3/CUL3/HDAC1/PSMD14/AES/ESR1/DVL1/USP34/TSKU/CCAR2/PSMD1/CSNK1A1/CCND1/DDIT3/PSMD8/DIXDC1/PSMC1/FERMT1/PSMD9/AXIN1/NOTUM/PSMA4/PSMD10/TRABD2A/NFKB1/DACT1/PSMD7/PSM…	154
BP	GO:0016579	protein deubiquitination	139/5383	262/14150	4.57E-07	1.55E-05	ENSG00000101665/ENSG00000136997/ENSG00000179262/ENSG00000145901/ENSG00000107485/ENSG00000116750/ENSG00000150991/ENSG00000170315/ENSG00000185627/ENSG00000171148/ENSG00000136930/ENSG00000175792/ENSG00000126067/ENSG00000100906/ENSG00000108344/ENSG00000075624/ENSG00000182199/ENSG00000172534/ENSG00000130706/ENSG00000142507/ENSG00000111667/ENSG00000161057/ENSG00000114166/ENSG00000100644/ENSG00000159352…	SMAD7/MYC/RAD23A/TNIP1/GATA3/UCHL5/UBC/UBB/PSMD13/TADA3/PSMB7/RUVBL1/PSMB2/NFKBIA/PSMD3/ACTB/SHMT2/HCFC1/ADRM1/PSMB6/USP5/PSMC2/KAT2B/HIF1A/PSMD4/OTUD1/PSMA1/PSMD2/PSMC3/PSMD14/ESR1/YOD1/ZC3H12A/USP34/USP22/RAD23B/PSMD1/RHOA/USP39/BABAM1/PSMD8/PSMC1/FOXK2/PSMD9/AXIN1/PSMA4/PARK7/PSMD10/USP10/MCRS1/PSMD7/TOMM20/PSMA7/TAF10/JOSD2/RPS27A/NOP53/USP48/OGT/CDC20/PSMB3/SNX3/PSME3/USP36/TNFAIP3/VCP/TP53/…	139
BP	GO:0048002	antigen processing and presentation of peptide antigen	98/5383	173/14150	4.65E-07	1.56E-05	ENSG00000072958/ENSG00000185627/ENSG00000136930/ENSG00000006125/ENSG00000077549/ENSG00000126067/ENSG00000182287/ENSG00000019582/ENSG00000108344/ENSG00000161203/ENSG00000075785/ENSG00000082781/ENSG00000198898/ENSG00000142507/ENSG00000161057/ENSG00000159352/ENSG00000175203/ENSG00000129084/ENSG00000204287/ENSG00000175166/ENSG00000204642/ENSG00000165916/ENSG00000115233/ENSG00000157020/ENSG00000173692…	AP1M1/PSMD13/PSMB7/AP2B1/CAPZB/PSMB2/AP1S2/CD74/PSMD3/AP2M1/RAB7A/ITGB5/CAPZA2/PSMB6/PSMC2/PSMD4/DCTN2/PSMA1/HLA-DRA/PSMD2/HLA-F/PSMC3/PSMD14/SEC13/PSMD1/HLA-DPA1/CTSD/PSMD8/PSMC1/HLA-DPB1/BCAP31/LAG3/KIF26A/PSMD9/PSMA4/PSMD10/HLA-DQA1/DYNC1H1/AP1S1/PSMD7/PSMA7/ACTR1B/AP2S1/DCTN6/TAP1/PSMB3/DCTN1/DNM2/SPTBN2/PSME3/CAPZA1/AP1B1/SEC24C/DCTN5/CLTC/PSMA2/KIF3B/CALR/DYNLL2/PSMA5/HLA-DMB/SEM1/ACTR1A/CT…	98
BP	GO:0071774	response to fibroblast growth factor	77/5383	129/14150	4.67E-07	1.56E-05	ENSG00000104332/ENSG00000185070/ENSG00000136158/ENSG00000185650/ENSG00000128016/ENSG00000108821/ENSG00000123358/ENSG00000099817/ENSG00000140285/ENSG00000107485/ENSG00000150991/ENSG00000170315/ENSG00000177700/ENSG00000021826/ENSG00000183691/ENSG00000179388/ENSG00000168002/ENSG00000196468/ENSG00000136937/ENSG00000160888/ENSG00000156642/ENSG00000011304/ENSG00000100030/ENSG00000172500/ENSG00000169813…	SFRP1/FLRT2/SPRY2/ZFP36L1/ZFP36/COL1A1/NR4A1/POLR2E/FGF7/GATA3/UBC/UBB/POLR2L/CPS1/NOG/EGR3/POLR2G/FGF16/NCBP1/IER2/NPTN/PTBP1/MAPK1/FIBP/HNRNPF/PTPN11/POSTN/ZFP36L2/POLR2A/ELK1/TNC/GTF2F2/FGFRL1/RPS27A/SNCA/KIF16B/MAPK3/HNRNPM/TBX1/HYAL2/UBA52/HNRNPA1/GCLC/POLR2H/DLL4/HHIP/TIA1/CCL2/NCBP2/HNRNPH1/FGF2/FGFR1/ITGB1BP1/FGF22/POLR2I/POLR2C/RAB14/HYAL1/SNAI2/FGF10/GPC1/POLR2J/CTGF/FGF9/FGFR4/SPRED2/E…	77
BP	GO:0009142	nucleoside triphosphate biosynthetic process	51/5383	77/14150	4.76E-07	1.58E-05	ENSG00000067225/ENSG00000143799/ENSG00000243678/ENSG00000178035/ENSG00000179091/ENSG00000106617/ENSG00000074800/ENSG00000153823/ENSG00000099624/ENSG00000241468/ENSG00000165283/ENSG00000162433/ENSG00000143179/ENSG00000176890/ENSG00000154723/ENSG00000106348/ENSG00000241837/ENSG00000116459/ENSG00000172113/ENSG00000171793/ENSG00000152234/ENSG00000033627/ENSG00000156110/ENSG00000103202/ENSG00000124172…	PKM/PARP1/NME2/IMPDH2/CYC1/PRKAG2/ENO1/PID1/ATP5D/ATP5J2/STOML2/AK4/UCK2/TYMS/ATP5J/IMPDH1/ATP5O/ATP5F1/NME6/CTPS1/ATP5A1/ATP6V0A1/ADK/NME4/ATP5E/NME1/DTYMK/ALDOA/SLC25A13/TGFB1/STAT3/UCK1/CMPK1/COX5B/AK1/MT-ATP8/VCP/ATP5B/ATP5L/NIPSNAP2/SURF1/NME7/ATP5G2/UQCC3/CHCHD10/UCKL1/TCIRG1/MT-ATP6/PINK1/ATP5L2/ATP5S	51
BP	GO:0009408	response to heat	88/5383	152/14150	4.90E-07	1.61E-05	ENSG00000162783/ENSG00000017427/ENSG00000109846/ENSG00000167965/ENSG00000196591/ENSG00000184216/ENSG00000132383/ENSG00000086061/ENSG00000249915/ENSG00000162616/ENSG00000185122/ENSG00000004478/ENSG00000174059/ENSG00000095319/ENSG00000110958/ENSG00000173110/ENSG00000204388/ENSG00000132182/ENSG00000142168/ENSG00000106399/ENSG00000102900/ENSG00000158941/ENSG00000069248/ENSG00000155561/ENSG00000116030…	IER5/IGF1/CRYAB/MLST8/HDAC2/IRAK1/RPA1/DNAJA1/PDCD6/DNAJB4/HSF1/FKBP4/CD34/NUP188/PTGES3/HSPA6/HSPA1B/NUP210/SOD1/RPA3/NUP93/CCAR2/NUP133/NUP205/SUMO1/CXCL12/MAPK1/HIKESHI/LYN/C8orf4/IL6/AAAS/HSBP1/MYOF/NUP37/HSP90AA1/RAE1/EIF2S1/NUP160/NDC1/CHORDC1/NUP62/TGFB1I1/MAPK3/NUP155/DAXX/EIF2B3/RPA2/EIF2B1/HSP90AB1/RPS6KB1/DNAJA3/GCLC/IGFBP7/SIRT1/CCL2/RBBP7/SLU7/BAG3/EP300/RANBP2/CDKN1A/CLPB/HSPH1/MT-C…	88
BP	GO:0071166	ribonucleoprotein complex localization	75/5383	125/14150	4.91E-07	1.61E-05	ENSG00000115875/ENSG00000168028/ENSG00000111786/ENSG00000095319/ENSG00000188529/ENSG00000132182/ENSG00000132341/ENSG00000163950/ENSG00000100650/ENSG00000102900/ENSG00000136937/ENSG00000069248/ENSG00000163634/ENSG00000205937/ENSG00000155561/ENSG00000091542/ENSG00000115268/ENSG00000151461/ENSG00000124193/ENSG00000119392/ENSG00000105618/ENSG00000184575/ENSG00000123136/ENSG00000132507/ENSG00000094914…	SRSF7/RPSA/SRSF9/NUP188/SRSF10/NUP210/RAN/SLBP/SRSF5/NUP93/NCBP1/NUP133/THOC7/RNPS1/NUP205/ALKBH5/RPS15/UPF2/SRSF6/GLE1/PRPF31/XPOT/DDX39A/EIF5A/AAAS/CPSF4/NUP37/SSB/RAE1/THOC6/ZNF593/NUP160/NOP53/NDC1/NUP62/NPM1/CASC3/NUP155/DDX39B/RBM8A/EIF6/NMD3/AGFG1/EIF4E/SEM1/NCBP2/THOC5/SLU7/SDAD1/SARNP/RANBP2/ABCE1/POM121/TPR/CPSF1/NUP98/NUP54/UPF3B/SMG1/SRSF11/SYMPK/XPO1/CPSF3/NUP107/NUP62CL/SMG6/NUP85/P…	75
BP	GO:0000075	cell cycle checkpoint	122/5383	225/14150	5.07E-07	1.66E-05	ENSG00000159388/ENSG00000253729/ENSG00000116717/ENSG00000120129/ENSG00000150991/ENSG00000170315/ENSG00000110107/ENSG00000147883/ENSG00000143294/ENSG00000159593/ENSG00000198791/ENSG00000142453/ENSG00000139579/ENSG00000174775/ENSG00000155508/ENSG00000167513/ENSG00000132612/ENSG00000126457/ENSG00000119408/ENSG00000158941/ENSG00000154473/ENSG00000144580/ENSG00000104419/ENSG00000091436/ENSG00000205250…	BTG2/PRKDC/GADD45A/DUSP1/UBC/UBB/PRPF19/CDKN2B/PRCC/NAE1/CNOT7/CARM1/NABP2/HRAS/CNOT8/CDT1/VPS4A/PRMT1/NEK6/CCAR2/BUB3/CNOT9/NDRG1/MAP3K20/E2F4/ZWILCH/CCND1/BABAM1/MAD1L1/PTPN11/TGFB1/ZWINT/PSMG2/NABP1/CUL4A/RPS6/CDC45/MAD2L1/DLG1/PCNA/MSH2/EIF2AK4/FANCI/RPS27A/NOP53/INTS7/CNOT4/NSUN2/NPM1/PROX1/CNOT10/DDX39B/TOPBP1/TP53/DTL/H2AFX/UBA52/RPA2/ZNF830/TOP2A/TFDP1/MDM2/SOX4/RB1/ZNF207/RPL26/BCL2L1/RN…	122
BP	GO:0061136	regulation of proteasomal protein catabolic process	86/5383	148/14150	5.29E-07	1.72E-05	ENSG00000173473/ENSG00000101665/ENSG00000105974/ENSG00000173334/ENSG00000179262/ENSG00000116750/ENSG00000170315/ENSG00000100387/ENSG00000169139/ENSG00000111667/ENSG00000161057/ENSG00000135018/ENSG00000165916/ENSG00000115233/ENSG00000107404/ENSG00000103266/ENSG00000146535/ENSG00000119318/ENSG00000158941/ENSG00000008710/ENSG00000133028/ENSG00000113712/ENSG00000116030/ENSG00000100764/ENSG00000185825…	SMARCC1/SMAD7/CAV1/TRIB1/RAD23A/UCHL5/UBB/RBX1/UBE2V2/USP5/PSMC2/UBQLN1/PSMC3/PSMD14/DVL1/STUB1/GNA12/RAD23B/CCAR2/PKD1/SCO1/CSNK1A1/SUMO1/PSMC1/BCAP31/ARIH2/PARK7/PSMD10/GPX1/RNF19A/SGTA/GIPC1/TAF9/NOP53/ZFAND2A/DDA1/PSME3/VCP/TRIB3/ARIH1/RNF166/DDRGK1/MDM2/KEAP1/HSP90AB1/GCLC/WNT10B/DAB2IP/PLK2/RNF40/NUDT15/USP14/RFWD2/PLK3/PSMC5/CLU/OPHN1/PSMF1/PSEN1/TRIB2/SDCBP/AKT1/PBK/RPL11/DAB2/HSPA1A/UBQL…	86
BP	GO:0043299	leukocyte degranulation	230/5383	469/14150	5.36E-07	1.73E-05	ENSG00000163220/ENSG00000057149/ENSG00000215301/ENSG00000148180/ENSG00000119801/ENSG00000189171/ENSG00000067225/ENSG00000171314/ENSG00000196230/ENSG00000116473/ENSG00000131236/ENSG00000243678/ENSG00000149357/ENSG00000079246/ENSG00000214078/ENSG00000167658/ENSG00000164062/ENSG00000240972/ENSG00000178035/ENSG00000131473/ENSG00000072958/ENSG00000173801/ENSG00000119508/ENSG00000108774/ENSG00000130303…	S100A9/SERPINB3/DDX3X/GSN/YPEL5/S100A13/PKM/PGAM1/TUBB/RAP1A/CAP1/NME2/LAMTOR1/XRCC5/CPNE1/EEF2/APEH/MIF/IMPDH2/ACLY/AP1M1/JUP/NR4A3/RAB5C/BST2/XRCC6/GSTP1/PSMD13/PFKL/TIMP2/PSMB7/METTL7A/COMMD9/PSMD3/APRT/NFASC/RAB7A/COTL1/FTH1/RAC1/KPNB1/CYB5R3/PTGES2/CD47/SRP14/PGM1/IMPDH1/SERPINB6/PDXK/S100A8/PRDX6/CPNE3/C3/HSPA6/HSPA1B/ILF2/PPIA/PSMC2/ATP6V0A1/VAT1/GPI/PA2G4/NCSTN/GYG1/QSOX1/CCT2/LGALS3/GDI2…	230
BP	GO:0034605	cellular response to heat	68/5383	111/14150	5.61E-07	1.80E-05	ENSG00000162783/ENSG00000109846/ENSG00000167965/ENSG00000196591/ENSG00000184216/ENSG00000132383/ENSG00000249915/ENSG00000185122/ENSG00000004478/ENSG00000174059/ENSG00000095319/ENSG00000110958/ENSG00000173110/ENSG00000204388/ENSG00000132182/ENSG00000106399/ENSG00000102900/ENSG00000158941/ENSG00000069248/ENSG00000155561/ENSG00000116030/ENSG00000100030/ENSG00000149196/ENSG00000254087/ENSG00000176907…	IER5/CRYAB/MLST8/HDAC2/IRAK1/RPA1/PDCD6/HSF1/FKBP4/CD34/NUP188/PTGES3/HSPA6/HSPA1B/NUP210/RPA3/NUP93/CCAR2/NUP133/NUP205/SUMO1/MAPK1/HIKESHI/LYN/C8orf4/AAAS/HSBP1/MYOF/NUP37/HSP90AA1/RAE1/EIF2S1/NUP160/NDC1/CHORDC1/NUP62/MAPK3/NUP155/DAXX/RPA2/HSP90AB1/SIRT1/RBBP7/SLU7/BAG3/EP300/RANBP2/CDKN1A/CLPB/HSPH1/MAPKAPK2/DNAJC7/POM121/TPR/NUP98/HSPA1A/CREBBP/NUP54/MAPT/NUP107/MTOR/DNAJB6/HTRA2/AKT1S1/BAG…	68
BP	GO:0019886	antigen processing and presentation of exogenous peptide antigen via MHC class II	57/5383	89/14150	5.65E-07	1.80E-05	ENSG00000072958/ENSG00000006125/ENSG00000077549/ENSG00000182287/ENSG00000019582/ENSG00000161203/ENSG00000075785/ENSG00000198898/ENSG00000175203/ENSG00000204287/ENSG00000157020/ENSG00000231389/ENSG00000117984/ENSG00000223865/ENSG00000089692/ENSG00000066735/ENSG00000196735/ENSG00000197102/ENSG00000106367/ENSG00000115073/ENSG00000042753/ENSG00000104671/ENSG00000204843/ENSG00000079805/ENSG00000173898…	AP1M1/AP2B1/CAPZB/AP1S2/CD74/AP2M1/RAB7A/CAPZA2/DCTN2/HLA-DRA/SEC13/HLA-DPA1/CTSD/HLA-DPB1/LAG3/KIF26A/HLA-DQA1/DYNC1H1/AP1S1/ACTR1B/AP2S1/DCTN6/DCTN1/DNM2/SPTBN2/CAPZA1/AP1B1/SEC24C/DCTN5/CLTC/KIF3B/DYNLL2/HLA-DMB/ACTR1A/CTSS/CTSF/DCTN3/HLA-DRB1/CANX/KIF18A/CLTA/DYNLL1/DYNC1I2/AP1G1/IFI30/DYNC1I1/KIF22/FCER1G/AP1S3/AP2A2/AP2A1/KIFAP3/SEC24B/RACGAP1/CTSL/DYNC1LI1/OSBPL1A	57
BP	GO:0002495	antigen processing and presentation of peptide antigen via MHC class II	58/5383	91/14150	5.73E-07	1.82E-05	ENSG00000072958/ENSG00000006125/ENSG00000077549/ENSG00000182287/ENSG00000019582/ENSG00000161203/ENSG00000075785/ENSG00000198898/ENSG00000175203/ENSG00000204287/ENSG00000157020/ENSG00000231389/ENSG00000117984/ENSG00000223865/ENSG00000089692/ENSG00000066735/ENSG00000196735/ENSG00000197102/ENSG00000106367/ENSG00000115073/ENSG00000042753/ENSG00000104671/ENSG00000204843/ENSG00000079805/ENSG00000173898…	AP1M1/AP2B1/CAPZB/AP1S2/CD74/AP2M1/RAB7A/CAPZA2/DCTN2/HLA-DRA/SEC13/HLA-DPA1/CTSD/HLA-DPB1/LAG3/KIF26A/HLA-DQA1/DYNC1H1/AP1S1/ACTR1B/AP2S1/DCTN6/DCTN1/DNM2/SPTBN2/CAPZA1/AP1B1/SEC24C/DCTN5/CLTC/KIF3B/DYNLL2/HLA-DMB/ACTR1A/CTSS/CTSF/PYCARD/DCTN3/HLA-DRB1/CANX/KIF18A/CLTA/DYNLL1/DYNC1I2/AP1G1/IFI30/DYNC1I1/KIF22/FCER1G/AP1S3/AP2A2/AP2A1/KIFAP3/SEC24B/RACGAP1/CTSL/DYNC1LI1/OSBPL1A	58
BP	GO:0031334	positive regulation of protein complex assembly	118/5383	217/14150	6.37E-07	2.01E-05	ENSG00000177606/ENSG00000148180/ENSG00000141682/ENSG00000143799/ENSG00000116741/ENSG00000108518/ENSG00000122691/ENSG00000167965/ENSG00000075618/ENSG00000132383/ENSG00000070087/ENSG00000128283/ENSG00000213465/ENSG00000100387/ENSG00000172725/ENSG00000136238/ENSG00000167986/ENSG00000130429/ENSG00000204388/ENSG00000161057/ENSG00000241685/ENSG00000012061/ENSG00000165916/ENSG00000254999/ENSG00000167513…	JUN/GSN/PMAIP1/PARP1/RGS2/PFN1/TWIST1/MLST8/FSCN1/RPA1/PFN2/CDC42EP1/ARL2/RBX1/CORO1B/RAC1/DDB1/ARPC1B/HSPA1B/PSMC2/ARPC1A/ERCC1/PSMC3/BRK1/CDT1/ESR1/STUB1/RPA3/PIH1D1/MYO1C/FAF1/SUMO1/VEGFA/PSMC1/SCIN/CYFIP1/SLF1/RPS3/TGFB1/TRABD2A/ARPC3/BAIAP2/WASHC2C/BID/MET/BBC3/CUL4A/EIF4G1/FNIP1/CDH17/DLG1/GTF2F2/RHOC/DCTN1/ARPC5/CTTN/BIK/ARPC4/MITF/GTF2H3/VCP/TP53/HNF1A/XPA/RPA2/CHD1L/ACTR3/ARFIP2/GTF2H1/E…	118
BP	GO:0009201	ribonucleoside triphosphate biosynthetic process	45/5383	66/14150	6.44E-07	2.02E-05	ENSG00000067225/ENSG00000143799/ENSG00000243678/ENSG00000178035/ENSG00000179091/ENSG00000106617/ENSG00000074800/ENSG00000153823/ENSG00000099624/ENSG00000241468/ENSG00000165283/ENSG00000143179/ENSG00000154723/ENSG00000106348/ENSG00000241837/ENSG00000116459/ENSG00000172113/ENSG00000171793/ENSG00000152234/ENSG00000033627/ENSG00000103202/ENSG00000124172/ENSG00000239672/ENSG00000149925/ENSG00000004864…	PKM/PARP1/NME2/IMPDH2/CYC1/PRKAG2/ENO1/PID1/ATP5D/ATP5J2/STOML2/UCK2/ATP5J/IMPDH1/ATP5O/ATP5F1/NME6/CTPS1/ATP5A1/ATP6V0A1/NME4/ATP5E/NME1/ALDOA/SLC25A13/TGFB1/STAT3/UCK1/COX5B/MT-ATP8/VCP/ATP5B/ATP5L/NIPSNAP2/SURF1/NME7/ATP5G2/UQCC3/CHCHD10/UCKL1/TCIRG1/MT-ATP6/PINK1/ATP5L2/ATP5S	45
BP	GO:0006405	RNA export from nucleus	78/5383	132/14150	6.99E-07	2.18E-05	ENSG00000115875/ENSG00000099901/ENSG00000168028/ENSG00000111786/ENSG00000095319/ENSG00000188529/ENSG00000121774/ENSG00000132182/ENSG00000132341/ENSG00000163950/ENSG00000100650/ENSG00000102900/ENSG00000136937/ENSG00000069248/ENSG00000163634/ENSG00000205937/ENSG00000155561/ENSG00000091542/ENSG00000115268/ENSG00000124571/ENSG00000151461/ENSG00000124193/ENSG00000119392/ENSG00000184575/ENSG00000123136…	SRSF7/RANBP1/RPSA/SRSF9/NUP188/SRSF10/KHDRBS1/NUP210/RAN/SLBP/SRSF5/NUP93/NCBP1/NUP133/THOC7/RNPS1/NUP205/ALKBH5/RPS15/XPO5/UPF2/SRSF6/GLE1/XPOT/DDX39A/EIF5A/AAAS/CPSF4/NUP37/SSB/RAE1/THOC6/ZNF593/NUP160/NOP53/NDC1/NUP62/NPM1/CASC3/NUP155/DDX39B/RBM8A/EIF6/HNRNPA1/NMD3/AGFG1/EIF4E/SEM1/NCBP2/THOC5/SLU7/SDAD1/SARNP/RANBP2/ABCE1/PHAX/POM121/TPR/CPSF1/NUP98/NUP54/UPF3B/SMG1/SRSF11/SYMPK/XPO1/CPSF3/N…	78
BP	GO:0070911	global genome nucleotide-excision repair	26/5383	32/14150	7.02E-07	2.18E-05	ENSG00000143799/ENSG00000150991/ENSG00000170315/ENSG00000100387/ENSG00000169139/ENSG00000167986/ENSG00000012061/ENSG00000119318/ENSG00000116030/ENSG00000103275/ENSG00000184900/ENSG00000139842/ENSG00000143947/ENSG00000177889/ENSG00000111358/ENSG00000221983/ENSG00000136936/ENSG00000131778/ENSG00000110768/ENSG00000163161/ENSG00000154767/ENSG00000147400/ENSG00000104884/ENSG00000175595/ENSG00000134574…	PARP1/UBC/UBB/RBX1/UBE2V2/DDB1/ERCC1/RAD23B/SUMO1/UBE2I/SUMO3/CUL4A/RPS27A/UBE2N/GTF2H3/UBA52/XPA/CHD1L/GTF2H1/ERCC3/XPC/CETN2/ERCC2/ERCC4/DDB2/RNF111	26
BP	GO:0198738	cell-cell signaling by wnt	219/5383	445/14150	7.20E-07	2.22E-05	ENSG00000136826/ENSG00000120738/ENSG00000162407/ENSG00000145423/ENSG00000104332/ENSG00000215301/ENSG00000108821/ENSG00000136997/ENSG00000105568/ENSG00000127616/ENSG00000106483/ENSG00000105974/ENSG00000108518/ENSG00000107485/ENSG00000175826/ENSG00000172531/ENSG00000173801/ENSG00000150991/ENSG00000170315/ENSG00000125398/ENSG00000109083/ENSG00000185627/ENSG00000156299/ENSG00000069329/ENSG00000070018…	KLF4/EGR1/PLPP3/SFRP2/SFRP1/DDX3X/COL1A1/MYC/PPP2R1A/SMARCA4/SFRP4/CAV1/PFN1/GATA3/CTDNEP1/PPP1CA/JUP/UBC/UBB/SOX9/IFT20/PSMD13/TIAM1/VPS35/LRP6/PSMB7/AP2B1/NR4A2/PSMB2/GRK5/RBX1/RUNX1/PSMD3/RNF43/AP2M1/FOLR1/RAC1/PPP3CA/TCF7L2/PSMB6/DDB1/ZEB2/TCF7/IGFBP2/KDM6A/ILK/TLE4/NLE1/TNIK/PSMC2/PSMD4/UBE2B/NOG/SOX2/PSMA1/PSMD2/PSMC3/GPC3/CUL3/HDAC1/PSMD14/AES/ESR1/DVL1/SKP1/USP34/TSKU/CCAR2/PSMD1/RHOA/TBL…	219
BP	GO:0016055	Wnt signaling pathway	218/5383	443/14150	7.68E-07	2.36E-05	ENSG00000136826/ENSG00000120738/ENSG00000162407/ENSG00000145423/ENSG00000104332/ENSG00000215301/ENSG00000108821/ENSG00000136997/ENSG00000105568/ENSG00000127616/ENSG00000106483/ENSG00000105974/ENSG00000108518/ENSG00000107485/ENSG00000175826/ENSG00000172531/ENSG00000173801/ENSG00000150991/ENSG00000170315/ENSG00000125398/ENSG00000109083/ENSG00000185627/ENSG00000156299/ENSG00000069329/ENSG00000070018…	KLF4/EGR1/PLPP3/SFRP2/SFRP1/DDX3X/COL1A1/MYC/PPP2R1A/SMARCA4/SFRP4/CAV1/PFN1/GATA3/CTDNEP1/PPP1CA/JUP/UBC/UBB/SOX9/IFT20/PSMD13/TIAM1/VPS35/LRP6/PSMB7/AP2B1/NR4A2/PSMB2/GRK5/RBX1/RUNX1/PSMD3/RNF43/AP2M1/FOLR1/RAC1/PPP3CA/TCF7L2/PSMB6/DDB1/ZEB2/TCF7/IGFBP2/KDM6A/ILK/TLE4/NLE1/TNIK/PSMC2/PSMD4/UBE2B/NOG/SOX2/PSMA1/PSMD2/PSMC3/GPC3/CUL3/HDAC1/PSMD14/AES/ESR1/DVL1/SKP1/USP34/TSKU/CCAR2/PSMD1/RHOA/TBL…	218
BP	GO:0031396	regulation of protein ubiquitination	135/5383	255/14150	7.78E-07	2.38E-05	ENSG00000101665/ENSG00000105974/ENSG00000010810/ENSG00000150991/ENSG00000170315/ENSG00000185627/ENSG00000086061/ENSG00000249915/ENSG00000136930/ENSG00000126067/ENSG00000111961/ENSG00000108344/ENSG00000162517/ENSG00000142507/ENSG00000088832/ENSG00000140450/ENSG00000166295/ENSG00000204388/ENSG00000161057/ENSG00000159352/ENSG00000004487/ENSG00000135018/ENSG00000044574/ENSG00000129084/ENSG00000175166…	SMAD7/CAV1/FYN/UBC/UBB/PSMD13/DNAJA1/PDCD6/PSMB7/PSMB2/SASH1/PSMD3/PEF1/PSMB6/FKBP1A/ARRDC4/ANAPC16/HSPA1B/PSMC2/PSMD4/KDM1A/UBQLN1/HSPA5/PSMA1/PSMD2/PSMC3/NDFIP2/PSMD14/VPS28/STUB1/SKP1/PELI1/PRMT3/BUB3/PSMD1/UBE2E1/PSMD8/PSMC1/PSMD9/AXIN1/RPS3/PSMA4/PARK7/PSMD10/PSMD7/PSMA7/SGTA/HSP90AA1/MAD2L1/AIMP2/DCUN1D3/CENPX/FANCI/RPS27A/CENPS/GTPBP4/UBE2N/OGT/CDC20/PSMB3/PER2/NPM1/PSME3/CDKN2A/TNFAIP3/AN…	135
BP	GO:0034250	positive regulation of cellular amide metabolic process	73/5383	122/14150	8.06E-07	2.45E-05	ENSG00000215301/ENSG00000136997/ENSG00000167658/ENSG00000135446/ENSG00000135829/ENSG00000087074/ENSG00000142871/ENSG00000138814/ENSG00000151465/ENSG00000196498/ENSG00000108561/ENSG00000155506/ENSG00000100353/ENSG00000144642/ENSG00000169242/ENSG00000121774/ENSG00000091831/ENSG00000168002/ENSG00000163874/ENSG00000100030/ENSG00000105329/ENSG00000067248/ENSG00000136244/ENSG00000132507/ENSG00000128829…	DDX3X/MYC/EEF2/CDK4/DHX9/PPP1R15A/CYR61/PPP3CA/CDC123/NCOR2/C1QBP/LARP1/EIF3D/RBMS3/EFNA1/KHDRBS1/ESR1/POLR2G/ZC3H12A/MAPK1/TGFB1/DHX29/IL6/EIF5A/EIF2AK4/HNRNPD/EIF5AL1/KRT17/MAPK3/NPM1/EIF4G2/DNAJC3/DDX39B/EIF6/PYM1/SOX4/RPS9/SAMD4A/RPS6KB1/RPL26/PAIP1/YBX3/RPS27L/ELAVL1/EIF3E/PLK3/CLU/NSMAF/TNFRSF1A/LARP4B/UPF3B/CPEB1/PINK1/YTHDF1/PABPC1/EIF2B5/MTOR/RPL5/SERP1/UPF3A/YTHDF2/CDK5RAP1/TARBP2/SMPD2…	73
BP	GO:0043620	regulation of DNA-templated transcription in response to stress	71/5383	118/14150	8.46E-07	2.56E-05	ENSG00000120738/ENSG00000177606/ENSG00000127528/ENSG00000162772/ENSG00000103363/ENSG00000157613/ENSG00000150991/ENSG00000170315/ENSG00000185627/ENSG00000136930/ENSG00000126067/ENSG00000172216/ENSG00000100387/ENSG00000108344/ENSG00000087074/ENSG00000185122/ENSG00000142507/ENSG00000130766/ENSG00000161057/ENSG00000100644/ENSG00000159352/ENSG00000044574/ENSG00000089154/ENSG00000129084/ENSG00000175166…	EGR1/JUN/KLF2/ATF3/ELOB/CREB3L1/UBC/UBB/PSMD13/PSMB7/PSMB2/CEBPB/RBX1/PSMD3/PPP1R15A/HSF1/PSMB6/SESN2/PSMC2/HIF1A/PSMD4/HSPA5/GCN1/PSMA1/PSMD2/PSMC3/PSMD14/HIGD1A/TMBIM6/PSMD1/DDIT3/VEGFA/PSMD8/PSMC1/PSMD9/PSMA4/C8orf4/PSMD10/NEDD4/PSMD7/PSMA7/RPS27A/EGLN1/PSMB3/PSME3/RBPJ/TP53/ATF6/UBA52/PSMA2/PSMA5/RPS6KA1/SEM1/PSMB9/UBE2D3/PSMC5/BAG3/BACH1/EP300/PSMF1/ARNT/PSMB8/UBE2D1/RELA/HSPA1A/CREBBP/UBE2D…	71
BP	GO:0033683	nucleotide-excision repair, DNA incision	30/5383	39/14150	8.53E-07	2.56E-05	ENSG00000143799/ENSG00000106628/ENSG00000132383/ENSG00000150991/ENSG00000170315/ENSG00000100387/ENSG00000065057/ENSG00000167986/ENSG00000012061/ENSG00000106399/ENSG00000049541/ENSG00000139842/ENSG00000132646/ENSG00000143947/ENSG00000062822/ENSG00000111358/ENSG00000221983/ENSG00000136936/ENSG00000117748/ENSG00000131778/ENSG00000110768/ENSG00000163161/ENSG00000077514/ENSG00000111445/ENSG00000163918…	PARP1/POLD2/RPA1/UBC/UBB/RBX1/NTHL1/DDB1/ERCC1/RPA3/RFC2/CUL4A/PCNA/RPS27A/POLD1/GTF2H3/UBA52/XPA/RPA2/CHD1L/GTF2H1/ERCC3/POLD3/RFC5/RFC4/ERCC2/ERCC4/RFC3/RFC1/DDB2	30
BP	GO:0043618	regulation of transcription from RNA polymerase II promoter in response to stress	68/5383	112/14150	9.00E-07	2.69E-05	ENSG00000120738/ENSG00000177606/ENSG00000127528/ENSG00000162772/ENSG00000103363/ENSG00000157613/ENSG00000150991/ENSG00000170315/ENSG00000185627/ENSG00000136930/ENSG00000126067/ENSG00000172216/ENSG00000100387/ENSG00000108344/ENSG00000087074/ENSG00000185122/ENSG00000142507/ENSG00000130766/ENSG00000161057/ENSG00000100644/ENSG00000159352/ENSG00000044574/ENSG00000089154/ENSG00000129084/ENSG00000175166…	EGR1/JUN/KLF2/ATF3/ELOB/CREB3L1/UBC/UBB/PSMD13/PSMB7/PSMB2/CEBPB/RBX1/PSMD3/PPP1R15A/HSF1/PSMB6/SESN2/PSMC2/HIF1A/PSMD4/HSPA5/GCN1/PSMA1/PSMD2/PSMC3/PSMD14/HIGD1A/TMBIM6/PSMD1/DDIT3/VEGFA/PSMD8/PSMC1/PSMD9/PSMA4/PSMD10/NEDD4/PSMD7/PSMA7/RPS27A/EGLN1/PSMB3/PSME3/RBPJ/TP53/ATF6/UBA52/PSMA2/PSMA5/SEM1/PSMB9/UBE2D3/PSMC5/BAG3/BACH1/EP300/PSMF1/ARNT/PSMB8/UBE2D1/HSPA1A/CREBBP/UBE2D2/CHD6/PSMB1/NCK1/MU…	68
BP	GO:0002444	myeloid leukocyte mediated immunity	234/5383	481/14150	9.34E-07	2.77E-05	ENSG00000163220/ENSG00000057149/ENSG00000215301/ENSG00000148180/ENSG00000119801/ENSG00000189171/ENSG00000067225/ENSG00000171314/ENSG00000196230/ENSG00000116473/ENSG00000131236/ENSG00000243678/ENSG00000149357/ENSG00000079246/ENSG00000214078/ENSG00000167658/ENSG00000005483/ENSG00000164062/ENSG00000240972/ENSG00000178035/ENSG00000131473/ENSG00000072958/ENSG00000173801/ENSG00000119508/ENSG00000108774…	S100A9/SERPINB3/DDX3X/GSN/YPEL5/S100A13/PKM/PGAM1/TUBB/RAP1A/CAP1/NME2/LAMTOR1/XRCC5/CPNE1/EEF2/KMT2E/APEH/MIF/IMPDH2/ACLY/AP1M1/JUP/NR4A3/RAB5C/BST2/XRCC6/GSTP1/PSMD13/PFKL/TIMP2/PSMB7/METTL7A/COMMD9/PSMD3/APRT/NFASC/RAB7A/COTL1/FTH1/RAC1/KPNB1/CYB5R3/PTGES2/CD47/SRP14/PGM1/IMPDH1/SERPINB6/PDXK/JAGN1/S100A8/PRDX6/CPNE3/C3/HSPA6/WDR1/HSPA1B/ILF2/PPIA/PSMC2/ATP6V0A1/VAT1/GPI/PA2G4/NCSTN/GYG1/QSOX1…	234
BP	GO:1904668	positive regulation of ubiquitin protein ligase activity	54/5383	84/14150	9.36E-07	2.77E-05	ENSG00000150991/ENSG00000170315/ENSG00000185627/ENSG00000136930/ENSG00000126067/ENSG00000108344/ENSG00000142507/ENSG00000166295/ENSG00000161057/ENSG00000159352/ENSG00000129084/ENSG00000175166/ENSG00000165916/ENSG00000115233/ENSG00000113558/ENSG00000154473/ENSG00000173692/ENSG00000170142/ENSG00000099341/ENSG00000100764/ENSG00000110801/ENSG00000041357/ENSG00000101843/ENSG00000103035/ENSG00000101182…	UBC/UBB/PSMD13/PSMB7/PSMB2/PSMD3/PSMB6/ANAPC16/PSMC2/PSMD4/PSMA1/PSMD2/PSMC3/PSMD14/SKP1/BUB3/PSMD1/UBE2E1/PSMD8/PSMC1/PSMD9/PSMA4/PSMD10/PSMD7/PSMA7/MAD2L1/RPS27A/CDC20/PSMB3/PSME3/ANAPC7/UBA52/PSMA2/PSMA5/SEM1/ANAPC5/PSMB9/ANAPC15/CDC26/CDK1/PSMC5/ANAPC11/PSMF1/PSMB8/ANAPC1/UBE2D1/UBE2S/CDC16/PSMB1/CDC23/PLK1/CDC20B/RAB1A/FBXO5	54
BP	GO:0019882	antigen processing and presentation	110/5383	201/14150	9.98E-07	2.94E-05	ENSG00000109113/ENSG00000072958/ENSG00000185627/ENSG00000136930/ENSG00000006125/ENSG00000077549/ENSG00000126067/ENSG00000182287/ENSG00000019582/ENSG00000108344/ENSG00000065000/ENSG00000161203/ENSG00000075785/ENSG00000082781/ENSG00000198898/ENSG00000142507/ENSG00000161057/ENSG00000159352/ENSG00000175203/ENSG00000129084/ENSG00000204287/ENSG00000175166/ENSG00000204642/ENSG00000165916/ENSG00000115233…	RAB34/AP1M1/PSMD13/PSMB7/AP2B1/CAPZB/PSMB2/AP1S2/CD74/PSMD3/AP3D1/AP2M1/RAB7A/ITGB5/CAPZA2/PSMB6/PSMC2/PSMD4/DCTN2/PSMA1/HLA-DRA/PSMD2/HLA-F/PSMC3/PSMD14/SEC13/PSMD1/HLA-DPA1/CTSD/PSMD8/PSMC1/HLA-DPB1/BCAP31/LAG3/KIF26A/PSMD9/PSMA4/PSMD10/HLA-DQA1/DYNC1H1/AP1S1/PSMD7/PSMA7/ACTR1B/AP2S1/DCTN6/TAP1/PSMB3/DCTN1/DNM2/RELB/SPTBN2/PSME3/CAPZA1/AP1B1/SEC24C/DCTN5/CLTC/PSMA2/KIF3B/CALR/DYNLL2/PSMA5/RAB32…	110
BP	GO:0002183	cytoplasmic translational initiation	24/5383	29/14150	1.01E-06	2.97E-05	ENSG00000100664/ENSG00000187840/ENSG00000106263/ENSG00000100129/ENSG00000106682/ENSG00000100353/ENSG00000197111/ENSG00000011304/ENSG00000114867/ENSG00000149100/ENSG00000138385/ENSG00000063046/ENSG00000104131/ENSG00000139726/ENSG00000232119/ENSG00000143486/ENSG00000104408/ENSG00000140534/ENSG00000178982/ENSG00000107581/ENSG00000198492/ENSG00000173933/ENSG00000184110/ENSG00000158092	EIF5/EIF4EBP1/EIF3B/EIF3L/EIF4H/EIF3D/PCBP2/PTBP1/EIF4G1/EIF3M/SSB/EIF4B/EIF3J/DENR/MCTS1/EIF2D/EIF3E/TICRR/EIF3K/EIF3A/YTHDF2/RBM4/EIF3C/NCK1	24
BP	GO:0001666	response to hypoxia	168/5383	330/14150	1.04E-06	3.03E-05	ENSG00000120738/ENSG00000131477/ENSG00000104332/ENSG00000197635/ENSG00000185650/ENSG00000069667/ENSG00000103363/ENSG00000067225/ENSG00000105894/ENSG00000136997/ENSG00000141682/ENSG00000087245/ENSG00000109846/ENSG00000105974/ENSG00000122691/ENSG00000101444/ENSG00000184216/ENSG00000102144/ENSG00000187840/ENSG00000158578/ENSG00000215021/ENSG00000150991/ENSG00000170315/ENSG00000074800/ENSG00000185627…	EGR1/RAMP2/SFRP1/DPP4/ZFP36L1/RORA/ELOB/PKM/PTN/MYC/PMAIP1/MMP2/CRYAB/CAV1/TWIST1/AHCY/IRAK1/PGK1/EIF4EBP1/ALAS2/PHB2/UBC/UBB/ENO1/PSMD13/PSMB7/LDHA/NR4A2/PSMB2/CAPN2/DDIT4/RBX1/PSMD3/HSF1/ADSL/ATP7A/PSMB6/PCK1/CD34/PSMC2/PLOD1/HIF1A/PSMD4/SLC29A1/ACTN4/UBQLN1/PSMA1/PSMD2/PSMC3/LONP1/CHCHD2/PSMD14/NPPC/HIGD1A/TMBIM6/PSMD1/ETS1/NDRG1/VEGFB/EDN1/ALKBH5/BNIP3L/VEGFA/TXN2/CXCL12/PSMD8/CYGB/PSMC1/PSMD…	168
BP	GO:0000302	response to reactive oxygen species	109/5383	199/14150	1.05E-06	3.06E-05	ENSG00000136826/ENSG00000170345/ENSG00000177606/ENSG00000134853/ENSG00000127528/ENSG00000085662/ENSG00000108821/ENSG00000109321/ENSG00000132510/ENSG00000265972/ENSG00000120129/ENSG00000109846/ENSG00000196591/ENSG00000167658/ENSG00000146648/ENSG00000181019/ENSG00000149212/ENSG00000119508/ENSG00000126602/ENSG00000084207/ENSG00000134333/ENSG00000143878/ENSG00000117450/ENSG00000185122/ENSG00000165240…	KLF4/FOS/JUN/PDGFRA/KLF2/AKR1B1/COL1A1/AREG/KDM6B/TXNIP/DUSP1/CRYAB/HDAC2/EEF2/EGFR/NQO1/SESN3/NR4A3/TRAP1/GSTP1/LDHA/RHOB/PRDX1/HSF1/ATP7A/PYCR1/SESN2/PRDX3/TXNRD2/CYP1B1/TXN/DHFR/SOD1/STK24/NUP93/ETS1/STK25/EDN1/CAMKK2/PPP1R15B/MAPK1/PRDX5/RPS3/TXNRD1/PARK7/BNIP3/GPX1/SOD2/IL6/MET/PPP5C/ZNF580/SDC1/PCNA/PRDX2/CAT/ADPRHL2/EGLN1/PSAP/KPNA4/HNRNPD/FXN/NET1/DNM2/PCGF2/MAPK3/MPV17/TNFAIP3/UCP2/HYAL2…	109
BP	GO:0002275	myeloid cell activation involved in immune response	230/5383	473/14150	1.21E-06	3.48E-05	ENSG00000163220/ENSG00000057149/ENSG00000215301/ENSG00000148180/ENSG00000119801/ENSG00000189171/ENSG00000067225/ENSG00000171314/ENSG00000196230/ENSG00000116473/ENSG00000131236/ENSG00000243678/ENSG00000149357/ENSG00000079246/ENSG00000214078/ENSG00000065427/ENSG00000167658/ENSG00000164062/ENSG00000240972/ENSG00000178035/ENSG00000131473/ENSG00000072958/ENSG00000173801/ENSG00000119508/ENSG00000108774…	S100A9/SERPINB3/DDX3X/GSN/YPEL5/S100A13/PKM/PGAM1/TUBB/RAP1A/CAP1/NME2/LAMTOR1/XRCC5/CPNE1/KARS/EEF2/APEH/MIF/IMPDH2/ACLY/AP1M1/JUP/NR4A3/RAB5C/BST2/XRCC6/GSTP1/PSMD13/PFKL/TIMP2/PSMB7/METTL7A/COMMD9/PSMD3/APRT/NFASC/RAB7A/COTL1/FTH1/RAC1/KPNB1/CYB5R3/PTGES2/CD47/SRP14/PGM1/IMPDH1/SERPINB6/PDXK/S100A8/PRDX6/CPNE3/C3/HSPA6/HSPA1B/ILF2/PPIA/PSMC2/ATP6V0A1/VAT1/GPI/PA2G4/NCSTN/GYG1/QSOX1/CCT2/LGALS3…	230
BP	GO:0044344	cellular response to fibroblast growth factor stimulus	74/5383	125/14150	1.21E-06	3.48E-05	ENSG00000104332/ENSG00000185070/ENSG00000136158/ENSG00000185650/ENSG00000128016/ENSG00000108821/ENSG00000123358/ENSG00000099817/ENSG00000140285/ENSG00000107485/ENSG00000150991/ENSG00000170315/ENSG00000177700/ENSG00000021826/ENSG00000183691/ENSG00000179388/ENSG00000168002/ENSG00000196468/ENSG00000136937/ENSG00000156642/ENSG00000011304/ENSG00000100030/ENSG00000172500/ENSG00000169813/ENSG00000179295…	SFRP1/FLRT2/SPRY2/ZFP36L1/ZFP36/COL1A1/NR4A1/POLR2E/FGF7/GATA3/UBC/UBB/POLR2L/CPS1/NOG/EGR3/POLR2G/FGF16/NCBP1/NPTN/PTBP1/MAPK1/FIBP/HNRNPF/PTPN11/POSTN/ZFP36L2/POLR2A/GTF2F2/FGFRL1/RPS27A/SNCA/KIF16B/MAPK3/HNRNPM/TBX1/HYAL2/UBA52/HNRNPA1/GCLC/POLR2H/DLL4/HHIP/TIA1/CCL2/NCBP2/HNRNPH1/FGF2/FGFR1/ITGB1BP1/FGF22/POLR2I/POLR2C/RAB14/HYAL1/SNAI2/FGF10/GPC1/POLR2J/CTGF/FGF9/FGFR4/SPRED2/ESRP1/ESRP2/FGF…	74
BP	GO:0044843	cell cycle G1/S phase transition	132/5383	250/14150	1.24E-06	3.55E-05	ENSG00000159388/ENSG00000215301/ENSG00000253729/ENSG00000136997/ENSG00000204472/ENSG00000105810/ENSG00000073111/ENSG00000127616/ENSG00000116717/ENSG00000022267/ENSG00000122641/ENSG00000132383/ENSG00000187840/ENSG00000146648/ENSG00000215021/ENSG00000150991/ENSG00000170315/ENSG00000135446/ENSG00000141867/ENSG00000166508/ENSG00000153823/ENSG00000099901/ENSG00000180198/ENSG00000112118/ENSG00000076003…	BTG2/DDX3X/PRKDC/MYC/AIF1/CDK6/MCM2/SMARCA4/GADD45A/FHL1/INHBA/RPA1/EIF4EBP1/EGFR/PHB2/UBC/UBB/CDK4/BRD4/MCM7/PID1/RANBP1/RCC1/MCM3/MCM6/CDKN2B/TYMS/PPP3CA/CNOT7/CARM1/RDX/GSPT1/DHFR/CNOT8/CDT1/CUL3/PRMT1/RPA3/PKD1/CNOT9/E2F4/CCND1/WEE1/PPP6C/C8orf4/DACT1/BID/BRD7/CUL4A/EIF4G1/RPS6/CDC45/POLE3/TAF10/PCNA/DCUN1D3/RPS27A/CNOT4/MCM5/NPM1/POLA1/PSME3/CTDSP2/CDKN2A/CNOT10/TP53/UBA52/RPA2/CDC34/DDRGK1/…	132
BP	GO:0071426	ribonucleoprotein complex export from nucleus	73/5383	123/14150	1.25E-06	3.55E-05	ENSG00000115875/ENSG00000168028/ENSG00000111786/ENSG00000095319/ENSG00000188529/ENSG00000132182/ENSG00000132341/ENSG00000163950/ENSG00000100650/ENSG00000102900/ENSG00000136937/ENSG00000069248/ENSG00000163634/ENSG00000205937/ENSG00000155561/ENSG00000091542/ENSG00000115268/ENSG00000151461/ENSG00000124193/ENSG00000119392/ENSG00000184575/ENSG00000123136/ENSG00000132507/ENSG00000094914/ENSG00000160917…	SRSF7/RPSA/SRSF9/NUP188/SRSF10/NUP210/RAN/SLBP/SRSF5/NUP93/NCBP1/NUP133/THOC7/RNPS1/NUP205/ALKBH5/RPS15/UPF2/SRSF6/GLE1/XPOT/DDX39A/EIF5A/AAAS/CPSF4/NUP37/SSB/RAE1/THOC6/ZNF593/NUP160/NOP53/NDC1/NUP62/NPM1/CASC3/NUP155/DDX39B/RBM8A/EIF6/NMD3/AGFG1/EIF4E/SEM1/NCBP2/THOC5/SLU7/SDAD1/SARNP/RANBP2/ABCE1/POM121/TPR/CPSF1/NUP98/NUP54/UPF3B/SMG1/SRSF11/SYMPK/XPO1/CPSF3/NUP107/NUP62CL/SMG6/NUP85/PABPN1/B…	73
BP	GO:0030177	positive regulation of Wnt signaling pathway	84/5383	146/14150	1.26E-06	3.57E-05	ENSG00000145423/ENSG00000104332/ENSG00000108821/ENSG00000127616/ENSG00000106483/ENSG00000105974/ENSG00000175826/ENSG00000173801/ENSG00000150991/ENSG00000170315/ENSG00000185627/ENSG00000069329/ENSG00000070018/ENSG00000136930/ENSG00000126067/ENSG00000108344/ENSG00000142507/ENSG00000169554/ENSG00000166333/ENSG00000073536/ENSG00000161057/ENSG00000159352/ENSG00000129084/ENSG00000175166/ENSG00000165916…	SFRP2/SFRP1/COL1A1/SMARCA4/SFRP4/CAV1/CTDNEP1/JUP/UBC/UBB/PSMD13/VPS35/LRP6/PSMB7/PSMB2/PSMD3/PSMB6/ZEB2/ILK/NLE1/PSMC2/PSMD4/PSMA1/PSMD2/PSMC3/GPC3/PSMD14/DVL1/USP34/CCAR2/PSMD1/PSMD8/DIXDC1/PSMC1/PSMD9/AXIN1/PSMA4/PSMD10/NFKB1/DACT1/PSMD7/PSMA7/BMP2/RPS27A/WLS/PSMB3/PSME3/RBPJ/DKK2/UBA52/DVL2/PSMA2/ABL1/SOX4/PSMA5/SEM1/PIN1/WNT10B/SMURF2/PSMB9/WNT2/RNF220/PSMC5/ARNTL/PSMF1/NRARP/XIAP/PSMB8/ZRAN…	84
BP	GO:0072655	establishment of protein localization to mitochondrion	99/5383	178/14150	1.29E-06	3.63E-05	ENSG00000217930/ENSG00000141682/ENSG00000186010/ENSG00000168958/ENSG00000166913/ENSG00000086061/ENSG00000136930/ENSG00000130204/ENSG00000175792/ENSG00000108107/ENSG00000173171/ENSG00000114315/ENSG00000142230/ENSG00000100216/ENSG00000105197/ENSG00000100347/ENSG00000148154/ENSG00000144381/ENSG00000134308/ENSG00000196683/ENSG00000104765/ENSG00000175197/ENSG00000143575/ENSG00000099341/ENSG00000156515…	PAM16/PMAIP1/NDUFA13/MFF/YWHAB/DNAJA1/PSMB7/TOMM40/RUVBL1/RPL28/MTX1/HES1/SAE1/TOMM22/TIMM50/SAMM50/UGCG/HSPD1/YWHAQ/TOMM7/BNIP3L/DDIT3/HAX1/PSMD8/HK1/TOMM34/WDR46/ARIH2/UBE2J2/CHCHD4/FIS1/UQCRC2/BID/TOMM20/PEMT/BBC3/WBP11/SREBF2/TIMM17A/YWHAG/HSP90AA1/ATPIF1/MICALL2/TOMM70/USP36/SLC25A6/TP53/ACTL6A/TIMM17B/FZD5/AIP/BAD/TFDP1/DYNLL2/TIMM13/TIMM8B/MFN2/PDCD5/UBE2D3/UBL5/ATG13/HSPA4/SREBF1/KAT2A/TS…	99
BP	GO:0000082	G1/S transition of mitotic cell cycle	126/5383	237/14150	1.34E-06	3.76E-05	ENSG00000159388/ENSG00000215301/ENSG00000253729/ENSG00000136997/ENSG00000204472/ENSG00000105810/ENSG00000073111/ENSG00000127616/ENSG00000116717/ENSG00000022267/ENSG00000122641/ENSG00000132383/ENSG00000187840/ENSG00000146648/ENSG00000150991/ENSG00000170315/ENSG00000135446/ENSG00000141867/ENSG00000166508/ENSG00000153823/ENSG00000099901/ENSG00000180198/ENSG00000112118/ENSG00000076003/ENSG00000147883…	BTG2/DDX3X/PRKDC/MYC/AIF1/CDK6/MCM2/SMARCA4/GADD45A/FHL1/INHBA/RPA1/EIF4EBP1/EGFR/UBC/UBB/CDK4/BRD4/MCM7/PID1/RANBP1/RCC1/MCM3/MCM6/CDKN2B/TYMS/PPP3CA/CNOT7/CARM1/RDX/GSPT1/DHFR/CNOT8/CDT1/CUL3/PRMT1/RPA3/PKD1/CNOT9/E2F4/CCND1/WEE1/PPP6C/DACT1/BID/BRD7/CUL4A/EIF4G1/RPS6/CDC45/POLE3/TAF10/PCNA/DCUN1D3/RPS27A/CNOT4/MCM5/NPM1/POLA1/PSME3/CTDSP2/CDKN2A/CNOT10/TP53/UBA52/RPA2/CDC34/TFDP1/CACUL1/MDM2/S…	126
BP	GO:0043900	regulation of multi-organism process	175/5383	347/14150	1.36E-06	3.78E-05	ENSG00000177606/ENSG00000205420/ENSG00000215301/ENSG00000108654/ENSG00000148180/ENSG00000017427/ENSG00000105568/ENSG00000127616/ENSG00000105974/ENSG00000108518/ENSG00000111640/ENSG00000173334/ENSG00000179262/ENSG00000010810/ENSG00000122641/ENSG00000099817/ENSG00000145901/ENSG00000240972/ENSG00000072958/ENSG00000172757/ENSG00000130303/ENSG00000177700/ENSG00000135829/ENSG00000130726/ENSG00000006125…	JUN/KRT6A/DDX3X/DDX5/GSN/IGF1/PPP2R1A/SMARCA4/CAV1/PFN1/GAPDH/TRIB1/RAD23A/FYN/INHBA/POLR2E/TNIP1/MIF/AP1M1/CFL1/BST2/POLR2L/DHX9/TRIM28/AP2B1/AP1S2/CD74/SASH1/SPINK1/AP2M1/RAB7A/RAC1/SQSTM1/STAT1/DDB1/CNOT7/C1QBP/LARP1/BPIFA1/BANF1/PPIA/LGALS1/NELFB/INTS13/PPIH/CIB1/PSMC3/VPS4A/SIGIRR/HDAC1/NPPC/POLR2G/ZC3H12A/PACS1/TSG101/PCBP2/IFITM2/TAF11/VPS37B/CAV2/AP1S1/ADAR/POLR2A/ANXA2/CHMP2B/TFAP4/AP2S1…	175
BP	GO:0046939	nucleotide phosphorylation	69/5383	115/14150	1.39E-06	3.86E-05	ENSG00000067225/ENSG00000171314/ENSG00000017427/ENSG00000111640/ENSG00000243678/ENSG00000102144/ENSG00000106617/ENSG00000074800/ENSG00000141959/ENSG00000162433/ENSG00000134333/ENSG00000168209/ENSG00000004455/ENSG00000067057/ENSG00000079739/ENSG00000095319/ENSG00000172113/ENSG00000100644/ENSG00000105220/ENSG00000105953/ENSG00000132182/ENSG00000103202/ENSG00000239672/ENSG00000152556/ENSG00000111669…	PKM/PGAM1/IGF1/GAPDH/NME2/PGK1/PRKAG2/ENO1/PFKL/AK4/LDHA/DDIT4/AK2/PFKP/PGM1/NUP188/NME6/HIF1A/GPI/OGDH/NUP210/NME4/NME1/PFKM/TPI1/NUP93/DTYMK/NUP133/GUK1/NUP205/ALDOA/HK1/ALDOC/STAT3/CMPK1/AAAS/NUP37/RAE1/PRKAA2/NUP160/NDC1/OGT/NUP62/AK1/ENO3/PGM2L1/PRKAG1/ENO2/NUP155/EIF6/GALK1/HDAC4/NME7/RANBP2/ARNT/PFKFB4/POM121/TPR/PPARA/NUP98/NUP54/DHTKD1/AK6/NUP107/RAD50/NUP85/HK2/ENTPD5/SIRT6	69
BP	GO:0030490	maturation of SSU-rRNA	38/5383	54/14150	1.41E-06	3.90E-05	ENSG00000168028/ENSG00000183751/ENSG00000141101/ENSG00000141076/ENSG00000233927/ENSG00000007520/ENSG00000135372/ENSG00000164934/ENSG00000105372/ENSG00000227057/ENSG00000184967/ENSG00000135972/ENSG00000119285/ENSG00000142937/ENSG00000126749/ENSG00000011260/ENSG00000181991/ENSG00000120800/ENSG00000100138/ENSG00000105193/ENSG00000156697/ENSG00000087269/ENSG00000132467/ENSG00000167721/ENSG00000158526…	RPSA/TBL3/NOB1/UTP4/RPS28/TSR3/NAT10/DCAF13/RPS19/WDR46/NOC4L/MRPS9/HEATR1/RPS8/EMG1/UTP18/MRPS11/UTP20/SNU13/RPS16/UTP14A/NOP14/UTP3/TSR1/TSR2/KRI1/NOL11/RPS14/BYSL/WDR3/BMS1/KRR1/RPS24/DIEXF/RRP36/RCL1/RIOK1/PWP2	38
BP	GO:0031397	negative regulation of protein ubiquitination	80/5383	138/14150	1.48E-06	4.08E-05	ENSG00000101665/ENSG00000105974/ENSG00000010810/ENSG00000150991/ENSG00000170315/ENSG00000185627/ENSG00000086061/ENSG00000136930/ENSG00000126067/ENSG00000108344/ENSG00000142507/ENSG00000166295/ENSG00000204388/ENSG00000161057/ENSG00000159352/ENSG00000129084/ENSG00000175166/ENSG00000165916/ENSG00000115233/ENSG00000160948/ENSG00000185238/ENSG00000154473/ENSG00000173692/ENSG00000170142/ENSG00000099341…	SMAD7/CAV1/FYN/UBC/UBB/PSMD13/DNAJA1/PSMB7/PSMB2/PSMD3/PSMB6/ANAPC16/HSPA1B/PSMC2/PSMD4/PSMA1/PSMD2/PSMC3/PSMD14/VPS28/PRMT3/BUB3/PSMD1/UBE2E1/PSMD8/PSMC1/PSMD9/RPS3/PSMA4/PARK7/PSMD10/PSMD7/PSMA7/SGTA/MAD2L1/RPS27A/GTPBP4/OGT/CDC20/PSMB3/PER2/PSME3/CDKN2A/TNFAIP3/ANAPC7/UBA52/PSMA2/ABL1/SOX4/PSMA5/ARRB2/SEM1/GCLC/ANAPC5/PSMB9/ANAPC15/CDC26/RPL23/CDK1/PSMC5/ANAPC11/TSPO/PSMF1/PSEN1/PSMB8/ANAPC1/U…	80
BP	GO:1902532	negative regulation of intracellular signal transduction	217/5383	444/14150	1.52E-06	4.17E-05	ENSG00000136826/ENSG00000145423/ENSG00000104332/ENSG00000185070/ENSG00000136158/ENSG00000100234/ENSG00000057149/ENSG00000184545/ENSG00000215301/ENSG00000069667/ENSG00000162772/ENSG00000136997/ENSG00000157613/ENSG00000169727/ENSG00000105568/ENSG00000120129/ENSG00000116741/ENSG00000105974/ENSG00000186010/ENSG00000122691/ENSG00000145901/ENSG00000214078/ENSG00000184557/ENSG00000240972/ENSG00000149212…	KLF4/SFRP2/SFRP1/FLRT2/SPRY2/TIMP3/SERPINB3/DUSP8/DDX3X/RORA/ATF3/MYC/CREB3L1/GPS1/PPP2R1A/DUSP1/RGS2/CAV1/NDUFA13/TWIST1/TNIP1/CPNE1/SOCS3/MIF/SESN3/TRAP1/ENO1/GSTP1/DNAJA1/ASPN/PDCD6/TIMP2/CD74/PAFAH1B1/DDIT4/NFKBIA/GRINA/PHB/SPINK1/DUSP2/STAT1/PTPN1/LITAF/SESN2/C1QBP/BCL6/HIF1A/CSK/UBE2B/KDM1A/VDAC2/CIB1/CUL3/ESR1/HIPK3/ZC3H12A/BGN/NONO/TMBIM6/CCAR2/FAF1/MECOM/DDIT3/CXCL12/HDAC7/MCL1/QARS/LYN/…	217
BP	GO:0006473	protein acetylation	95/5383	170/14150	1.58E-06	4.30E-05	ENSG00000122691/ENSG00000100425/ENSG00000196591/ENSG00000107485/ENSG00000171148/ENSG00000175792/ENSG00000119335/ENSG00000135999/ENSG00000172534/ENSG00000102030/ENSG00000124253/ENSG00000120616/ENSG00000146701/ENSG00000114166/ENSG00000066336/ENSG00000101189/ENSG00000124422/ENSG00000135441/ENSG00000104872/ENSG00000178913/ENSG00000117505/ENSG00000071655/ENSG00000120071/ENSG00000116288/ENSG00000105329…	TWIST1/BRD1/HDAC2/GATA3/TADA3/RUVBL1/SET/EPC2/HCFC1/NAA10/PCK1/EPC1/MDH2/KAT2B/SPI1/MRGBP/USP22/BLOC1S1/PIH1D1/TAF7/DR1/MBD3/KANSL1/PARK7/TGFB1/MCRS1/WBP2/YEATS4/BRD7/NCOA1/POLE3/WDR5/NAA50/TAF10/KANSL2/SMARCB1/TAF9/SNCA/RUVBL2/OGT/ESCO2/EID1/PCGF2/MAPK3/KAT6B/NOC2L/ACTL6A/NAA20/HNF1A/SOX4/KAT5/MED24/BRD8/HAT1/POLE4/NAA60/KAT7/SIRT1/MSL1/ESCO1/KAT2A/EP300/GTF3C4/ATF2/NAA35/IL1B/DSCC1/CAMK1/SNAI2/…	95
BP	GO:1904666	regulation of ubiquitin protein ligase activity	58/5383	93/14150	1.64E-06	4.43E-05	ENSG00000150991/ENSG00000170315/ENSG00000185627/ENSG00000136930/ENSG00000126067/ENSG00000108344/ENSG00000142507/ENSG00000166295/ENSG00000161057/ENSG00000159352/ENSG00000129084/ENSG00000175166/ENSG00000165916/ENSG00000115233/ENSG00000113558/ENSG00000154473/ENSG00000173692/ENSG00000170142/ENSG00000099341/ENSG00000100764/ENSG00000110801/ENSG00000041357/ENSG00000101843/ENSG00000103035/ENSG00000101182…	UBC/UBB/PSMD13/PSMB7/PSMB2/PSMD3/PSMB6/ANAPC16/PSMC2/PSMD4/PSMA1/PSMD2/PSMC3/PSMD14/SKP1/BUB3/PSMD1/UBE2E1/PSMD8/PSMC1/PSMD9/PSMA4/PSMD10/PSMD7/PSMA7/MAD2L1/RPS27A/CDC20/PSMB3/PSME3/CDKN2A/ANAPC7/UBA52/PSMA2/PSMA5/SEM1/ANAPC5/PSMB9/ANAPC15/CDC26/RPL23/CDK1/PSMC5/ANAPC11/PSMF1/PSMB8/ANAPC1/UBE2D1/RPL11/UBE2S/CDC16/RPL5/PSMB1/CDC23/PLK1/CDC20B/RAB1A/FBXO5	58
BP	GO:0070585	protein localization to mitochondrion	100/5383	181/14150	1.72E-06	4.64E-05	ENSG00000217930/ENSG00000141682/ENSG00000186010/ENSG00000168958/ENSG00000166913/ENSG00000086061/ENSG00000136930/ENSG00000130204/ENSG00000175792/ENSG00000108107/ENSG00000109919/ENSG00000173171/ENSG00000114315/ENSG00000142230/ENSG00000100216/ENSG00000105197/ENSG00000100347/ENSG00000148154/ENSG00000144381/ENSG00000134308/ENSG00000196683/ENSG00000104765/ENSG00000175197/ENSG00000143575/ENSG00000099341…	PAM16/PMAIP1/NDUFA13/MFF/YWHAB/DNAJA1/PSMB7/TOMM40/RUVBL1/RPL28/MTCH2/MTX1/HES1/SAE1/TOMM22/TIMM50/SAMM50/UGCG/HSPD1/YWHAQ/TOMM7/BNIP3L/DDIT3/HAX1/PSMD8/HK1/TOMM34/WDR46/ARIH2/UBE2J2/CHCHD4/FIS1/UQCRC2/BID/TOMM20/PEMT/BBC3/WBP11/SREBF2/TIMM17A/YWHAG/HSP90AA1/ATPIF1/MICALL2/TOMM70/USP36/SLC25A6/TP53/ACTL6A/TIMM17B/FZD5/AIP/BAD/TFDP1/DYNLL2/TIMM13/TIMM8B/MFN2/PDCD5/UBE2D3/UBL5/ATG13/HSPA4/SREBF1/KA…	100
BP	GO:0000715	nucleotide-excision repair, DNA damage recognition	20/5383	23/14150	1.82E-06	4.88E-05	ENSG00000143799/ENSG00000169727/ENSG00000150991/ENSG00000170315/ENSG00000100387/ENSG00000167986/ENSG00000119318/ENSG00000168090/ENSG00000198612/ENSG00000139842/ENSG00000143947/ENSG00000141030/ENSG00000221983/ENSG00000136936/ENSG00000111652/ENSG00000138663/ENSG00000154767/ENSG00000147400/ENSG00000144524/ENSG00000134574	PARP1/GPS1/UBC/UBB/RBX1/DDB1/RAD23B/COPS6/COPS8/CUL4A/RPS27A/COPS3/UBA52/XPA/COPS7A/COPS4/XPC/CETN2/COPS7B/DDB2	20
BP	GO:0009145	purine nucleoside triphosphate biosynthetic process	42/5383	62/14150	1.98E-06	5.26E-05	ENSG00000067225/ENSG00000143799/ENSG00000243678/ENSG00000178035/ENSG00000179091/ENSG00000106617/ENSG00000074800/ENSG00000153823/ENSG00000099624/ENSG00000241468/ENSG00000165283/ENSG00000154723/ENSG00000106348/ENSG00000241837/ENSG00000116459/ENSG00000172113/ENSG00000152234/ENSG00000033627/ENSG00000156110/ENSG00000103202/ENSG00000124172/ENSG00000239672/ENSG00000149925/ENSG00000004864/ENSG00000105329…	PKM/PARP1/NME2/IMPDH2/CYC1/PRKAG2/ENO1/PID1/ATP5D/ATP5J2/STOML2/ATP5J/IMPDH1/ATP5O/ATP5F1/NME6/ATP5A1/ATP6V0A1/ADK/NME4/ATP5E/NME1/ALDOA/SLC25A13/TGFB1/STAT3/COX5B/MT-ATP8/VCP/ATP5B/ATP5L/NIPSNAP2/SURF1/NME7/ATP5G2/UQCC3/CHCHD10/TCIRG1/MT-ATP6/PINK1/ATP5L2/ATP5S	42
BP	GO:0061077	chaperone-mediated protein folding	42/5383	62/14150	1.98E-06	5.26E-05	ENSG00000163468/ENSG00000146731/ENSG00000135624/ENSG00000105701/ENSG00000126602/ENSG00000150753/ENSG00000115484/ENSG00000170275/ENSG00000019582/ENSG00000004478/ENSG00000088832/ENSG00000110958/ENSG00000166226/ENSG00000144381/ENSG00000156261/ENSG00000100380/ENSG00000134285/ENSG00000140553/ENSG00000160049/ENSG00000136827/ENSG00000110172/ENSG00000171497/ENSG00000179218/ENSG00000106080/ENSG00000197930…	CCT3/CCT6A/CCT7/FKBP8/TRAP1/CCT5/CCT4/CRTAP/CD74/FKBP4/FKBP1A/PTGES3/CCT2/HSPD1/CCT8/ST13/FKBP11/UNC45A/DFFA/TOR1A/CHORDC1/PPID/CALR/FKBP14/ERO1A/TCP1/PDIA4/HSPE1/PDCD5/CANX/FKBP10/CLU/HSPH1/DNAJC7/PEX19/CSNK2A1/GAK/FKBP3/FKBP9/BAG1/PPIB/CCT6B	42
BP	GO:0006418	tRNA aminoacylation for protein translation	35/5383	49/14150	2.12E-06	5.59E-05	ENSG00000065427/ENSG00000113407/ENSG00000204394/ENSG00000115866/ENSG00000067704/ENSG00000136628/ENSG00000180817/ENSG00000164022/ENSG00000116120/ENSG00000106105/ENSG00000113643/ENSG00000170445/ENSG00000138777/ENSG00000172053/ENSG00000143374/ENSG00000179115/ENSG00000124802/ENSG00000137513/ENSG00000196305/ENSG00000106305/ENSG00000110619/ENSG00000031698/ENSG00000145982/ENSG00000134684/ENSG00000134905…	KARS/TARS/VARS/DARS/IARS2/EPRS/PPA1/AIMP1/FARSB/GARS/RARS/HARS/PPA2/QARS/TARS2/FARSA/EEF1E1/NARS2/IARS/AIMP2/CARS/SARS/FARS2/YARS/CARS2/NARS/LARS/EARS2/WARS2/HARS2/DALRD3/MARS/WARS/AARSD1/AARS	35
BP	GO:0016051	carbohydrate biosynthetic process	96/5383	173/14150	2.13E-06	5.59E-05	ENSG00000182197/ENSG00000085662/ENSG00000162772/ENSG00000142657/ENSG00000171314/ENSG00000126368/ENSG00000017427/ENSG00000111640/ENSG00000163931/ENSG00000102144/ENSG00000100075/ENSG00000125166/ENSG00000150991/ENSG00000170315/ENSG00000074800/ENSG00000177156/ENSG00000117394/ENSG00000079739/ENSG00000124253/ENSG00000145861/ENSG00000141401/ENSG00000130766/ENSG00000146701/ENSG00000110958/ENSG00000114166…	EXT1/AKR1B1/ATF3/PGD/PGAM1/NR1D1/IGF1/GAPDH/TKT/PGK1/SLC25A1/GOT2/UBC/UBB/ENO1/TALDO1/SLC2A1/PGM1/PCK1/C1QTNF2/IMPA2/SESN2/MDH2/PTGES3/KAT2B/SORD/GPI/GYG1/G6PD/TPI1/HAS2/ALDOA/DYRK2/PPP1CB/NLN/SLC25A13/GBE1/ALDOC/TGFB1/IRS1/NFKB1/IL6/G6PC3/AKR1A1/WDR5/RPS27A/SNCA/OGT/ENO3/PGM2L1/ARPP19/ENO2/PER2/RBP4/HAS1/UBA52/CLTC/EPM2AIP1/PGP/EXT2/MDH1/SDHAF3/GPD2/PHKG2/DGAT2/IMPAD1/KAT2A/RANBP2/SLC25A10/B3GNT…	96
BP	GO:0072331	signal transduction by p53 class mediator	135/5383	259/14150	2.36E-06	6.18E-05	ENSG00000159388/ENSG00000108654/ENSG00000141682/ENSG00000116717/ENSG00000149136/ENSG00000122691/ENSG00000196591/ENSG00000261236/ENSG00000132383/ENSG00000240972/ENSG00000110108/ENSG00000150991/ENSG00000106617/ENSG00000170315/ENSG00000165119/ENSG00000019582/ENSG00000168209/ENSG00000198791/ENSG00000142453/ENSG00000130766/ENSG00000004487/ENSG00000169567/ENSG00000106290/ENSG00000155508/ENSG00000116478…	BTG2/DDX5/PMAIP1/GADD45A/SSRP1/TWIST1/HDAC2/BOP1/RPA1/MIF/TMEM109/UBC/PRKAG2/UBB/HNRNPK/CD74/DDIT4/CNOT7/CARM1/SESN2/KDM1A/HINT1/TAF6/CNOT8/HDAC1/PRMT1/RPA3/SMYD2/TAF7/CNOT9/NDRG1/E2F4/DYRK2/MBD3/RBBP4/PERP/PSMD10/TAF11/USP10/PRMT5/HEXIM1/RFC2/FOXM1/BRD7/EEF1E1/TFAP4/PRKAA2/TAF10/PCNA/MSH2/SHISA5/RPS27A/TAF9/NOP53/CNOT4/PRKAG1/CSNK2B/NPM1/CNOT10/TOPBP1/TP53/NOC2L/UBA52/PAK1IP1/RPA2/TFDP1/SUPT16H/…	135
BP	GO:0036293	response to decreased oxygen levels	170/5383	338/14150	2.37E-06	6.18E-05	ENSG00000120738/ENSG00000131477/ENSG00000104332/ENSG00000197635/ENSG00000185650/ENSG00000069667/ENSG00000103363/ENSG00000067225/ENSG00000105894/ENSG00000136997/ENSG00000141682/ENSG00000087245/ENSG00000109846/ENSG00000105974/ENSG00000122691/ENSG00000101444/ENSG00000184216/ENSG00000102144/ENSG00000187840/ENSG00000158578/ENSG00000215021/ENSG00000150991/ENSG00000113742/ENSG00000170315/ENSG00000074800…	EGR1/RAMP2/SFRP1/DPP4/ZFP36L1/RORA/ELOB/PKM/PTN/MYC/PMAIP1/MMP2/CRYAB/CAV1/TWIST1/AHCY/IRAK1/PGK1/EIF4EBP1/ALAS2/PHB2/UBC/CPEB4/UBB/ENO1/PSMD13/PSMB7/LDHA/NR4A2/PSMB2/CAPN2/DDIT4/RBX1/PSMD3/HSF1/ADSL/ATP7A/PSMB6/PCK1/CD34/PSMC2/PLOD1/HIF1A/PSMD4/SLC29A1/ACTN4/UBQLN1/PSMA1/PSMD2/PSMC3/LONP1/CHCHD2/PSMD14/NPPC/HIGD1A/TMBIM6/PSMD1/ETS1/NDRG1/VEGFB/EDN1/ALKBH5/BNIP3L/VEGFA/TXN2/CXCL12/PSMD8/CYGB/PSMC…	170
BP	GO:0006732	coenzyme metabolic process	166/5383	329/14150	2.43E-06	6.30E-05	ENSG00000115919/ENSG00000142657/ENSG00000067225/ENSG00000171314/ENSG00000017427/ENSG00000099194/ENSG00000111640/ENSG00000163931/ENSG00000101444/ENSG00000102144/ENSG00000100075/ENSG00000131473/ENSG00000106617/ENSG00000074800/ENSG00000097021/ENSG00000135002/ENSG00000168288/ENSG00000169710/ENSG00000141959/ENSG00000177156/ENSG00000134333/ENSG00000068120/ENSG00000100714/ENSG00000123505/ENSG00000168209…	KYNU/PGD/PKM/PGAM1/IGF1/SCD/GAPDH/TKT/AHCY/PGK1/SLC25A1/ACLY/PRKAG2/ENO1/ACOT7/RFK/MMADHC/FASN/PFKL/TALDO1/LDHA/COASY/MTHFD1/AMD1/DDIT4/ATIC/PPT1/TYMS/SHMT2/LDHB/PFKP/FOLR1/MTHFD2/PGM1/COQ8A/PDXK/GART/MDH2/NUP188/NAXE/HIF1A/GPI/OGDH/NUP210/DHFR/TECR/ME1/PFKM/ALDH1L1/ACACA/G6PD/ELOVL1/TPI1/NUP93/DLD/NUP133/NUP205/ALDOA/FPGS/ACOT9/COQ9/HK1/AHCYL1/MAT2A/ALDOC/DLAT/STAT3/DBI/PGLS/PCBD1/PMVK/SPR/AAAS/…	166
BP	GO:2000058	regulation of protein ubiquitination involved in ubiquitin-dependent protein catabolic process	63/5383	104/14150	2.50E-06	6.47E-05	ENSG00000150991/ENSG00000170315/ENSG00000185627/ENSG00000136930/ENSG00000126067/ENSG00000108344/ENSG00000142507/ENSG00000166295/ENSG00000161057/ENSG00000159352/ENSG00000129084/ENSG00000175166/ENSG00000165916/ENSG00000115233/ENSG00000113558/ENSG00000154473/ENSG00000173692/ENSG00000170142/ENSG00000099341/ENSG00000100764/ENSG00000110801/ENSG00000103126/ENSG00000041357/ENSG00000101843/ENSG00000103035…	UBC/UBB/PSMD13/PSMB7/PSMB2/PSMD3/PSMB6/ANAPC16/PSMC2/PSMD4/PSMA1/PSMD2/PSMC3/PSMD14/SKP1/BUB3/PSMD1/UBE2E1/PSMD8/PSMC1/PSMD9/AXIN1/PSMA4/PSMD10/PSMD7/PSMA7/SGTA/MAD2L1/RPS27A/CDC20/PSMB3/PSME3/CDKN2A/ANAPC7/UBA52/PSMA2/PSMA5/SEM1/ANAPC5/PSMB9/ANAPC15/CDC26/RPL23/CDK1/PSMC5/CLU/ANAPC11/PSMF1/PSEN1/UBE3A/PSMB8/ANAPC1/UBE2D1/RPL11/FBXW7/CDC16/RPL5/PSMB1/CCDC22/CDC23/PLK1/LATS1/FBXO5	63
BP	GO:0002504	antigen processing and presentation of peptide or polysaccharide antigen via MHC class II	58/5383	94/14150	2.70E-06	6.94E-05	ENSG00000072958/ENSG00000006125/ENSG00000077549/ENSG00000182287/ENSG00000019582/ENSG00000161203/ENSG00000075785/ENSG00000198898/ENSG00000175203/ENSG00000204287/ENSG00000157020/ENSG00000231389/ENSG00000117984/ENSG00000223865/ENSG00000089692/ENSG00000066735/ENSG00000196735/ENSG00000197102/ENSG00000106367/ENSG00000115073/ENSG00000042753/ENSG00000104671/ENSG00000204843/ENSG00000079805/ENSG00000173898…	AP1M1/AP2B1/CAPZB/AP1S2/CD74/AP2M1/RAB7A/CAPZA2/DCTN2/HLA-DRA/SEC13/HLA-DPA1/CTSD/HLA-DPB1/LAG3/KIF26A/HLA-DQA1/DYNC1H1/AP1S1/ACTR1B/AP2S1/DCTN6/DCTN1/DNM2/SPTBN2/CAPZA1/AP1B1/SEC24C/DCTN5/CLTC/KIF3B/DYNLL2/HLA-DMB/ACTR1A/CTSS/CTSF/PYCARD/DCTN3/HLA-DRB1/CANX/KIF18A/CLTA/DYNLL1/DYNC1I2/AP1G1/IFI30/DYNC1I1/KIF22/FCER1G/AP1S3/AP2A2/AP2A1/KIFAP3/SEC24B/RACGAP1/CTSL/DYNC1LI1/OSBPL1A	58
BP	GO:2000060	positive regulation of protein ubiquitination involved in ubiquitin-dependent protein catabolic process	55/5383	88/14150	2.75E-06	7.03E-05	ENSG00000150991/ENSG00000170315/ENSG00000185627/ENSG00000136930/ENSG00000126067/ENSG00000108344/ENSG00000142507/ENSG00000166295/ENSG00000161057/ENSG00000159352/ENSG00000129084/ENSG00000175166/ENSG00000165916/ENSG00000115233/ENSG00000113558/ENSG00000154473/ENSG00000173692/ENSG00000170142/ENSG00000099341/ENSG00000100764/ENSG00000110801/ENSG00000103126/ENSG00000041357/ENSG00000101843/ENSG00000103035…	UBC/UBB/PSMD13/PSMB7/PSMB2/PSMD3/PSMB6/ANAPC16/PSMC2/PSMD4/PSMA1/PSMD2/PSMC3/PSMD14/SKP1/BUB3/PSMD1/UBE2E1/PSMD8/PSMC1/PSMD9/AXIN1/PSMA4/PSMD10/PSMD7/PSMA7/MAD2L1/RPS27A/CDC20/PSMB3/PSME3/ANAPC7/UBA52/PSMA2/PSMA5/SEM1/ANAPC5/PSMB9/ANAPC15/CDC26/CDK1/PSMC5/CLU/ANAPC11/PSMF1/PSMB8/ANAPC1/UBE2D1/FBXW7/CDC16/PSMB1/CCDC22/CDC23/PLK1/FBXO5	55
BP	GO:0051493	regulation of cytoskeleton organization	204/5383	417/14150	2.87E-06	7.31E-05	ENSG00000144339/ENSG00000104332/ENSG00000134853/ENSG00000115306/ENSG00000163220/ENSG00000148180/ENSG00000116741/ENSG00000145675/ENSG00000108518/ENSG00000167965/ENSG00000075618/ENSG00000070087/ENSG00000172757/ENSG00000125968/ENSG00000130303/ENSG00000099901/ENSG00000128283/ENSG00000077549/ENSG00000119729/ENSG00000162909/ENSG00000213465/ENSG00000007168/ENSG00000171522/ENSG00000042493/ENSG00000120896…	TMEFF2/SFRP1/PDGFRA/SPTBN1/S100A9/GSN/RGS2/PIK3R1/PFN1/MLST8/FSCN1/PFN2/CFL1/ID1/BST2/RANBP1/CDC42EP1/CAPZB/RHOQ/CAPN2/ARL2/PAFAH1B1/PTGER4/CAPG/SORBS3/CORO1B/RAC1/FKBP4/CAPZA2/DSTN/ARPC1B/ARHGAP18/S100A8/RDX/ILK/WDR1/HSPA1B/GPM6B/ARPC1A/RHOD/HRAS/NEB/KATNB1/CIB1/TMOD3/BRK1/FBXW5/C16orf45/WASF2/PKD1/MYO1C/RHOA/EDN1/NTF3/HAX1/CXCL12/DIXDC1/SCIN/ROCK1/MAPK1/CYFIP1/CHMP5/RPS3/TGFB1/AKAP13/GNAI1/DYNC…	204
BP	GO:0006090	pyruvate metabolic process	73/5383	125/14150	2.89E-06	7.31E-05	ENSG00000067225/ENSG00000171314/ENSG00000017427/ENSG00000111640/ENSG00000141526/ENSG00000102144/ENSG00000119508/ENSG00000106617/ENSG00000074800/ENSG00000124767/ENSG00000141959/ENSG00000134333/ENSG00000168209/ENSG00000111716/ENSG00000067057/ENSG00000172270/ENSG00000079739/ENSG00000124253/ENSG00000095319/ENSG00000100644/ENSG00000105220/ENSG00000105953/ENSG00000132182/ENSG00000065833/ENSG00000152556…	PKM/PGAM1/IGF1/GAPDH/SLC16A3/PGK1/NR4A3/PRKAG2/ENO1/GLO1/PFKL/LDHA/DDIT4/LDHB/PFKP/BSG/PGM1/PCK1/NUP188/HIF1A/GPI/OGDH/NUP210/ME1/PFKM/TPI1/NUP93/DLD/NUP133/NUP205/ALDOA/HK1/ALDOC/DLAT/STAT3/AAAS/NUP37/RAE1/PRKAA2/SLC16A1/NUP160/NDC1/OGT/NUP62/ENO3/PGM2L1/PRKAG1/ENO2/PDHA1/NUP155/EIF6/PDHB/GALK1/PDHX/HDAC4/PDK4/RANBP2/ME2/PDPR/ARNT/PFKFB4/PDK1/POM121/TPR/PPARA/NUP98/NUP54/DHTKD1/NUP107/NUP85/HK2/…	73
BP	GO:0042542	response to hydrogen peroxide	73/5383	125/14150	2.89E-06	7.31E-05	ENSG00000136826/ENSG00000177606/ENSG00000127528/ENSG00000085662/ENSG00000108821/ENSG00000109321/ENSG00000132510/ENSG00000265972/ENSG00000120129/ENSG00000109846/ENSG00000196591/ENSG00000167658/ENSG00000119508/ENSG00000126602/ENSG00000134333/ENSG00000143878/ENSG00000185122/ENSG00000183010/ENSG00000165672/ENSG00000138061/ENSG00000136810/ENSG00000142168/ENSG00000102572/ENSG00000102900/ENSG00000134954…	KLF4/JUN/KLF2/AKR1B1/COL1A1/AREG/KDM6B/TXNIP/DUSP1/CRYAB/HDAC2/EEF2/NR4A3/TRAP1/LDHA/RHOB/HSF1/PYCR1/PRDX3/CYP1B1/TXN/SOD1/STK24/NUP93/ETS1/STK25/PPP1R15B/RPS3/PARK7/BNIP3/GPX1/SOD2/IL6/MET/PPP5C/ZNF580/SDC1/PCNA/CAT/PSAP/KPNA4/FXN/NET1/PCGF2/TNFAIP3/AXL/PAWR/CST3/BAD/PPIF/ABL1/MT-ND5/MDM2/HBB/LCN2/STK26/SIRT1/ENDOG/CDK1/APEX1/BCL2/CBX8/HSPH1/UBE3A/ADA/GPR37/RELA/FOXO1/PINK1/EZH2/MT-ND6/ECT2/FOXO3	73
BP	GO:0006006	glucose metabolic process	96/5383	174/14150	2.98E-06	7.45E-05	ENSG00000115461/ENSG00000069667/ENSG00000162772/ENSG00000067225/ENSG00000171314/ENSG00000126368/ENSG00000017427/ENSG00000141682/ENSG00000111640/ENSG00000102144/ENSG00000100075/ENSG00000125166/ENSG00000074800/ENSG00000141959/ENSG00000067057/ENSG00000079739/ENSG00000124253/ENSG00000145861/ENSG00000130766/ENSG00000146701/ENSG00000164022/ENSG00000114166/ENSG00000140263/ENSG00000105220/ENSG00000140396…	IGFBP5/RORA/ATF3/PKM/PGAM1/NR1D1/IGF1/PMAIP1/GAPDH/PGK1/SLC25A1/GOT2/ENO1/PFKL/PFKP/PGM1/PCK1/C1QTNF2/SESN2/MDH2/AIMP1/KAT2B/SORD/GPI/NCOA2/CPT1A/PFKM/G6PD/TPI1/ALDOA/DYRK2/PPP1CB/HK1/NLN/SLC25A13/ALDOC/DLAT/DUSP12/IRS1/IL6/G6PC3/FABP5/MIDN/AKR1A1/WDR5/OGT/ENO3/PGM2L1/ARPP19/ENO2/PER2/ADIPOR1/PDHA1/DCXR/RBP4/BAD/EPM2AIP1/PGP/TFF3/TFAP2B/MDH1/SDHAF3/PDHB/GPD2/PHKG2/SIRT1/DGAT2/KAT2A/PDK4/RANBP2/IN…	96
BP	GO:1905330	regulation of morphogenesis of an epithelium	96/5383	174/14150	2.98E-06	7.45E-05	ENSG00000145423/ENSG00000104332/ENSG00000148180/ENSG00000108518/ENSG00000140285/ENSG00000107485/ENSG00000215021/ENSG00000150991/ENSG00000170315/ENSG00000125398/ENSG00000185627/ENSG00000156299/ENSG00000136930/ENSG00000006125/ENSG00000126067/ENSG00000108344/ENSG00000161203/ENSG00000136238/ENSG00000115415/ENSG00000142507/ENSG00000161057/ENSG00000159352/ENSG00000183691/ENSG00000129084/ENSG00000175166…	SFRP2/SFRP1/GSN/PFN1/FGF7/GATA3/PHB2/UBC/UBB/SOX9/PSMD13/TIAM1/PSMB7/AP2B1/PSMB2/PSMD3/AP2M1/RAC1/STAT1/PSMB6/PSMC2/PSMD4/NOG/PSMA1/PSMD2/PSMC3/NUMB/GPC3/PSMD14/ESR1/DVL1/PSMD1/RHOA/FZD2/VEGFA/PSMD8/PSMC1/PSMD9/PSMA4/PSMD10/TGFB1/DACT1/PSMD7/GPC6/PSMA7/AP2S1/RPS27A/GPC4/FZD7/PSMB3/WNT11/PSME3/PDGFA/UBA52/FZD5/DVL2/CLTC/PSMA2/ABL1/PSMA5/ARRB2/SEM1/SMURF2/PSMB9/PTK7/WNT2/CELSR2/TBX2/PSMC5/FGFR1/CEL…	96
BP	GO:0002009	morphogenesis of an epithelium	234/5383	487/14150	2.99E-06	7.45E-05	ENSG00000144339/ENSG00000136826/ENSG00000145423/ENSG00000205420/ENSG00000104332/ENSG00000136158/ENSG00000115461/ENSG00000184371/ENSG00000148180/ENSG00000136997/ENSG00000109321/ENSG00000143867/ENSG00000108518/ENSG00000122691/ENSG00000140285/ENSG00000184557/ENSG00000107485/ENSG00000137273/ENSG00000146648/ENSG00000215021/ENSG00000099250/ENSG00000150991/ENSG00000172757/ENSG00000170315/ENSG00000125398…	TMEFF2/KLF4/SFRP2/KRT6A/SFRP1/SPRY2/IGFBP5/CSF1/GSN/MYC/AREG/OSR1/PFN1/TWIST1/FGF7/SOCS3/GATA3/FOXF2/EGFR/PHB2/NRP1/UBC/CFL1/UBB/SOX9/IFT20/PSMD13/TIAM1/LRP6/TRIM28/PSMB7/AP2B1/FLNA/PSMB2/MTHFD1/PAFAH1B1/ENG/PSMD3/RHOB/CYR61/AP2M1/FOLR1/RAC1/ATP7A/HES1/STAT1/PSMB6/ZEB2/GRSF1/KDM6A/ILK/PLXND1/WDR1/JAG1/PSMC2/HIF1A/TIMELESS/PSMD4/NOG/PSMA1/IRX2/PSMD2/PSMC3/NUMB/GPC3/PODXL/PSMD14/ESR1/DVL1/PSMD1/PKD…	234
BP	GO:0048545	response to steroid hormone	171/5383	342/14150	3.51E-06	8.72E-05	ENSG00000170345/ENSG00000131477/ENSG00000104332/ENSG00000185650/ENSG00000113140/ENSG00000125740/ENSG00000069667/ENSG00000108821/ENSG00000108654/ENSG00000105894/ENSG00000126368/ENSG00000109321/ENSG00000204472/ENSG00000143799/ENSG00000127616/ENSG00000265972/ENSG00000120129/ENSG00000123358/ENSG00000105974/ENSG00000184347/ENSG00000046604/ENSG00000187840/ENSG00000160113/ENSG00000119138/ENSG00000146648…	FOS/RAMP2/SFRP1/ZFP36L1/SPARC/FOSB/RORA/COL1A1/DDX5/PTN/NR1D1/AREG/AIF1/PARP1/SMARCA4/TXNIP/DUSP1/NR4A1/CAV1/SLIT3/DSG2/EIF4EBP1/NR2F6/KLF9/EGFR/PHB2/NR4A3/GSTP1/DDX54/DNAJA1/ALPL/TADA3/CPS1/CLDN4/NR4A2/DDIT4/RUNX1/FHL2/ENG/PHB/TYMS/PMEPA1/FKBP4/STRN3/SPP1/CARM1/IGFBP2/PTGES3/MED13/GPI/RAN/HDAC1/ESR1/TAF7/CNOT9/ATP1A1/EDN1/UBE2I/CCND1/THRA/NCOA4/AXIN1/KRAS/PARK7/TGFB1/AKAP13/IL6/NEDD4/RWDD1/ZFP36…	171
BP	GO:0009206	purine ribonucleoside triphosphate biosynthetic process	41/5383	61/14150	3.57E-06	8.83E-05	ENSG00000067225/ENSG00000143799/ENSG00000243678/ENSG00000178035/ENSG00000179091/ENSG00000106617/ENSG00000074800/ENSG00000153823/ENSG00000099624/ENSG00000241468/ENSG00000165283/ENSG00000154723/ENSG00000106348/ENSG00000241837/ENSG00000116459/ENSG00000172113/ENSG00000152234/ENSG00000033627/ENSG00000103202/ENSG00000124172/ENSG00000239672/ENSG00000149925/ENSG00000004864/ENSG00000105329/ENSG00000168610…	PKM/PARP1/NME2/IMPDH2/CYC1/PRKAG2/ENO1/PID1/ATP5D/ATP5J2/STOML2/ATP5J/IMPDH1/ATP5O/ATP5F1/NME6/ATP5A1/ATP6V0A1/NME4/ATP5E/NME1/ALDOA/SLC25A13/TGFB1/STAT3/COX5B/MT-ATP8/VCP/ATP5B/ATP5L/NIPSNAP2/SURF1/NME7/ATP5G2/UQCC3/CHCHD10/TCIRG1/MT-ATP6/PINK1/ATP5L2/ATP5S	41
BP	GO:0043902	positive regulation of multi-organism process	84/5383	149/14150	3.89E-06	9.59E-05	ENSG00000177606/ENSG00000215301/ENSG00000127616/ENSG00000108518/ENSG00000111640/ENSG00000179262/ENSG00000122641/ENSG00000099817/ENSG00000240972/ENSG00000172757/ENSG00000177700/ENSG00000135829/ENSG00000019582/ENSG00000111961/ENSG00000075785/ENSG00000167986/ENSG00000198791/ENSG00000108561/ENSG00000155506/ENSG00000196262/ENSG00000100097/ENSG00000188986/ENSG00000171960/ENSG00000185043/ENSG00000132612…	JUN/DDX3X/SMARCA4/PFN1/GAPDH/RAD23A/INHBA/POLR2E/MIF/CFL1/POLR2L/DHX9/CD74/SASH1/RAB7A/DDB1/CNOT7/C1QBP/LARP1/PPIA/LGALS1/NELFB/PPIH/CIB1/VPS4A/POLR2G/TSG101/TAF11/VPS37B/CAV2/ADAR/POLR2A/CHMP2B/TFAP4/GTF2F2/SMARCB1/NUCKS1/STAU1/MAPK3/ZP3/SMC3/PPID/PPIE/CHD1/TRIM15/BAD/TOP2A/STOM/VAPB/P4HB/SYDE1/TMEM250/CYBA/POLR2H/SMURF2/NELFE/ADARB1/SRPK2/EP300/CHMP3/POLR2I/POLR2C/CACNA1H/SP1/ANKRD17/POLR2J/MVB…	84
BP	GO:0040029	regulation of gene expression, epigenetic	146/5383	286/14150	4.27E-06	0.000104672	ENSG00000127528/ENSG00000128016/ENSG00000108654/ENSG00000099817/ENSG00000196591/ENSG00000173812/ENSG00000137504/ENSG00000146648/ENSG00000137309/ENSG00000177700/ENSG00000130726/ENSG00000053918/ENSG00000113648/ENSG00000165732/ENSG00000075624/ENSG00000126934/ENSG00000138814/ENSG00000130816/ENSG00000196498/ENSG00000198791/ENSG00000120616/ENSG00000095319/ENSG00000114166/ENSG00000119048/ENSG00000132182…	KLF2/ZFP36/DDX5/POLR2E/HDAC2/EIF1/CREBZF/EGFR/HMGA1/POLR2L/TRIM28/KCNQ1/H2AFY/DDX21/ACTB/MAP2K2/PPP3CA/DNMT1/NCOR2/CNOT7/EPC1/NUP188/KAT2B/UBE2B/NUP210/SPI1/RAN/CNOT8/UHRF1/EXOSC10/TAF1D/HDAC1/ESR1/POLR2G/ZC3H12A/NUP93/NCBP1/NUP133/DROSHA/MYO1C/HIST1H4C/NUP205/HIST1H4E/AGO2/XPO5/TSNAX/MBD3/RBBP4/MAP2K1/TGFB1/STAT3/PRMT7/WBP2/GPX1/ADAR/AAAS/POLR2A/EIF4G1/NUP37/CDC45/RAE1/NUP160/TNRC6B/NDC1/NUP62/H…	146
BP	GO:0032508	DNA duplex unwinding	47/5383	73/14150	4.42E-06	0.000107777	ENSG00000215301/ENSG00000143799/ENSG00000073111/ENSG00000185129/ENSG00000079246/ENSG00000150991/ENSG00000137309/ENSG00000170315/ENSG00000166508/ENSG00000196419/ENSG00000135829/ENSG00000175792/ENSG00000100387/ENSG00000079785/ENSG00000076003/ENSG00000173575/ENSG00000167986/ENSG00000004700/ENSG00000119318/ENSG00000131153/ENSG00000139842/ENSG00000093009/ENSG00000143947/ENSG00000183207/ENSG00000100297…	DDX3X/PARP1/MCM2/PURA/XRCC5/UBC/HMGA1/UBB/MCM7/XRCC6/DHX9/RUVBL1/RBX1/DDX1/MCM6/CHD2/DDB1/RECQL/RAD23B/GINS2/CUL4A/CDC45/RPS27A/RUVBL2/MCM5/G3BP1/PIF1/GTF2H3/UBA52/XPA/CHD1/CHD1L/GTF2H1/ERCC3/SUB1/RAD51/CHD4/XPC/MRE11/MCM4/CETN2/RAD50/ERCC2/TWNK/CHD8/DDB2/GINS4	47
BP	GO:1903146	regulation of mitophagy	35/5383	50/14150	4.48E-06	0.000108759	ENSG00000175792/ENSG00000108107/ENSG00000213585/ENSG00000100644/ENSG00000110931/ENSG00000196683/ENSG00000104765/ENSG00000143575/ENSG00000116288/ENSG00000176171/ENSG00000084463/ENSG00000198911/ENSG00000159363/ENSG00000105401/ENSG00000130770/ENSG00000085733/ENSG00000055483/ENSG00000136518/ENSG00000163251/ENSG00000090432/ENSG00000116688/ENSG00000072310/ENSG00000108773/ENSG00000100300/ENSG00000109670…	RUVBL1/RPL28/VDAC1/HIF1A/CAMKK2/TOMM7/BNIP3L/HAX1/PARK7/BNIP3/WBP11/SREBF2/ATP13A2/CDC37/ATPIF1/CTTN/USP36/ACTL6A/FZD5/MUL1/MFN2/SREBF1/KAT2A/TSPO/FBXW7/WDR75/FBXO7/PINK1/CLEC16A/HTRA2/OPTN/RNF41/HK2/POLR3A/GSK3A	35
BP	GO:0090090	negative regulation of canonical Wnt signaling pathway	88/5383	158/14150	4.55E-06	0.000110008	ENSG00000120738/ENSG00000145423/ENSG00000104332/ENSG00000106483/ENSG00000105974/ENSG00000150991/ENSG00000170315/ENSG00000125398/ENSG00000185627/ENSG00000070018/ENSG00000136930/ENSG00000126067/ENSG00000100387/ENSG00000108344/ENSG00000148737/ENSG00000142507/ENSG00000115457/ENSG00000161057/ENSG00000159352/ENSG00000183691/ENSG00000181449/ENSG00000129084/ENSG00000175166/ENSG00000165916/ENSG00000147257…	EGR1/SFRP2/SFRP1/SFRP4/CAV1/UBC/UBB/SOX9/PSMD13/LRP6/PSMB7/PSMB2/RBX1/PSMD3/TCF7L2/PSMB6/IGFBP2/PSMC2/PSMD4/NOG/SOX2/PSMA1/PSMD2/PSMC3/GPC3/CUL3/HDAC1/PSMD14/AES/DVL1/PSMD1/CSNK1A1/DDIT3/PSMD8/PSMC1/FERMT1/PSMD9/AXIN1/NOTUM/PSMA4/PSMD10/DACT1/PSMD7/PSMA7/RAPGEF1/BMP2/RPS27A/CDH2/LZTS2/PSMB3/G3BP1/WNT11/SDHAF2/PSME3/DKK2/UBA52/DVL2/PSMA2/PSMA5/PFDN5/SEM1/DAB2IP/PSMB9/PSMC5/PSMF1/CTHRC1/PSMB8/SNAI2…	88
BP	GO:0048511	rhythmic process	141/5383	275/14150	4.58E-06	0.000110419	ENSG00000120738/ENSG00000177606/ENSG00000134853/ENSG00000154734/ENSG00000069667/ENSG00000108654/ENSG00000253729/ENSG00000105894/ENSG00000126368/ENSG00000122691/ENSG00000184347/ENSG00000122641/ENSG00000101444/ENSG00000196591/ENSG00000130522/ENSG00000160113/ENSG00000119138/ENSG00000146648/ENSG00000172531/ENSG00000125968/ENSG00000135446/ENSG00000135829/ENSG00000189143/ENSG00000172216/ENSG00000122877…	EGR1/JUN/PDGFRA/ADAMTS1/RORA/DDX5/PRKDC/PTN/NR1D1/TWIST1/SLIT3/INHBA/AHCY/HDAC2/JUND/NR2F6/KLF9/EGFR/PPP1CA/ID1/CDK4/DHX9/CLDN4/CEBPB/EGR2/TYMS/NTRK2/NCOR2/KLF10/KAT2B/HEBP1/TIMELESS/BHLHE40/EGR3/NCOA2/CPT1A/HDAC1/ESR1/SOD1/ID3/HAS2/NONO/CCAR2/HES7/ETS1/PPP1CB/VEGFA/CBX3/CTNNA1/PRMT5/IL6/KIT/PPP1CC/NCOA1/PRKAA2/NAMPT/PCNA/GPR176/SRD5A1/NFIL3/ARNTL2/THRAP3/HNRNPD/OGT/PER2/ZP3/RELB/HDAC3/PROX1/MMP1…	141
BP	GO:0046364	monosaccharide biosynthetic process	52/5383	83/14150	4.60E-06	0.000110486	ENSG00000085662/ENSG00000162772/ENSG00000142657/ENSG00000171314/ENSG00000126368/ENSG00000111640/ENSG00000163931/ENSG00000102144/ENSG00000100075/ENSG00000125166/ENSG00000074800/ENSG00000177156/ENSG00000079739/ENSG00000124253/ENSG00000130766/ENSG00000146701/ENSG00000114166/ENSG00000140263/ENSG00000105220/ENSG00000160211/ENSG00000111669/ENSG00000149925/ENSG00000123213/ENSG00000004864/ENSG00000109107…	AKR1B1/ATF3/PGD/PGAM1/NR1D1/GAPDH/TKT/PGK1/SLC25A1/GOT2/ENO1/TALDO1/PGM1/PCK1/SESN2/MDH2/KAT2B/SORD/GPI/G6PD/TPI1/ALDOA/NLN/SLC25A13/ALDOC/IL6/G6PC3/AKR1A1/WDR5/OGT/ENO3/ARPP19/ENO2/PER2/RBP4/PGP/MDH1/SDHAF3/GPD2/DGAT2/KAT2A/RANBP2/SLC25A10/SLC25A11/PPARA/PPP4R3B/FOXO1/ACADM/SOGA1/C1QTNF3/MAEA/CRY1	52
BP	GO:1903900	regulation of viral life cycle	93/5383	169/14150	4.90E-06	0.000116896	ENSG00000177606/ENSG00000215301/ENSG00000108654/ENSG00000148180/ENSG00000127616/ENSG00000108518/ENSG00000179262/ENSG00000099817/ENSG00000145901/ENSG00000130303/ENSG00000177700/ENSG00000135829/ENSG00000130726/ENSG00000019582/ENSG00000167986/ENSG00000198791/ENSG00000155506/ENSG00000175334/ENSG00000196262/ENSG00000100097/ENSG00000188986/ENSG00000171960/ENSG00000165916/ENSG00000132612/ENSG00000116478…	JUN/DDX3X/DDX5/GSN/SMARCA4/PFN1/RAD23A/POLR2E/TNIP1/BST2/POLR2L/DHX9/TRIM28/CD74/DDB1/CNOT7/LARP1/BANF1/PPIA/LGALS1/NELFB/PPIH/PSMC3/VPS4A/HDAC1/POLR2G/ZC3H12A/TSG101/IFITM2/TAF11/VPS37B/CAV2/ADAR/POLR2A/CHMP2B/TFAP4/ISG20/GTF2F2/EIF2AK4/SMARCB1/OAS3/NUCKS1/STAU1/SNX3/PROX1/SMC3/PPID/PTX3/PPIE/CHD1/TRIM15/TOP2A/EIF2AK2/STOM/VAPB/P4HB/TRIM31/TRIM25/POLR2H/NELFE/ADARB1/SRPK2/EP300/CHMP3/SNF8/BCL2/I…	93
BP	GO:0043039	tRNA aminoacylation	36/5383	52/14150	4.91E-06	0.000116896	ENSG00000065427/ENSG00000113407/ENSG00000204394/ENSG00000115866/ENSG00000067704/ENSG00000136628/ENSG00000180817/ENSG00000164022/ENSG00000116120/ENSG00000106105/ENSG00000113643/ENSG00000170445/ENSG00000138777/ENSG00000172053/ENSG00000143374/ENSG00000179115/ENSG00000124802/ENSG00000137513/ENSG00000196305/ENSG00000106305/ENSG00000110619/ENSG00000031698/ENSG00000145982/ENSG00000134684/ENSG00000134905…	KARS/TARS/VARS/DARS/IARS2/EPRS/PPA1/AIMP1/FARSB/GARS/RARS/HARS/PPA2/QARS/TARS2/FARSA/EEF1E1/NARS2/IARS/AIMP2/CARS/SARS/FARS2/YARS/CARS2/GATB/NARS/LARS/EARS2/WARS2/HARS2/DALRD3/MARS/WARS/AARSD1/AARS	36
BP	GO:0008637	apoptotic mitochondrial changes	69/5383	118/14150	5.04E-06	0.000119448	ENSG00000177606/ENSG00000151729/ENSG00000017427/ENSG00000141682/ENSG00000168958/ENSG00000166913/ENSG00000069329/ENSG00000143543/ENSG00000121858/ENSG00000006625/ENSG00000105197/ENSG00000169230/ENSG00000144381/ENSG00000134308/ENSG00000005022/ENSG00000256053/ENSG00000158941/ENSG00000104765/ENSG00000143384/ENSG00000101843/ENSG00000176171/ENSG00000233276/ENSG00000214253/ENSG00000112096/ENSG00000015475…	JUN/SLC25A4/IGF1/PMAIP1/MFF/YWHAB/VPS35/JTB/TNFSF10/GGCT/TIMM50/PRELID1/HSPD1/YWHAQ/SLC25A5/APOPT1/CCAR2/BNIP3L/MCL1/PSMD10/BNIP3/GPX1/FIS1/SOD2/BID/BBC3/NDUFS1/YWHAG/ATPIF1/AIFM2/ACAA2/FXN/BIK/ATG3/CDKN2A/TP53/BAD/PPIF/TFDP1/DYNLL2/ARRB2/MUL1/BCL2L1/GCLC/WDR35/PDCD5/FAM162A/PYCARD/CLU/SLC35F6/NMT1/TP63/BCL2/TFDP2/TP53BP2/NOL3/ATF2/DYNLL1/PLAUR/AKT1/HSPA1A/BLOC1S2/PINK1/PPP3CC/GSK3B/HK2/GSK3A/GCL…	69
BP	GO:0018205	peptidyl-lysine modification	177/5383	358/14150	5.75E-06	0.000135784	ENSG00000120738/ENSG00000122691/ENSG00000100425/ENSG00000196591/ENSG00000107485/ENSG00000005483/ENSG00000119866/ENSG00000130726/ENSG00000171148/ENSG00000175792/ENSG00000113648/ENSG00000122877/ENSG00000119335/ENSG00000135999/ENSG00000172534/ENSG00000165240/ENSG00000142230/ENSG00000130816/ENSG00000120616/ENSG00000126261/ENSG00000147050/ENSG00000095319/ENSG00000114166/ENSG00000083444/ENSG00000132182…	EGR1/TWIST1/BRD1/HDAC2/GATA3/KMT2E/BCL11A/TRIM28/TADA3/RUVBL1/H2AFY/EGR2/SET/EPC2/HCFC1/ATP7A/SAE1/DNMT1/EPC1/UBA2/KDM6A/NUP188/KAT2B/PLOD1/NUP210/SPI1/MRGBP/EEF2KMT/USP22/BLOC1S1/NUP93/PIH1D1/SMYD2/NUP133/TAF7/PWP1/NUP205/DR1/SUMO1/UBE2I/MECOM/HDAC7/MBD3/SUMO3/KANSL1/PARK7/HIST1H1E/TGFB1/MCRS1/WBP2/PLOD3/YEATS4/EIF5A/BRD7/AAAS/NUP37/NCOA1/POLE3/RAE1/WDR5/NAA50/TAF10/PCNA/KANSL2/RNF212/SMARCB1/TA…	177
BP	GO:0071396	cellular response to lipid	238/5383	500/14150	5.81E-06	0.000136595	ENSG00000136826/ENSG00000104332/ENSG00000185650/ENSG00000128016/ENSG00000069667/ENSG00000108821/ENSG00000108654/ENSG00000088992/ENSG00000105894/ENSG00000126368/ENSG00000143799/ENSG00000105810/ENSG00000127616/ENSG00000123358/ENSG00000143867/ENSG00000186010/ENSG00000173334/ENSG00000243678/ENSG00000122641/ENSG00000145901/ENSG00000079246/ENSG00000088205/ENSG00000196591/ENSG00000184216/ENSG00000187840…	KLF4/SFRP1/ZFP36L1/ZFP36/RORA/COL1A1/DDX5/TESC/PTN/NR1D1/PARP1/CDK6/SMARCA4/NR4A1/OSR1/NDUFA13/TRIB1/NME2/INHBA/TNIP1/XRCC5/DDX18/HDAC2/IRAK1/EIF4EBP1/NR2F6/MIF/KLF9/EGFR/PHB2/NR4A3/SOX9/CDK4/PID1/RANBP1/GSTP1/DDX54/DNAJA1/LRP6/TADA3/CPS1/NR4A2/CEBPB/DDIT4/NFKBIA/RUNX1/FHL2/PTGER4/SASH1/LDLR/PHB/KRT13/HSF1/PMEPA1/FKBP4/STRN3/SPP1/PCK1/LITAF/CARM1/PTGES3/MED13/SCARB1/RAN/NME1/CPT1A/SIGIRR/HDAC1/AC…	238
BP	GO:0001649	osteoblast differentiation	101/5383	187/14150	5.93E-06	0.000138684	ENSG00000145423/ENSG00000104332/ENSG00000038427/ENSG00000115461/ENSG00000108821/ENSG00000108654/ENSG00000017427/ENSG00000109321/ENSG00000105810/ENSG00000157613/ENSG00000141232/ENSG00000122691/ENSG00000130522/ENSG00000125968/ENSG00000197157/ENSG00000169710/ENSG00000135829/ENSG00000105202/ENSG00000162551/ENSG00000172216/ENSG00000198732/ENSG00000115641/ENSG00000171223/ENSG00000165732/ENSG00000167085…	SFRP2/SFRP1/VCAN/IGFBP5/COL1A1/DDX5/IGF1/AREG/CDK6/CREB3L1/TOB1/TWIST1/JUND/ID1/SND1/FASN/DHX9/FBL/ALPL/CEBPB/SMOC1/FHL2/JUNB/DDX21/PHB/CYR61/SPP1/CEBPD/SNRNP200/ILK/JAG1/PSMC2/NOG/SHOX2/SOX2/NPPC/ACVR2A/HNRNPC/ID3/BMPR2/RPS15/RSL1D1/HDAC7/IL6/ADAR/CLIC1/ATRAID/IARS/TWIST2/BMP2/TNC/DDR2/CAT/GTPBP4/ATP6AP1/RBMX/H3F3A/WNT11/SUCO/SEMA7A/CLTC/RRBP1/RORB/ATP5B/HSPE1/WNT10B/WNT7B/PDLIM7/ESRRA/HDAC4/TPM…	101
BP	GO:1903321	negative regulation of protein modification by small protein conjugation or removal	82/5383	146/14150	6.15E-06	0.000143454	ENSG00000101665/ENSG00000105974/ENSG00000010810/ENSG00000150991/ENSG00000170315/ENSG00000185627/ENSG00000086061/ENSG00000136930/ENSG00000126067/ENSG00000108344/ENSG00000142507/ENSG00000166295/ENSG00000204388/ENSG00000161057/ENSG00000159352/ENSG00000129084/ENSG00000175166/ENSG00000165916/ENSG00000115233/ENSG00000160948/ENSG00000185238/ENSG00000154473/ENSG00000173692/ENSG00000170142/ENSG00000099341…	SMAD7/CAV1/FYN/UBC/UBB/PSMD13/DNAJA1/PSMB7/PSMB2/PSMD3/PSMB6/ANAPC16/HSPA1B/PSMC2/PSMD4/PSMA1/PSMD2/PSMC3/PSMD14/VPS28/PRMT3/BUB3/PSMD1/UBE2E1/PSMD8/PSMC1/PSMD9/RPS3/PSMA4/PARK7/PSMD10/PSMD7/PSMA7/SGTA/MAD2L1/RPS27A/GTPBP4/OGT/CDC20/PSMB3/PER2/PSME3/CDKN2A/TNFAIP3/ANAPC7/UBA52/PSMA2/ABL1/SOX4/PSMA5/ARRB2/HMG20B/SEM1/GCLC/ANAPC5/PSMB9/ANAPC15/CDC26/RPL23/CDK1/PSMC5/ANAPC11/TSPO/PSMF1/PSEN1/PSMB8/A…	82
BP	GO:0006399	tRNA metabolic process	99/5383	183/14150	6.65E-06	0.000154449	ENSG00000065427/ENSG00000113407/ENSG00000204394/ENSG00000105202/ENSG00000115866/ENSG00000068438/ENSG00000169718/ENSG00000079785/ENSG00000067704/ENSG00000115207/ENSG00000136628/ENSG00000180817/ENSG00000132463/ENSG00000241370/ENSG00000164022/ENSG00000100220/ENSG00000141994/ENSG00000116120/ENSG00000106105/ENSG00000006744/ENSG00000148308/ENSG00000104907/ENSG00000113643/ENSG00000167118/ENSG00000173113…	KARS/TARS/VARS/FBL/DARS/FTSJ1/DUS1L/DDX1/IARS2/GTF3C2/EPRS/PPA1/GRSF1/RPP21/AIMP1/RTCB/DUS3L/FARSB/GARS/ELAC2/GTF3C5/TRMT1/RARS/URM1/TRMT112/HARS/NAT10/TRMT6/PPA2/TPRKB/QARS/TARS2/FARSA/CPSF4/EEF1E1/SSB/NARS2/IARS/AIMP2/RPUSD1/POP4/CARS/EXOSC2/HSD17B10/SARS/FARS2/NSUN2/GTF3C1/YARS/NSUN6/WDR4/PUS1/TYW3/CARS2/TRUB2/RPP25/TSEN54/GATB/TARBP1/LAGE3/YRDC/ELP1/TRIT1/THG1L/NARS/TSEN15/LARS/POP7/GTF3C4/EA…	99
BP	GO:0019362	pyridine nucleotide metabolic process	87/5383	157/14150	6.76E-06	0.000155566	ENSG00000115919/ENSG00000142657/ENSG00000067225/ENSG00000171314/ENSG00000017427/ENSG00000111640/ENSG00000163931/ENSG00000102144/ENSG00000106617/ENSG00000074800/ENSG00000141959/ENSG00000177156/ENSG00000134333/ENSG00000168209/ENSG00000111716/ENSG00000067057/ENSG00000079739/ENSG00000146701/ENSG00000095319/ENSG00000163382/ENSG00000100644/ENSG00000105220/ENSG00000105953/ENSG00000132182/ENSG00000065833…	KYNU/PGD/PKM/PGAM1/IGF1/GAPDH/TKT/PGK1/PRKAG2/ENO1/PFKL/TALDO1/LDHA/DDIT4/LDHB/PFKP/PGM1/MDH2/NUP188/NAXE/HIF1A/GPI/OGDH/NUP210/ME1/PFKM/G6PD/TPI1/NUP93/DLD/NUP133/NUP205/ALDOA/HK1/ALDOC/STAT3/PGLS/AAAS/NUP37/KCNAB2/RAE1/PRKAA2/NAMPT/NUP160/NDC1/OGT/NUP62/ENO3/PGM2L1/PRKAG1/ENO2/IDH3B/PDHA1/DCXR/NUP155/VCP/EIF6/DERA/MDH1/PDHB/GPD2/GALK1/PDHX/RPIA/HDAC4/RANBP2/ME2/ARNT/PFKFB4/PTGIS/POM121/TPR/NAPR…	87
BP	GO:0046496	nicotinamide nucleotide metabolic process	87/5383	157/14150	6.76E-06	0.000155566	ENSG00000115919/ENSG00000142657/ENSG00000067225/ENSG00000171314/ENSG00000017427/ENSG00000111640/ENSG00000163931/ENSG00000102144/ENSG00000106617/ENSG00000074800/ENSG00000141959/ENSG00000177156/ENSG00000134333/ENSG00000168209/ENSG00000111716/ENSG00000067057/ENSG00000079739/ENSG00000146701/ENSG00000095319/ENSG00000163382/ENSG00000100644/ENSG00000105220/ENSG00000105953/ENSG00000132182/ENSG00000065833…	KYNU/PGD/PKM/PGAM1/IGF1/GAPDH/TKT/PGK1/PRKAG2/ENO1/PFKL/TALDO1/LDHA/DDIT4/LDHB/PFKP/PGM1/MDH2/NUP188/NAXE/HIF1A/GPI/OGDH/NUP210/ME1/PFKM/G6PD/TPI1/NUP93/DLD/NUP133/NUP205/ALDOA/HK1/ALDOC/STAT3/PGLS/AAAS/NUP37/KCNAB2/RAE1/PRKAA2/NAMPT/NUP160/NDC1/OGT/NUP62/ENO3/PGM2L1/PRKAG1/ENO2/IDH3B/PDHA1/DCXR/NUP155/VCP/EIF6/DERA/MDH1/PDHB/GPD2/GALK1/PDHX/RPIA/HDAC4/RANBP2/ME2/ARNT/PFKFB4/PTGIS/POM121/TPR/NAPR…	87
BP	GO:0006096	glycolytic process	56/5383	92/14150	7.25E-06	0.000166175	ENSG00000067225/ENSG00000171314/ENSG00000017427/ENSG00000111640/ENSG00000102144/ENSG00000106617/ENSG00000074800/ENSG00000141959/ENSG00000134333/ENSG00000168209/ENSG00000067057/ENSG00000079739/ENSG00000095319/ENSG00000100644/ENSG00000105220/ENSG00000105953/ENSG00000132182/ENSG00000152556/ENSG00000111669/ENSG00000102900/ENSG00000069248/ENSG00000155561/ENSG00000149925/ENSG00000156515/ENSG00000109107…	PKM/PGAM1/IGF1/GAPDH/PGK1/PRKAG2/ENO1/PFKL/LDHA/DDIT4/PFKP/PGM1/NUP188/HIF1A/GPI/OGDH/NUP210/PFKM/TPI1/NUP93/NUP133/NUP205/ALDOA/HK1/ALDOC/STAT3/AAAS/NUP37/RAE1/PRKAA2/NUP160/NDC1/OGT/NUP62/ENO3/PGM2L1/PRKAG1/ENO2/NUP155/EIF6/GALK1/HDAC4/RANBP2/ARNT/PFKFB4/POM121/TPR/PPARA/NUP98/NUP54/DHTKD1/NUP107/NUP85/HK2/ENTPD5/SIRT6	56
BP	GO:0016570	histone modification	202/5383	417/14150	7.28E-06	0.000166276	ENSG00000123143/ENSG00000132510/ENSG00000122691/ENSG00000100425/ENSG00000196591/ENSG00000107485/ENSG00000005483/ENSG00000105202/ENSG00000171148/ENSG00000175792/ENSG00000113648/ENSG00000119335/ENSG00000167085/ENSG00000135999/ENSG00000172534/ENSG00000130816/ENSG00000164576/ENSG00000167986/ENSG00000120616/ENSG00000142453/ENSG00000147050/ENSG00000113916/ENSG00000114166/ENSG00000150347/ENSG00000119048…	PKN1/KDM6B/TWIST1/BRD1/HDAC2/GATA3/KMT2E/FBL/TADA3/RUVBL1/H2AFY/SET/PHB/EPC2/HCFC1/DNMT1/SAP30L/DDB1/EPC1/CARM1/KDM6A/BCL6/KAT2B/ARID5B/UBE2B/KDM1A/SPI1/MRGBP/UHRF1/HDAC1/PRMT1/SKP1/PRMT3/USP22/PIH1D1/SMYD2/TAF7/PWP1/JMJD1C/TBL1X/DR1/UBE2E1/MECOM/VEGFA/HDAC7/MBD3/RBBP4/KANSL1/HIST1H1E/TGFB1/MCRS1/PRMT7/PRMT5/WBP2/YEATS4/BRD7/PPP5C/NCOA1/POLE3/WDR5/PRKAA2/NAA50/TAF10/KANSL2/BRMS1/NTMT1/SMARCB1/TAF…	202
BP	GO:0044766	multi-organism transport	45/5383	70/14150	7.46E-06	0.000169121	ENSG00000105974/ENSG00000150991/ENSG00000170315/ENSG00000130303/ENSG00000075785/ENSG00000108424/ENSG00000095319/ENSG00000132182/ENSG00000132341/ENSG00000160948/ENSG00000102900/ENSG00000069248/ENSG00000163634/ENSG00000155561/ENSG00000074319/ENSG00000139722/ENSG00000105971/ENSG00000094914/ENSG00000075188/ENSG00000101146/ENSG00000131652/ENSG00000143947/ENSG00000030066/ENSG00000058804/ENSG00000186432…	CAV1/UBC/UBB/BST2/RAB7A/KPNB1/NUP188/NUP210/RAN/VPS28/NUP93/NUP133/THOC7/NUP205/TSG101/VPS37B/CAV2/AAAS/NUP37/RAE1/THOC6/RPS27A/NUP160/NDC1/KPNA4/NUP62/NUP155/RAB29/DDX39B/UBA52/TRIM15/KPNA3/TCP1/THOC5/RANBP2/VPS37C/POM121/TPR/NUP98/NUP54/MVB12A/XPO1/NUP107/NUP85/FMR1	45
BP	GO:1902579	multi-organism localization	45/5383	70/14150	7.46E-06	0.000169121	ENSG00000105974/ENSG00000150991/ENSG00000170315/ENSG00000130303/ENSG00000075785/ENSG00000108424/ENSG00000095319/ENSG00000132182/ENSG00000132341/ENSG00000160948/ENSG00000102900/ENSG00000069248/ENSG00000163634/ENSG00000155561/ENSG00000074319/ENSG00000139722/ENSG00000105971/ENSG00000094914/ENSG00000075188/ENSG00000101146/ENSG00000131652/ENSG00000143947/ENSG00000030066/ENSG00000058804/ENSG00000186432…	CAV1/UBC/UBB/BST2/RAB7A/KPNB1/NUP188/NUP210/RAN/VPS28/NUP93/NUP133/THOC7/NUP205/TSG101/VPS37B/CAV2/AAAS/NUP37/RAE1/THOC6/RPS27A/NUP160/NDC1/KPNA4/NUP62/NUP155/RAB29/DDX39B/UBA52/TRIM15/KPNA3/TCP1/THOC5/RANBP2/VPS37C/POM121/TPR/NUP98/NUP54/MVB12A/XPO1/NUP107/NUP85/FMR1	45
BP	GO:0043487	regulation of RNA stability	84/5383	151/14150	7.90E-06	0.000178432	ENSG00000185650/ENSG00000128016/ENSG00000166913/ENSG00000130826/ENSG00000150991/ENSG00000077348/ENSG00000170315/ENSG00000185627/ENSG00000135829/ENSG00000136930/ENSG00000126067/ENSG00000108344/ENSG00000119335/ENSG00000142507/ENSG00000155506/ENSG00000161057/ENSG00000159352/ENSG00000129084/ENSG00000175166/ENSG00000165916/ENSG00000115233/ENSG00000092199/ENSG00000163874/ENSG00000173692/ENSG00000142864…	ZFP36L1/ZFP36/YWHAB/DKC1/UBC/EXOSC5/UBB/PSMD13/DHX9/PSMB7/PSMB2/PSMD3/SET/PSMB6/LARP1/PSMC2/PSMD4/PSMA1/PSMD2/PSMC3/PSMD14/HNRNPC/ZC3H12A/PSMD1/SERBP1/TNPO1/PSMD8/PSMC1/PSMD9/PSMA4/PSMD10/KHSRP/PSMD7/ZFP36L2/YBX1/PSMA7/EIF4G1/ANP32A/RC3H1/RPS27A/EXOSC2/THRAP3/HNRNPD/PSMB3/PSME3/QKI/RBM10/UBA52/PSMA2/PSMA5/SAMD4A/SEM1/PAIP1/PSMB9/YBX3/DHX36/PARN/HNRNPR/ELAVL1/APEX1/EXOSC1/CNOT6L/PSMC5/PSMF1/MAPKAP…	84
BP	GO:0071456	cellular response to hypoxia	101/5383	188/14150	8.05E-06	0.00018107	ENSG00000120738/ENSG00000104332/ENSG00000185650/ENSG00000069667/ENSG00000103363/ENSG00000105894/ENSG00000136997/ENSG00000141682/ENSG00000122691/ENSG00000184216/ENSG00000102144/ENSG00000187840/ENSG00000215021/ENSG00000150991/ENSG00000170315/ENSG00000074800/ENSG00000185627/ENSG00000136930/ENSG00000126067/ENSG00000100387/ENSG00000108344/ENSG00000165240/ENSG00000142507/ENSG00000124253/ENSG00000174059…	EGR1/SFRP1/ZFP36L1/RORA/ELOB/PTN/MYC/PMAIP1/TWIST1/IRAK1/PGK1/EIF4EBP1/PHB2/UBC/UBB/ENO1/PSMD13/PSMB7/PSMB2/RBX1/PSMD3/ATP7A/PSMB6/PCK1/CD34/PSMC2/HIF1A/PSMD4/SLC29A1/UBQLN1/PSMA1/PSMD2/PSMC3/CHCHD2/PSMD14/HIGD1A/TMBIM6/PSMD1/NDRG1/EDN1/BNIP3L/VEGFA/PSMD8/PSMC1/PSMD9/PSMA4/PSMD10/BNIP3/CPEB2/PSMD7/PSMA7/BBC3/RPS27A/NOP53/EGLN1/ACAA2/PSMB3/PSME3/RBPJ/TP53/UBA52/PSMA2/BAD/MDM2/PSMA5/P4HB/ERO1A/SEM1…	101
BP	GO:1903311	regulation of mRNA metabolic process	76/5383	134/14150	8.21E-06	0.000183877	ENSG00000159388/ENSG00000185650/ENSG00000136527/ENSG00000128016/ENSG00000108654/ENSG00000141232/ENSG00000115875/ENSG00000099995/ENSG00000135829/ENSG00000165119/ENSG00000110107/ENSG00000071626/ENSG00000111786/ENSG00000185122/ENSG00000198791/ENSG00000117592/ENSG00000108561/ENSG00000188529/ENSG00000121774/ENSG00000153914/ENSG00000139793/ENSG00000155508/ENSG00000168002/ENSG00000163874/ENSG00000139644…	BTG2/ZFP36L1/TRA2B/ZFP36/DDX5/TOB1/SRSF7/SF3A1/DHX9/HNRNPK/PRPF19/DAZAP1/SRSF9/HSF1/CNOT7/PRDX6/C1QBP/SRSF10/KHDRBS1/SREK1/MBNL2/CNOT8/POLR2G/ZC3H12A/TMBIM6/NCBP1/RNPS1/AGO2/SNRPA/RBM15B/PTBP1/SRSF6/AHCYL1/SF3B4/KHDRBS3/PKP3/KHSRP/ZFP36L2/CPSF4/PKP1/RC3H1/THRAP3/TNRC6B/RBMX/RBM5/NPM1/RBM10/RBM8A/HNRNPA1/RNF40/NELFE/HNRNPR/TIA1/NCBP2/SNRNP70/SECISBP2/SRPK2/SFSWAP/SAFB/CNOT1/DYRK1A/WTAP/NUP98/HSPA1…	76
BP	GO:0048762	mesenchymal cell differentiation	95/5383	175/14150	8.37E-06	0.00018616	ENSG00000145423/ENSG00000104332/ENSG00000057149/ENSG00000108821/ENSG00000108654/ENSG00000101665/ENSG00000070814/ENSG00000143867/ENSG00000122691/ENSG00000143537/ENSG00000196591/ENSG00000137273/ENSG00000099250/ENSG00000023734/ENSG00000172757/ENSG00000125398/ENSG00000156299/ENSG00000070018/ENSG00000130726/ENSG00000249915/ENSG00000108187/ENSG00000106991/ENSG00000162517/ENSG00000110195/ENSG00000114315…	SFRP2/SFRP1/SERPINB3/COL1A1/DDX5/SMAD7/TCOF1/OSR1/TWIST1/ADAM15/HDAC2/FOXF2/NRP1/STRAP/CFL1/SOX9/TIAM1/LRP6/TRIM28/PDCD6/PBLD/ENG/PEF1/FOLR1/HES1/STAT1/S100A4/ZEB2/NOLC1/EFNA1/JAG1/HIF1A/NOG/RFLNB/HAS2/SEMA3F/EDN1/EFNB1/RTN4/MAPK1/TGFB1/RDH10/BMP2/TGFB1I1/EPB41L5/ADIPOR1/MAPK3/WNT11/SDHAF2/RBPJ/TBX1/SMAD2/SEMA3C/GCNT2/ZNF703/DAB2IP/TMEM100/WNT2/PPP2CA/DLG5/FGFR1/HNRNPAB/BCL2/ACVR1/LOXL2/IL1B/SDCB…	95
BP	GO:0051052	regulation of DNA metabolic process	181/5383	369/14150	8.38E-06	0.00018616	ENSG00000136826/ENSG00000177606/ENSG00000134853/ENSG00000136997/ENSG00000017427/ENSG00000109321/ENSG00000143799/ENSG00000105568/ENSG00000120129/ENSG00000108518/ENSG00000122691/ENSG00000079246/ENSG00000163468/ENSG00000146731/ENSG00000107485/ENSG00000135624/ENSG00000146648/ENSG00000130826/ENSG00000153823/ENSG00000150753/ENSG00000152661/ENSG00000165283/ENSG00000135829/ENSG00000130726/ENSG00000115484…	KLF4/JUN/PDGFRA/MYC/IGF1/AREG/PARP1/PPP2R1A/DUSP1/PFN1/TWIST1/XRCC5/CCT3/CCT6A/GATA3/CCT7/EGFR/DKC1/PID1/CCT5/GJA1/STOML2/DHX9/TRIM28/CCT4/UNG/CIZ1/PPP4C/HSF1/RAC1/UBE2V2/DNMT1/TSPYL2/PTGES3/BCL6/NABP2/TIMELESS/HRAS/UBE2B/KDM1A/SPI1/CCT2/ERCC1/UHRF1/LONP1/CDT1/EXOSC10/CCT8/ZBTB38/NPPC/HNRNPC/ID3/BMPR2/ACD/BABAM1/NAT10/WAPL/MBD3/MAPK1/SLF1/WIZ/WRNIP1/ATF1/RPS3/TGFB1/PRMT5/RFC2/IL6/FOXM1/DFFA/CUL4A…	181
BP	GO:0006520	cellular amino acid metabolic process	171/5383	346/14150	8.48E-06	0.000187087	ENSG00000213722/ENSG00000115919/ENSG00000130707/ENSG00000103257/ENSG00000101444/ENSG00000065427/ENSG00000113407/ENSG00000125166/ENSG00000181019/ENSG00000204394/ENSG00000059573/ENSG00000185627/ENSG00000136930/ENSG00000021826/ENSG00000084774/ENSG00000115866/ENSG00000126067/ENSG00000100714/ENSG00000170275/ENSG00000108344/ENSG00000067704/ENSG00000155096/ENSG00000182199/ENSG00000103507/ENSG00000136628…	DDAH2/KYNU/ASS1/SLC7A5/AHCY/KARS/TARS/GOT2/NQO1/VARS/ALDH18A1/PSMD13/PSMB7/CPS1/CAD/DARS/PSMB2/MTHFD1/CRTAP/PSMD3/IARS2/AZIN1/SHMT2/BCKDK/EPRS/ATP7A/PSMB6/PPA1/MPST/GART/PYCR1/ADSS/AIMP1/CTPS1/PSMC2/PLOD1/PSAT1/PSMD4/PYCR2/OGDH/HGD/DHFR/PSMA1/PSMD2/HPD/PSMC3/PSMD14/FARSB/SMS/DLD/PSMD1/CKB/GARS/RARS/HARS/PSMD8/SLC6A8/PSMC1/GSS/FPGS/AHCYL1/COMT/PSMD9/PPA2/QARS/PSMA4/PARK7/PSMD10/TARS2/FARSA/PFAS/PL…	171
BP	GO:0072524	pyridine-containing compound metabolic process	89/5383	162/14150	8.48E-06	0.000187087	ENSG00000115919/ENSG00000142657/ENSG00000067225/ENSG00000171314/ENSG00000017427/ENSG00000111640/ENSG00000163931/ENSG00000102144/ENSG00000106617/ENSG00000074800/ENSG00000141959/ENSG00000177156/ENSG00000134333/ENSG00000168209/ENSG00000111716/ENSG00000067057/ENSG00000079739/ENSG00000160209/ENSG00000146701/ENSG00000095319/ENSG00000163382/ENSG00000100644/ENSG00000135069/ENSG00000105220/ENSG00000105953…	KYNU/PGD/PKM/PGAM1/IGF1/GAPDH/TKT/PGK1/PRKAG2/ENO1/PFKL/TALDO1/LDHA/DDIT4/LDHB/PFKP/PGM1/PDXK/MDH2/NUP188/NAXE/HIF1A/PSAT1/GPI/OGDH/NUP210/ME1/PFKM/G6PD/TPI1/NUP93/DLD/NUP133/NUP205/ALDOA/HK1/ALDOC/STAT3/PGLS/AAAS/NUP37/KCNAB2/RAE1/PRKAA2/NAMPT/NUP160/NDC1/OGT/NUP62/ENO3/PGM2L1/PRKAG1/ENO2/IDH3B/PDHA1/DCXR/NUP155/VCP/EIF6/DERA/MDH1/PDHB/GPD2/GALK1/PDHX/RPIA/HDAC4/RANBP2/ME2/ARNT/PFKFB4/PTGIS/POM1…	89
BP	GO:0000462	maturation of SSU-rRNA from tricistronic rRNA transcript (SSU-rRNA, 5.8S rRNA, LSU-rRNA)	28/5383	38/14150	8.53E-06	0.000187408	ENSG00000168028/ENSG00000183751/ENSG00000164934/ENSG00000105372/ENSG00000227057/ENSG00000184967/ENSG00000135972/ENSG00000119285/ENSG00000142937/ENSG00000126749/ENSG00000011260/ENSG00000181991/ENSG00000120800/ENSG00000105193/ENSG00000087269/ENSG00000132467/ENSG00000167721/ENSG00000158526/ENSG00000129347/ENSG00000164587/ENSG00000112578/ENSG00000165733/ENSG00000111615/ENSG00000138326/ENSG00000117597…	RPSA/TBL3/DCAF13/RPS19/WDR46/NOC4L/MRPS9/HEATR1/RPS8/EMG1/UTP18/MRPS11/UTP20/RPS16/NOP14/UTP3/TSR1/TSR2/KRI1/RPS14/BYSL/BMS1/KRR1/RPS24/DIEXF/RRP36/RCL1/PWP2	28
BP	GO:0032434	regulation of proteasomal ubiquitin-dependent protein catabolic process	65/5383	111/14150	8.78E-06	0.00019218	ENSG00000173473/ENSG00000101665/ENSG00000105974/ENSG00000173334/ENSG00000179262/ENSG00000100387/ENSG00000169139/ENSG00000111667/ENSG00000135018/ENSG00000107404/ENSG00000103266/ENSG00000146535/ENSG00000119318/ENSG00000158941/ENSG00000113712/ENSG00000116030/ENSG00000185825/ENSG00000177479/ENSG00000116288/ENSG00000101843/ENSG00000034677/ENSG00000104969/ENSG00000123159/ENSG00000273841/ENSG00000105373…	SMARCC1/SMAD7/CAV1/TRIB1/RAD23A/RBX1/UBE2V2/USP5/UBQLN1/DVL1/STUB1/GNA12/RAD23B/CCAR2/CSNK1A1/SUMO1/BCAP31/ARIH2/PARK7/PSMD10/RNF19A/SGTA/GIPC1/TAF9/NOP53/ZFAND2A/DDA1/VCP/TRIB3/ARIH1/RNF166/DDRGK1/MDM2/KEAP1/HSP90AB1/GCLC/WNT10B/PLK2/USP14/RFWD2/PLK3/CLU/PSEN1/TRIB2/SDCBP/AKT1/PBK/RPL11/DAB2/HSPA1A/UBQLN4/UBQLN2/TLK2/HSPBP1/CSNK1D/NKD2/CLEC16A/GSK3B/BAG6/PLK1/CEBPA/HERPUD1/FHIT/RNF217/N4BP1	65
BP	GO:0006733	oxidoreduction coenzyme metabolic process	94/5383	173/14150	8.86E-06	0.000193232	ENSG00000115919/ENSG00000142657/ENSG00000067225/ENSG00000171314/ENSG00000017427/ENSG00000111640/ENSG00000163931/ENSG00000102144/ENSG00000106617/ENSG00000074800/ENSG00000141959/ENSG00000177156/ENSG00000134333/ENSG00000168209/ENSG00000111716/ENSG00000067057/ENSG00000079739/ENSG00000163050/ENSG00000146701/ENSG00000095319/ENSG00000163382/ENSG00000100644/ENSG00000105220/ENSG00000105953/ENSG00000132182…	KYNU/PGD/PKM/PGAM1/IGF1/GAPDH/TKT/PGK1/PRKAG2/ENO1/PFKL/TALDO1/LDHA/DDIT4/LDHB/PFKP/PGM1/COQ8A/MDH2/NUP188/NAXE/HIF1A/GPI/OGDH/NUP210/ME1/PFKM/G6PD/TPI1/NUP93/DLD/NUP133/NUP205/ALDOA/COQ9/HK1/ALDOC/STAT3/PGLS/AAAS/NUP37/KCNAB2/RAE1/PRKAA2/NAMPT/NUP160/NDC1/OGT/NUP62/ENO3/PGM2L1/PRKAG1/ENO2/IDH3B/PDHA1/DCXR/NUP155/VCP/EIF6/DERA/MDH1/PDHB/GPD2/GALK1/PDHX/RPIA/HDAC4/RANBP2/ME2/ARNT/PFKFB4/PTGIS/POM1…	94
BP	GO:0006165	nucleoside diphosphate phosphorylation	64/5383	109/14150	9.10E-06	0.000197507	ENSG00000067225/ENSG00000171314/ENSG00000017427/ENSG00000111640/ENSG00000243678/ENSG00000102144/ENSG00000106617/ENSG00000074800/ENSG00000141959/ENSG00000162433/ENSG00000134333/ENSG00000168209/ENSG00000067057/ENSG00000079739/ENSG00000095319/ENSG00000172113/ENSG00000100644/ENSG00000105220/ENSG00000105953/ENSG00000132182/ENSG00000103202/ENSG00000239672/ENSG00000152556/ENSG00000111669/ENSG00000102900…	PKM/PGAM1/IGF1/GAPDH/NME2/PGK1/PRKAG2/ENO1/PFKL/AK4/LDHA/DDIT4/PFKP/PGM1/NUP188/NME6/HIF1A/GPI/OGDH/NUP210/NME4/NME1/PFKM/TPI1/NUP93/NUP133/NUP205/ALDOA/HK1/ALDOC/STAT3/CMPK1/AAAS/NUP37/RAE1/PRKAA2/NUP160/NDC1/OGT/NUP62/AK1/ENO3/PGM2L1/PRKAG1/ENO2/NUP155/EIF6/GALK1/HDAC4/NME7/RANBP2/ARNT/PFKFB4/POM121/TPR/PPARA/NUP98/NUP54/DHTKD1/NUP107/NUP85/HK2/ENTPD5/SIRT6	64
BP	GO:0035567	non-canonical Wnt signaling pathway	81/5383	145/14150	9.22E-06	0.000199504	ENSG00000145423/ENSG00000104332/ENSG00000106483/ENSG00000108518/ENSG00000150991/ENSG00000170315/ENSG00000185627/ENSG00000156299/ENSG00000136930/ENSG00000006125/ENSG00000126067/ENSG00000108344/ENSG00000161203/ENSG00000136238/ENSG00000138814/ENSG00000148737/ENSG00000142507/ENSG00000161057/ENSG00000159352/ENSG00000129084/ENSG00000175166/ENSG00000165916/ENSG00000147257/ENSG00000115233/ENSG00000107404…	SFRP2/SFRP1/SFRP4/PFN1/UBC/UBB/PSMD13/TIAM1/PSMB7/AP2B1/PSMB2/PSMD3/AP2M1/RAC1/PPP3CA/TCF7L2/PSMB6/PSMC2/PSMD4/PSMA1/PSMD2/PSMC3/GPC3/PSMD14/DVL1/PSMD1/RHOA/AGO2/FZD2/PSMD8/PSMC1/PSMD9/PSMA4/PSMD10/DACT1/PSMD7/GPC6/PSMA7/AP2S1/RPS27A/TNRC6B/GPC4/FZD7/PSMB3/WNT11/PSME3/PLCB2/UBA52/FZD5/DVL2/CLTC/PSMA2/ABL1/PSMA5/ARRB2/SEM1/SMURF2/RNF213/PSMB9/FZD8/PTK7/PPP3CB/CELSR2/PSMC5/PLCB3/CELSR1/PSMF1/CTHRC1…	81
BP	GO:0051098	regulation of binding	156/5383	312/14150	9.26E-06	0.000199647	ENSG00000136826/ENSG00000177606/ENSG00000221818/ENSG00000017427/ENSG00000143799/ENSG00000105974/ENSG00000122691/ENSG00000008294/ENSG00000214078/ENSG00000143537/ENSG00000196591/ENSG00000107485/ENSG00000172531/ENSG00000099250/ENSG00000125968/ENSG00000156299/ENSG00000130726/ENSG00000100906/ENSG00000185122/ENSG00000114315/ENSG00000138814/ENSG00000148737/ENSG00000088832/ENSG00000137312/ENSG00000142453…	KLF4/JUN/EBF2/IGF1/PARP1/CAV1/TWIST1/SPAG9/CPNE1/ADAM15/HDAC2/GATA3/PPP1CA/NRP1/ID1/TIAM1/TRIM28/NFKBIA/HSF1/HES1/PPP3CA/TCF7L2/FKBP1A/FLOT1/CARM1/EIF3D/PCSK9/PLXND1/TXN/KDM1A/NOG/HSPA5/RAN/NME1/CDT1/AES/DVL1/STUB1/TMBIM6/NCBP1/PKD1/SNAPIN/CSNK1A1/EDF1/ACD/SUMO1/DDIT3/WAPL/ZNF462/ROCK1/SUMO3/LRPAP1/PARK7/TGFB1/PRMT7/CTSZ/PCBD1/DACT1/MET/ANXA2/EIF4G1/TFAP4/TAF10/BMP2/ZNF593/EIF2S1/PLCL1/NUCKS1/RUV…	156
BP	GO:0016049	cell growth	216/5383	451/14150	9.35E-06	0.000200807	ENSG00000115414/ENSG00000145423/ENSG00000104332/ENSG00000163220/ENSG00000006652/ENSG00000115461/ENSG00000134531/ENSG00000215301/ENSG00000108654/ENSG00000017427/ENSG00000105568/ENSG00000176624/ENSG00000127616/ENSG00000022267/ENSG00000109846/ENSG00000053108/ENSG00000186010/ENSG00000184347/ENSG00000149357/ENSG00000122641/ENSG00000214078/ENSG00000143537/ENSG00000133083/ENSG00000166579/ENSG00000146648…	FN1/SFRP2/SFRP1/S100A9/IFRD1/IGFBP5/EMP1/DDX3X/DDX5/IGF1/PPP2R1A/MEX3C/SMARCA4/FHL1/CRYAB/FSTL4/NDUFA13/SLIT3/LAMTOR1/INHBA/CPNE1/ADAM15/DCLK1/NDEL1/EGFR/BCL11A/NRP1/SOX9/BST2/ENO1/GJA1/TIAM1/PAFAH1B1/PPT1/PHB/TYMS/NOTCH2/CYR61/SGK1/EI24/SPP1/ZEB2/TSPYL2/S100A8/IGFBP2/SESN2/ILK/HSPA1B/BTG1/NME6/BCL6/CIB1/NDRG3/G6PD/CCDC85B/DVL1/SEC61A1/ATAD3A/MAP1B/BMPR2/CSNK2A3/CCAR2/NCBP1/SEMA3F/EDN1/TSG101/TME…	216
BP	GO:0043488	regulation of mRNA stability	80/5383	143/14150	9.70E-06	0.000206976	ENSG00000185650/ENSG00000128016/ENSG00000166913/ENSG00000150991/ENSG00000077348/ENSG00000170315/ENSG00000185627/ENSG00000135829/ENSG00000136930/ENSG00000126067/ENSG00000108344/ENSG00000119335/ENSG00000142507/ENSG00000155506/ENSG00000161057/ENSG00000159352/ENSG00000129084/ENSG00000175166/ENSG00000165916/ENSG00000115233/ENSG00000092199/ENSG00000163874/ENSG00000173692/ENSG00000142864/ENSG00000083312…	ZFP36L1/ZFP36/YWHAB/UBC/EXOSC5/UBB/PSMD13/DHX9/PSMB7/PSMB2/PSMD3/SET/PSMB6/LARP1/PSMC2/PSMD4/PSMA1/PSMD2/PSMC3/PSMD14/HNRNPC/ZC3H12A/PSMD1/SERBP1/TNPO1/PSMD8/PSMC1/PSMD9/PSMA4/PSMD10/KHSRP/PSMD7/ZFP36L2/YBX1/PSMA7/EIF4G1/ANP32A/RC3H1/RPS27A/EXOSC2/THRAP3/HNRNPD/PSMB3/PSME3/QKI/RBM10/UBA52/PSMA2/PSMA5/SAMD4A/SEM1/PAIP1/PSMB9/YBX3/PARN/HNRNPR/ELAVL1/APEX1/EXOSC1/CNOT6L/PSMC5/PSMF1/MAPKAPK2/AKT1/DCP…	80
BP	GO:0043038	amino acid activation	36/5383	53/14150	9.71E-06	0.000206976	ENSG00000065427/ENSG00000113407/ENSG00000204394/ENSG00000115866/ENSG00000067704/ENSG00000136628/ENSG00000180817/ENSG00000164022/ENSG00000116120/ENSG00000106105/ENSG00000113643/ENSG00000170445/ENSG00000138777/ENSG00000172053/ENSG00000143374/ENSG00000179115/ENSG00000124802/ENSG00000137513/ENSG00000196305/ENSG00000106305/ENSG00000110619/ENSG00000031698/ENSG00000145982/ENSG00000134684/ENSG00000134905…	KARS/TARS/VARS/DARS/IARS2/EPRS/PPA1/AIMP1/FARSB/GARS/RARS/HARS/PPA2/QARS/TARS2/FARSA/EEF1E1/NARS2/IARS/AIMP2/CARS/SARS/FARS2/YARS/CARS2/GATB/NARS/LARS/EARS2/WARS2/HARS2/DALRD3/MARS/WARS/AARSD1/AARS	36
BP	GO:0050434	positive regulation of viral transcription	29/5383	40/14150	9.99E-06	0.000212042	ENSG00000177606/ENSG00000127616/ENSG00000108518/ENSG00000099817/ENSG00000177700/ENSG00000135829/ENSG00000188986/ENSG00000168002/ENSG00000064995/ENSG00000181222/ENSG00000090447/ENSG00000188342/ENSG00000099956/ENSG00000069275/ENSG00000153922/ENSG00000163882/ENSG00000204356/ENSG00000100393/ENSG00000105258/ENSG00000102978/ENSG00000185591/ENSG00000005075/ENSG00000137947/ENSG00000185049/ENSG00000125651…	JUN/SMARCA4/PFN1/POLR2E/POLR2L/DHX9/NELFB/POLR2G/TAF11/POLR2A/TFAP4/GTF2F2/SMARCB1/NUCKS1/CHD1/POLR2H/NELFE/EP300/POLR2I/POLR2C/SP1/POLR2J/GTF2B/NELFA/GTF2F1/CTDP1/LEF1/POLR2F/SUPT5H	29
BP	GO:0015931	nucleobase-containing compound transport	116/5383	222/14150	1.02E-05	0.000215343	ENSG00000185650/ENSG00000151729/ENSG00000115875/ENSG00000099901/ENSG00000152661/ENSG00000168028/ENSG00000111786/ENSG00000185122/ENSG00000137312/ENSG00000095319/ENSG00000188529/ENSG00000121774/ENSG00000175216/ENSG00000112759/ENSG00000132182/ENSG00000132341/ENSG00000102898/ENSG00000163950/ENSG00000157020/ENSG00000100650/ENSG00000005022/ENSG00000102900/ENSG00000136937/ENSG00000069248/ENSG00000163634…	ZFP36L1/SLC25A4/SRSF7/RANBP1/GJA1/RPSA/SRSF9/HSF1/FLOT1/NUP188/SRSF10/KHDRBS1/CKAP5/SLC29A1/NUP210/RAN/NUTF2/SLBP/SEC13/SRSF5/SLC25A5/NUP93/NCBP1/NUP133/THOC7/MYO1C/RNPS1/LRPPRC/NUP205/SLC35B2/ALKBH5/RPS15/XPO5/UPF2/SRSF6/GLE1/SLC35C2/XPOT/SLC25A24/KHSRP/DDX39A/EIF5A/TOMM20/AAAS/CPSF4/NUP37/SSB/RAE1/THOC6/ZNF593/NUP160/NOP53/NDC1/NUP62/EIF5AL1/NPM1/CASC3/QKI/NUP155/SLC25A6/DDX39B/RBM8A/EIF6/HNRNP…	116
BP	GO:2000027	regulation of organ morphogenesis	120/5383	231/14150	1.04E-05	0.000217978	ENSG00000145423/ENSG00000104332/ENSG00000147862/ENSG00000184371/ENSG00000105894/ENSG00000136997/ENSG00000108518/ENSG00000122691/ENSG00000140285/ENSG00000107485/ENSG00000215021/ENSG00000150991/ENSG00000170315/ENSG00000125398/ENSG00000185627/ENSG00000156299/ENSG00000106819/ENSG00000136930/ENSG00000006125/ENSG00000126067/ENSG00000106991/ENSG00000108344/ENSG00000161203/ENSG00000136238/ENSG00000114315…	SFRP2/SFRP1/NFIB/CSF1/PTN/MYC/PFN1/TWIST1/FGF7/GATA3/PHB2/UBC/UBB/SOX9/PSMD13/TIAM1/ASPN/PSMB7/AP2B1/PSMB2/ENG/PSMD3/AP2M1/RAC1/HES1/STAT1/PSMB6/CD34/CARM1/PSMC2/PSMD4/NOG/PSMA1/PSMD2/BASP1/PSMC3/NUMB/GPC3/PSMD14/ESR1/DVL1/BMPR2/PSMD1/RHOA/EDN1/PIM1/GNG5/FZD2/VEGFA/PSMD8/PSMC1/SRSF6/PSMD9/PSMA4/PSMD10/TGFB1/NACA/DACT1/PSMD7/GPC6/PSMA7/AP2S1/BMP2/RPS27A/GPC4/FZD7/PSMB3/WNT11/PSME3/PDGFA/RBPJ/TNFAI…	120
BP	GO:0007568	aging	136/5383	267/14150	1.04E-05	0.000217978	ENSG00000170345/ENSG00000177606/ENSG00000168542/ENSG00000188783/ENSG00000115461/ENSG00000148180/ENSG00000253729/ENSG00000169756/ENSG00000149485/ENSG00000105810/ENSG00000109846/ENSG00000122691/ENSG00000184216/ENSG00000167658/ENSG00000130522/ENSG00000240972/ENSG00000181019/ENSG00000137309/ENSG00000186847/ENSG00000035862/ENSG00000106991/ENSG00000176890/ENSG00000163870/ENSG00000124253/ENSG00000189067…	FOS/JUN/COL3A1/PRELP/IGFBP5/GSN/PRKDC/LIMS1/FADS1/CDK6/CRYAB/TWIST1/IRAK1/EEF2/JUND/MIF/NQO1/HMGA1/KRT14/TIMP2/ENG/TYMS/TPRA1/PCK1/LITAF/CARM1/IGFBP2/ILK/RPN2/BCL6/HRAS/ERCC1/LONP1/SOD1/NEK6/DLD/NDUFS6/EDN1/RSL1D1/MBD3/GSS/TBX3/KRAS/CTNNA1/MAP2K1/KRT16/TGFB1/STAT3/SOD2/IL6/FOXM1/EIF5A/RWDD1/BBC3/EEF1E1/MSH2/EIF2S1/SNCA/CAT/NUP62/CACYBP/NPM1/APP/SMC6/CDKN2A/LRP1/MMP7/UCP2/HYAL2/TP53/H2AFX/PAWR/ABL…	136
BP	GO:0032535	regulation of cellular component size	154/5383	308/14150	1.05E-05	0.00022056	ENSG00000115414/ENSG00000115306/ENSG00000006652/ENSG00000148180/ENSG00000053108/ENSG00000108518/ENSG00000167965/ENSG00000166579/ENSG00000074201/ENSG00000172531/ENSG00000099250/ENSG00000070087/ENSG00000172757/ENSG00000135446/ENSG00000128283/ENSG00000077549/ENSG00000007168/ENSG00000042493/ENSG00000087074/ENSG00000172725/ENSG00000136238/ENSG00000165240/ENSG00000198898/ENSG00000125868/ENSG00000118785…	FN1/SPTBN1/IFRD1/GSN/FSTL4/PFN1/MLST8/NDEL1/CLNS1A/PPP1CA/NRP1/PFN2/CFL1/CDK4/CDC42EP1/CAPZB/PAFAH1B1/CAPG/PPP1R15A/CORO1B/RAC1/ATP7A/CAPZA2/DSTN/SPP1/ARPC1B/ARHGAP18/RDX/ILK/WDR1/ARPC1A/NEB/KDM1A/SLC12A7/TMOD3/BRK1/MAP1B/BMPR2/MYO1C/RHOA/SEMA3F/EDN1/E2F4/HAX1/VEGFA/CXCL12/SCIN/RTN4/CYFIP1/L1CAM/TMEM123/KCNMA1/TTL/ARPC3/BAIAP2/WASHC2C/NTN1/ATP13A2/ANXA7/DLG1/LAMTOR5/SLC9A3R1/ACTN2/TWF1/ARPC5/DNM2…	154
BP	GO:0046031	ADP metabolic process	59/5383	99/14150	1.06E-05	0.000221838	ENSG00000067225/ENSG00000171314/ENSG00000017427/ENSG00000111640/ENSG00000102144/ENSG00000106617/ENSG00000074800/ENSG00000141959/ENSG00000134333/ENSG00000168209/ENSG00000004455/ENSG00000067057/ENSG00000079739/ENSG00000095319/ENSG00000100644/ENSG00000105220/ENSG00000105953/ENSG00000132182/ENSG00000152556/ENSG00000111669/ENSG00000102900/ENSG00000069248/ENSG00000155561/ENSG00000149925/ENSG00000156515…	PKM/PGAM1/IGF1/GAPDH/PGK1/PRKAG2/ENO1/PFKL/LDHA/DDIT4/AK2/PFKP/PGM1/NUP188/HIF1A/GPI/OGDH/NUP210/PFKM/TPI1/NUP93/NUP133/NUP205/ALDOA/HK1/ALDOC/STAT3/AAAS/NUP37/RAE1/PRKAA2/NUP160/NDC1/OGT/NUP62/AK1/ENO3/PGM2L1/PRKAG1/ENO2/NUP155/EIF6/BAD/GALK1/HDAC4/RANBP2/ARNT/PFKFB4/POM121/TPR/PPARA/NUP98/NUP54/DHTKD1/NUP107/NUP85/HK2/ENTPD5/SIRT6	59
BP	GO:0038095	Fc-epsilon receptor signaling pathway	70/5383	122/14150	1.07E-05	0.000223201	ENSG00000170345/ENSG00000177606/ENSG00000145675/ENSG00000150991/ENSG00000119508/ENSG00000170315/ENSG00000185627/ENSG00000136930/ENSG00000126067/ENSG00000100906/ENSG00000108344/ENSG00000136238/ENSG00000138814/ENSG00000142507/ENSG00000161057/ENSG00000159352/ENSG00000174775/ENSG00000129084/ENSG00000175166/ENSG00000165916/ENSG00000115233/ENSG00000113558/ENSG00000173692/ENSG00000099341/ENSG00000100764…	FOS/JUN/PIK3R1/UBC/NR4A3/UBB/PSMD13/PSMB7/PSMB2/NFKBIA/PSMD3/RAC1/PPP3CA/PSMB6/PSMC2/PSMD4/HRAS/PSMA1/PSMD2/PSMC3/PSMD14/SKP1/PSMD1/PSMD8/PSMC1/MAPK1/PSMD9/KRAS/LYN/PSMA4/PSMD10/NFKB1/PSMD7/PSMA7/RPS27A/UBE2N/PSMB3/MAPK3/PSME3/UBA52/PSMA2/PSMA5/NRAS/SHC1/SEM1/MAPK9/VAV2/PSMB9/PPP3CB/PSMC5/PAK2/NFATC2/PSMF1/IKBKG/VAV3/PSMB8/UBE2D1/RELA/NFATC3/CARD11/UBE2D2/FCER1G/PSMB1/ITK/BTK/SYK/GAB2/MAPK10/PLCG…	70
BP	GO:2001233	regulation of apoptotic signaling pathway	177/5383	361/14150	1.08E-05	0.000224311	ENSG00000145423/ENSG00000104332/ENSG00000100234/ENSG00000163220/ENSG00000215301/ENSG00000148180/ENSG00000162772/ENSG00000196730/ENSG00000017427/ENSG00000141682/ENSG00000143799/ENSG00000157613/ENSG00000105568/ENSG00000105974/ENSG00000186010/ENSG00000010810/ENSG00000122641/ENSG00000168958/ENSG00000240972/ENSG00000166913/ENSG00000099250/ENSG00000170315/ENSG00000006210/ENSG00000126602/ENSG00000074800…	SFRP2/SFRP1/TIMP3/S100A9/DDX3X/GSN/ATF3/DAPK1/IGF1/PMAIP1/PARP1/CREB3L1/PPP2R1A/CAV1/NDUFA13/FYN/INHBA/MFF/MIF/YWHAB/NRP1/UBB/CX3CL1/TRAP1/ENO1/GSTP1/DNAJA1/TRAF7/HNRNPK/NR4A2/CD74/GRINA/TNFSF10/TCF7L2/PTPN1/S100A8/NLE1/HSPA1B/HIF1A/PRELID1/KDM1A/NOG/UBQLN1/LGALS3/VDAC2/YWHAQ/SOD1/SKIL/SLC25A5/NONO/APOPT1/TMBIM6/CCAR2/PIH1D1/FAF1/DDIT3/CXCL12/BCAP31/MCL1/QARS/RPS3/CTNNA1/PARK7/PSMD10/BNIP3/GPX1/F…	177
BP	GO:0006757	ATP generation from ADP	56/5383	93/14150	1.15E-05	0.000236982	ENSG00000067225/ENSG00000171314/ENSG00000017427/ENSG00000111640/ENSG00000102144/ENSG00000106617/ENSG00000074800/ENSG00000141959/ENSG00000134333/ENSG00000168209/ENSG00000067057/ENSG00000079739/ENSG00000095319/ENSG00000100644/ENSG00000105220/ENSG00000105953/ENSG00000132182/ENSG00000152556/ENSG00000111669/ENSG00000102900/ENSG00000069248/ENSG00000155561/ENSG00000149925/ENSG00000156515/ENSG00000109107…	PKM/PGAM1/IGF1/GAPDH/PGK1/PRKAG2/ENO1/PFKL/LDHA/DDIT4/PFKP/PGM1/NUP188/HIF1A/GPI/OGDH/NUP210/PFKM/TPI1/NUP93/NUP133/NUP205/ALDOA/HK1/ALDOC/STAT3/AAAS/NUP37/RAE1/PRKAA2/NUP160/NDC1/OGT/NUP62/ENO3/PGM2L1/PRKAG1/ENO2/NUP155/EIF6/GALK1/HDAC4/RANBP2/ARNT/PFKFB4/POM121/TPR/PPARA/NUP98/NUP54/DHTKD1/NUP107/NUP85/HK2/ENTPD5/SIRT6	56
BP	GO:0060485	mesenchyme development	114/5383	218/14150	1.15E-05	0.000236982	ENSG00000145423/ENSG00000104332/ENSG00000185650/ENSG00000057149/ENSG00000108821/ENSG00000108654/ENSG00000169946/ENSG00000101665/ENSG00000136997/ENSG00000070814/ENSG00000143867/ENSG00000122691/ENSG00000143537/ENSG00000196591/ENSG00000137273/ENSG00000099250/ENSG00000023734/ENSG00000172757/ENSG00000125398/ENSG00000156299/ENSG00000070018/ENSG00000130726/ENSG00000249915/ENSG00000173068/ENSG00000108187…	SFRP2/SFRP1/ZFP36L1/SERPINB3/COL1A1/DDX5/ZFPM2/SMAD7/MYC/TCOF1/OSR1/TWIST1/ADAM15/HDAC2/FOXF2/NRP1/STRAP/CFL1/SOX9/TIAM1/LRP6/TRIM28/PDCD6/BNC2/PBLD/ACTA2/ENG/PEF1/FOLR1/HES1/STAT1/S100A4/ZEB2/NOLC1/EFNA1/ACTG2/JAG1/HIF1A/NOG/BASP1/RFLNB/BMPR2/HAS2/NUP133/SEMA3F/EDN1/EFNB1/RTN4/HOXA5/MAPK1/TGFB1/NEDD4/RDH10/BMP2/TGFB1I1/EPB41L5/ADIPOR1/MAPK3/WNT11/SDHAF2/RBPJ/TBX1/DLL3/HNF1A/SMAD2/SEMA3C/GCNT2/MD…	114
BP	GO:0018394	peptidyl-lysine acetylation	83/5383	150/14150	1.17E-05	0.000239879	ENSG00000122691/ENSG00000100425/ENSG00000196591/ENSG00000107485/ENSG00000171148/ENSG00000175792/ENSG00000119335/ENSG00000135999/ENSG00000172534/ENSG00000120616/ENSG00000114166/ENSG00000066336/ENSG00000101189/ENSG00000124422/ENSG00000135441/ENSG00000104872/ENSG00000178913/ENSG00000117505/ENSG00000071655/ENSG00000120071/ENSG00000105329/ENSG00000187778/ENSG00000132471/ENSG00000127337/ENSG00000166164…	TWIST1/BRD1/HDAC2/GATA3/TADA3/RUVBL1/SET/EPC2/HCFC1/EPC1/KAT2B/SPI1/MRGBP/USP22/BLOC1S1/PIH1D1/TAF7/DR1/MBD3/KANSL1/TGFB1/MCRS1/WBP2/YEATS4/BRD7/NCOA1/POLE3/WDR5/NAA50/TAF10/KANSL2/SMARCB1/TAF9/SNCA/RUVBL2/OGT/EID1/PCGF2/MAPK3/KAT6B/NOC2L/ACTL6A/HNF1A/SOX4/KAT5/MED24/BRD8/HAT1/POLE4/NAA60/KAT7/SIRT1/MSL1/ESCO1/KAT2A/EP300/GTF3C4/ATF2/IL1B/SNAI2/TRRAP/CREBBP/RPS6KA4/SUPT7L/DMAP1/CPA4/ISL1/MORF4L2/…	83
BP	GO:0006469	negative regulation of protein kinase activity	118/5383	227/14150	1.18E-05	0.000239879	ENSG00000145423/ENSG00000104332/ENSG00000185070/ENSG00000136158/ENSG00000057149/ENSG00000184545/ENSG00000088992/ENSG00000123143/ENSG00000169727/ENSG00000105568/ENSG00000116717/ENSG00000120129/ENSG00000116741/ENSG00000105974/ENSG00000173334/ENSG00000184557/ENSG00000106617/ENSG00000162545/ENSG00000114302/ENSG00000099860/ENSG00000084207/ENSG00000086061/ENSG00000070018/ENSG00000106819/ENSG00000113648…	SFRP2/SFRP1/FLRT2/SPRY2/SERPINB3/DUSP8/TESC/PKN1/GPS1/PPP2R1A/GADD45A/DUSP1/RGS2/CAV1/TRIB1/SOCS3/PRKAG2/CAMK2N1/PRKAR2A/GADD45B/GSTP1/DNAJA1/LRP6/ASPN/H2AFY/CDKN2B/DUSP2/PKIG/PTPN1/ILK/KAT2B/CIB1/HIPK3/DVL1/BGN/GPRC5A/TAF7/TSG101/QARS/LYN/PARK7/HEXIM1/IL6/ADAR/YWHAG/TFAP4/GGNBP2/VPS25/CHORDC1/NUP62/PRKAR1B/PTK6/NPM1/GPS2/CDKN2A/TNFAIP3/DUSP4/DNAJC3/HYAL2/TRIB3/WNK1/ABL1/PPP1R1B/RB1/DAB2IP/PODN/S…	118
BP	GO:1904872	regulation of telomerase RNA localization to Cajal body	16/5383	18/14150	1.20E-05	0.000243966	ENSG00000163468/ENSG00000146731/ENSG00000135624/ENSG00000130826/ENSG00000150753/ENSG00000145912/ENSG00000115484/ENSG00000175792/ENSG00000166226/ENSG00000171824/ENSG00000156261/ENSG00000183207/ENSG00000120438/ENSG00000140694/ENSG00000182117/ENSG00000172795	CCT3/CCT6A/CCT7/DKC1/CCT5/NHP2/CCT4/RUVBL1/CCT2/EXOSC10/CCT8/RUVBL2/TCP1/PARN/NOP10/DCP2	16
BP	GO:0042255	ribosome assembly	41/5383	63/14150	1.21E-05	0.000245136	ENSG00000215301/ENSG00000261236/ENSG00000168028/ENSG00000108561/ENSG00000073536/ENSG00000124614/ENSG00000233927/ENSG00000174547/ENSG00000115268/ENSG00000144895/ENSG00000105372/ENSG00000053372/ENSG00000132153/ENSG00000137876/ENSG00000132603/ENSG00000100316/ENSG00000242485/ENSG00000105373/ENSG00000181163/ENSG00000181991/ENSG00000089009/ENSG00000132591/ENSG00000125445/ENSG00000242372/ENSG00000198242…	DDX3X/BOP1/RPSA/C1QBP/NLE1/RPS10/RPS28/MRPL11/RPS15/EIF2A/RPS19/MRTO4/DHX30/RSL24D1/NIP7/RPL3/MRPL20/NOP53/NPM1/MRPS11/RPL6/ERAL1/MRPS7/EIF6/RPL23A/RPS27L/RPS5/RPF1/TSR1/RPL12/RPS14/RPL24/RPL11/SBDS/RRP7A/BMS1/RPL5/RPL38/SAMD15/PWP2/PPAN	41
BP	GO:0006475	internal protein amino acid acetylation	82/5383	148/14150	1.24E-05	0.00024885	ENSG00000122691/ENSG00000100425/ENSG00000107485/ENSG00000171148/ENSG00000175792/ENSG00000119335/ENSG00000135999/ENSG00000172534/ENSG00000102030/ENSG00000124253/ENSG00000120616/ENSG00000146701/ENSG00000114166/ENSG00000066336/ENSG00000101189/ENSG00000124422/ENSG00000104872/ENSG00000178913/ENSG00000117505/ENSG00000071655/ENSG00000120071/ENSG00000105329/ENSG00000187778/ENSG00000132471/ENSG00000127337…	TWIST1/BRD1/GATA3/TADA3/RUVBL1/SET/EPC2/HCFC1/NAA10/PCK1/EPC1/MDH2/KAT2B/SPI1/MRGBP/USP22/PIH1D1/TAF7/DR1/MBD3/KANSL1/TGFB1/MCRS1/WBP2/YEATS4/BRD7/NCOA1/POLE3/WDR5/NAA50/TAF10/KANSL2/SMARCB1/TAF9/SNCA/RUVBL2/OGT/EID1/PCGF2/MAPK3/KAT6B/NOC2L/ACTL6A/HNF1A/KAT5/MED24/BRD8/HAT1/POLE4/NAA60/KAT7/SIRT1/MSL1/KAT2A/EP300/GTF3C4/ATF2/IL1B/SNAI2/TRRAP/CREBBP/RPS6KA4/SUPT7L/DMAP1/CPA4/ISL1/MORF4L2/TAF12/CDY…	82
BP	GO:2001242	regulation of intrinsic apoptotic signaling pathway	82/5383	148/14150	1.24E-05	0.00024885	ENSG00000145423/ENSG00000163220/ENSG00000215301/ENSG00000141682/ENSG00000143799/ENSG00000157613/ENSG00000105974/ENSG00000186010/ENSG00000240972/ENSG00000170315/ENSG00000126602/ENSG00000074800/ENSG00000086061/ENSG00000165119/ENSG00000019582/ENSG00000178719/ENSG00000196396/ENSG00000143546/ENSG00000100644/ENSG00000004487/ENSG00000135018/ENSG00000165637/ENSG00000142168/ENSG00000136603/ENSG00000147140…	SFRP2/S100A9/DDX3X/PMAIP1/PARP1/CREB3L1/CAV1/NDUFA13/MIF/UBB/TRAP1/ENO1/DNAJA1/HNRNPK/CD74/GRINA/PTPN1/S100A8/HIF1A/KDM1A/UBQLN1/VDAC2/SOD1/SKIL/NONO/TMBIM6/CCAR2/DDIT3/CXCL12/BCAP31/MCL1/RPS3/PARK7/GPX1/FIS1/SOD2/BID/BBC3/TAF9/NDUFS3/SLC9A3R1/ACKR3/TP53/NOC2L/BAD/PPIF/MDM2/P4HB/RPL26/BCL2L1/TXNDC12/YBX3/SIRT1/PYCARD/PTTG1IP/CLU/BCL2/NOL3/HSPH1/PRKRA/PLAUR/AKT1/SNAI2/RPL11/HSPA1A/FBXW7/CREB3/SEPT…	82
BP	GO:0006275	regulation of DNA replication	66/5383	114/14150	1.27E-05	0.000254273	ENSG00000177606/ENSG00000134853/ENSG00000017427/ENSG00000109321/ENSG00000105568/ENSG00000146648/ENSG00000153823/ENSG00000165283/ENSG00000135829/ENSG00000148337/ENSG00000136238/ENSG00000184205/ENSG00000113916/ENSG00000174775/ENSG00000196365/ENSG00000167513/ENSG00000177311/ENSG00000117318/ENSG00000062650/ENSG00000011451/ENSG00000124535/ENSG00000123268/ENSG00000105329/ENSG00000049541/ENSG00000136244…	JUN/PDGFRA/IGF1/AREG/PPP2R1A/EGFR/PID1/STOML2/DHX9/CIZ1/RAC1/TSPYL2/BCL6/HRAS/LONP1/CDT1/ZBTB38/ID3/WAPL/WIZ/WRNIP1/ATF1/TGFB1/RFC2/IL6/PCNA/NUCKS1/GTPBP4/CACYBP/ESCO2/PDGFA/SMC3/CST3/ZNF830/CALR/SHC1/STAG2/GMNN/S100A11/PPP2CA/ESCO1/CDK1/FGFR1/IGF1R/RFC5/KCTD13/MRE11/RFC4/DSCC1/CHTF8/LIG3/PDS5A/TICRR/FGF10/ANKRD17/FBXW7/EHMT2/NF2/PDGFB/DBF4B/ATG7/TERF1/RFC3/BMP6/DACH1/BMP4	66
BP	GO:0035195	gene silencing by miRNA	72/5383	127/14150	1.43E-05	0.000286225	ENSG00000128016/ENSG00000108654/ENSG00000099817/ENSG00000146648/ENSG00000177700/ENSG00000126934/ENSG00000138814/ENSG00000196498/ENSG00000198791/ENSG00000095319/ENSG00000132182/ENSG00000132341/ENSG00000155508/ENSG00000091831/ENSG00000168002/ENSG00000163874/ENSG00000102900/ENSG00000136937/ENSG00000069248/ENSG00000113360/ENSG00000197061/ENSG00000155561/ENSG00000276966/ENSG00000123908/ENSG00000124571…	ZFP36/DDX5/POLR2E/EGFR/POLR2L/MAP2K2/PPP3CA/NCOR2/CNOT7/NUP188/NUP210/RAN/CNOT8/ESR1/POLR2G/ZC3H12A/NUP93/NCBP1/NUP133/DROSHA/HIST1H4C/NUP205/HIST1H4E/AGO2/XPO5/MAP2K1/TGFB1/STAT3/ADAR/AAAS/POLR2A/EIF4G1/NUP37/RAE1/NUP160/TNRC6B/NDC1/NUP62/H3F3A/ZCCHC11/NUP155/SMAD2/EIF6/IPO8/POLR2H/HIST1H4A/ELAVL1/RANBP2/MYCN/CNOT1/MAEL/HIST1H3B/PRKRA/POLR2I/POLR2C/POM121/TPR/NUP98/NUP54/POLR2J/HIST4H4/HIST1H3A/…	72
BP	GO:0001558	regulation of cell growth	171/5383	349/14150	1.60E-05	0.000317479	ENSG00000115414/ENSG00000145423/ENSG00000104332/ENSG00000163220/ENSG00000006652/ENSG00000115461/ENSG00000215301/ENSG00000017427/ENSG00000105568/ENSG00000127616/ENSG00000022267/ENSG00000109846/ENSG00000053108/ENSG00000186010/ENSG00000184347/ENSG00000122641/ENSG00000143537/ENSG00000166579/ENSG00000146648/ENSG00000119866/ENSG00000099250/ENSG00000130303/ENSG00000074800/ENSG00000152661/ENSG00000007168…	FN1/SFRP2/SFRP1/S100A9/IFRD1/IGFBP5/DDX3X/IGF1/PPP2R1A/SMARCA4/FHL1/CRYAB/FSTL4/NDUFA13/SLIT3/INHBA/ADAM15/NDEL1/EGFR/BCL11A/NRP1/BST2/ENO1/GJA1/PAFAH1B1/PPT1/PHB/CYR61/SGK1/EI24/SPP1/TSPYL2/S100A8/IGFBP2/SESN2/ILK/HSPA1B/BTG1/NME6/BCL6/CIB1/NDRG3/G6PD/CCDC85B/MAP1B/BMPR2/CSNK2A3/CCAR2/NCBP1/SEMA3F/EDN1/TSG101/TMEM97/SERTAD3/VEGFA/CXCL12/RTN4/CYFIP1/KIF26A/L1CAM/PSMD10/TGFB1/TTL/SERTAD1/NTN1/GAL/…	171
BP	GO:0034614	cellular response to reactive oxygen species	77/5383	138/14150	1.61E-05	0.000318496	ENSG00000136826/ENSG00000170345/ENSG00000177606/ENSG00000134853/ENSG00000127528/ENSG00000085662/ENSG00000132510/ENSG00000196591/ENSG00000146648/ENSG00000181019/ENSG00000119508/ENSG00000126602/ENSG00000143878/ENSG00000117450/ENSG00000185122/ENSG00000165240/ENSG00000183010/ENSG00000165672/ENSG00000138061/ENSG00000136810/ENSG00000228716/ENSG00000142168/ENSG00000102900/ENSG00000134954/ENSG00000115694…	KLF4/FOS/JUN/PDGFRA/KLF2/AKR1B1/KDM6B/HDAC2/EGFR/NQO1/NR4A3/TRAP1/RHOB/PRDX1/HSF1/ATP7A/PYCR1/PRDX3/CYP1B1/TXN/DHFR/SOD1/NUP93/ETS1/STK25/CAMKK2/MAPK1/PRDX5/RPS3/PARK7/BNIP3/SOD2/IL6/MET/PPP5C/ZNF580/PCNA/PRDX2/ADPRHL2/PSAP/HNRNPD/FXN/NET1/DNM2/PCGF2/MAPK3/MPV17/TNFAIP3/AXL/PAWR/CST3/PPIF/ABL1/MDM2/MAPK9/LCN2/STK26/SIRT1/ENDOG/CDK1/TPM1/APEX1/CCNA2/CBX8/HSPH1/AKT1/GPR37/RELA/FOXO1/FBLN5/PINK1/ROM…	77
BP	GO:0030323	respiratory tube development	89/5383	164/14150	1.62E-05	0.000319979	ENSG00000173706/ENSG00000134853/ENSG00000127528/ENSG00000136158/ENSG00000147862/ENSG00000115461/ENSG00000113140/ENSG00000169946/ENSG00000105894/ENSG00000099139/ENSG00000140285/ENSG00000187840/ENSG00000146648/ENSG00000125968/ENSG00000125398/ENSG00000106541/ENSG00000165240/ENSG00000114315/ENSG00000110958/ENSG00000111602/ENSG00000183691/ENSG00000133961/ENSG00000147257/ENSG00000204217/ENSG00000008710…	HEG1/PDGFRA/KLF2/SPRY2/NFIB/IGFBP5/SPARC/ZFPM2/PTN/PCSK5/FGF7/EIF4EBP1/EGFR/ID1/SOX9/AGR2/ATP7A/HES1/PTGES3/TIMELESS/NOG/NUMB/GPC3/BMPR2/PKD1/PKDCC/THRA/VEGFA/SRSF6/HOXA5/MAPK1/HIKESHI/KRAS/MAP2K1/DHCR7/PLOD3/CTSZ/RIDA/RDH10/AIMP2/TNC/MAPK3/WNT11/PDGFA/RBPJ/PROX1/RC3H2/RBP4/MMP14/SMAD2/FSTL3/EIF4E/PTK7/WNT7B/WNT2/HHIP/SP3/TNS3/SREBF1/DLG5/FGFR1/EP300/CELSR1/ITGA3/MYCN/ADAMTS2/TRAF4/HSPB11/ADA/FOX…	89
BP	GO:0006754	ATP biosynthetic process	34/5383	50/14150	1.65E-05	0.000325579	ENSG00000067225/ENSG00000143799/ENSG00000179091/ENSG00000106617/ENSG00000074800/ENSG00000153823/ENSG00000099624/ENSG00000241468/ENSG00000165283/ENSG00000154723/ENSG00000241837/ENSG00000116459/ENSG00000152234/ENSG00000033627/ENSG00000124172/ENSG00000149925/ENSG00000004864/ENSG00000105329/ENSG00000168610/ENSG00000135940/ENSG00000228253/ENSG00000165280/ENSG00000110955/ENSG00000167283/ENSG00000146729…	PKM/PARP1/CYC1/PRKAG2/ENO1/PID1/ATP5D/ATP5J2/STOML2/ATP5J/ATP5O/ATP5F1/ATP5A1/ATP6V0A1/ATP5E/ALDOA/SLC25A13/TGFB1/STAT3/COX5B/MT-ATP8/VCP/ATP5B/ATP5L/NIPSNAP2/SURF1/ATP5G2/UQCC3/CHCHD10/TCIRG1/MT-ATP6/PINK1/ATP5L2/ATP5S	34
BP	GO:0009132	nucleoside diphosphate metabolic process	75/5383	134/14150	1.78E-05	0.000348098	ENSG00000067225/ENSG00000171314/ENSG00000017427/ENSG00000111640/ENSG00000243678/ENSG00000102144/ENSG00000106617/ENSG00000074800/ENSG00000141959/ENSG00000162433/ENSG00000134333/ENSG00000168209/ENSG00000004455/ENSG00000067057/ENSG00000079739/ENSG00000095319/ENSG00000172113/ENSG00000100644/ENSG00000105220/ENSG00000105953/ENSG00000132182/ENSG00000103202/ENSG00000239672/ENSG00000152556/ENSG00000165609…	PKM/PGAM1/IGF1/GAPDH/NME2/PGK1/PRKAG2/ENO1/PFKL/AK4/LDHA/DDIT4/AK2/PFKP/PGM1/NUP188/NME6/HIF1A/GPI/OGDH/NUP210/NME4/NME1/PFKM/NUDT5/TPI1/NUP93/DTYMK/NUP133/GUK1/NUP205/ALDOA/HK1/ALDOC/STAT3/CMPK1/AAAS/NUP37/RAE1/PRKAA2/DLG1/NUP160/DLG2/NDC1/OGT/NUP62/AK1/ENO3/PGM2L1/PRKAG1/ENO2/NUP155/EIF6/BAD/SCRIB/GALK1/HDAC4/NME7/RANBP2/ARNT/PFKFB4/POM121/TPR/PPARA/NUP98/CARD11/NUP54/DHTKD1/TJP2/NUP107/NUP85/H…	75
BP	GO:0040017	positive regulation of locomotion	197/5383	410/14150	1.78E-05	0.000348098	ENSG00000115414/ENSG00000162407/ENSG00000177606/ENSG00000134853/ENSG00000136158/ENSG00000145824/ENSG00000135346/ENSG00000057149/ENSG00000113140/ENSG00000108821/ENSG00000184371/ENSG00000017427/ENSG00000204472/ENSG00000145675/ENSG00000108518/ENSG00000122691/ENSG00000008294/ENSG00000140285/ENSG00000065427/ENSG00000107485/ENSG00000081041/ENSG00000146648/ENSG00000099250/ENSG00000125398/ENSG00000156299…	FN1/PLPP3/JUN/PDGFRA/SPRY2/CXCL14/CGA/SERPINB3/SPARC/COL1A1/CSF1/IGF1/AIF1/PIK3R1/PFN1/TWIST1/SPAG9/FGF7/KARS/GATA3/CXCL2/EGFR/NRP1/SOX9/TIAM1/VPS35/PDCD6/FLNA/CD74/SASH1/RHOB/CYR61/RAC1/ATP7A/THBS4/TUBB2B/DDB1/RIPOR1/C1QBP/RDX/CPNE3/ILK/ATP5A1/HIF1A/RHOD/HRAS/SCARB1/ACTN4/HSPA5/LGALS3/CIB1/NUMB/VPS4A/PODXL/ZC3H12A/BMPR2/HAS2/FGF16/ETS1/MYO1C/RHOA/VEGFB/EDN1/TSG101/NTF3/VEGFA/CXCL12/CXCL1/HDAC7/R…	197
BP	GO:0009185	ribonucleoside diphosphate metabolic process	67/5383	117/14150	1.80E-05	0.000350558	ENSG00000067225/ENSG00000171314/ENSG00000017427/ENSG00000111640/ENSG00000102144/ENSG00000106617/ENSG00000074800/ENSG00000141959/ENSG00000134333/ENSG00000168209/ENSG00000004455/ENSG00000067057/ENSG00000079739/ENSG00000095319/ENSG00000100644/ENSG00000105220/ENSG00000105953/ENSG00000132182/ENSG00000152556/ENSG00000165609/ENSG00000111669/ENSG00000102900/ENSG00000069248/ENSG00000143774/ENSG00000155561…	PKM/PGAM1/IGF1/GAPDH/PGK1/PRKAG2/ENO1/PFKL/LDHA/DDIT4/AK2/PFKP/PGM1/NUP188/HIF1A/GPI/OGDH/NUP210/PFKM/NUDT5/TPI1/NUP93/NUP133/GUK1/NUP205/ALDOA/HK1/ALDOC/STAT3/AAAS/NUP37/RAE1/PRKAA2/DLG1/NUP160/DLG2/NDC1/OGT/NUP62/AK1/ENO3/PGM2L1/PRKAG1/ENO2/NUP155/EIF6/BAD/SCRIB/GALK1/HDAC4/RANBP2/ARNT/PFKFB4/POM121/TPR/PPARA/NUP98/CARD11/NUP54/DHTKD1/TJP2/NUP107/NUP85/HK2/ENTPD5/NUDT18/SIRT6	67
BP	GO:0042180	cellular ketone metabolic process	111/5383	213/14150	1.83E-05	0.00035483	ENSG00000120738/ENSG00000085662/ENSG00000115919/ENSG00000126368/ENSG00000105974/ENSG00000122691/ENSG00000125166/ENSG00000181019/ENSG00000119508/ENSG00000106617/ENSG00000124767/ENSG00000185627/ENSG00000136930/ENSG00000126067/ENSG00000108344/ENSG00000155096/ENSG00000142507/ENSG00000196498/ENSG00000145861/ENSG00000163050/ENSG00000159228/ENSG00000161057/ENSG00000159352/ENSG00000105220/ENSG00000053371…	EGR1/AKR1B1/KYNU/NR1D1/CAV1/TWIST1/GOT2/NQO1/NR4A3/PRKAG2/GLO1/PSMD13/PSMB7/PSMB2/PSMD3/AZIN1/PSMB6/NCOR2/C1QTNF2/COQ8A/CBR1/PSMC2/PSMD4/GPI/AKR7A2/PSMA1/PSMD2/CPT1A/PSMC3/PSMD14/DLD/PSMD1/AKR1C2/PSMD8/PSMC1/COQ9/COMT/PSMD9/OXCT1/PSMA4/PARK7/PSMD10/DLAT/IRS1/PSMD7/PSMA7/HAGHL/PRKAA2/BMP2/SRD5A1/SNCA/PSMB3/OAZ1/ELOVL5/ADIPOR1/PDHA1/PSME3/AKR1C1/PROX1/INSIG1/TRIB3/NR1H3/PSMA2/EIF6/TYSND1/PSMA5/SEM1…	111
BP	GO:0009135	purine nucleoside diphosphate metabolic process	66/5383	115/14150	1.88E-05	0.000362409	ENSG00000067225/ENSG00000171314/ENSG00000017427/ENSG00000111640/ENSG00000102144/ENSG00000106617/ENSG00000074800/ENSG00000141959/ENSG00000134333/ENSG00000168209/ENSG00000004455/ENSG00000067057/ENSG00000079739/ENSG00000095319/ENSG00000100644/ENSG00000105220/ENSG00000105953/ENSG00000132182/ENSG00000152556/ENSG00000111669/ENSG00000102900/ENSG00000069248/ENSG00000143774/ENSG00000155561/ENSG00000149925…	PKM/PGAM1/IGF1/GAPDH/PGK1/PRKAG2/ENO1/PFKL/LDHA/DDIT4/AK2/PFKP/PGM1/NUP188/HIF1A/GPI/OGDH/NUP210/PFKM/TPI1/NUP93/NUP133/GUK1/NUP205/ALDOA/HK1/ALDOC/STAT3/AAAS/NUP37/RAE1/PRKAA2/DLG1/NUP160/DLG2/NDC1/OGT/NUP62/AK1/ENO3/PGM2L1/PRKAG1/ENO2/NUP155/EIF6/BAD/SCRIB/GALK1/HDAC4/RANBP2/ARNT/PFKFB4/POM121/TPR/PPARA/NUP98/CARD11/NUP54/DHTKD1/TJP2/NUP107/NUP85/HK2/ENTPD5/NUDT18/SIRT6	66
BP	GO:0009179	purine ribonucleoside diphosphate metabolic process	66/5383	115/14150	1.88E-05	0.000362409	ENSG00000067225/ENSG00000171314/ENSG00000017427/ENSG00000111640/ENSG00000102144/ENSG00000106617/ENSG00000074800/ENSG00000141959/ENSG00000134333/ENSG00000168209/ENSG00000004455/ENSG00000067057/ENSG00000079739/ENSG00000095319/ENSG00000100644/ENSG00000105220/ENSG00000105953/ENSG00000132182/ENSG00000152556/ENSG00000111669/ENSG00000102900/ENSG00000069248/ENSG00000143774/ENSG00000155561/ENSG00000149925…	PKM/PGAM1/IGF1/GAPDH/PGK1/PRKAG2/ENO1/PFKL/LDHA/DDIT4/AK2/PFKP/PGM1/NUP188/HIF1A/GPI/OGDH/NUP210/PFKM/TPI1/NUP93/NUP133/GUK1/NUP205/ALDOA/HK1/ALDOC/STAT3/AAAS/NUP37/RAE1/PRKAA2/DLG1/NUP160/DLG2/NDC1/OGT/NUP62/AK1/ENO3/PGM2L1/PRKAG1/ENO2/NUP155/EIF6/BAD/SCRIB/GALK1/HDAC4/RANBP2/ARNT/PFKFB4/POM121/TPR/PPARA/NUP98/CARD11/NUP54/DHTKD1/TJP2/NUP107/NUP85/HK2/ENTPD5/NUDT18/SIRT6	66
BP	GO:0044089	positive regulation of cellular component biogenesis	213/5383	448/14150	1.95E-05	0.000374749	ENSG00000177606/ENSG00000104332/ENSG00000185070/ENSG00000113657/ENSG00000148180/ENSG00000169756/ENSG00000141682/ENSG00000143799/ENSG00000116741/ENSG00000105974/ENSG00000108518/ENSG00000122691/ENSG00000167965/ENSG00000075618/ENSG00000132383/ENSG00000070087/ENSG00000125968/ENSG00000125398/ENSG00000128283/ENSG00000184640/ENSG00000119729/ENSG00000213465/ENSG00000100387/ENSG00000120896/ENSG00000075785…	JUN/SFRP1/FLRT2/DPYSL3/GSN/LIMS1/PMAIP1/PARP1/RGS2/CAV1/PFN1/TWIST1/MLST8/FSCN1/RPA1/PFN2/ID1/SOX9/CDC42EP1/SEPT9/RHOQ/ARL2/RBX1/SORBS3/RAB7A/HSF1/CORO1B/RAC1/ATP7A/UBE2V2/NTRK2/DDB1/FLOT1/ARPC1B/HSPA1B/PSMC2/ARPC1A/HRAS/ERCC1/PSMC3/BRK1/CDT1/VPS4A/ESR1/STUB1/WASF2/RPA3/PIH1D1/MYO1C/RHOA/FAF1/EDN1/TSG101/SUMO1/VEGFA/PSMC1/SCIN/ROCK1/CYFIP1/SLF1/RPS3/TGFB1/VPS37B/TRABD2A/DYNC1H1/ARPC3/BAIAP2/WASHC…	213
BP	GO:0043543	protein acylation	105/5383	200/14150	2.02E-05	0.00038724	ENSG00000122691/ENSG00000100425/ENSG00000196591/ENSG00000107485/ENSG00000171148/ENSG00000175792/ENSG00000119335/ENSG00000135999/ENSG00000172534/ENSG00000102030/ENSG00000124253/ENSG00000120616/ENSG00000146701/ENSG00000114166/ENSG00000066336/ENSG00000101189/ENSG00000124422/ENSG00000135441/ENSG00000104872/ENSG00000178913/ENSG00000117505/ENSG00000071655/ENSG00000120071/ENSG00000116288/ENSG00000105329…	TWIST1/BRD1/HDAC2/GATA3/TADA3/RUVBL1/SET/EPC2/HCFC1/NAA10/PCK1/EPC1/MDH2/KAT2B/SPI1/MRGBP/USP22/BLOC1S1/PIH1D1/TAF7/DR1/MBD3/KANSL1/PARK7/TGFB1/MCRS1/WBP2/YEATS4/BRD7/NCOA1/POLE3/WDR5/NAA50/TAF10/KANSL2/SMARCB1/TAF9/SNCA/RUVBL2/OGT/ESCO2/EID1/PCGF2/MAPK3/KAT6B/NOC2L/ACTL6A/NAA20/ZDHHC5/HNF1A/SOX4/KAT5/ZDHHC9/MED24/BRD8/HAT1/POLE4/NAA60/KAT7/SIRT1/MSL1/ESCO1/ZDHHC3/KAT2A/EP300/NMT1/PORCN/GTF3C4/AT…	105
BP	GO:0071453	cellular response to oxygen levels	109/5383	209/14150	2.07E-05	0.000395575	ENSG00000120738/ENSG00000104332/ENSG00000185650/ENSG00000069667/ENSG00000103363/ENSG00000105894/ENSG00000136997/ENSG00000141682/ENSG00000105974/ENSG00000122691/ENSG00000184216/ENSG00000102144/ENSG00000187840/ENSG00000215021/ENSG00000150991/ENSG00000113742/ENSG00000170315/ENSG00000074800/ENSG00000185627/ENSG00000136930/ENSG00000126067/ENSG00000100387/ENSG00000108344/ENSG00000165240/ENSG00000142507…	EGR1/SFRP1/ZFP36L1/RORA/ELOB/PTN/MYC/PMAIP1/CAV1/TWIST1/IRAK1/PGK1/EIF4EBP1/PHB2/UBC/CPEB4/UBB/ENO1/PSMD13/PSMB7/PSMB2/RBX1/PSMD3/ATP7A/PSMB6/PCK1/CD34/PSMC2/HIF1A/PSMD4/SLC29A1/UBQLN1/PSMA1/PSMD2/PSMC3/CHCHD2/PSMD14/ATP6V0D1/HIGD1A/ATP6V1A/TMBIM6/PSMD1/NDRG1/EDN1/BNIP3L/VEGFA/PSMD8/PSMC1/PSMD9/PSMA4/PSMD10/BNIP3/CPEB2/PSMD7/PSMA7/BBC3/RPS27A/NOP53/EGLN1/ATP6AP1/ACAA2/PSMB3/ATP6V1G1/PSME3/RBPJ/TP…	109
BP	GO:0070301	cellular response to hydrogen peroxide	49/5383	80/14150	2.10E-05	0.000399363	ENSG00000136826/ENSG00000127528/ENSG00000085662/ENSG00000132510/ENSG00000196591/ENSG00000119508/ENSG00000126602/ENSG00000143878/ENSG00000185122/ENSG00000183010/ENSG00000138061/ENSG00000136810/ENSG00000102900/ENSG00000134954/ENSG00000115694/ENSG00000149273/ENSG00000116288/ENSG00000176171/ENSG00000136244/ENSG00000105976/ENSG00000011485/ENSG00000213015/ENSG00000132646/ENSG00000197746/ENSG00000165060…	KLF4/KLF2/AKR1B1/KDM6B/HDAC2/NR4A3/TRAP1/RHOB/HSF1/PYCR1/CYP1B1/TXN/NUP93/ETS1/STK25/RPS3/PARK7/BNIP3/IL6/MET/PPP5C/ZNF580/PCNA/PSAP/FXN/NET1/PCGF2/TNFAIP3/AXL/PAWR/CST3/PPIF/ABL1/MDM2/LCN2/STK26/SIRT1/ENDOG/CDK1/APEX1/CBX8/HSPH1/GPR37/RELA/FOXO1/PINK1/EZH2/ECT2/FOXO3	49
BP	GO:0061418	regulation of transcription from RNA polymerase II promoter in response to hypoxia	48/5383	78/14150	2.13E-05	0.000402179	ENSG00000120738/ENSG00000103363/ENSG00000150991/ENSG00000170315/ENSG00000185627/ENSG00000136930/ENSG00000126067/ENSG00000100387/ENSG00000108344/ENSG00000142507/ENSG00000161057/ENSG00000100644/ENSG00000159352/ENSG00000129084/ENSG00000175166/ENSG00000165916/ENSG00000115233/ENSG00000181061/ENSG00000173692/ENSG00000112715/ENSG00000099341/ENSG00000100764/ENSG00000110801/ENSG00000041357/ENSG00000101843…	EGR1/ELOB/UBC/UBB/PSMD13/PSMB7/PSMB2/RBX1/PSMD3/PSMB6/PSMC2/HIF1A/PSMD4/PSMA1/PSMD2/PSMC3/PSMD14/HIGD1A/PSMD1/VEGFA/PSMD8/PSMC1/PSMD9/PSMA4/PSMD10/PSMD7/PSMA7/RPS27A/EGLN1/PSMB3/PSME3/RBPJ/UBA52/PSMA2/PSMA5/SEM1/PSMB9/UBE2D3/PSMC5/BACH1/EP300/PSMF1/ARNT/PSMB8/UBE2D1/CREBBP/UBE2D2/PSMB1	48
BP	GO:1902581	multi-organism cellular localization	41/5383	64/14150	2.13E-05	0.000402179	ENSG00000150991/ENSG00000170315/ENSG00000130303/ENSG00000075785/ENSG00000108424/ENSG00000095319/ENSG00000132182/ENSG00000132341/ENSG00000160948/ENSG00000102900/ENSG00000069248/ENSG00000163634/ENSG00000155561/ENSG00000074319/ENSG00000139722/ENSG00000094914/ENSG00000075188/ENSG00000101146/ENSG00000131652/ENSG00000143947/ENSG00000030066/ENSG00000058804/ENSG00000186432/ENSG00000213024/ENSG00000113569…	UBC/UBB/BST2/RAB7A/KPNB1/NUP188/NUP210/RAN/VPS28/NUP93/NUP133/THOC7/NUP205/TSG101/VPS37B/AAAS/NUP37/RAE1/THOC6/RPS27A/NUP160/NDC1/KPNA4/NUP62/NUP155/DDX39B/UBA52/TRIM15/KPNA3/THOC5/RANBP2/VPS37C/POM121/TPR/NUP98/NUP54/MVB12A/XPO1/NUP107/NUP85/FMR1	41
BP	GO:1902583	multi-organism intracellular transport	41/5383	64/14150	2.13E-05	0.000402179	ENSG00000150991/ENSG00000170315/ENSG00000130303/ENSG00000075785/ENSG00000108424/ENSG00000095319/ENSG00000132182/ENSG00000132341/ENSG00000160948/ENSG00000102900/ENSG00000069248/ENSG00000163634/ENSG00000155561/ENSG00000074319/ENSG00000139722/ENSG00000094914/ENSG00000075188/ENSG00000101146/ENSG00000131652/ENSG00000143947/ENSG00000030066/ENSG00000058804/ENSG00000186432/ENSG00000213024/ENSG00000113569…	UBC/UBB/BST2/RAB7A/KPNB1/NUP188/NUP210/RAN/VPS28/NUP93/NUP133/THOC7/NUP205/TSG101/VPS37B/AAAS/NUP37/RAE1/THOC6/RPS27A/NUP160/NDC1/KPNA4/NUP62/NUP155/DDX39B/UBA52/TRIM15/KPNA3/THOC5/RANBP2/VPS37C/POM121/TPR/NUP98/NUP54/MVB12A/XPO1/NUP107/NUP85/FMR1	41
BP	GO:0016573	histone acetylation	78/5383	141/14150	2.15E-05	0.000404096	ENSG00000122691/ENSG00000100425/ENSG00000107485/ENSG00000171148/ENSG00000175792/ENSG00000119335/ENSG00000135999/ENSG00000172534/ENSG00000120616/ENSG00000114166/ENSG00000066336/ENSG00000101189/ENSG00000124422/ENSG00000104872/ENSG00000178913/ENSG00000117505/ENSG00000071655/ENSG00000120071/ENSG00000105329/ENSG00000187778/ENSG00000132471/ENSG00000127337/ENSG00000166164/ENSG00000084676/ENSG00000148229…	TWIST1/BRD1/GATA3/TADA3/RUVBL1/SET/EPC2/HCFC1/EPC1/KAT2B/SPI1/MRGBP/USP22/PIH1D1/TAF7/DR1/MBD3/KANSL1/TGFB1/MCRS1/WBP2/YEATS4/BRD7/NCOA1/POLE3/WDR5/NAA50/TAF10/KANSL2/SMARCB1/TAF9/SNCA/RUVBL2/OGT/EID1/PCGF2/MAPK3/KAT6B/NOC2L/ACTL6A/HNF1A/KAT5/MED24/BRD8/HAT1/POLE4/NAA60/KAT7/SIRT1/MSL1/KAT2A/EP300/GTF3C4/ATF2/IL1B/SNAI2/TRRAP/CREBBP/RPS6KA4/SUPT7L/DMAP1/CPA4/ISL1/MORF4L2/TAF12/CDYL/SUPT3H/JADE3/C…	78
BP	GO:0046794	transport of virus	42/5383	66/14150	2.16E-05	0.000404096	ENSG00000105974/ENSG00000150991/ENSG00000170315/ENSG00000130303/ENSG00000108424/ENSG00000095319/ENSG00000132182/ENSG00000132341/ENSG00000160948/ENSG00000102900/ENSG00000069248/ENSG00000163634/ENSG00000155561/ENSG00000074319/ENSG00000139722/ENSG00000105971/ENSG00000094914/ENSG00000075188/ENSG00000101146/ENSG00000131652/ENSG00000143947/ENSG00000030066/ENSG00000058804/ENSG00000186432/ENSG00000213024…	CAV1/UBC/UBB/BST2/KPNB1/NUP188/NUP210/RAN/VPS28/NUP93/NUP133/THOC7/NUP205/TSG101/VPS37B/CAV2/AAAS/NUP37/RAE1/THOC6/RPS27A/NUP160/NDC1/KPNA4/NUP62/NUP155/DDX39B/UBA52/TRIM15/KPNA3/THOC5/RANBP2/VPS37C/POM121/TPR/NUP98/NUP54/MVB12A/XPO1/NUP107/NUP85/FMR1	42
BP	GO:1903008	organelle disassembly	62/5383	107/14150	2.22E-05	0.00041386	ENSG00000175792/ENSG00000108107/ENSG00000213585/ENSG00000161011/ENSG00000157954/ENSG00000100644/ENSG00000139112/ENSG00000165775/ENSG00000148187/ENSG00000110931/ENSG00000196683/ENSG00000104765/ENSG00000143575/ENSG00000116288/ENSG00000196998/ENSG00000176171/ENSG00000214253/ENSG00000084463/ENSG00000198911/ENSG00000159363/ENSG00000105401/ENSG00000130770/ENSG00000085733/ENSG00000023287/ENSG00000170296…	RUVBL1/RPL28/VDAC1/SQSTM1/WIPI2/HIF1A/GABARAPL1/FUNDC2/MRRF/CAMKK2/TOMM7/BNIP3L/HAX1/PARK7/WDR45/BNIP3/FIS1/WBP11/SREBF2/ATP13A2/CDC37/ATPIF1/CTTN/RB1CC1/GABARAP/ATG3/USP36/ACTL6A/FZD5/DENR/ATG9A/MUL1/MFN2/MCTS1/EIF2D/ATG13/SREBF1/CDK1/PLK3/KAT2A/RETREG1/WDR45B/TSPO/PELO/KIF5B/FBXW7/ATG4B/WDR75/VRK1/FBXO7/PINK1/CLEC16A/ATG7/HTRA2/OPTN/ATG4C/MAP1LC3B/RNF41/HK2/POLR3A/GSK3A/MTIF2	62
BP	GO:0009266	response to temperature stimulus	110/5383	212/14150	2.54E-05	0.000470689	ENSG00000170345/ENSG00000162783/ENSG00000017427/ENSG00000109846/ENSG00000167965/ENSG00000196591/ENSG00000184216/ENSG00000132383/ENSG00000160113/ENSG00000086061/ENSG00000249915/ENSG00000100906/ENSG00000162616/ENSG00000185122/ENSG00000004478/ENSG00000174059/ENSG00000095319/ENSG00000110958/ENSG00000173110/ENSG00000204388/ENSG00000132182/ENSG00000144381/ENSG00000142168/ENSG00000106399/ENSG00000196468…	FOS/IER5/IGF1/CRYAB/MLST8/HDAC2/IRAK1/RPA1/NR2F6/DNAJA1/PDCD6/NFKBIA/DNAJB4/HSF1/FKBP4/CD34/NUP188/PTGES3/HSPA6/HSPA1B/NUP210/HSPD1/SOD1/RPA3/FGF16/NUP93/CCAR2/NUP133/NUP205/SUMO1/THRA/CXCL12/MAPK1/HIKESHI/LYN/C8orf4/SOD2/IL6/AAAS/HSBP1/MYOF/NUP37/HSP90AA1/RAE1/EIF2AK4/EIF2S1/NUP160/NDC1/CHORDC1/NUP62/TGFB1I1/MAPK3/NUP155/DNAJC3/UCP2/DAXX/EIF2B3/RPA2/EIF2B1/ARRB2/ERO1A/ACADVL/HSP90AB1/RPS6KB1/DNA…	110
BP	GO:0010821	regulation of mitochondrion organization	110/5383	212/14150	2.54E-05	0.000470689	ENSG00000017427/ENSG00000141682/ENSG00000168958/ENSG00000166913/ENSG00000153823/ENSG00000069329/ENSG00000165283/ENSG00000136930/ENSG00000175792/ENSG00000108107/ENSG00000121858/ENSG00000213585/ENSG00000114315/ENSG00000161011/ENSG00000142230/ENSG00000203485/ENSG00000108828/ENSG00000100644/ENSG00000169230/ENSG00000148154/ENSG00000134308/ENSG00000196365/ENSG00000005022/ENSG00000256053/ENSG00000110931…	IGF1/PMAIP1/MFF/YWHAB/PID1/VPS35/STOML2/PSMB7/RUVBL1/RPL28/TNFSF10/VDAC1/HES1/SQSTM1/SAE1/INF2/VAT1/HIF1A/PRELID1/UGCG/YWHAQ/LONP1/SLC25A5/APOPT1/CAMKK2/TOMM7/BNIP3L/HAX1/PSMD8/WDR46/ARIH2/PARK7/PSMD10/UBE2J2/BNIP3/GPX1/FIS1/BID/PEMT/BBC3/WBP11/SREBF2/ATP13A2/YWHAG/CDC37/ATPIF1/ACAA2/MICALL2/FXN/CTTN/BIK/USP36/TP53/ACTL6A/FZD5/MYO19/BAD/PPIF/TFDP1/DYNLL2/ARRB2/GOLPH3/MUL1/BCL2L1/MFN2/WDR35/PDCD5/…	110
BP	GO:0030308	negative regulation of cell growth	81/5383	148/14150	2.55E-05	0.000470689	ENSG00000145423/ENSG00000104332/ENSG00000006652/ENSG00000215301/ENSG00000105568/ENSG00000127616/ENSG00000022267/ENSG00000109846/ENSG00000053108/ENSG00000186010/ENSG00000184347/ENSG00000122641/ENSG00000143537/ENSG00000119866/ENSG00000099250/ENSG00000130303/ENSG00000074800/ENSG00000152661/ENSG00000131238/ENSG00000167085/ENSG00000149547/ENSG00000118785/ENSG00000184205/ENSG00000130766/ENSG00000204388…	SFRP2/SFRP1/IFRD1/DDX3X/PPP2R1A/SMARCA4/FHL1/CRYAB/FSTL4/NDUFA13/SLIT3/INHBA/ADAM15/BCL11A/NRP1/BST2/ENO1/GJA1/PPT1/PHB/EI24/SPP1/TSPYL2/SESN2/HSPA1B/BTG1/NME6/BCL6/NDRG3/G6PD/CCDC85B/BMPR2/CCAR2/SEMA3F/SERTAD3/RTN4/TGFB1/SERTAD1/NTN1/GAL/DCUN1D3/NDUFS3/ADIPOR1/WNT11/CDHR2/CDKN2A/ESR2/HYAL2/TP53/ST7L/SCGB3A1/FGF13/NPR1/ING1/MUL1/RGMA/SLIT2/SIRT1/PPP2CA/PTPRJ/SMARCA2/ULK2/RBBP7/CDKN1A/BCL2/NOV/TGF…	81
BP	GO:0043254	regulation of protein complex assembly	176/5383	363/14150	2.59E-05	0.000477555	ENSG00000177606/ENSG00000115306/ENSG00000215301/ENSG00000148180/ENSG00000141682/ENSG00000143799/ENSG00000116741/ENSG00000109846/ENSG00000108518/ENSG00000122691/ENSG00000167965/ENSG00000075618/ENSG00000132383/ENSG00000187840/ENSG00000070087/ENSG00000069329/ENSG00000128283/ENSG00000077549/ENSG00000213465/ENSG00000100387/ENSG00000171522/ENSG00000042493/ENSG00000172534/ENSG00000124225/ENSG00000172725…	JUN/SPTBN1/DDX3X/GSN/PMAIP1/PARP1/RGS2/CRYAB/PFN1/TWIST1/MLST8/FSCN1/RPA1/EIF4EBP1/PFN2/VPS35/CDC42EP1/CAPZB/ARL2/RBX1/PTGER4/CAPG/HCFC1/PMEPA1/CORO1B/RAC1/FKBP4/CAPZA2/DDB1/ARPC1B/ARHGAP18/RDX/HSPA1B/PSMC2/ARPC1A/ERCC1/VDAC2/TMOD3/PSMC3/BRK1/CDT1/ESR1/STUB1/NAPA/RPA3/PIH1D1/TAF7/MYO1C/FAF1/SUMO1/HAX1/THRA/VEGFA/PSMC1/SCIN/CYFIP1/SLF1/RPS3/PARK7/PTPN11/TGFB1/TRABD2A/ARPC3/BAIAP2/DACT1/WASHC2C/BID…	176
BP	GO:0035194	posttranscriptional gene silencing by RNA	74/5383	133/14150	2.66E-05	0.000487926	ENSG00000128016/ENSG00000108654/ENSG00000099817/ENSG00000146648/ENSG00000177700/ENSG00000126934/ENSG00000138814/ENSG00000196498/ENSG00000198791/ENSG00000095319/ENSG00000132182/ENSG00000132341/ENSG00000155508/ENSG00000091831/ENSG00000168002/ENSG00000163874/ENSG00000102900/ENSG00000136937/ENSG00000069248/ENSG00000113360/ENSG00000197061/ENSG00000155561/ENSG00000276966/ENSG00000123908/ENSG00000124571…	ZFP36/DDX5/POLR2E/EGFR/POLR2L/MAP2K2/PPP3CA/NCOR2/CNOT7/NUP188/NUP210/RAN/CNOT8/ESR1/POLR2G/ZC3H12A/NUP93/NCBP1/NUP133/DROSHA/HIST1H4C/NUP205/HIST1H4E/AGO2/XPO5/TSNAX/MAP2K1/TGFB1/STAT3/ADAR/AAAS/POLR2A/EIF4G1/NUP37/RAE1/NUP160/TNRC6B/NDC1/NUP62/H3F3A/ZCCHC11/NUP155/SMAD2/EIF6/IPO8/POLR2H/CELF1/HIST1H4A/ELAVL1/RANBP2/MYCN/CNOT1/MAEL/HIST1H3B/PRKRA/POLR2I/POLR2C/POM121/TPR/NUP98/NUP54/POLR2J/HIST4…	74
BP	GO:0071417	cellular response to organonitrogen compound	219/5383	464/14150	2.70E-05	0.000494748	ENSG00000136826/ENSG00000120738/ENSG00000166147/ENSG00000168542/ENSG00000104332/ENSG00000164692/ENSG00000134853/ENSG00000127528/ENSG00000185650/ENSG00000115461/ENSG00000085662/ENSG00000108821/ENSG00000173473/ENSG00000204262/ENSG00000253729/ENSG00000067225/ENSG00000204472/ENSG00000143799/ENSG00000087245/ENSG00000172354/ENSG00000112576/ENSG00000123358/ENSG00000105974/ENSG00000116473/ENSG00000145675…	KLF4/EGR1/FBN1/COL3A1/SFRP1/COL1A2/PDGFRA/KLF2/ZFP36L1/IGFBP5/AKR1B1/COL1A1/SMARCC1/COL5A2/PRKDC/PKM/AIF1/PARP1/MMP2/GNB2/CCND3/NR4A1/CAV1/RAP1A/PIK3R1/LAMTOR1/FYN/KLF3/SOCS3/HDAC2/EIF4EBP1/NDEL1/EGFR/IPO5/JUP/SESN3/BCL11A/NR4A3/CPEB4/ID1/SOX9/CDK4/PRKAR2A/PID1/GSTP1/CPS1/KCNQ1/RHOQ/NR4A2/CEBPB/CAPN2/PIK3R3/APRT/HSF1/FOLR1/ATP7A/DNMT1/NTRK2/PCK1/PTPN1/SESN2/LARP1/PCSK9/KLF10/ATP6V0A1/KAT2B/TIMELE…	219
BP	GO:0018393	internal peptidyl-lysine acetylation	79/5383	144/14150	2.85E-05	0.000519294	ENSG00000122691/ENSG00000100425/ENSG00000107485/ENSG00000171148/ENSG00000175792/ENSG00000119335/ENSG00000135999/ENSG00000172534/ENSG00000120616/ENSG00000114166/ENSG00000066336/ENSG00000101189/ENSG00000124422/ENSG00000104872/ENSG00000178913/ENSG00000117505/ENSG00000071655/ENSG00000120071/ENSG00000105329/ENSG00000187778/ENSG00000132471/ENSG00000127337/ENSG00000166164/ENSG00000084676/ENSG00000148229…	TWIST1/BRD1/GATA3/TADA3/RUVBL1/SET/EPC2/HCFC1/EPC1/KAT2B/SPI1/MRGBP/USP22/PIH1D1/TAF7/DR1/MBD3/KANSL1/TGFB1/MCRS1/WBP2/YEATS4/BRD7/NCOA1/POLE3/WDR5/NAA50/TAF10/KANSL2/SMARCB1/TAF9/SNCA/RUVBL2/OGT/EID1/PCGF2/MAPK3/KAT6B/NOC2L/ACTL6A/HNF1A/KAT5/MED24/BRD8/HAT1/POLE4/NAA60/KAT7/SIRT1/MSL1/KAT2A/EP300/GTF3C4/ATF2/IL1B/SNAI2/TRRAP/CREBBP/RPS6KA4/SUPT7L/DMAP1/CPA4/ISL1/MORF4L2/TAF12/CDYL/BAG6/SUPT3H/JA…	79
BP	GO:1902750	negative regulation of cell cycle G2/M phase transition	54/5383	91/14150	2.95E-05	0.000534087	ENSG00000022267/ENSG00000150991/ENSG00000170315/ENSG00000185627/ENSG00000136930/ENSG00000113648/ENSG00000126067/ENSG00000100387/ENSG00000108344/ENSG00000159593/ENSG00000142507/ENSG00000161057/ENSG00000159352/ENSG00000129084/ENSG00000175166/ENSG00000165916/ENSG00000132612/ENSG00000115233/ENSG00000113558/ENSG00000173692/ENSG00000099341/ENSG00000100764/ENSG00000110801/ENSG00000041357/ENSG00000101843…	FHL1/UBC/UBB/PSMD13/PSMB7/H2AFY/PSMB2/RBX1/PSMD3/NAE1/PSMB6/PSMC2/PSMD4/PSMA1/PSMD2/PSMC3/VPS4A/PSMD14/SKP1/PSMD1/PSMD8/PSMC1/PSMD9/PSMA4/PSMD10/PSMD7/PSMA7/FANCI/RPS27A/MIIP/NOP53/PSMB3/PSME3/TOPBP1/UBA52/PSMA2/ZNF830/PSMA5/SEM1/PSMB9/CDK1/PSMC5/PSMF1/MRE11/PSMB8/TICRR/AURKB/PSMB1/RAD21/SYF2/HMGA2/TAOK3/ZFYVE19/CLSPN	54
BP	GO:2001243	negative regulation of intrinsic apoptotic signaling pathway	54/5383	91/14150	2.95E-05	0.000534087	ENSG00000145423/ENSG00000215301/ENSG00000157613/ENSG00000186010/ENSG00000240972/ENSG00000126602/ENSG00000074800/ENSG00000086061/ENSG00000019582/ENSG00000178719/ENSG00000196396/ENSG00000100644/ENSG00000004487/ENSG00000165637/ENSG00000147140/ENSG00000139644/ENSG00000158941/ENSG00000107562/ENSG00000143384/ENSG00000116288/ENSG00000233276/ENSG00000112096/ENSG00000015475/ENSG00000273841/ENSG00000213619…	SFRP2/DDX3X/CREB3L1/NDUFA13/MIF/TRAP1/ENO1/DNAJA1/CD74/GRINA/PTPN1/HIF1A/KDM1A/VDAC2/NONO/TMBIM6/CCAR2/CXCL12/MCL1/PARK7/GPX1/SOD2/BID/TAF9/NDUFS3/ACKR3/NOC2L/PPIF/MDM2/BCL2L1/TXNDC12/YBX3/SIRT1/PTTG1IP/CLU/BCL2/NOL3/HSPH1/PLAUR/AKT1/SNAI2/HSPA1A/CREB3/PINK1/BCL2L2/HTRA2/ING2/BCL2L12/SNAI1/URI1/HERPUD1/HELLS/TMEM161A/MUC1	54
BP	GO:0006323	DNA packaging	94/5383	177/14150	2.99E-05	0.000540574	ENSG00000073111/ENSG00000137309/ENSG00000125398/ENSG00000175792/ENSG00000113648/ENSG00000119335/ENSG00000102030/ENSG00000184205/ENSG00000184897/ENSG00000275713/ENSG00000189060/ENSG00000158373/ENSG00000136938/ENSG00000197061/ENSG00000276966/ENSG00000062650/ENSG00000162521/ENSG00000136824/ENSG00000168298/ENSG00000151503/ENSG00000233822/ENSG00000169689/ENSG00000104147/ENSG00000175279/ENSG00000205531…	MCM2/HMGA1/SOX9/RUVBL1/H2AFY/SET/NAA10/TSPYL2/H1FX/HIST1H2BH/H1F0/HIST1H2BD/ANP32B/HIST1H4C/HIST1H4E/WAPL/RBBP4/SMC2/HIST1H1E/NCAPD3/HIST1H2BN/CENPX/OIP5/CENPS/NAP1L4/NCAPD2/H3F3A/HIST2H2BE/CENPN/NPM1/CDKN2A/CENPW/HIST1H1C/IPO4/KAT6B/TP53/NOC2L/H2AFX/DAXX/CHMP1A/TOP2A/HIST1H2BG/CENPH/HAT1/HIST1H1A/GATAD1/CENPL/NAA60/CHAF1A/HIST1H4A/CDK1/RBBP7/HIST1H2BE/CENPV/NCAPH2/ACIN1/CENPC/BRD2/MIS18A/UBN1/AS…	94
BP	GO:0043467	regulation of generation of precursor metabolites and energy	64/5383	112/14150	3.01E-05	0.000542244	ENSG00000171314/ENSG00000017427/ENSG00000106617/ENSG00000126602/ENSG00000179271/ENSG00000168209/ENSG00000165240/ENSG00000145861/ENSG00000095319/ENSG00000100644/ENSG00000132182/ENSG00000169230/ENSG00000122873/ENSG00000102900/ENSG00000069248/ENSG00000155561/ENSG00000127334/ENSG00000213639/ENSG00000116288/ENSG00000176171/ENSG00000168610/ENSG00000169047/ENSG00000094914/ENSG00000075188/ENSG00000101146…	PGAM1/IGF1/PRKAG2/TRAP1/GADD45GIP1/DDIT4/ATP7A/C1QTNF2/NUP188/HIF1A/NUP210/PRELID1/CISD1/NUP93/NUP133/NUP205/DYRK2/PPP1CB/PARK7/BNIP3/STAT3/IRS1/AAAS/NUP37/RAE1/PRKAA2/NUP160/NOP53/SNCA/NDC1/OGT/NUP62/PRKAG1/NUP155/VCP/EIF6/PPIF/EPM2AIP1/SLC25A23/PHKG2/CDK1/DNAJC15/HDAC4/RANBP2/INPP5K/ARNT/PFKFB4/AKT1/PPP1R3D/POM121/TPR/PPARA/NUP98/NUP54/PINK1/NUP107/MTOR/GSK3B/NUP85/HMGB1/GSK3A/NOA1/ENTPD5/SIRT6	64
BP	GO:0010972	negative regulation of G2/M transition of mitotic cell cycle	53/5383	89/14150	3.03E-05	0.000544981	ENSG00000022267/ENSG00000150991/ENSG00000170315/ENSG00000185627/ENSG00000136930/ENSG00000126067/ENSG00000100387/ENSG00000108344/ENSG00000159593/ENSG00000142507/ENSG00000161057/ENSG00000159352/ENSG00000129084/ENSG00000175166/ENSG00000165916/ENSG00000132612/ENSG00000115233/ENSG00000113558/ENSG00000173692/ENSG00000099341/ENSG00000100764/ENSG00000110801/ENSG00000041357/ENSG00000101843/ENSG00000103035…	FHL1/UBC/UBB/PSMD13/PSMB7/PSMB2/RBX1/PSMD3/NAE1/PSMB6/PSMC2/PSMD4/PSMA1/PSMD2/PSMC3/VPS4A/PSMD14/SKP1/PSMD1/PSMD8/PSMC1/PSMD9/PSMA4/PSMD10/PSMD7/PSMA7/FANCI/RPS27A/MIIP/NOP53/PSMB3/PSME3/TOPBP1/UBA52/PSMA2/ZNF830/PSMA5/SEM1/PSMB9/CDK1/PSMC5/PSMF1/MRE11/PSMB8/TICRR/AURKB/PSMB1/RAD21/SYF2/HMGA2/TAOK3/ZFYVE19/CLSPN	53
BP	GO:0032970	regulation of actin filament-based process	151/5383	306/14150	3.09E-05	0.000552607	ENSG00000144339/ENSG00000104332/ENSG00000134853/ENSG00000115306/ENSG00000148180/ENSG00000105974/ENSG00000145675/ENSG00000108518/ENSG00000167965/ENSG00000046604/ENSG00000075618/ENSG00000173801/ENSG00000070087/ENSG00000172757/ENSG00000125968/ENSG00000130303/ENSG00000128283/ENSG00000077549/ENSG00000119729/ENSG00000196924/ENSG00000171522/ENSG00000042493/ENSG00000120896/ENSG00000172725/ENSG00000136238…	TMEFF2/SFRP1/PDGFRA/SPTBN1/GSN/CAV1/PIK3R1/PFN1/MLST8/DSG2/FSCN1/JUP/PFN2/CFL1/ID1/BST2/CDC42EP1/CAPZB/RHOQ/FLNA/PTGER4/CAPG/SORBS3/CORO1B/RAC1/CAPZA2/DSTN/ARPC1B/ARHGAP18/RDX/ILK/WDR1/GPM6B/ARPC1A/RHOD/HRAS/MYH9/NEB/TMOD3/BRK1/WASF2/MYO1C/RHOA/ATP1A1/EDN1/NTF3/SUMO1/HAX1/CXCL12/DIXDC1/SCIN/ROCK1/CYFIP1/TGFB1/AKAP13/ARPC3/BAIAP2/WASHC2C/MET/DLG1/CNN2/ACTN2/TWF1/ARPC5/STMN1/CTTN/SH3BGRL3/SRI/WNT11…	151
BP	GO:0019081	viral translation	13/5383	14/14150	3.14E-05	0.000560223	ENSG00000106263/ENSG00000100129/ENSG00000135829/ENSG00000130811/ENSG00000100353/ENSG00000197111/ENSG00000011304/ENSG00000138385/ENSG00000128829/ENSG00000139726/ENSG00000232119/ENSG00000143486/ENSG00000107581	EIF3B/EIF3L/DHX9/EIF3G/EIF3D/PCBP2/PTBP1/SSB/EIF2AK4/DENR/MCTS1/EIF2D/EIF3A	13
BP	GO:0031497	chromatin assembly	77/5383	140/14150	3.18E-05	0.000563566	ENSG00000073111/ENSG00000137309/ENSG00000125398/ENSG00000175792/ENSG00000113648/ENSG00000119335/ENSG00000184205/ENSG00000184897/ENSG00000275713/ENSG00000189060/ENSG00000158373/ENSG00000136938/ENSG00000197061/ENSG00000276966/ENSG00000162521/ENSG00000168298/ENSG00000233822/ENSG00000169689/ENSG00000104147/ENSG00000175279/ENSG00000205531/ENSG00000163041/ENSG00000184678/ENSG00000166451/ENSG00000181163…	MCM2/HMGA1/SOX9/RUVBL1/H2AFY/SET/TSPYL2/H1FX/HIST1H2BH/H1F0/HIST1H2BD/ANP32B/HIST1H4C/HIST1H4E/RBBP4/HIST1H1E/HIST1H2BN/CENPX/OIP5/CENPS/NAP1L4/H3F3A/HIST2H2BE/CENPN/NPM1/CDKN2A/CENPW/HIST1H1C/IPO4/KAT6B/TP53/NOC2L/H2AFX/DAXX/HIST1H2BG/CENPH/HAT1/HIST1H1A/GATAD1/CENPL/NAA60/CHAF1A/HIST1H4A/RBBP7/HIST1H2BE/CENPV/CENPC/BRD2/MIS18A/UBN1/ASF1B/HIST1H3B/HIST3H2BB/CHAF1B/TPR/MIS18BP1/HIST1H2BF/CABIN1/A…	77
BP	GO:0051028	mRNA transport	77/5383	140/14150	3.18E-05	0.000563566	ENSG00000185650/ENSG00000115875/ENSG00000111786/ENSG00000185122/ENSG00000095319/ENSG00000188529/ENSG00000132182/ENSG00000102898/ENSG00000163950/ENSG00000157020/ENSG00000100650/ENSG00000102900/ENSG00000136937/ENSG00000069248/ENSG00000163634/ENSG00000197879/ENSG00000205937/ENSG00000138095/ENSG00000155561/ENSG00000091542/ENSG00000151461/ENSG00000124193/ENSG00000119392/ENSG00000088247/ENSG00000123136…	ZFP36L1/SRSF7/SRSF9/HSF1/NUP188/SRSF10/NUP210/NUTF2/SLBP/SEC13/SRSF5/NUP93/NCBP1/NUP133/THOC7/MYO1C/RNPS1/LRPPRC/NUP205/ALKBH5/UPF2/SRSF6/GLE1/KHSRP/DDX39A/EIF5A/AAAS/CPSF4/NUP37/RAE1/THOC6/NUP160/NDC1/NUP62/EIF5AL1/CASC3/QKI/NUP155/DDX39B/RBM8A/HNRNPA1/AGFG1/EIF4E/SEM1/NCBP2/THOC5/SLU7/RANBP17/SARNP/RANBP2/POM121/TPR/CPSF1/NUP98/NUP54/UPF3B/SMG1/SRSF11/SYMPK/HNRNPA3/CPEB1/XPO1/CPSF3/NUP107/MCM3A…	77
BP	GO:0050673	epithelial cell proliferation	157/5383	320/14150	3.20E-05	0.00056468	ENSG00000177606/ENSG00000145423/ENSG00000104332/ENSG00000147862/ENSG00000185650/ENSG00000115461/ENSG00000113140/ENSG00000105894/ENSG00000136997/ENSG00000126368/ENSG00000017427/ENSG00000109321/ENSG00000105810/ENSG00000123358/ENSG00000143867/ENSG00000105974/ENSG00000122691/ENSG00000243678/ENSG00000140285/ENSG00000107485/ENSG00000078098/ENSG00000119138/ENSG00000146648/ENSG00000215021/ENSG00000099250…	JUN/SFRP2/SFRP1/NFIB/ZFP36L1/IGFBP5/SPARC/PTN/MYC/NR1D1/IGF1/AREG/CDK6/NR4A1/OSR1/CAV1/TWIST1/NME2/FGF7/GATA3/FAP/KLF9/EGFR/PHB2/NRP1/STRAP/NR4A3/ID1/SOX9/GJA1/PDCD6/CEBPB/PBLD/CDKN2B/ATP7A/HES1/THBS4/STAT1/PPP1R16B/CD34/OSR2/AIMP1/ATP5A1/HIF1A/HRAS/SCARB1/NOG/NCSTN/EGR3/SOX2/NME1/GPC3/ESR1/ACVR2A/RUNX3/BMPR2/HAS2/VEGFB/ERN1/CCND1/VEGFA/CXCL12/RTN4/SRSF6/FERMT1/HOXA5/MAPK1/DEAF1/MAP2K1/TGFB1/CAV2…	157
BP	GO:0036294	cellular response to decreased oxygen levels	102/5383	195/14150	3.21E-05	0.00056468	ENSG00000120738/ENSG00000104332/ENSG00000185650/ENSG00000069667/ENSG00000103363/ENSG00000105894/ENSG00000136997/ENSG00000141682/ENSG00000122691/ENSG00000184216/ENSG00000102144/ENSG00000187840/ENSG00000215021/ENSG00000150991/ENSG00000113742/ENSG00000170315/ENSG00000074800/ENSG00000185627/ENSG00000136930/ENSG00000126067/ENSG00000100387/ENSG00000108344/ENSG00000165240/ENSG00000142507/ENSG00000124253…	EGR1/SFRP1/ZFP36L1/RORA/ELOB/PTN/MYC/PMAIP1/TWIST1/IRAK1/PGK1/EIF4EBP1/PHB2/UBC/CPEB4/UBB/ENO1/PSMD13/PSMB7/PSMB2/RBX1/PSMD3/ATP7A/PSMB6/PCK1/CD34/PSMC2/HIF1A/PSMD4/SLC29A1/UBQLN1/PSMA1/PSMD2/PSMC3/CHCHD2/PSMD14/HIGD1A/TMBIM6/PSMD1/NDRG1/EDN1/BNIP3L/VEGFA/PSMD8/PSMC1/PSMD9/PSMA4/PSMD10/BNIP3/CPEB2/PSMD7/PSMA7/BBC3/RPS27A/NOP53/EGLN1/ACAA2/PSMB3/PSME3/RBPJ/TP53/UBA52/PSMA2/BAD/MDM2/PSMA5/P4HB/ERO1…	102
BP	GO:0001501	skeletal system development	205/5383	432/14150	3.21E-05	0.00056468	ENSG00000169231/ENSG00000145423/ENSG00000166147/ENSG00000168542/ENSG00000104332/ENSG00000164692/ENSG00000134853/ENSG00000188783/ENSG00000147862/ENSG00000038427/ENSG00000182197/ENSG00000113140/ENSG00000108821/ENSG00000204262/ENSG00000099139/ENSG00000017427/ENSG00000087245/ENSG00000176624/ENSG00000070814/ENSG00000143867/ENSG00000106483/ENSG00000122691/ENSG00000125398/ENSG00000116132/ENSG00000070018…	THBS3/SFRP2/FBN1/COL3A1/SFRP1/COL1A2/PDGFRA/PRELP/NFIB/VCAN/EXT1/SPARC/COL1A1/COL5A2/PCSK5/IGF1/MMP2/MEX3C/TCOF1/OSR1/SFRP4/TWIST1/SOX9/PRRX1/LRP6/ALPL/MTHFD1/PAFAH1B1/RUNX1/PTGER4/PLS3/ENG/TYMS/CYR61/PRDX1/ATP7A/ZFAND5/SERPINH1/CSRNP1/SLC39A1/CARM1/NLE1/OSR2/KLF10/HIF1A/ARID5B/NOG/SHOX2/TBX15/RFLNB/SOX5/AES/NPPC/PITX1/ACVR2A/RUNX3/PAPSS1/NPR3/BMPR2/WASF2/HAS2/HES7/PKD1/RHOA/EDN1/ACD/PKDCC/THRA/S…	205
BP	GO:0033673	negative regulation of kinase activity	122/5383	240/14150	3.26E-05	0.000571544	ENSG00000145423/ENSG00000104332/ENSG00000185070/ENSG00000136158/ENSG00000057149/ENSG00000184545/ENSG00000088992/ENSG00000123143/ENSG00000169727/ENSG00000105568/ENSG00000116717/ENSG00000120129/ENSG00000116741/ENSG00000105974/ENSG00000173334/ENSG00000184557/ENSG00000106617/ENSG00000162545/ENSG00000114302/ENSG00000099860/ENSG00000084207/ENSG00000086061/ENSG00000070018/ENSG00000106819/ENSG00000113648…	SFRP2/SFRP1/FLRT2/SPRY2/SERPINB3/DUSP8/TESC/PKN1/GPS1/PPP2R1A/GADD45A/DUSP1/RGS2/CAV1/TRIB1/SOCS3/PRKAG2/CAMK2N1/PRKAR2A/GADD45B/GSTP1/DNAJA1/LRP6/ASPN/H2AFY/CDKN2B/DUSP2/PKIG/PTPN1/PRDX3/ILK/KAT2B/CSK/CIB1/HIPK3/DVL1/BGN/GPRC5A/TAF7/TSG101/QARS/LYN/PARK7/HEXIM1/IL6/ADAR/MIDN/YWHAG/TFAP4/GGNBP2/VPS25/CHORDC1/NUP62/PRKAR1B/PTK6/NPM1/GPS2/CDKN2A/TNFAIP3/DUSP4/DNAJC3/HYAL2/TRIB3/WNK1/ABL1/PPP1R1B/RB…	122
BP	GO:0032392	DNA geometric change	50/5383	83/14150	3.28E-05	0.000571774	ENSG00000215301/ENSG00000143799/ENSG00000073111/ENSG00000185129/ENSG00000079246/ENSG00000150991/ENSG00000137309/ENSG00000170315/ENSG00000166508/ENSG00000196419/ENSG00000135829/ENSG00000175792/ENSG00000100387/ENSG00000079785/ENSG00000076003/ENSG00000173575/ENSG00000167986/ENSG00000004700/ENSG00000119318/ENSG00000131153/ENSG00000139842/ENSG00000093009/ENSG00000143947/ENSG00000183207/ENSG00000100297…	DDX3X/PARP1/MCM2/PURA/XRCC5/UBC/HMGA1/UBB/MCM7/XRCC6/DHX9/RUVBL1/RBX1/DDX1/MCM6/CHD2/DDB1/RECQL/RAD23B/GINS2/CUL4A/CDC45/RPS27A/RUVBL2/MCM5/G3BP1/PIF1/GTF2H3/TP53/UBA52/XPA/CHD1/CHD1L/GTF2H1/ERCC3/SUB1/RAD51/CHD4/XPC/MRE11/MCM4/CETN2/RAD50/ERCC2/SMARCAL1/TWNK/HMGB1/CHD8/DDB2/GINS4	50
BP	GO:1903578	regulation of ATP metabolic process	50/5383	83/14150	3.28E-05	0.000571774	ENSG00000171314/ENSG00000017427/ENSG00000143799/ENSG00000106617/ENSG00000074800/ENSG00000153823/ENSG00000179271/ENSG00000168209/ENSG00000165240/ENSG00000095319/ENSG00000100644/ENSG00000132182/ENSG00000102900/ENSG00000069248/ENSG00000155561/ENSG00000116288/ENSG00000168610/ENSG00000094914/ENSG00000075188/ENSG00000101146/ENSG00000162409/ENSG00000130770/ENSG00000030066/ENSG00000145335/ENSG00000058804…	PGAM1/IGF1/PARP1/PRKAG2/ENO1/PID1/GADD45GIP1/DDIT4/ATP7A/NUP188/HIF1A/NUP210/NUP93/NUP133/NUP205/PARK7/STAT3/AAAS/NUP37/RAE1/PRKAA2/ATPIF1/NUP160/SNCA/NDC1/OGT/NUP62/PRKAG1/NUP155/VCP/EIF6/PPIF/SLC25A23/CDK1/DNAJC15/HDAC4/TSPO/RANBP2/ARNT/PFKFB4/POM121/TPR/PPARA/NUP98/NUP54/PINK1/NUP107/NUP85/ENTPD5/SIRT6	50
BP	GO:0000717	nucleotide-excision repair, DNA duplex unwinding	18/5383	22/14150	3.38E-05	0.000587238	ENSG00000143799/ENSG00000150991/ENSG00000170315/ENSG00000100387/ENSG00000167986/ENSG00000119318/ENSG00000139842/ENSG00000143947/ENSG00000111358/ENSG00000221983/ENSG00000136936/ENSG00000131778/ENSG00000110768/ENSG00000163161/ENSG00000154767/ENSG00000147400/ENSG00000104884/ENSG00000134574	PARP1/UBC/UBB/RBX1/DDB1/RAD23B/CUL4A/RPS27A/GTF2H3/UBA52/XPA/CHD1L/GTF2H1/ERCC3/XPC/CETN2/ERCC2/DDB2	18
BP	GO:0001667	ameboidal-type cell migration	146/5383	295/14150	3.44E-05	0.000595105	ENSG00000136826/ENSG00000177606/ENSG00000197635/ENSG00000113140/ENSG00000123143/ENSG00000123358/ENSG00000108518/ENSG00000131236/ENSG00000122691/ENSG00000140285/ENSG00000107485/ENSG00000078098/ENSG00000099250/ENSG00000023734/ENSG00000070087/ENSG00000172757/ENSG00000125968/ENSG00000125398/ENSG00000249915/ENSG00000007168/ENSG00000108187/ENSG00000111961/ENSG00000143878/ENSG00000172725/ENSG00000110195…	KLF4/JUN/DPP4/SPARC/PKN1/NR4A1/PFN1/CAP1/TWIST1/FGF7/GATA3/FAP/NRP1/STRAP/PFN2/CFL1/ID1/SOX9/PDCD6/PAFAH1B1/PBLD/SASH1/RHOB/CORO1B/FOLR1/ZFAND5/ZEB2/C1QBP/ILK/PLXND1/NUP188/EFNA1/ATP5A1/CYP1B1/HIF1A/ARID5B/MYH9/SCARB1/EGR3/CIB1/ZC3H12A/GNA12/BMPR2/WASF2/HAS2/FGF16/NUP93/ETS1/RHOA/SEMA3F/EDN1/S100A2/VEGFA/RIC8A/HDAC7/CYGB/EFNB1/RTN4/FERMT1/RCC2/PTPN11/KRT16/TGFB1/GPX1/MET/KIT/ZNF580/GIPC1/RAB13/DD…	146
BP	GO:0019319	hexose biosynthetic process	47/5383	77/14150	3.49E-05	0.000602261	ENSG00000085662/ENSG00000162772/ENSG00000171314/ENSG00000126368/ENSG00000111640/ENSG00000102144/ENSG00000100075/ENSG00000125166/ENSG00000074800/ENSG00000079739/ENSG00000124253/ENSG00000130766/ENSG00000146701/ENSG00000114166/ENSG00000140263/ENSG00000105220/ENSG00000111669/ENSG00000149925/ENSG00000123213/ENSG00000004864/ENSG00000109107/ENSG00000136244/ENSG00000141349/ENSG00000196363/ENSG00000147162…	AKR1B1/ATF3/PGAM1/NR1D1/GAPDH/PGK1/SLC25A1/GOT2/ENO1/PGM1/PCK1/SESN2/MDH2/KAT2B/SORD/GPI/TPI1/ALDOA/NLN/SLC25A13/ALDOC/IL6/G6PC3/WDR5/OGT/ENO3/ARPP19/ENO2/PER2/RBP4/PGP/MDH1/SDHAF3/GPD2/DGAT2/KAT2A/RANBP2/SLC25A10/SLC25A11/PPARA/PPP4R3B/FOXO1/ACADM/SOGA1/C1QTNF3/MAEA/CRY1	47
BP	GO:0030324	lung development	86/5383	160/14150	3.59E-05	0.000617393	ENSG00000173706/ENSG00000134853/ENSG00000127528/ENSG00000136158/ENSG00000147862/ENSG00000115461/ENSG00000113140/ENSG00000169946/ENSG00000105894/ENSG00000140285/ENSG00000187840/ENSG00000146648/ENSG00000125968/ENSG00000125398/ENSG00000106541/ENSG00000165240/ENSG00000114315/ENSG00000110958/ENSG00000111602/ENSG00000183691/ENSG00000133961/ENSG00000147257/ENSG00000204217/ENSG00000008710/ENSG00000162878…	HEG1/PDGFRA/KLF2/SPRY2/NFIB/IGFBP5/SPARC/ZFPM2/PTN/FGF7/EIF4EBP1/EGFR/ID1/SOX9/AGR2/ATP7A/HES1/PTGES3/TIMELESS/NOG/NUMB/GPC3/BMPR2/PKD1/PKDCC/THRA/VEGFA/SRSF6/HOXA5/MAPK1/HIKESHI/KRAS/MAP2K1/DHCR7/PLOD3/CTSZ/RIDA/RDH10/AIMP2/TNC/MAPK3/WNT11/PDGFA/RBPJ/PROX1/RC3H2/RBP4/MMP14/SMAD2/FSTL3/EIF4E/PTK7/WNT7B/WNT2/HHIP/SP3/TNS3/SREBF1/DLG5/FGFR1/EP300/CELSR1/ITGA3/MYCN/ADAMTS2/HSPB11/ADA/FOXA1/FGF10/NUM…	86
BP	GO:0000271	polysaccharide biosynthetic process	40/5383	63/14150	3.64E-05	0.000621642	ENSG00000182197/ENSG00000126368/ENSG00000017427/ENSG00000150991/ENSG00000170315/ENSG00000079739/ENSG00000145861/ENSG00000110958/ENSG00000163754/ENSG00000170961/ENSG00000127334/ENSG00000213639/ENSG00000114480/ENSG00000105329/ENSG00000169047/ENSG00000109320/ENSG00000143947/ENSG00000165434/ENSG00000132326/ENSG00000105509/ENSG00000221983/ENSG00000141367/ENSG00000178567/ENSG00000151348/ENSG00000156873…	EXT1/NR1D1/IGF1/UBC/UBB/PGM1/C1QTNF2/PTGES3/GYG1/HAS2/DYRK2/PPP1CB/GBE1/TGFB1/IRS1/NFKB1/RPS27A/PGM2L1/PER2/HAS1/UBA52/CLTC/EPM2AIP1/EXT2/PHKG2/B3GNT2/INPP5K/AKT1/PPP1R3D/PGM2/PDGFB/ACADM/MTOR/PHKG1/GSK3B/AP2A1/HAS3/GLT8D2/GSK3A/NDST1	40
BP	GO:0075733	intracellular transport of virus	40/5383	63/14150	3.64E-05	0.000621642	ENSG00000150991/ENSG00000170315/ENSG00000130303/ENSG00000108424/ENSG00000095319/ENSG00000132182/ENSG00000132341/ENSG00000160948/ENSG00000102900/ENSG00000069248/ENSG00000163634/ENSG00000155561/ENSG00000074319/ENSG00000139722/ENSG00000094914/ENSG00000075188/ENSG00000101146/ENSG00000131652/ENSG00000143947/ENSG00000030066/ENSG00000058804/ENSG00000186432/ENSG00000213024/ENSG00000113569/ENSG00000198563…	UBC/UBB/BST2/KPNB1/NUP188/NUP210/RAN/VPS28/NUP93/NUP133/THOC7/NUP205/TSG101/VPS37B/AAAS/NUP37/RAE1/THOC6/RPS27A/NUP160/NDC1/KPNA4/NUP62/NUP155/DDX39B/UBA52/TRIM15/KPNA3/THOC5/RANBP2/VPS37C/POM121/TPR/NUP98/NUP54/MVB12A/XPO1/NUP107/NUP85/FMR1	40
BP	GO:0009060	aerobic respiration	41/5383	65/14150	3.66E-05	0.000621642	ENSG00000010256/ENSG00000155463/ENSG00000239900/ENSG00000146701/ENSG00000100644/ENSG00000105953/ENSG00000173660/ENSG00000062485/ENSG00000135441/ENSG00000091140/ENSG00000143252/ENSG00000184076/ENSG00000073578/ENSG00000125611/ENSG00000150768/ENSG00000176171/ENSG00000140740/ENSG00000105373/ENSG00000121691/ENSG00000204370/ENSG00000122729/ENSG00000067829/ENSG00000165060/ENSG00000101365/ENSG00000167985…	UQCRC1/OXA1L/ADSL/MDH2/HIF1A/OGDH/UQCRH/CS/BLOC1S1/DLD/SDHC/UQCR10/SDHA/CHCHD5/DLAT/BNIP3/UQCRC2/NOP53/CAT/SDHD/ACO1/IDH3G/FXN/IDH3B/SDHAF2/PDHA1/VCP/FH/SUCLG1/PMPCB/SDHB/MDH1/PDHB/IDH3A/SURF1/MT-CO3/UQCRHL/DHTKD1/SLC25A14/DLST/SIRT3	41
BP	GO:0071479	cellular response to ionizing radiation	41/5383	65/14150	3.66E-05	0.000621642	ENSG00000120738/ENSG00000145423/ENSG00000104332/ENSG00000116717/ENSG00000109846/ENSG00000079246/ENSG00000107485/ENSG00000104529/ENSG00000110108/ENSG00000196419/ENSG00000143878/ENSG00000185122/ENSG00000174775/ENSG00000004487/ENSG00000105329/ENSG00000126767/ENSG00000069275/ENSG00000143493/ENSG00000173848/ENSG00000079805/ENSG00000141510/ENSG00000188486/ENSG00000137693/ENSG00000135679/ENSG00000161970…	EGR1/SFRP2/SFRP1/GADD45A/CRYAB/XRCC5/GATA3/EEF1D/TMEM109/XRCC6/RHOB/HSF1/HRAS/KDM1A/TGFB1/ELK1/NUCKS1/INTS7/NET1/DNM2/TP53/H2AFX/YAP1/MDM2/RPL26/BCL2L1/RAD51/CYBA/SIRT1/CCND2/SWI5/CDKN1A/SNAI2/RHNO1/TLK2/MGMT/FBXO4/HMGA2/TANK/SPIDR/ECT2	41
BP	GO:0000387	spliceosomal snRNP assembly	27/5383	38/14150	3.68E-05	0.000621642	ENSG00000074201/ENSG00000023734/ENSG00000110107/ENSG00000188529/ENSG00000124562/ENSG00000101161/ENSG00000130520/ENSG00000143977/ENSG00000125743/ENSG00000100028/ENSG00000105618/ENSG00000132600/ENSG00000100462/ENSG00000082516/ENSG00000174231/ENSG00000125835/ENSG00000116455/ENSG00000139343/ENSG00000167088/ENSG00000169371/ENSG00000131043/ENSG00000169217/ENSG00000046647/ENSG00000179409/ENSG00000117360…	CLNS1A/STRAP/PRPF19/SRSF10/SNRPC/PRPF6/LSM4/SNRPG/SNRPD2/SNRPD3/PRPF31/PRMT7/PRMT5/GEMIN5/PRPF8/SNRPB/WDR77/SNRPF/SNRPD1/SNUPN/AAR2/CD2BP2/GEMIN8/GEMIN4/PRPF3/SNRPE/TGS1	27
BP	GO:0007007	inner mitochondrial membrane organization	27/5383	38/14150	3.68E-05	0.000621642	ENSG00000186010/ENSG00000099624/ENSG00000241468/ENSG00000132305/ENSG00000174917/ENSG00000184831/ENSG00000154723/ENSG00000241837/ENSG00000116459/ENSG00000152234/ENSG00000100347/ENSG00000124172/ENSG00000141385/ENSG00000106554/ENSG00000228253/ENSG00000110955/ENSG00000159685/ENSG00000099800/ENSG00000167283/ENSG00000135390/ENSG00000204922/ENSG00000102125/ENSG00000198899/ENSG00000177370/ENSG00000158828…	NDUFA13/ATP5D/ATP5J2/IMMT/C19orf70/APOO/ATP5J/ATP5O/ATP5F1/ATP5A1/SAMM50/ATP5E/AFG3L2/CHCHD3/MT-ATP8/ATP5B/CHCHD6/TIMM13/ATP5L/ATP5G2/UQCC3/TAZ/MT-ATP6/TIMM22/PINK1/ATP5S/MAIP1	27
BP	GO:0034976	response to endoplasmic reticulum stress	131/5383	261/14150	3.71E-05	0.000625794	ENSG00000177606/ENSG00000162772/ENSG00000141682/ENSG00000157613/ENSG00000105974/ENSG00000145675/ENSG00000167658/ENSG00000172216/ENSG00000178719/ENSG00000106541/ENSG00000087074/ENSG00000115307/ENSG00000113296/ENSG00000143321/ENSG00000196396/ENSG00000137312/ENSG00000184205/ENSG00000008952/ENSG00000130766/ENSG00000068912/ENSG00000161057/ENSG00000135018/ENSG00000044574/ENSG00000165916/ENSG00000198356…	JUN/ATF3/PMAIP1/CREB3L1/CAV1/PIK3R1/EEF2/CEBPB/GRINA/AGR2/PPP1R15A/AUP1/THBS4/HDGF/PTPN1/FLOT1/TSPYL2/SEC62/SESN2/ERLEC1/PSMC2/UBQLN1/HSPA5/PSMC3/ASNA1/ATP6V0D1/BFAR/SEC61A1/STUB1/RNF103/YOD1/TMBIM6/ERN1/CCND1/DDIT3/PPP1R15B/KLHDC3/PSMC1/BCAP31/TMX3/PARK7/UBE2J2/CREB3L2/FOXRED2/CASP4/SEC61G/BBC3/SGTA/TOR1A/COL4A3BP/EIF2AK4/EIF2S1/SRPRA/MYDGF/DCTN1/KIAA0368/CTDSP2/UBAC2/UFC1/DNAJC3/VCP/TMCO1/TP53/…	131
BP	GO:0016441	posttranscriptional gene silencing	74/5383	134/14150	3.74E-05	0.000627505	ENSG00000128016/ENSG00000108654/ENSG00000099817/ENSG00000146648/ENSG00000177700/ENSG00000126934/ENSG00000138814/ENSG00000196498/ENSG00000198791/ENSG00000095319/ENSG00000132182/ENSG00000132341/ENSG00000155508/ENSG00000091831/ENSG00000168002/ENSG00000163874/ENSG00000102900/ENSG00000136937/ENSG00000069248/ENSG00000113360/ENSG00000197061/ENSG00000155561/ENSG00000276966/ENSG00000123908/ENSG00000124571…	ZFP36/DDX5/POLR2E/EGFR/POLR2L/MAP2K2/PPP3CA/NCOR2/CNOT7/NUP188/NUP210/RAN/CNOT8/ESR1/POLR2G/ZC3H12A/NUP93/NCBP1/NUP133/DROSHA/HIST1H4C/NUP205/HIST1H4E/AGO2/XPO5/TSNAX/MAP2K1/TGFB1/STAT3/ADAR/AAAS/POLR2A/EIF4G1/NUP37/RAE1/NUP160/TNRC6B/NDC1/NUP62/H3F3A/ZCCHC11/NUP155/SMAD2/EIF6/IPO8/POLR2H/CELF1/HIST1H4A/ELAVL1/RANBP2/MYCN/CNOT1/MAEL/HIST1H3B/PRKRA/POLR2I/POLR2C/POM121/TPR/NUP98/NUP54/POLR2J/HIST4…	74
BP	GO:1901653	cellular response to peptide	148/5383	300/14150	3.75E-05	0.000627505	ENSG00000136826/ENSG00000166147/ENSG00000127528/ENSG00000185650/ENSG00000085662/ENSG00000173473/ENSG00000253729/ENSG00000067225/ENSG00000143799/ENSG00000172354/ENSG00000112576/ENSG00000123358/ENSG00000105974/ENSG00000145675/ENSG00000010810/ENSG00000109787/ENSG00000184557/ENSG00000187840/ENSG00000166579/ENSG00000149212/ENSG00000119508/ENSG00000125968/ENSG00000135446/ENSG00000114302/ENSG00000153823…	KLF4/FBN1/KLF2/ZFP36L1/AKR1B1/SMARCC1/PRKDC/PKM/PARP1/GNB2/CCND3/NR4A1/CAV1/PIK3R1/FYN/KLF3/SOCS3/EIF4EBP1/NDEL1/SESN3/NR4A3/ID1/CDK4/PRKAR2A/PID1/GSTP1/CPS1/RHOQ/NR4A2/PIK3R3/APRT/HSF1/PCK1/PTPN1/PCSK9/KLF10/ATP6V0A1/KAT2B/TIMELESS/CSK/ATP6V0D1/TBC1D4/ATP6V1A/SRSF5/RAP1B/MYO1C/ATP6V1E1/EDN1/GNG5/AHCYL1/MAPK1/GNG12/CYFIP1/GNG11/LYN/OSBPL8/PTPN11/TGFB1/STAT3/PRKCI/IRS1/CAV2/GNB4/NFKB1/FIS1/IL6/CAS…	148
BP	GO:0007093	mitotic cell cycle checkpoint	85/5383	158/14150	3.81E-05	0.000635807	ENSG00000159388/ENSG00000253729/ENSG00000116717/ENSG00000120129/ENSG00000150991/ENSG00000170315/ENSG00000147883/ENSG00000143294/ENSG00000159593/ENSG00000198791/ENSG00000142453/ENSG00000139579/ENSG00000174775/ENSG00000155508/ENSG00000167513/ENSG00000132612/ENSG00000126457/ENSG00000154473/ENSG00000144580/ENSG00000205250/ENSG00000174442/ENSG00000110092/ENSG00000002822/ENSG00000105329/ENSG00000122952…	BTG2/PRKDC/GADD45A/DUSP1/UBC/UBB/CDKN2B/PRCC/NAE1/CNOT7/CARM1/NABP2/HRAS/CNOT8/CDT1/VPS4A/PRMT1/BUB3/CNOT9/E2F4/ZWILCH/CCND1/MAD1L1/TGFB1/ZWINT/PSMG2/NABP1/RPS6/MAD2L1/DLG1/PCNA/MSH2/FANCI/RPS27A/NOP53/CNOT4/NPM1/CNOT10/TOPBP1/TP53/UBA52/RPA2/ZNF830/TOP2A/TFDP1/MDM2/SOX4/RB1/ZNF207/RPL26/BCL2L1/PLK2/ANAPC15/RPS27L/CDK1/MDM4/PLK3/CNOT6L/EP300/CDKN1A/TP63/CNOT1/TFDP2/XPC/MRE11/ATF2/CNOT11/TPR/RPL24…	85
BP	GO:0030335	positive regulation of cell migration	179/5383	372/14150	3.82E-05	0.00063637	ENSG00000115414/ENSG00000162407/ENSG00000177606/ENSG00000134853/ENSG00000136158/ENSG00000145824/ENSG00000135346/ENSG00000057149/ENSG00000113140/ENSG00000108821/ENSG00000184371/ENSG00000017427/ENSG00000204472/ENSG00000145675/ENSG00000108518/ENSG00000008294/ENSG00000140285/ENSG00000065427/ENSG00000107485/ENSG00000081041/ENSG00000146648/ENSG00000099250/ENSG00000125398/ENSG00000156299/ENSG00000249915…	FN1/PLPP3/JUN/PDGFRA/SPRY2/CXCL14/CGA/SERPINB3/SPARC/COL1A1/CSF1/IGF1/AIF1/PIK3R1/PFN1/SPAG9/FGF7/KARS/GATA3/CXCL2/EGFR/NRP1/SOX9/TIAM1/PDCD6/FLNA/CD74/SASH1/RHOB/CYR61/RAC1/ATP7A/THBS4/RIPOR1/C1QBP/RDX/CPNE3/ILK/ATP5A1/HIF1A/RHOD/HRAS/SCARB1/ACTN4/HSPA5/LGALS3/CIB1/NUMB/PODXL/ZC3H12A/BMPR2/HAS2/FGF16/ETS1/MYO1C/RHOA/VEGFB/EDN1/NTF3/VEGFA/CXCL12/CXCL1/HDAC7/RTN4/MAPK1/LYN/CXCL17/CAMK1D/TGFB1/POST…	179
BP	GO:0031047	gene silencing by RNA	84/5383	156/14150	4.04E-05	0.000670485	ENSG00000128016/ENSG00000108654/ENSG00000099817/ENSG00000146648/ENSG00000177700/ENSG00000197157/ENSG00000162639/ENSG00000126934/ENSG00000138814/ENSG00000196498/ENSG00000198791/ENSG00000095319/ENSG00000132182/ENSG00000132341/ENSG00000155508/ENSG00000091831/ENSG00000168002/ENSG00000163874/ENSG00000102900/ENSG00000136937/ENSG00000069248/ENSG00000144580/ENSG00000113360/ENSG00000197061/ENSG00000155561…	ZFP36/DDX5/POLR2E/EGFR/POLR2L/SND1/HENMT1/MAP2K2/PPP3CA/NCOR2/CNOT7/NUP188/NUP210/RAN/CNOT8/ESR1/POLR2G/ZC3H12A/NUP93/NCBP1/NUP133/CNOT9/DROSHA/HIST1H4C/NUP205/HIST1H4E/AGO2/XPO5/TSNAX/MAP2K1/TGFB1/STAT3/ADAR/AAAS/POLR2A/EIF4G1/NUP37/RAE1/NUP160/TNRC6B/NDC1/NUP62/H3F3A/ZCCHC11/NUP155/CNOT10/SMAD2/EIF6/IPO8/POLR2H/CELF1/HIST1H4A/NCBP2/ELAVL1/CNOT6L/RANBP2/MYCN/CNOT1/MAEL/CNOT11/HIST1H3B/PRKRA/POLR…	84
BP	GO:0051272	positive regulation of cellular component movement	189/5383	396/14150	4.27E-05	0.000707195	ENSG00000115414/ENSG00000162407/ENSG00000177606/ENSG00000134853/ENSG00000136158/ENSG00000145824/ENSG00000135346/ENSG00000057149/ENSG00000113140/ENSG00000108821/ENSG00000184371/ENSG00000017427/ENSG00000204472/ENSG00000145675/ENSG00000108518/ENSG00000122691/ENSG00000008294/ENSG00000140285/ENSG00000065427/ENSG00000107485/ENSG00000081041/ENSG00000146648/ENSG00000099250/ENSG00000125398/ENSG00000156299…	FN1/PLPP3/JUN/PDGFRA/SPRY2/CXCL14/CGA/SERPINB3/SPARC/COL1A1/CSF1/IGF1/AIF1/PIK3R1/PFN1/TWIST1/SPAG9/FGF7/KARS/GATA3/CXCL2/EGFR/NRP1/SOX9/TIAM1/PDCD6/FLNA/CD74/SASH1/RHOB/CYR61/RAC1/ATP7A/THBS4/TUBB2B/RIPOR1/C1QBP/RDX/CPNE3/ILK/BCL6/ATP5A1/HIF1A/RHOD/HRAS/SCARB1/ACTN4/HSPA5/LGALS3/CIB1/NUMB/PODXL/ZC3H12A/BMPR2/HAS2/FGF16/ETS1/MYO1C/RHOA/VEGFB/EDN1/NTF3/VEGFA/CXCL12/CXCL1/HDAC7/RPS19/RTN4/MAPK1/LYN…	189
BP	GO:0035966	response to topologically incorrect protein	97/5383	185/14150	4.39E-05	0.00072428	ENSG00000162772/ENSG00000157613/ENSG00000145675/ENSG00000070423/ENSG00000086061/ENSG00000162616/ENSG00000173641/ENSG00000106541/ENSG00000087074/ENSG00000185122/ENSG00000113296/ENSG00000149257/ENSG00000143321/ENSG00000196396/ENSG00000184205/ENSG00000008952/ENSG00000173110/ENSG00000044574/ENSG00000144381/ENSG00000198356/ENSG00000036257/ENSG00000159720/ENSG00000103429/ENSG00000058262/ENSG00000103266…	ATF3/CREB3L1/PIK3R1/RNF126/DNAJA1/DNAJB4/HSPB7/AGR2/PPP1R15A/HSF1/THBS4/SERPINH1/HDGF/PTPN1/TSPYL2/SEC62/HSPA6/HSPA5/HSPD1/ASNA1/CUL3/ATP6V0D1/BFAR/SEC61A1/STUB1/YOD1/TMBIM6/ERN1/CCND1/DDIT3/PPP1R15B/KLHDC3/UBE2J2/CREB3L2/SEC61G/BBC3/TOR1A/HSP90AA1/EIF2S1/SRPRA/MYDGF/DCTN1/CTDSP2/HSPA4L/DNAJC3/VCP/ATF6/DAXX/YIF1A/PDIA6/CALR/EIF2AK2/VAPB/CTH/CREBRF/SHC1/FKBP14/ERO1A/ACADVL/HSP90AB1/MFN2/HSPE1/DAB2…	97
BP	GO:0097193	intrinsic apoptotic signaling pathway	135/5383	271/14150	4.51E-05	0.000742934	ENSG00000145423/ENSG00000163220/ENSG00000215301/ENSG00000108654/ENSG00000253729/ENSG00000141682/ENSG00000143799/ENSG00000157613/ENSG00000105974/ENSG00000145675/ENSG00000186010/ENSG00000240972/ENSG00000110108/ENSG00000170315/ENSG00000126602/ENSG00000074800/ENSG00000086061/ENSG00000165119/ENSG00000172216/ENSG00000019582/ENSG00000168209/ENSG00000178719/ENSG00000087074/ENSG00000213145/ENSG00000196396…	SFRP2/S100A9/DDX3X/DDX5/PRKDC/PMAIP1/PARP1/CREB3L1/CAV1/PIK3R1/NDUFA13/MIF/TMEM109/UBB/TRAP1/ENO1/DNAJA1/HNRNPK/CEBPB/CD74/DDIT4/GRINA/PPP1R15A/CRIP1/PTPN1/S100A8/CYP1B1/HIF1A/HRAS/KDM1A/HINT1/UBQLN1/VDAC2/CUL3/SOD1/SKIL/STK24/NONO/APOPT1/TMBIM6/CCAR2/STK25/ERN1/DDIT3/DYRK2/CXCL12/BCAP31/MCL1/PERP/RPS3/PARK7/BNIP3/GPX1/FIS1/SOD2/CASP4/BID/BBC3/CUL4A/MSH2/SHISA5/TAF9/NDUFS3/SLC9A3R1/ACKR3/TP53/NOC…	135
BP	GO:0042407	cristae formation	23/5383	31/14150	4.65E-05	0.000762928	ENSG00000099624/ENSG00000241468/ENSG00000132305/ENSG00000174917/ENSG00000184831/ENSG00000154723/ENSG00000241837/ENSG00000116459/ENSG00000152234/ENSG00000100347/ENSG00000124172/ENSG00000141385/ENSG00000106554/ENSG00000228253/ENSG00000110955/ENSG00000159685/ENSG00000167283/ENSG00000135390/ENSG00000204922/ENSG00000102125/ENSG00000198899/ENSG00000158828/ENSG00000125375	ATP5D/ATP5J2/IMMT/C19orf70/APOO/ATP5J/ATP5O/ATP5F1/ATP5A1/SAMM50/ATP5E/AFG3L2/CHCHD3/MT-ATP8/ATP5B/CHCHD6/ATP5L/ATP5G2/UQCC3/TAZ/MT-ATP6/PINK1/ATP5S	23
BP	GO:0060541	respiratory system development	96/5383	183/14150	4.67E-05	0.000764245	ENSG00000173706/ENSG00000134853/ENSG00000127528/ENSG00000136158/ENSG00000147862/ENSG00000115461/ENSG00000113140/ENSG00000169946/ENSG00000105894/ENSG00000140285/ENSG00000187840/ENSG00000146648/ENSG00000125968/ENSG00000125398/ENSG00000070018/ENSG00000106541/ENSG00000165240/ENSG00000114315/ENSG00000110958/ENSG00000111602/ENSG00000183691/ENSG00000176788/ENSG00000133961/ENSG00000147257/ENSG00000204217…	HEG1/PDGFRA/KLF2/SPRY2/NFIB/IGFBP5/SPARC/ZFPM2/PTN/FGF7/EIF4EBP1/EGFR/ID1/SOX9/LRP6/AGR2/ATP7A/HES1/PTGES3/TIMELESS/NOG/BASP1/NUMB/GPC3/BMPR2/PKD1/PKDCC/THRA/VEGFA/SRSF6/HOXA5/MAPK1/AXIN1/HIKESHI/KRAS/MAP2K1/DHCR7/PLOD3/CTSZ/RIDA/RDH10/AIMP2/TNC/FGFRL1/MAPK3/WNT11/PDGFA/RBPJ/PROX1/RC3H2/RBP4/MMP14/SMAD2/FSTL3/SMCHD1/EIF4E/PTK7/WNT7B/WNT2/HHIP/SP3/TNS3/SREBF1/DLG5/FGFR1/EP300/CELSR1/ITGA3/MYCN/ADA…	96
BP	GO:0010035	response to inorganic substance	210/5383	446/14150	4.71E-05	0.000769109	ENSG00000136826/ENSG00000170345/ENSG00000177606/ENSG00000127528/ENSG00000085662/ENSG00000113140/ENSG00000125740/ENSG00000108821/ENSG00000148180/ENSG00000189171/ENSG00000109321/ENSG00000143799/ENSG00000132510/ENSG00000265972/ENSG00000120129/ENSG00000109846/ENSG00000105974/ENSG00000214078/ENSG00000196591/ENSG00000167658/ENSG00000130522/ENSG00000101210/ENSG00000146648/ENSG00000181019/ENSG00000119508…	KLF4/FOS/JUN/KLF2/AKR1B1/SPARC/FOSB/COL1A1/GSN/S100A13/AREG/PARP1/KDM6B/TXNIP/DUSP1/CRYAB/CAV1/CPNE1/HDAC2/EEF2/JUND/EEF1A2/EGFR/NQO1/NR4A3/CDK4/TRAP1/RANBP1/KRT14/ATP5D/PDCD6/CPS1/LDHA/ATIC/JUNB/PEF1/RHOB/PRDX1/HSF1/CRIP1/ATP7A/BSG/PPP3CA/FKBP1A/GART/S100A8/PYCR1/IGFBP2/PRDX3/TXNRD2/CPNE3/ITPR3/CYP1B1/HIF1A/TIMELESS/TXN/SORD/GPI/HSPA5/DHFR/CUTA/LONP1/G6PD/SOD1/ZC3H12A/STK24/NUP93/DTYMK/ETS1/CDH1…	210
BP	GO:2000147	positive regulation of cell motility	184/5383	385/14150	4.87E-05	0.000789841	ENSG00000115414/ENSG00000162407/ENSG00000177606/ENSG00000134853/ENSG00000136158/ENSG00000145824/ENSG00000135346/ENSG00000057149/ENSG00000113140/ENSG00000108821/ENSG00000184371/ENSG00000017427/ENSG00000204472/ENSG00000145675/ENSG00000108518/ENSG00000122691/ENSG00000008294/ENSG00000140285/ENSG00000065427/ENSG00000107485/ENSG00000081041/ENSG00000146648/ENSG00000099250/ENSG00000125398/ENSG00000156299…	FN1/PLPP3/JUN/PDGFRA/SPRY2/CXCL14/CGA/SERPINB3/SPARC/COL1A1/CSF1/IGF1/AIF1/PIK3R1/PFN1/TWIST1/SPAG9/FGF7/KARS/GATA3/CXCL2/EGFR/NRP1/SOX9/TIAM1/PDCD6/FLNA/CD74/SASH1/RHOB/CYR61/RAC1/ATP7A/THBS4/RIPOR1/C1QBP/RDX/CPNE3/ILK/ATP5A1/HIF1A/RHOD/HRAS/SCARB1/ACTN4/HSPA5/LGALS3/CIB1/NUMB/PODXL/ZC3H12A/BMPR2/HAS2/FGF16/ETS1/MYO1C/RHOA/VEGFB/EDN1/NTF3/VEGFA/CXCL12/CXCL1/HDAC7/RTN4/MAPK1/LYN/CXCL17/CAMK1D/TGF…	184
BP	GO:0090670	RNA localization to Cajal body	16/5383	19/14150	4.90E-05	0.000789841	ENSG00000163468/ENSG00000146731/ENSG00000135624/ENSG00000130826/ENSG00000150753/ENSG00000145912/ENSG00000115484/ENSG00000175792/ENSG00000166226/ENSG00000171824/ENSG00000156261/ENSG00000183207/ENSG00000120438/ENSG00000140694/ENSG00000182117/ENSG00000172795	CCT3/CCT6A/CCT7/DKC1/CCT5/NHP2/CCT4/RUVBL1/CCT2/EXOSC10/CCT8/RUVBL2/TCP1/PARN/NOP10/DCP2	16
BP	GO:0090671	telomerase RNA localization to Cajal body	16/5383	19/14150	4.90E-05	0.000789841	ENSG00000163468/ENSG00000146731/ENSG00000135624/ENSG00000130826/ENSG00000150753/ENSG00000145912/ENSG00000115484/ENSG00000175792/ENSG00000166226/ENSG00000171824/ENSG00000156261/ENSG00000183207/ENSG00000120438/ENSG00000140694/ENSG00000182117/ENSG00000172795	CCT3/CCT6A/CCT7/DKC1/CCT5/NHP2/CCT4/RUVBL1/CCT2/EXOSC10/CCT8/RUVBL2/TCP1/PARN/NOP10/DCP2	16
BP	GO:0090672	telomerase RNA localization	16/5383	19/14150	4.90E-05	0.000789841	ENSG00000163468/ENSG00000146731/ENSG00000135624/ENSG00000130826/ENSG00000150753/ENSG00000145912/ENSG00000115484/ENSG00000175792/ENSG00000166226/ENSG00000171824/ENSG00000156261/ENSG00000183207/ENSG00000120438/ENSG00000140694/ENSG00000182117/ENSG00000172795	CCT3/CCT6A/CCT7/DKC1/CCT5/NHP2/CCT4/RUVBL1/CCT2/EXOSC10/CCT8/RUVBL2/TCP1/PARN/NOP10/DCP2	16
BP	GO:0000422	mitophagy	51/5383	86/14150	4.98E-05	0.000798775	ENSG00000175792/ENSG00000108107/ENSG00000213585/ENSG00000161011/ENSG00000157954/ENSG00000100644/ENSG00000139112/ENSG00000165775/ENSG00000110931/ENSG00000196683/ENSG00000104765/ENSG00000143575/ENSG00000116288/ENSG00000196998/ENSG00000176171/ENSG00000214253/ENSG00000084463/ENSG00000198911/ENSG00000159363/ENSG00000105401/ENSG00000130770/ENSG00000085733/ENSG00000023287/ENSG00000170296/ENSG00000144848…	RUVBL1/RPL28/VDAC1/SQSTM1/WIPI2/HIF1A/GABARAPL1/FUNDC2/CAMKK2/TOMM7/BNIP3L/HAX1/PARK7/WDR45/BNIP3/FIS1/WBP11/SREBF2/ATP13A2/CDC37/ATPIF1/CTTN/RB1CC1/GABARAP/ATG3/USP36/ACTL6A/FZD5/ATG9A/MUL1/MFN2/ATG13/SREBF1/KAT2A/WDR45B/TSPO/FBXW7/ATG4B/WDR75/FBXO7/PINK1/CLEC16A/ATG7/HTRA2/OPTN/ATG4C/MAP1LC3B/RNF41/HK2/POLR3A/GSK3A	51
BP	GO:0061726	mitochondrion disassembly	51/5383	86/14150	4.98E-05	0.000798775	ENSG00000175792/ENSG00000108107/ENSG00000213585/ENSG00000161011/ENSG00000157954/ENSG00000100644/ENSG00000139112/ENSG00000165775/ENSG00000110931/ENSG00000196683/ENSG00000104765/ENSG00000143575/ENSG00000116288/ENSG00000196998/ENSG00000176171/ENSG00000214253/ENSG00000084463/ENSG00000198911/ENSG00000159363/ENSG00000105401/ENSG00000130770/ENSG00000085733/ENSG00000023287/ENSG00000170296/ENSG00000144848…	RUVBL1/RPL28/VDAC1/SQSTM1/WIPI2/HIF1A/GABARAPL1/FUNDC2/CAMKK2/TOMM7/BNIP3L/HAX1/PARK7/WDR45/BNIP3/FIS1/WBP11/SREBF2/ATP13A2/CDC37/ATPIF1/CTTN/RB1CC1/GABARAP/ATG3/USP36/ACTL6A/FZD5/ATG9A/MUL1/MFN2/ATG13/SREBF1/KAT2A/WDR45B/TSPO/FBXW7/ATG4B/WDR75/FBXO7/PINK1/CLEC16A/ATG7/HTRA2/OPTN/ATG4C/MAP1LC3B/RNF41/HK2/POLR3A/GSK3A	51
BP	GO:0006109	regulation of carbohydrate metabolic process	85/5383	159/14150	5.15E-05	0.000822105	ENSG00000115461/ENSG00000069667/ENSG00000171314/ENSG00000126368/ENSG00000017427/ENSG00000141682/ENSG00000106617/ENSG00000168209/ENSG00000145861/ENSG00000130766/ENSG00000095319/ENSG00000114166/ENSG00000100644/ENSG00000132182/ENSG00000140396/ENSG00000170961/ENSG00000102900/ENSG00000069248/ENSG00000155561/ENSG00000127334/ENSG00000213639/ENSG00000123213/ENSG00000105329/ENSG00000081721/ENSG00000168610…	IGFBP5/RORA/PGAM1/NR1D1/IGF1/PMAIP1/PRKAG2/DDIT4/C1QTNF2/SESN2/NUP188/KAT2B/HIF1A/NUP210/NCOA2/HAS2/NUP93/NUP133/NUP205/DYRK2/PPP1CB/NLN/TGFB1/DUSP12/STAT3/IRS1/NFKB1/IL6/MIDN/AAAS/NUP37/RAE1/WDR5/PRKAA2/NUP160/SNCA/NDC1/OGT/NUP62/ARPP19/PRKAG1/ADIPOR1/NUP155/CLTC/EIF6/BAD/EPM2AIP1/PGP/TFF3/SDHAF3/PHKG2/SIRT1/DGAT2/HDAC4/KAT2A/PDK4/RANBP2/INPP5K/ARNT/IGFBP3/PFKFB4/PDK1/AKT1/PPP1R3D/POM121/TPR/PPA…	85
BP	GO:0071478	cellular response to radiation	85/5383	159/14150	5.15E-05	0.000822105	ENSG00000120738/ENSG00000145423/ENSG00000104332/ENSG00000105894/ENSG00000136997/ENSG00000116717/ENSG00000109846/ENSG00000145675/ENSG00000079246/ENSG00000107485/ENSG00000104529/ENSG00000110108/ENSG00000196419/ENSG00000143878/ENSG00000185122/ENSG00000213145/ENSG00000167986/ENSG00000174775/ENSG00000111142/ENSG00000004487/ENSG00000012061/ENSG00000105329/ENSG00000069869/ENSG00000126767/ENSG00000132646…	EGR1/SFRP2/SFRP1/PTN/MYC/GADD45A/CRYAB/PIK3R1/XRCC5/GATA3/EEF1D/TMEM109/XRCC6/RHOB/HSF1/CRIP1/DDB1/HRAS/METAP2/KDM1A/ERCC1/TGFB1/NEDD4/ELK1/PCNA/EIF2AK4/EIF2S1/NUCKS1/INTS7/RUVBL2/POLD1/NET1/DNM2/MFAP4/NPM1/PPID/COPS9/HYAL2/TP53/NOC2L/H2AFX/XPA/YAP1/ADIRF/MDM2/RPL26/BCL2L1/RAD51/CYBA/USP28/PPEF1/METAP1/SIRT1/CCND2/SWI5/EP300/CRY2/CDKN1A/NMT1/TP63/XPC/NSMCE3/HYAL1/SNAI2/PBK/CREBBP/RHNO1/PPP1R9B/TL…	85
BP	GO:0045787	positive regulation of cell cycle	159/5383	327/14150	5.18E-05	0.000823846	ENSG00000163660/ENSG00000159388/ENSG00000215301/ENSG00000017427/ENSG00000204472/ENSG00000116717/ENSG00000112576/ENSG00000179262/ENSG00000187840/ENSG00000078098/ENSG00000240972/ENSG00000146648/ENSG00000215021/ENSG00000150991/ENSG00000119508/ENSG00000170315/ENSG00000135446/ENSG00000141867/ENSG00000099901/ENSG00000134419/ENSG00000070018/ENSG00000113648/ENSG00000007168/ENSG00000004142/ENSG00000172534…	CCNL1/BTG2/DDX3X/IGF1/AIF1/GADD45A/CCND3/RAD23A/EIF4EBP1/FAP/MIF/EGFR/PHB2/UBC/NR4A3/UBB/CDK4/BRD4/RANBP1/RPS15A/LRP6/H2AFY/PAFAH1B1/POLDIP2/HCFC1/HSF1/HES1/MEIS2/CNOT7/CARM1/RDX/UBE2B/CNOT8/TMOD3/CDT1/CUL3/PRMT1/USP22/PKD1/CNOT9/RHOA/EDN1/E2F4/CCND1/RCC2/CCNL2/TBX3/SLF1/WIZ/PSMD10/PTPN11/TGFB1/DYNC1H1/CUL4A/FEN1/EIF4G1/TFAP4/FAM58A/CDC45/GIPC1/MAD2L1/CCNT2/PCNA/RPS27A/CNOT4/POC1A/CKS1B/NUP62/PTK…	159
BP	GO:0060147	regulation of posttranscriptional gene silencing	58/5383	101/14150	5.76E-05	0.000909612	ENSG00000108654/ENSG00000099817/ENSG00000146648/ENSG00000177700/ENSG00000126934/ENSG00000138814/ENSG00000196498/ENSG00000095319/ENSG00000132182/ENSG00000132341/ENSG00000091831/ENSG00000168002/ENSG00000163874/ENSG00000102900/ENSG00000069248/ENSG00000197061/ENSG00000155561/ENSG00000276966/ENSG00000123908/ENSG00000124571/ENSG00000169032/ENSG00000105329/ENSG00000168610/ENSG00000160710/ENSG00000094914…	DDX5/POLR2E/EGFR/POLR2L/MAP2K2/PPP3CA/NCOR2/NUP188/NUP210/RAN/ESR1/POLR2G/ZC3H12A/NUP93/NUP133/HIST1H4C/NUP205/HIST1H4E/AGO2/XPO5/MAP2K1/TGFB1/STAT3/ADAR/AAAS/POLR2A/EIF4G1/NUP37/RAE1/NUP160/NDC1/NUP62/H3F3A/NUP155/IPO8/POLR2H/HIST1H4A/ELAVL1/RANBP2/MYCN/MAEL/HIST1H3B/POLR2I/POLR2C/POM121/TPR/NUP98/NUP54/POLR2J/HIST4H4/HIST1H3A/NUP107/NUP85/TNRC6A/HIST1H3H/FMR1/POLR2F/BMP4	58
BP	GO:0060966	regulation of gene silencing by RNA	58/5383	101/14150	5.76E-05	0.000909612	ENSG00000108654/ENSG00000099817/ENSG00000146648/ENSG00000177700/ENSG00000126934/ENSG00000138814/ENSG00000196498/ENSG00000095319/ENSG00000132182/ENSG00000132341/ENSG00000091831/ENSG00000168002/ENSG00000163874/ENSG00000102900/ENSG00000069248/ENSG00000197061/ENSG00000155561/ENSG00000276966/ENSG00000123908/ENSG00000124571/ENSG00000169032/ENSG00000105329/ENSG00000168610/ENSG00000160710/ENSG00000094914…	DDX5/POLR2E/EGFR/POLR2L/MAP2K2/PPP3CA/NCOR2/NUP188/NUP210/RAN/ESR1/POLR2G/ZC3H12A/NUP93/NUP133/HIST1H4C/NUP205/HIST1H4E/AGO2/XPO5/MAP2K1/TGFB1/STAT3/ADAR/AAAS/POLR2A/EIF4G1/NUP37/RAE1/NUP160/NDC1/NUP62/H3F3A/NUP155/IPO8/POLR2H/HIST1H4A/ELAVL1/RANBP2/MYCN/MAEL/HIST1H3B/POLR2I/POLR2C/POM121/TPR/NUP98/NUP54/POLR2J/HIST4H4/HIST1H3A/NUP107/NUP85/TNRC6A/HIST1H3H/FMR1/POLR2F/BMP4	58
BP	GO:0006986	response to unfolded protein	88/5383	166/14150	5.77E-05	0.000909612	ENSG00000162772/ENSG00000157613/ENSG00000145675/ENSG00000086061/ENSG00000162616/ENSG00000173641/ENSG00000106541/ENSG00000087074/ENSG00000185122/ENSG00000113296/ENSG00000149257/ENSG00000143321/ENSG00000196396/ENSG00000184205/ENSG00000008952/ENSG00000173110/ENSG00000044574/ENSG00000144381/ENSG00000198356/ENSG00000159720/ENSG00000103429/ENSG00000058262/ENSG00000103266/ENSG00000180667/ENSG00000139644…	ATF3/CREB3L1/PIK3R1/DNAJA1/DNAJB4/HSPB7/AGR2/PPP1R15A/HSF1/THBS4/SERPINH1/HDGF/PTPN1/TSPYL2/SEC62/HSPA6/HSPA5/HSPD1/ASNA1/ATP6V0D1/BFAR/SEC61A1/STUB1/YOD1/TMBIM6/ERN1/CCND1/DDIT3/PPP1R15B/KLHDC3/UBE2J2/CREB3L2/SEC61G/BBC3/HSP90AA1/EIF2S1/SRPRA/MYDGF/DCTN1/CTDSP2/HSPA4L/DNAJC3/VCP/ATF6/DAXX/YIF1A/PDIA6/CALR/EIF2AK2/VAPB/CTH/CREBRF/SHC1/FKBP14/ERO1A/ACADVL/HSP90AB1/MFN2/HSPE1/DAB2IP/CCL2/HSPA4/TMEM…	88
BP	GO:0018208	peptidyl-proline modification	34/5383	52/14150	5.78E-05	0.000909612	ENSG00000105701/ENSG00000170275/ENSG00000004478/ENSG00000088832/ENSG00000196262/ENSG00000171960/ENSG00000119383/ENSG00000137168/ENSG00000114857/ENSG00000134285/ENSG00000148335/ENSG00000135766/ENSG00000102309/ENSG00000171497/ENSG00000084072/ENSG00000090530/ENSG00000110711/ENSG00000108179/ENSG00000185624/ENSG00000106080/ENSG00000153015/ENSG00000127445/ENSG00000141756/ENSG00000153201/ENSG00000072682…	FKBP8/CRTAP/FKBP4/FKBP1A/PPIA/PPIH/PTPA/PPIL1/NKTR/FKBP11/NTMT1/EGLN1/PIN4/PPID/PPIE/P3H2/AIP/PPIF/P4HB/FKBP14/CWC27/PIN1/FKBP10/RANBP2/P4HA2/OGFOD1/PPIL4/P3H3/P4HA1/PPIG/FKBP3/FKBP9/PPIB/FKBP15	34
BP	GO:0006094	gluconeogenesis	45/5383	74/14150	5.80E-05	0.000910568	ENSG00000162772/ENSG00000171314/ENSG00000126368/ENSG00000111640/ENSG00000102144/ENSG00000100075/ENSG00000125166/ENSG00000074800/ENSG00000079739/ENSG00000124253/ENSG00000130766/ENSG00000146701/ENSG00000114166/ENSG00000105220/ENSG00000111669/ENSG00000149925/ENSG00000123213/ENSG00000004864/ENSG00000109107/ENSG00000136244/ENSG00000141349/ENSG00000196363/ENSG00000147162/ENSG00000108515/ENSG00000128989…	ATF3/PGAM1/NR1D1/GAPDH/PGK1/SLC25A1/GOT2/ENO1/PGM1/PCK1/SESN2/MDH2/KAT2B/GPI/TPI1/ALDOA/NLN/SLC25A13/ALDOC/IL6/G6PC3/WDR5/OGT/ENO3/ARPP19/ENO2/PER2/RBP4/PGP/MDH1/SDHAF3/GPD2/DGAT2/KAT2A/RANBP2/SLC25A10/SLC25A11/PPARA/PPP4R3B/FOXO1/ACADM/SOGA1/C1QTNF3/MAEA/CRY1	45
BP	GO:0044786	cell cycle DNA replication	37/5383	58/14150	6.11E-05	0.000956566	ENSG00000106628/ENSG00000132383/ENSG00000113916/ENSG00000167513/ENSG00000163950/ENSG00000106399/ENSG00000011451/ENSG00000131153/ENSG00000049541/ENSG00000168496/ENSG00000093009/ENSG00000148229/ENSG00000132646/ENSG00000062822/ENSG00000101868/ENSG00000108055/ENSG00000022277/ENSG00000117748/ENSG00000198783/ENSG00000051180/ENSG00000115350/ENSG00000101972/ENSG00000112312/ENSG00000077514/ENSG00000077782…	POLD2/RPA1/BCL6/CDT1/SLBP/RPA3/WIZ/GINS2/RFC2/FEN1/CDC45/POLE3/PCNA/POLD1/POLA1/SMC3/RTFDC1/RPA2/ZNF830/RAD51/POLE4/STAG2/GMNN/POLD3/FGFR1/POLA2/RFC5/MRE11/RFC4/FBXW7/ZPR1/DBF4B/POLE/TERF1/RFC3/RFC1/DACH1	37
BP	GO:0071229	cellular response to acid chemical	96/5383	184/14150	6.15E-05	0.000958294	ENSG00000136826/ENSG00000120738/ENSG00000168542/ENSG00000104332/ENSG00000164692/ENSG00000134853/ENSG00000108821/ENSG00000204262/ENSG00000088992/ENSG00000087245/ENSG00000143867/ENSG00000186010/ENSG00000243678/ENSG00000149357/ENSG00000079246/ENSG00000196591/ENSG00000146648/ENSG00000065150/ENSG00000215021/ENSG00000149212/ENSG00000119866/ENSG00000113742/ENSG00000125398/ENSG00000135446/ENSG00000153823…	KLF4/EGR1/COL3A1/SFRP1/COL1A2/PDGFRA/COL1A1/COL5A2/TESC/MMP2/OSR1/NDUFA13/NME2/LAMTOR1/XRCC5/HDAC2/EGFR/IPO5/PHB2/SESN3/BCL11A/CPEB4/SOX9/CDK4/PID1/RANBP1/CPS1/CEBPB/CAPN2/PTGER4/LDLR/KRT13/HSF1/FOLR1/ATP7A/DNMT1/NTRK2/PCK1/SESN2/NME1/CPT1A/ACACA/ID3/ZC3H12A/EDN1/AKR1C2/LYN/BAIAP2/PRKAA2/TNC/NEURL1/LAMTOR5/COL16A1/HNRNPD/FZD7/PTK6/WNT11/AKR1C1/TBX1/ADCY6/RORB/NSMF/BCL2L1/GCLC/CYBA/TWF2/WNT10B/PTK…	96
BP	GO:0043967	histone H4 acetylation	38/5383	60/14150	6.16E-05	0.000958294	ENSG00000171148/ENSG00000175792/ENSG00000172534/ENSG00000120616/ENSG00000066336/ENSG00000124422/ENSG00000104872/ENSG00000120071/ENSG00000187778/ENSG00000127337/ENSG00000084676/ENSG00000196363/ENSG00000121579/ENSG00000139620/ENSG00000099956/ENSG00000183207/ENSG00000147162/ENSG00000136518/ENSG00000112983/ENSG00000128708/ENSG00000122390/ENSG00000136504/ENSG00000096717/ENSG00000188895/ENSG00000108773…	TADA3/RUVBL1/HCFC1/EPC1/SPI1/USP22/PIH1D1/KANSL1/MCRS1/YEATS4/NCOA1/WDR5/NAA50/KANSL2/SMARCB1/RUVBL2/OGT/ACTL6A/BRD8/HAT1/NAA60/KAT7/SIRT1/MSL1/KAT2A/EP300/TRRAP/DMAP1/MORF4L2/JADE3/ELP3/PER1/ARRB1/LEF1/EP400/MEAF6/KANSL3/MUC1	38
BP	GO:0033119	negative regulation of RNA splicing	20/5383	26/14150	6.22E-05	0.000965483	ENSG00000136527/ENSG00000115875/ENSG00000197728/ENSG00000110700/ENSG00000165119/ENSG00000111786/ENSG00000108561/ENSG00000188529/ENSG00000139644/ENSG00000205937/ENSG00000119314/ENSG00000011304/ENSG00000124193/ENSG00000147274/ENSG00000181163/ENSG00000182872/ENSG00000061936/ENSG00000157540/ENSG00000117569/ENSG00000116350	TRA2B/SRSF7/RPS26/RPS13/HNRNPK/SRSF9/C1QBP/SRSF10/TMBIM6/RNPS1/PTBP3/PTBP1/SRSF6/RBMX/NPM1/RBM10/SFSWAP/DYRK1A/PTBP2/SRSF4	20
BP	GO:0001101	response to acid chemical	146/5383	298/14150	6.49E-05	0.001004549	ENSG00000136826/ENSG00000120738/ENSG00000168542/ENSG00000104332/ENSG00000164692/ENSG00000134853/ENSG00000085662/ENSG00000113140/ENSG00000108821/ENSG00000148180/ENSG00000204262/ENSG00000088992/ENSG00000105894/ENSG00000087245/ENSG00000120129/ENSG00000143867/ENSG00000186010/ENSG00000243678/ENSG00000149357/ENSG00000079246/ENSG00000196591/ENSG00000167658/ENSG00000146648/ENSG00000065150/ENSG00000215021…	KLF4/EGR1/COL3A1/SFRP1/COL1A2/PDGFRA/AKR1B1/SPARC/COL1A1/GSN/COL5A2/TESC/PTN/MMP2/DUSP1/OSR1/NDUFA13/NME2/LAMTOR1/XRCC5/HDAC2/EEF2/EGFR/IPO5/PHB2/SESN3/BCL11A/CPEB4/CFL1/SOX9/CDK4/PID1/RANBP1/GSTP1/GJA1/CPS1/CEBPB/CAPN2/PTGER4/LDLR/TYMS/KRT13/HSF1/FOLR1/ATP7A/DNMT1/NTRK2/PCK1/IGFBP2/SESN2/DHFR/NME1/CPT1A/ACACA/ID3/ZC3H12A/TMBIM6/EDN1/AKR1C2/GSS/LYN/SOD2/IL6/BAIAP2/PEMT/NCOA1/PRKAA2/GNPAT/PCNA/TNC…	146
BP	GO:0090501	RNA phosphodiester bond hydrolysis	70/5383	127/14150	6.51E-05	0.001004549	ENSG00000165494/ENSG00000261236/ENSG00000077348/ENSG00000168028/ENSG00000145912/ENSG00000141101/ENSG00000198791/ENSG00000241370/ENSG00000155508/ENSG00000171824/ENSG00000163874/ENSG00000139644/ENSG00000136937/ENSG00000113360/ENSG00000006744/ENSG00000104889/ENSG00000178607/ENSG00000123908/ENSG00000103005/ENSG00000169288/ENSG00000088930/ENSG00000161980/ENSG00000132541/ENSG00000160917/ENSG00000168496…	PCF11/BOP1/EXOSC5/RPSA/NHP2/NOB1/CNOT7/RPP21/CNOT8/EXOSC10/ZC3H12A/TMBIM6/NCBP1/DROSHA/ELAC2/RNASEH2A/ERN1/AGO2/USB1/MRPL1/XRN2/POLR3K/RIDA/CPSF4/FEN1/POP4/ISG20/EXOSC2/TOE1/LAS1L/RNASEH1/UTP20/RPP25/RNASEH2B/TSEN54/REXO2/NOP14/DCPS/PARN/NCBP2/SAMHD1/APEX1/CNOT6L/TSR1/TSEN15/CNOT1/POP7/DIS3L/ZNRD1/KRI1/POLR2I/DCP2/CPSF1/EXOSC7/HSPA1A/EXOSC4/BMS1/CPSF3/EXOSC3/TSEN2/SMG6/NOCT/RRP36/RNASEK/CNOT6/EXO…	70
BP	GO:1901796	regulation of signal transduction by p53 class mediator	90/5383	171/14150	6.78E-05	0.001044148	ENSG00000108654/ENSG00000141682/ENSG00000149136/ENSG00000122691/ENSG00000196591/ENSG00000261236/ENSG00000132383/ENSG00000240972/ENSG00000150991/ENSG00000106617/ENSG00000170315/ENSG00000165119/ENSG00000019582/ENSG00000004487/ENSG00000106290/ENSG00000116478/ENSG00000106399/ENSG00000143499/ENSG00000178913/ENSG00000127334/ENSG00000071655/ENSG00000162521/ENSG00000101843/ENSG00000064995/ENSG00000100462…	DDX5/PMAIP1/SSRP1/TWIST1/HDAC2/BOP1/RPA1/MIF/UBC/PRKAG2/UBB/HNRNPK/CD74/KDM1A/TAF6/HDAC1/RPA3/SMYD2/TAF7/DYRK2/MBD3/RBBP4/PSMD10/TAF11/PRMT5/HEXIM1/RFC2/BRD7/EEF1E1/PRKAA2/TAF10/RPS27A/TAF9/NOP53/PRKAG1/CSNK2B/NPM1/TOPBP1/TP53/NOC2L/UBA52/PAK1IP1/RPA2/SUPT16H/MDM2/KAT5/RPL26/PIN1/SIRT1/NUAK1/PTTG1IP/RPL23/MDM4/CHD4/RBBP7/PLK3/EP300/RFC5/PPP1R13L/TP63/TP53BP2/MRE11/TBP/RFC4/DYRK1A/AKT1/SNAI2/RPL11…	90
BP	GO:0070997	neuron death	145/5383	296/14150	6.92E-05	0.00106292	ENSG00000120738/ENSG00000170345/ENSG00000177606/ENSG00000159388/ENSG00000143799/ENSG00000111640/ENSG00000010810/ENSG00000107485/ENSG00000181019/ENSG00000099250/ENSG00000119508/ENSG00000113742/ENSG00000170315/ENSG00000069329/ENSG00000101057/ENSG00000153234/ENSG00000172216/ENSG00000168209/ENSG00000119335/ENSG00000131238/ENSG00000159593/ENSG00000147955/ENSG00000185122/ENSG00000124155/ENSG00000116133…	EGR1/FOS/JUN/BTG2/PARP1/GAPDH/FYN/GATA3/NQO1/NRP1/NR4A3/CPEB4/UBB/VPS35/MYBL2/NR4A2/CEBPB/DDIT4/SET/PPT1/NAE1/SIGMAR1/HSF1/PIGT/DHCR24/UBE2V2/NTRK2/CD34/PCSK9/ILK/UBE2M/HIF1A/HRAS/GPI/HSPA5/ATN1/G6PD/SOD1/NONO/NTF3/DDIT3/PSMC1/ROCK1/MCL1/KRAS/PARK7/BNIP3/STAT3/PRKCI/GPX1/TOX3/FIS1/SOD2/IL6/CTSZ/BID/PPP5C/BBC3/EIF4G1/ATP13A2/ELK1/AIMP2/MSH2/EIF2S1/CHL1/SNCA/EGLN1/MAP3K12/CRLF1/EN1/PAK3/APP/LRP1/RA…	145
BP	GO:0000289	nuclear-transcribed mRNA poly(A) tail shortening	26/5383	37/14150	6.96E-05	0.001065804	ENSG00000159388/ENSG00000128016/ENSG00000141232/ENSG00000156976/ENSG00000198791/ENSG00000155508/ENSG00000168002/ENSG00000144580/ENSG00000123908/ENSG00000114867/ENSG00000063046/ENSG00000080802/ENSG00000100354/ENSG00000134744/ENSG00000182973/ENSG00000020577/ENSG00000151247/ENSG00000172239/ENSG00000140694/ENSG00000138767/ENSG00000125107/ENSG00000158435/ENSG00000083223/ENSG00000161960/ENSG00000070756…	BTG2/ZFP36/TOB1/EIF4A2/CNOT7/CNOT8/POLR2G/CNOT9/AGO2/EIF4G1/EIF4B/CNOT4/TNRC6B/ZCCHC11/CNOT10/SAMD4A/EIF4E/PAIP1/PARN/CNOT6L/CNOT1/CNOT11/ZCCHC6/EIF4A1/PABPC1/CNOT6	26
BP	GO:1901800	positive regulation of proteasomal protein catabolic process	53/5383	91/14150	7.07E-05	0.001078915	ENSG00000101665/ENSG00000105974/ENSG00000173334/ENSG00000179262/ENSG00000100387/ENSG00000169139/ENSG00000111667/ENSG00000161057/ENSG00000135018/ENSG00000165916/ENSG00000107404/ENSG00000103266/ENSG00000113712/ENSG00000116030/ENSG00000100764/ENSG00000185825/ENSG00000177479/ENSG00000101843/ENSG00000034677/ENSG00000104969/ENSG00000105373/ENSG00000178381/ENSG00000165280/ENSG00000101255/ENSG00000166233…	SMAD7/CAV1/TRIB1/RAD23A/RBX1/UBE2V2/USP5/PSMC2/UBQLN1/PSMC3/DVL1/STUB1/CSNK1A1/SUMO1/PSMC1/BCAP31/ARIH2/PSMD10/RNF19A/SGTA/NOP53/ZFAND2A/VCP/TRIB3/ARIH1/RNF166/DDRGK1/MDM2/KEAP1/GCLC/DAB2IP/PLK2/RNF40/RFWD2/PLK3/PSMC5/CLU/PSEN1/TRIB2/AKT1/DAB2/HSPA1A/FBXW7/UBQLN2/HSPBP1/CSNK1D/NKD2/GSK3B/PLK1/CEBPA/FMR1/HERPUD1/RNF217	53
BP	GO:0051054	positive regulation of DNA metabolic process	106/5383	207/14150	7.13E-05	0.00108399	ENSG00000136826/ENSG00000177606/ENSG00000134853/ENSG00000136997/ENSG00000017427/ENSG00000109321/ENSG00000108518/ENSG00000079246/ENSG00000163468/ENSG00000146731/ENSG00000135624/ENSG00000146648/ENSG00000130826/ENSG00000150753/ENSG00000165283/ENSG00000135829/ENSG00000130726/ENSG00000115484/ENSG00000076248/ENSG00000148337/ENSG00000185122/ENSG00000136238/ENSG00000169139/ENSG00000130816/ENSG00000110958…	KLF4/JUN/PDGFRA/MYC/IGF1/AREG/PFN1/XRCC5/CCT3/CCT6A/CCT7/EGFR/DKC1/CCT5/STOML2/DHX9/TRIM28/CCT4/UNG/CIZ1/HSF1/RAC1/UBE2V2/DNMT1/PTGES3/NABP2/TIMELESS/HRAS/UBE2B/CCT2/ERCC1/CDT1/CCT8/ACD/BABAM1/MAPK1/SLF1/WIZ/ATF1/RPS3/TGFB1/RFC2/IL6/FOXM1/HSP90AA1/PCNA/MSH2/UBE2N/HNRNPD/CACYBP/MAPK3/PAK3/PDGFA/DDX39B/H2AFX/CST3/ANXA3/TOP2A/HNRNPA1/CALR/ARRB2/SHC1/TCP1/HSP90AB1/RAD51/DHX36/PARN/SIRT1/ENDOG/CDK1/FG…	106
BP	GO:2001234	negative regulation of apoptotic signaling pathway	102/5383	198/14150	7.14E-05	0.00108399	ENSG00000145423/ENSG00000215301/ENSG00000196730/ENSG00000017427/ENSG00000157613/ENSG00000186010/ENSG00000010810/ENSG00000240972/ENSG00000099250/ENSG00000006210/ENSG00000126602/ENSG00000074800/ENSG00000084207/ENSG00000086061/ENSG00000153234/ENSG00000019582/ENSG00000178719/ENSG00000121858/ENSG00000148737/ENSG00000196396/ENSG00000073536/ENSG00000204388/ENSG00000100644/ENSG00000169230/ENSG00000004487…	SFRP2/DDX3X/DAPK1/IGF1/CREB3L1/NDUFA13/FYN/MIF/NRP1/CX3CL1/TRAP1/ENO1/GSTP1/DNAJA1/NR4A2/CD74/GRINA/TNFSF10/TCF7L2/PTPN1/NLE1/HSPA1B/HIF1A/PRELID1/KDM1A/NOG/LGALS3/VDAC2/SLC25A5/NONO/TMBIM6/CCAR2/PIH1D1/CXCL12/MCL1/QARS/CTNNA1/PARK7/PSMD10/GPX1/SOD2/BID/TAF9/NDUFS3/ACAA2/FXN/ACKR3/CTTN/RB1CC1/PCGF2/PSME3/TNFAIP3/NOC2L/PPIF/MDM2/ARRB2/ZC3HC1/CTH/RPS6KB1/BCL2L1/TXNDC12/GCLC/YBX3/SIRT1/PTTG1IP/ICAM1…	102
BP	GO:0030178	negative regulation of Wnt signaling pathway	97/5383	187/14150	7.55E-05	0.001143869	ENSG00000120738/ENSG00000145423/ENSG00000104332/ENSG00000106483/ENSG00000105974/ENSG00000150991/ENSG00000170315/ENSG00000125398/ENSG00000185627/ENSG00000070018/ENSG00000136930/ENSG00000126067/ENSG00000100387/ENSG00000108344/ENSG00000108375/ENSG00000148737/ENSG00000142507/ENSG00000115457/ENSG00000161057/ENSG00000159352/ENSG00000183691/ENSG00000181449/ENSG00000129084/ENSG00000175166/ENSG00000165916…	EGR1/SFRP2/SFRP1/SFRP4/CAV1/UBC/UBB/SOX9/PSMD13/LRP6/PSMB7/PSMB2/RBX1/PSMD3/RNF43/TCF7L2/PSMB6/IGFBP2/PSMC2/PSMD4/NOG/SOX2/PSMA1/PSMD2/PSMC3/GPC3/CUL3/HDAC1/PSMD14/AES/DVL1/TSKU/PSMD1/CSNK1A1/CCND1/DDIT3/PSMD8/PSMC1/FERMT1/PSMD9/AXIN1/NOTUM/PSMA4/PSMD10/TRABD2A/DACT1/PSMD7/PSMA7/RAPGEF1/BMP2/RPS27A/CDH2/LZTS2/PSMB3/G3BP1/WNT11/SDHAF2/PSME3/LRP1/DKK2/UBA52/DVL2/PSMA2/PSMA5/PFDN5/SEM1/DAB2IP/RNF213…	97
BP	GO:0006261	DNA-dependent DNA replication	78/5383	145/14150	7.82E-05	0.00118204	ENSG00000143799/ENSG00000073111/ENSG00000106628/ENSG00000185129/ENSG00000132383/ENSG00000137309/ENSG00000166508/ENSG00000153823/ENSG00000165283/ENSG00000112118/ENSG00000148337/ENSG00000076003/ENSG00000113916/ENSG00000196365/ENSG00000167513/ENSG00000163950/ENSG00000106399/ENSG00000104889/ENSG00000111328/ENSG00000011451/ENSG00000124535/ENSG00000131153/ENSG00000049541/ENSG00000168496/ENSG00000093009…	PARP1/MCM2/POLD2/PURA/RPA1/HMGA1/MCM7/PID1/STOML2/MCM3/CIZ1/MCM6/BCL6/LONP1/CDT1/SLBP/RPA3/RNASEH2A/CDK2AP1/WIZ/WRNIP1/GINS2/RFC2/FEN1/CDC45/POLE3/PCNA/CENPX/CENPS/NUCKS1/MCM5/POLD1/POLA1/RNASEH1/SMC3/RTFDC1/TOPBP1/RPA2/CDC34/ZNF830/TFAM/DNAJA3/RAD51/POLE4/STAG2/GMNN/REV3L/POLD3/FGFR1/POLA2/RFC5/MRE11/RFC4/DSCC1/CHTF8/LRWD1/LIG3/TICRR/MCM4/FBXW7/POLG/ZPR1/DBF4B/MCMBP/POLE/ATG7/ORC5/TERF1/SMARCAL1…	78
BP	GO:0048514	blood vessel morphogenesis	215/5383	461/14150	7.95E-05	0.001197881	ENSG00000136826/ENSG00000115414/ENSG00000177606/ENSG00000145423/ENSG00000168542/ENSG00000131477/ENSG00000173706/ENSG00000104332/ENSG00000134853/ENSG00000185650/ENSG00000113140/ENSG00000069667/ENSG00000169946/ENSG00000101665/ENSG00000105894/ENSG00000087245/ENSG00000123358/ENSG00000105974/ENSG00000116473/ENSG00000122691/ENSG00000143537/ENSG00000102144/ENSG00000078098/ENSG00000099250/ENSG00000125968…	KLF4/FN1/JUN/SFRP2/COL3A1/RAMP2/HEG1/SFRP1/PDGFRA/ZFP36L1/SPARC/RORA/ZFPM2/SMAD7/PTN/MMP2/NR4A1/CAV1/RAP1A/TWIST1/ADAM15/PGK1/FAP/NRP1/ID1/CX3CL1/PRRX1/JAK1/PDCD6/HSPG2/RUNX1/SASH1/JUNB/ENG/RHOB/CYR61/ENPEP/FOLR1/HES1/THBS4/STAT1/NTRK2/PPP1R16B/CD34/PLXND1/C3/EFNA1/BTG1/AIMP1/JAG1/CYP1B1/HIF1A/GPI/MYH9/SPI1/NOG/EGR3/COL4A2/CIB1/MYO1E/RNH1/ZC3H12A/BMPR2/WASF2/HAS2/ETS1/NCL/RHOA/PARVA/VEGFB/EDN1/SA…	215
BP	GO:0032956	regulation of actin cytoskeleton organization	133/5383	269/14150	7.97E-05	0.001198164	ENSG00000144339/ENSG00000104332/ENSG00000134853/ENSG00000115306/ENSG00000148180/ENSG00000145675/ENSG00000108518/ENSG00000167965/ENSG00000075618/ENSG00000070087/ENSG00000172757/ENSG00000125968/ENSG00000130303/ENSG00000128283/ENSG00000077549/ENSG00000119729/ENSG00000171522/ENSG00000042493/ENSG00000120896/ENSG00000172725/ENSG00000136238/ENSG00000198898/ENSG00000125868/ENSG00000130429/ENSG00000146376…	TMEFF2/SFRP1/PDGFRA/SPTBN1/GSN/PIK3R1/PFN1/MLST8/FSCN1/PFN2/CFL1/ID1/BST2/CDC42EP1/CAPZB/RHOQ/PTGER4/CAPG/SORBS3/CORO1B/RAC1/CAPZA2/DSTN/ARPC1B/ARHGAP18/RDX/ILK/WDR1/GPM6B/ARPC1A/RHOD/HRAS/NEB/TMOD3/BRK1/WASF2/MYO1C/RHOA/EDN1/NTF3/HAX1/CXCL12/DIXDC1/SCIN/ROCK1/CYFIP1/TGFB1/AKAP13/ARPC3/BAIAP2/WASHC2C/MET/DLG1/ACTN2/TWF1/ARPC5/STMN1/CTTN/SH3BGRL3/WNT11/PAK3/SPTBN2/PDGFA/ARPC4/LRP1/PROX1/CAPZA1/RAS…	133
BP	GO:0038061	NIK/NF-kappaB signaling	66/5383	119/14150	8.08E-05	0.001210436	ENSG00000169756/ENSG00000214078/ENSG00000184216/ENSG00000146648/ENSG00000150991/ENSG00000039560/ENSG00000170315/ENSG00000185627/ENSG00000136930/ENSG00000126067/ENSG00000149923/ENSG00000111961/ENSG00000108344/ENSG00000142507/ENSG00000166333/ENSG00000130725/ENSG00000161057/ENSG00000159352/ENSG00000130402/ENSG00000129084/ENSG00000175166/ENSG00000165916/ENSG00000115233/ENSG00000113558/ENSG00000173692…	LIMS1/CPNE1/IRAK1/EGFR/UBC/RAI14/UBB/PSMD13/PSMB7/PSMB2/PPP4C/SASH1/PSMD3/PSMB6/ILK/UBE2M/PSMC2/PSMD4/ACTN4/PSMA1/PSMD2/PSMC3/PSMD14/SKP1/PSMD1/HDAC7/PSMD8/PSMC1/PSMD9/RPS3/PSMA4/PSMD10/NFKB1/COPS8/PSMD7/CARD10/PSMA7/RC3H1/RPS27A/PSMB3/ADIPOR1/RELB/PSME3/RC3H2/UBA52/PSMA2/CALR/EIF2AK2/PSMA5/SEM1/PSMB9/UBA3/PSMC5/PSMF1/TRAF4/AKT1/PSMB8/RELA/PDCD4/PSMB1/AKIP1/HMGB1/ZFP91/BIRC2/HAVCR2/TSPAN6	66
BP	GO:0043200	response to amino acid	58/5383	102/14150	8.43E-05	0.001260546	ENSG00000168542/ENSG00000164692/ENSG00000134853/ENSG00000108821/ENSG00000204262/ENSG00000105894/ENSG00000087245/ENSG00000149357/ENSG00000146648/ENSG00000065150/ENSG00000149212/ENSG00000119866/ENSG00000113742/ENSG00000172757/ENSG00000084207/ENSG00000021826/ENSG00000172216/ENSG00000162909/ENSG00000185122/ENSG00000165240/ENSG00000130816/ENSG00000148053/ENSG00000124253/ENSG00000130766/ENSG00000139644…	COL3A1/COL1A2/PDGFRA/COL1A1/COL5A2/PTN/MMP2/LAMTOR1/EGFR/IPO5/SESN3/BCL11A/CPEB4/CFL1/GSTP1/CPS1/CEBPB/CAPN2/HSF1/ATP7A/DNMT1/NTRK2/PCK1/SESN2/TMBIM6/EDN1/GSS/LYN/IL6/BAIAP2/PEMT/PCNA/NEURL1/LAMTOR5/COL16A1/HNRNPD/BAD/NSMF/MTHFR/RPS6KB1/BCL2L1/GCLC/CYBA/CCL2/ICAM1/UBR1/LARS/RELA/PPP1R9B/CTGF/LAMTOR4/CPEB1/SOCS1/MTOR/COL4A1/RRAGA/GCLM/NAIP	58
BP	GO:0051402	neuron apoptotic process	107/5383	210/14150	8.58E-05	0.001278811	ENSG00000177606/ENSG00000159388/ENSG00000143799/ENSG00000111640/ENSG00000010810/ENSG00000107485/ENSG00000181019/ENSG00000099250/ENSG00000119508/ENSG00000113742/ENSG00000101057/ENSG00000153234/ENSG00000172216/ENSG00000119335/ENSG00000131238/ENSG00000159593/ENSG00000147955/ENSG00000124155/ENSG00000169139/ENSG00000148053/ENSG00000169174/ENSG00000166333/ENSG00000130725/ENSG00000100644/ENSG00000174775…	JUN/BTG2/PARP1/GAPDH/FYN/GATA3/NQO1/NRP1/NR4A3/CPEB4/MYBL2/NR4A2/CEBPB/SET/PPT1/NAE1/SIGMAR1/PIGT/UBE2V2/NTRK2/PCSK9/ILK/UBE2M/HIF1A/HRAS/GPI/HSPA5/ATN1/G6PD/SOD1/NONO/NTF3/DDIT3/ROCK1/MCL1/KRAS/PARK7/BNIP3/PRKCI/GPX1/TOX3/FIS1/SOD2/CTSZ/BID/BBC3/MSH2/CHL1/SNCA/MAP3K12/CRLF1/EN1/PAK3/APP/LRP1/TP53/RASA1/AXL/CDC34/NSMF/RB1/USP53/TFAP2B/HSP90AB1/BCL2L1/GCLC/PIN1/BIRC5/FAM162A/CCL2/HDAC4/ADARB1/SRPK…	107
BP	GO:1902903	regulation of supramolecular fiber organization	135/5383	274/14150	8.68E-05	0.001290852	ENSG00000144339/ENSG00000104332/ENSG00000115306/ENSG00000148180/ENSG00000116741/ENSG00000109846/ENSG00000145675/ENSG00000108518/ENSG00000167965/ENSG00000070087/ENSG00000172757/ENSG00000125968/ENSG00000128283/ENSG00000077549/ENSG00000213465/ENSG00000171522/ENSG00000042493/ENSG00000130164/ENSG00000120896/ENSG00000172725/ENSG00000136238/ENSG00000004478/ENSG00000198898/ENSG00000125868/ENSG00000130429…	TMEFF2/SFRP1/SPTBN1/GSN/RGS2/CRYAB/PIK3R1/PFN1/MLST8/PFN2/CFL1/ID1/CDC42EP1/CAPZB/ARL2/PTGER4/CAPG/LDLR/SORBS3/CORO1B/RAC1/FKBP4/CAPZA2/DSTN/ARPC1B/ARHGAP18/RDX/WDR1/HSPA1B/ARPC1A/KATNB1/CIB1/TMOD3/BRK1/C16orf45/WASF2/MYO1C/RHOA/EDN1/HAX1/CXCL12/SCIN/ROCK1/CYFIP1/RPS3/PARK7/AKAP13/GPX1/ARPC3/BAIAP2/WASHC2C/MET/DLG1/SNCA/ACTN2/TWF1/DCTN1/ARPC5/STMN1/CTTN/SH3BGRL3/WNT11/PAK3/SPTBN2/ARPC4/PROX1/CAPZ…	135
BP	GO:0051099	positive regulation of binding	81/5383	152/14150	8.83E-05	0.00131033	ENSG00000136826/ENSG00000221818/ENSG00000017427/ENSG00000143799/ENSG00000105974/ENSG00000122691/ENSG00000107485/ENSG00000099250/ENSG00000156299/ENSG00000130726/ENSG00000185122/ENSG00000114315/ENSG00000148737/ENSG00000088832/ENSG00000137312/ENSG00000100353/ENSG00000004399/ENSG00000136810/ENSG00000004487/ENSG00000132341/ENSG00000239672/ENSG00000167513/ENSG00000136937/ENSG00000008710/ENSG00000107223…	KLF4/EBF2/IGF1/PARP1/CAV1/TWIST1/GATA3/NRP1/TIAM1/TRIM28/HSF1/HES1/TCF7L2/FKBP1A/FLOT1/EIF3D/PLXND1/TXN/KDM1A/RAN/NME1/CDT1/NCBP1/PKD1/EDF1/ACD/WAPL/PARK7/TGFB1/DACT1/MET/ANXA2/EIF4G1/BMP2/EIF2S1/PLCL1/STMN1/EPB41L5/LRP1/TRIB3/PLCL2/CRBN/DDRGK1/ABL1/RB1/NMD3/HSP90AB1/PLK2/GMNN/EIF3E/KAT2A/EP300/CTHRC1/TRAF4/PLAUR/LFNG/MEN1/S100A10/RPL11/RFNG/MAPRE1/ISL1/GTF2B/JAK2/B2M/ERCC2/GSK3B/RIPK2/STK3/EIF3C…	81
BP	GO:0030522	intracellular receptor signaling pathway	131/5383	265/14150	9.07E-05	0.001342556	ENSG00000104332/ENSG00000069667/ENSG00000108654/ENSG00000126368/ENSG00000143799/ENSG00000127616/ENSG00000123358/ENSG00000122691/ENSG00000184216/ENSG00000160113/ENSG00000215021/ENSG00000150991/ENSG00000119508/ENSG00000170315/ENSG00000123064/ENSG00000086061/ENSG00000171148/ENSG00000153234/ENSG00000100906/ENSG00000159216/ENSG00000115641/ENSG00000167085/ENSG00000134250/ENSG00000124225/ENSG00000004478…	SFRP1/RORA/DDX5/NR1D1/PARP1/SMARCA4/NR4A1/TWIST1/IRAK1/NR2F6/PHB2/UBC/NR4A3/UBB/DDX54/DNAJA1/TADA3/NR4A2/NFKBIA/RUNX1/FHL2/PHB/NOTCH2/PMEPA1/FKBP4/STRN3/CARM1/C1QBP/PTGES3/HSPA1B/MED13/ACTN4/RAN/NCOA2/HDAC1/ESR1/TAF7/CNOT9/PIM1/UBE2I/THRA/NCOA4/AXIN1/PARK7/STAT3/CYP26A1/NEDD4/RWDD1/PPP5C/NR2F1/NCOA1/RPS27A/NOP53/THRAP3/UBE2N/TGFB1I1/TKFC/TNFAIP3/TBX1/ESR2/UBA52/DAXX/NR1H3/UBA5/DDRGK1/TRIM15/CALR/…	131
BP	GO:0060964	regulation of gene silencing by miRNA	56/5383	98/14150	9.24E-05	0.00136381	ENSG00000108654/ENSG00000099817/ENSG00000146648/ENSG00000177700/ENSG00000126934/ENSG00000138814/ENSG00000196498/ENSG00000095319/ENSG00000132182/ENSG00000132341/ENSG00000091831/ENSG00000168002/ENSG00000163874/ENSG00000102900/ENSG00000069248/ENSG00000197061/ENSG00000155561/ENSG00000276966/ENSG00000123908/ENSG00000169032/ENSG00000105329/ENSG00000168610/ENSG00000094914/ENSG00000181222/ENSG00000114867…	DDX5/POLR2E/EGFR/POLR2L/MAP2K2/PPP3CA/NCOR2/NUP188/NUP210/RAN/ESR1/POLR2G/ZC3H12A/NUP93/NUP133/HIST1H4C/NUP205/HIST1H4E/AGO2/MAP2K1/TGFB1/STAT3/AAAS/POLR2A/EIF4G1/NUP37/RAE1/NUP160/NDC1/NUP62/H3F3A/NUP155/IPO8/POLR2H/HIST1H4A/ELAVL1/RANBP2/MYCN/MAEL/HIST1H3B/POLR2I/POLR2C/POM121/TPR/NUP98/NUP54/POLR2J/HIST4H4/HIST1H3A/NUP107/NUP85/TNRC6A/HIST1H3H/FMR1/POLR2F/BMP4	56
BP	GO:0030397	membrane disassembly	31/5383	47/14150	9.56E-05	0.001402852	ENSG00000166579/ENSG00000175826/ENSG00000007168/ENSG00000095319/ENSG00000175334/ENSG00000132182/ENSG00000119408/ENSG00000102900/ENSG00000069248/ENSG00000155561/ENSG00000094914/ENSG00000075188/ENSG00000101146/ENSG00000030066/ENSG00000058804/ENSG00000213024/ENSG00000102119/ENSG00000204843/ENSG00000113569/ENSG00000170312/ENSG00000153201/ENSG00000196313/ENSG00000047410/ENSG00000110713/ENSG00000138750…	NDEL1/CTDNEP1/PAFAH1B1/NUP188/BANF1/NUP210/NEK6/NUP93/NUP133/NUP205/AAAS/NUP37/RAE1/NUP160/NDC1/NUP62/EMD/DCTN1/NUP155/CDK1/RANBP2/POM121/TPR/NUP98/NUP54/VRK1/NUP107/PLK1/NUP85/LPIN1/CCNB2	31
BP	GO:0051081	nuclear envelope disassembly	31/5383	47/14150	9.56E-05	0.001402852	ENSG00000166579/ENSG00000175826/ENSG00000007168/ENSG00000095319/ENSG00000175334/ENSG00000132182/ENSG00000119408/ENSG00000102900/ENSG00000069248/ENSG00000155561/ENSG00000094914/ENSG00000075188/ENSG00000101146/ENSG00000030066/ENSG00000058804/ENSG00000213024/ENSG00000102119/ENSG00000204843/ENSG00000113569/ENSG00000170312/ENSG00000153201/ENSG00000196313/ENSG00000047410/ENSG00000110713/ENSG00000138750…	NDEL1/CTDNEP1/PAFAH1B1/NUP188/BANF1/NUP210/NEK6/NUP93/NUP133/NUP205/AAAS/NUP37/RAE1/NUP160/NDC1/NUP62/EMD/DCTN1/NUP155/CDK1/RANBP2/POM121/TPR/NUP98/NUP54/VRK1/NUP107/PLK1/NUP85/LPIN1/CCNB2	31
BP	GO:2000045	regulation of G1/S transition of mitotic cell cycle	74/5383	137/14150	9.90E-05	0.00145018	ENSG00000159388/ENSG00000215301/ENSG00000253729/ENSG00000204472/ENSG00000127616/ENSG00000116717/ENSG00000022267/ENSG00000146648/ENSG00000150991/ENSG00000170315/ENSG00000153823/ENSG00000147883/ENSG00000198791/ENSG00000142453/ENSG00000137710/ENSG00000155508/ENSG00000126457/ENSG00000008710/ENSG00000144580/ENSG00000205250/ENSG00000110092/ENSG00000165617/ENSG00000015475/ENSG00000166164/ENSG00000139842…	BTG2/DDX3X/PRKDC/AIF1/SMARCA4/GADD45A/FHL1/EGFR/UBC/UBB/PID1/CDKN2B/CNOT7/CARM1/RDX/CNOT8/PRMT1/PKD1/CNOT9/E2F4/CCND1/DACT1/BID/BRD7/CUL4A/EIF4G1/CDC45/PCNA/DCUN1D3/RPS27A/CNOT4/NPM1/PSME3/CTDSP2/CNOT10/TP53/UBA52/RPA2/TFDP1/MDM2/SOX4/CTDSPL/RB1/RPL26/PLRG1/PLK2/RPS27L/CCND2/ID2/CDK1/APEX1/MDM4/PLK3/CNOT6L/EP300/CDKN1A/TP63/CNOT1/BCL2/TFDP2/CNOT11/AKT1/HYAL1/FGF10/ANKRD17/FBXO7/MEPCE/CTDSP1/EZH2/…	74
BP	GO:0006297	nucleotide-excision repair, DNA gap filling	18/5383	23/14150	0.00010001	0.001460761	ENSG00000106628/ENSG00000132383/ENSG00000150991/ENSG00000170315/ENSG00000106399/ENSG00000049541/ENSG00000132646/ENSG00000143947/ENSG00000062822/ENSG00000221983/ENSG00000117748/ENSG00000077514/ENSG00000111445/ENSG00000163918/ENSG00000005156/ENSG00000177084/ENSG00000133119/ENSG00000035928	POLD2/RPA1/UBC/UBB/RPA3/RFC2/PCNA/RPS27A/POLD1/UBA52/RPA2/POLD3/RFC5/RFC4/LIG3/POLE/RFC3/RFC1	18
BP	GO:0009314	response to radiation	189/5383	401/14150	0.000103276	0.001504609	ENSG00000120738/ENSG00000170345/ENSG00000177606/ENSG00000145423/ENSG00000168542/ENSG00000104332/ENSG00000253729/ENSG00000105894/ENSG00000136997/ENSG00000143799/ENSG00000116717/ENSG00000120129/ENSG00000109846/ENSG00000145675/ENSG00000079246/ENSG00000065427/ENSG00000130522/ENSG00000107485/ENSG00000160113/ENSG00000104529/ENSG00000146648/ENSG00000172531/ENSG00000110108/ENSG00000196419/ENSG00000186847…	EGR1/FOS/JUN/SFRP2/COL3A1/SFRP1/PRKDC/PTN/MYC/PARP1/GADD45A/DUSP1/CRYAB/PIK3R1/XRCC5/KARS/JUND/GATA3/NR2F6/EEF1D/EGFR/PPP1CA/TMEM109/XRCC6/KRT14/IFT20/JUNB/RHOB/KRT13/HSF1/CRIP1/MEIS2/DDB1/NABP2/HIF1A/TXN/HRAS/METAP2/UBE2B/KDM1A/BHLHE40/HSPA5/ERCC1/CCAR2/B4GALT2/MAP3K20/CCND1/BABAM1/PPP1CB/CXCL12/RIC8A/NPTN/KRAS/DEAF1/SCARA3/TGFB1/GPX1/SERPINB13/SOD2/NEDD4/NABP1/KIT/FEN1/ELK1/PPP1CC/PCNA/DCUN1D3/…	189
BP	GO:0044723	single-organism carbohydrate metabolic process	197/5383	420/14150	0.00010478	0.00152076	ENSG00000115461/ENSG00000182197/ENSG00000085662/ENSG00000069667/ENSG00000162772/ENSG00000142657/ENSG00000067225/ENSG00000171314/ENSG00000126368/ENSG00000017427/ENSG00000141682/ENSG00000111640/ENSG00000163931/ENSG00000102144/ENSG00000100075/ENSG00000172531/ENSG00000125166/ENSG00000150991/ENSG00000106617/ENSG00000170315/ENSG00000074800/ENSG00000141959/ENSG00000177156/ENSG00000134333/ENSG00000168209…	IGFBP5/EXT1/AKR1B1/RORA/ATF3/PGD/PKM/PGAM1/NR1D1/IGF1/PMAIP1/GAPDH/TKT/PGK1/SLC25A1/PPP1CA/GOT2/UBC/PRKAG2/UBB/ENO1/PFKL/TALDO1/LDHA/DDIT4/PFKP/SLC2A1/CYB5R3/PGM1/PCK1/C1QTNF2/IMPA2/SESN2/MDH2/NUP188/PTGES3/AIMP1/KAT2B/HIF1A/SORD/GPI/OGDH/NUP210/GYG1/ST6GALNAC4/NCOA2/CPT1A/PFKM/G6PD/NUDT5/TPI1/HAS2/NUP93/NUP133/NUP205/ALDOA/ALDH1A1/DYRK2/PPP1CB/HK1/NLN/SLC25A13/GBE1/ALDOC/TGFB1/DLAT/DUSP12/STAT3/…	197
BP	GO:0090305	nucleic acid phosphodiester bond hydrolysis	132/5383	268/14150	0.000105375	0.00152076	ENSG00000165494/ENSG00000143799/ENSG00000106628/ENSG00000117419/ENSG00000261236/ENSG00000132383/ENSG00000150991/ENSG00000077348/ENSG00000170315/ENSG00000197157/ENSG00000168028/ENSG00000145912/ENSG00000100387/ENSG00000079785/ENSG00000185122/ENSG00000108424/ENSG00000065057/ENSG00000189266/ENSG00000141101/ENSG00000167986/ENSG00000198791/ENSG00000241370/ENSG00000155508/ENSG00000012061/ENSG00000171824…	PCF11/PARP1/POLD2/ERI3/BOP1/RPA1/UBC/EXOSC5/UBB/SND1/RPSA/NHP2/RBX1/DDX1/HSF1/KPNB1/NTHL1/PNRC2/NOB1/DDB1/CNOT7/RPP21/CNOT8/ERCC1/EXOSC10/H1F0/ZC3H12A/RPA3/TMBIM6/NCBP1/DROSHA/ELAC2/LRPPRC/RNASEH2A/PNRC1/ERN1/AGO2/USB1/MRPL1/XRN2/POLR3K/RFC2/TATDN1/RIDA/DFFA/CUL4A/CPSF4/FEN1/POP4/ISG20/PCNA/RPS27A/EXOSC2/TOE1/LAS1L/POLD1/G3BP1/POLA1/RNASEH1/CDKN2A/GTF2H3/UTP20/UBA52/XPA/RPA2/CHD1L/GTF2H1/ERCC3/RP…	132
BP	GO:0007015	actin filament organization	154/5383	319/14150	0.000105598	0.00152076	ENSG00000144339/ENSG00000104332/ENSG00000115306/ENSG00000113657/ENSG00000148180/ENSG00000277443/ENSG00000172602/ENSG00000204472/ENSG00000145675/ENSG00000108518/ENSG00000131236/ENSG00000198467/ENSG00000167965/ENSG00000075618/ENSG00000070087/ENSG00000172757/ENSG00000125968/ENSG00000128283/ENSG00000077549/ENSG00000196924/ENSG00000171522/ENSG00000102024/ENSG00000042493/ENSG00000120896/ENSG00000172725…	TMEFF2/SFRP1/SPTBN1/DPYSL3/GSN/MARCKS/RND1/AIF1/PIK3R1/PFN1/CAP1/TPM2/MLST8/FSCN1/PFN2/CFL1/ID1/CDC42EP1/CAPZB/FLNA/PTGER4/PLS3/CAPG/SORBS3/CORO1B/RAC1/ITGB5/CAPZA2/DSTN/ARPC1B/ARHGAP18/RDX/WDR1/ACTN1/ARPC1A/RHOD/ACTN4/NEDD9/TMOD3/BRK1/CUL3/RFLNB/WASF2/MYO1C/ZYX/RHOA/ALDOA/WIPF1/HAX1/CXCL12/SCIN/ROCK1/CYFIP1/CTNNA1/PRKCI/ARPC3/BAIAP2/WASHC2C/MET/DLG1/ACTN2/MICALL2/TWF1/DIAPH1/ARPC5/STMN1/CTTN/SH3…	154
BP	GO:0006409	tRNA export from nucleus	23/5383	32/14150	0.000105716	0.00152076	ENSG00000095319/ENSG00000132182/ENSG00000132341/ENSG00000102900/ENSG00000069248/ENSG00000155561/ENSG00000184575/ENSG00000094914/ENSG00000075188/ENSG00000138385/ENSG00000101146/ENSG00000030066/ENSG00000058804/ENSG00000213024/ENSG00000113569/ENSG00000153201/ENSG00000196313/ENSG00000047410/ENSG00000110713/ENSG00000138750/ENSG00000111581/ENSG00000125450/ENSG00000165271	NUP188/NUP210/RAN/NUP93/NUP133/NUP205/XPOT/AAAS/NUP37/SSB/RAE1/NUP160/NDC1/NUP62/NUP155/RANBP2/POM121/TPR/NUP98/NUP54/NUP107/NUP85/NOL6	23
BP	GO:0071431	tRNA-containing ribonucleoprotein complex export from nucleus	23/5383	32/14150	0.000105716	0.00152076	ENSG00000095319/ENSG00000132182/ENSG00000132341/ENSG00000102900/ENSG00000069248/ENSG00000155561/ENSG00000184575/ENSG00000094914/ENSG00000075188/ENSG00000138385/ENSG00000101146/ENSG00000030066/ENSG00000058804/ENSG00000213024/ENSG00000113569/ENSG00000153201/ENSG00000196313/ENSG00000047410/ENSG00000110713/ENSG00000138750/ENSG00000111581/ENSG00000125450/ENSG00000165271	NUP188/NUP210/RAN/NUP93/NUP133/NUP205/XPOT/AAAS/NUP37/SSB/RAE1/NUP160/NDC1/NUP62/NUP155/RANBP2/POM121/TPR/NUP98/NUP54/NUP107/NUP85/NOL6	23
BP	GO:0060968	regulation of gene silencing	67/5383	122/14150	0.00010718	0.001537951	ENSG00000108654/ENSG00000099817/ENSG00000146648/ENSG00000137309/ENSG00000177700/ENSG00000130726/ENSG00000126934/ENSG00000138814/ENSG00000130816/ENSG00000196498/ENSG00000095319/ENSG00000132182/ENSG00000132341/ENSG00000276043/ENSG00000091831/ENSG00000168002/ENSG00000163874/ENSG00000102900/ENSG00000069248/ENSG00000197061/ENSG00000155561/ENSG00000276966/ENSG00000123908/ENSG00000124571/ENSG00000169032…	DDX5/POLR2E/EGFR/HMGA1/POLR2L/TRIM28/MAP2K2/PPP3CA/DNMT1/NCOR2/NUP188/NUP210/RAN/UHRF1/ESR1/POLR2G/ZC3H12A/NUP93/NUP133/HIST1H4C/NUP205/HIST1H4E/AGO2/XPO5/MAP2K1/TGFB1/STAT3/ADAR/AAAS/POLR2A/EIF4G1/NUP37/CDC45/RAE1/NUP160/NDC1/NUP62/H3F3A/ATAD2B/NUP155/IPO8/POLR2H/SIRT1/HIST1H4A/ELAVL1/RANBP2/MYCN/MAEL/HIST1H3B/POLR2I/POLR2C/PHF2/POM121/TPR/NUP98/NUP54/POLR2J/HIST4H4/HIST1H3A/NUP107/NUP85/TNRC6A/…	67
BP	GO:0043153	entrainment of circadian clock by photoperiod	15/5383	18/14150	0.000109293	0.001564339	ENSG00000160113/ENSG00000172531/ENSG00000134107/ENSG00000213639/ENSG00000186298/ENSG00000141510/ENSG00000182979/ENSG00000115738/ENSG00000173914/ENSG00000121671/ENSG00000105662/ENSG00000173933/ENSG00000179094/ENSG00000036672/ENSG00000008405	NR2F6/PPP1CA/BHLHE40/PPP1CB/PPP1CC/TP53/MTA1/ID2/RBM4B/CRY2/CRTC1/RBM4/PER1/USP2/CRY1	15
BP	GO:0032868	response to insulin	114/5383	227/14150	0.000111727	0.001595177	ENSG00000120738/ENSG00000185650/ENSG00000173473/ENSG00000253729/ENSG00000067225/ENSG00000149485/ENSG00000143799/ENSG00000112576/ENSG00000145675/ENSG00000184557/ENSG00000187840/ENSG00000166579/ENSG00000149212/ENSG00000135446/ENSG00000153823/ENSG00000084207/ENSG00000119729/ENSG00000122877/ENSG00000138796/ENSG00000117461/ENSG00000121858/ENSG00000198931/ENSG00000117394/ENSG00000124253/ENSG00000084754…	EGR1/ZFP36L1/SMARCC1/PRKDC/PKM/FADS1/PARP1/CCND3/PIK3R1/SOCS3/EIF4EBP1/NDEL1/SESN3/CDK4/PID1/GSTP1/RHOQ/EGR2/HADH/PIK3R3/TNFSF10/APRT/SLC2A1/PCK1/HADHA/PTPN1/IGFBP2/SESN2/PCSK9/ATP6V0A1/KAT2B/ATP6V0D1/TBC1D4/ATP6V1A/SRSF5/MYO1C/ATP6V1E1/SRSF6/CYFIP1/LYN/OSBPL8/PTPN11/PRKCI/IRS1/CAV2/IL6/BAIAP2/CPEB2/GAL/YWHAG/PIK3C2A/RAB13/SRD5A1/NUCKS1/CAT/ATP6V0B/ATP6AP1/OGT/ATP6V1G1/ADIPOR1/UCP2/ZNF106/TRIB3/E…	114
BP	GO:1905475	regulation of protein localization to membrane	77/5383	144/14150	0.00011249	0.001602078	ENSG00000115306/ENSG00000148180/ENSG00000105894/ENSG00000141682/ENSG00000145675/ENSG00000010810/ENSG00000168958/ENSG00000146648/ENSG00000166913/ENSG00000153823/ENSG00000119729/ENSG00000120992/ENSG00000106541/ENSG00000161203/ENSG00000103653/ENSG00000134308/ENSG00000185043/ENSG00000133961/ENSG00000132612/ENSG00000197879/ENSG00000177105/ENSG00000162878/ENSG00000105329/ENSG00000163558/ENSG00000214253…	SPTBN1/GSN/PTN/PMAIP1/PIK3R1/FYN/MFF/EGFR/YWHAB/PID1/RHOQ/LYPLA1/AGR2/AP2M1/CSK/YWHAQ/CIB1/NUMB/VPS4A/MYO1C/RHOG/PKDCC/TGFB1/PRKCI/FIS1/TCAF1/BID/BBC3/YWHAG/DLG1/CDH2/TMEM59/LRP1/ANK3/TP53/CLTC/BAD/PPFIA1/TFDP1/DYNLL2/STOM/BCL2L1/PDCD5/ACSL3/MIEF1/CCL2/LDLRAP1/ITGA3/ITGB1BP1/NMT1/TP63/BCL2/TFDP2/TP53BP2/ARHGEF16/INPP5K/DYNLL1/CRIPT/SHANK3/AKT1/ITGB1/DAB2/KIF5B/PPP1R9B/RANGRF/CSNK2A1/NKD2/PPP3CC/S…	77
BP	GO:0006333	chromatin assembly or disassembly	86/5383	164/14150	0.000115143	0.001635772	ENSG00000173473/ENSG00000073111/ENSG00000127616/ENSG00000137309/ENSG00000125398/ENSG00000175792/ENSG00000113648/ENSG00000119335/ENSG00000184205/ENSG00000184897/ENSG00000275713/ENSG00000189060/ENSG00000158373/ENSG00000136938/ENSG00000197061/ENSG00000276966/ENSG00000162521/ENSG00000168298/ENSG00000233822/ENSG00000169689/ENSG00000099956/ENSG00000104147/ENSG00000175279/ENSG00000205531/ENSG00000073584…	SMARCC1/MCM2/SMARCA4/HMGA1/SOX9/RUVBL1/H2AFY/SET/TSPYL2/H1FX/HIST1H2BH/H1F0/HIST1H2BD/ANP32B/HIST1H4C/HIST1H4E/RBBP4/HIST1H1E/HIST1H2BN/CENPX/SMARCB1/OIP5/CENPS/NAP1L4/SMARCE1/H3F3A/HIST2H2BE/CENPN/NPM1/CDKN2A/CENPW/HIST1H1C/IPO4/KAT6B/TP53/NOC2L/H2AFX/DAXX/HIST1H2BG/SUPT16H/CENPH/HAT1/HIST1H1A/GATAD1/CENPL/NAA60/CHAF1A/HIST1H4A/SMARCD2/RBBP7/HIST1H2BE/CENPV/CENPC/BRD2/MIS18A/UBN1/ASF1B/HIST1H3B/…	86
BP	GO:0006101	citrate metabolic process	24/5383	34/14150	0.000118646	0.001677198	ENSG00000131473/ENSG00000146701/ENSG00000105953/ENSG00000062485/ENSG00000091140/ENSG00000143252/ENSG00000073578/ENSG00000150768/ENSG00000204370/ENSG00000122729/ENSG00000067829/ENSG00000101365/ENSG00000167985/ENSG00000131828/ENSG00000091483/ENSG00000163541/ENSG00000117118/ENSG00000014641/ENSG00000173757/ENSG00000168291/ENSG00000166411/ENSG00000126561/ENSG00000181192/ENSG00000119689	ACLY/MDH2/OGDH/CS/DLD/SDHC/SDHA/DLAT/SDHD/ACO1/IDH3G/IDH3B/SDHAF2/PDHA1/FH/SUCLG1/SDHB/MDH1/STAT5B/PDHB/IDH3A/STAT5A/DHTKD1/DLST	24
BP	GO:0051031	tRNA transport	24/5383	34/14150	0.000118646	0.001677198	ENSG00000095319/ENSG00000132182/ENSG00000132341/ENSG00000102900/ENSG00000069248/ENSG00000155561/ENSG00000184575/ENSG00000173726/ENSG00000094914/ENSG00000075188/ENSG00000138385/ENSG00000101146/ENSG00000030066/ENSG00000058804/ENSG00000213024/ENSG00000113569/ENSG00000153201/ENSG00000196313/ENSG00000047410/ENSG00000110713/ENSG00000138750/ENSG00000111581/ENSG00000125450/ENSG00000165271	NUP188/NUP210/RAN/NUP93/NUP133/NUP205/XPOT/TOMM20/AAAS/NUP37/SSB/RAE1/NUP160/NDC1/NUP62/NUP155/RANBP2/POM121/TPR/NUP98/NUP54/NUP107/NUP85/NOL6	24
BP	GO:0016073	snRNA metabolic process	50/5383	86/14150	0.000119217	0.001681104	ENSG00000099817/ENSG00000130826/ENSG00000077348/ENSG00000177700/ENSG00000145912/ENSG00000139579/ENSG00000064102/ENSG00000106290/ENSG00000168002/ENSG00000136937/ENSG00000164880/ENSG00000103005/ENSG00000169288/ENSG00000197265/ENSG00000064995/ENSG00000173559/ENSG00000181222/ENSG00000082258/ENSG00000188342/ENSG00000104613/ENSG00000273841/ENSG00000130713/ENSG00000143493/ENSG00000132773/ENSG00000102786…	POLR2E/DKC1/EXOSC5/POLR2L/NHP2/NABP2/INTS13/TAF6/POLR2G/NCBP1/INTS1/USB1/MRPL1/GTF2E2/TAF11/NABP1/POLR2A/CCNT2/GTF2F2/INTS10/TAF9/EXOSC2/INTS7/TOE1/INTS6/INTS11/POLR2H/GTF2A2/NCBP2/NOP10/PHAX/TBP/RPRD2/POLR2I/POLR2C/SP1/EXOSC7/POLR2J/EXOSC4/POU2F1/GTF2B/EXOSC3/INTS14/ZC3H8/GTF2F1/MEPCE/INTS5/INTS12/POLR2F/EXOSC9	50
BP	GO:0032069	regulation of nuclease activity	19/5383	25/14150	0.000127241	0.001789754	ENSG00000196396/ENSG00000044574/ENSG00000139644/ENSG00000178607/ENSG00000149273/ENSG00000160049/ENSG00000132646/ENSG00000111331/ENSG00000181163/ENSG00000124164/ENSG00000136848/ENSG00000096717/ENSG00000164163/ENSG00000142208/ENSG00000204389/ENSG00000140398/ENSG00000147601/ENSG00000138617/ENSG00000189403	PTPN1/HSPA5/TMBIM6/ERN1/RPS3/DFFA/PCNA/OAS3/NPM1/VAPB/DAB2IP/SIRT1/ABCE1/AKT1/HSPA1A/NEIL1/TERF1/PARP16/HMGB1	19
BP	GO:0001701	in utero embryonic development	148/5383	306/14150	0.000127549	0.001789754	ENSG00000173706/ENSG00000171345/ENSG00000134853/ENSG00000127528/ENSG00000185650/ENSG00000169946/ENSG00000017427/ENSG00000122691/ENSG00000184557/ENSG00000107485/ENSG00000166579/ENSG00000146648/ENSG00000130726/ENSG00000110107/ENSG00000172216/ENSG00000162909/ENSG00000171223/ENSG00000152601/ENSG00000163435/ENSG00000142871/ENSG00000063245/ENSG00000185122/ENSG00000165240/ENSG00000114315/ENSG00000107372…	HEG1/KRT19/PDGFRA/KLF2/ZFP36L1/ZFPM2/IGF1/TWIST1/SOCS3/GATA3/NDEL1/EGFR/TRIM28/PRPF19/CEBPB/CAPN2/JUNB/MBNL1/ELF3/CYR61/EPN1/HSF1/ATP7A/HES1/ZFAND5/SLC39A1/KDM6A/BTF3/NLE1/HIF1A/GPI/MYH9/UBE2B/NOG/PSMC3/BRK1/PRKCSH/CUL3/PRMT1/MYO1E/SKIL/GNA12/HOPX/PKD1/EDN1/VEGFA/RIC8A/MBD3/BNIP2/MAPK1/TBX3/MAP2K1/PLOD3/TCTN1/ADAR/YBX1/CUL4A/RDH10/NCOA1/COL4A3BP/BMP2/MSH2/GGNBP2/PLCD3/SMARCB1/EGLN1/TMED2/EIF2S2/E…	148
BP	GO:0071383	cellular response to steroid hormone stimulus	115/5383	230/14150	0.000131754	0.001844234	ENSG00000104332/ENSG00000185650/ENSG00000069667/ENSG00000108654/ENSG00000126368/ENSG00000143799/ENSG00000127616/ENSG00000123358/ENSG00000187840/ENSG00000160113/ENSG00000119138/ENSG00000146648/ENSG00000215021/ENSG00000119508/ENSG00000084207/ENSG00000123064/ENSG00000086061/ENSG00000171148/ENSG00000153234/ENSG00000168209/ENSG00000159216/ENSG00000115641/ENSG00000167085/ENSG00000124225/ENSG00000004478…	SFRP1/ZFP36L1/RORA/DDX5/NR1D1/PARP1/SMARCA4/NR4A1/EIF4EBP1/NR2F6/KLF9/EGFR/PHB2/NR4A3/GSTP1/DDX54/DNAJA1/TADA3/NR4A2/DDIT4/RUNX1/FHL2/PHB/PMEPA1/FKBP4/STRN3/CARM1/PTGES3/MED13/RAN/HDAC1/ESR1/TAF7/CNOT9/ATP1A1/EDN1/UBE2I/THRA/NCOA4/AXIN1/PARK7/TGFB1/AKAP13/IL6/NEDD4/RWDD1/ZFP36L2/PPP5C/NR2F1/NCOA1/TFAP4/SRD5A1/THRAP3/TGFB1I1/ESR2/DAXX/NR1H3/UBA5/DDRGK1/CALR/RORB/MED17/ARRB2/RB1/KAT5/CREBRF/EIF4E/R…	115
BP	GO:0010565	regulation of cellular ketone metabolic process	79/5383	149/14150	0.000133811	0.001868442	ENSG00000120738/ENSG00000126368/ENSG00000105974/ENSG00000122691/ENSG00000181019/ENSG00000119508/ENSG00000106617/ENSG00000185627/ENSG00000136930/ENSG00000126067/ENSG00000108344/ENSG00000155096/ENSG00000142507/ENSG00000196498/ENSG00000145861/ENSG00000161057/ENSG00000159352/ENSG00000129084/ENSG00000175166/ENSG00000110090/ENSG00000165916/ENSG00000115233/ENSG00000091140/ENSG00000173692/ENSG00000099341…	EGR1/NR1D1/CAV1/TWIST1/NQO1/NR4A3/PRKAG2/PSMD13/PSMB7/PSMB2/PSMD3/AZIN1/PSMB6/NCOR2/C1QTNF2/PSMC2/PSMD4/PSMA1/PSMD2/CPT1A/PSMC3/PSMD14/DLD/PSMD1/PSMD8/PSMC1/COMT/PSMD9/PSMA4/PARK7/PSMD10/DLAT/IRS1/PSMD7/PSMA7/PRKAA2/BMP2/SNCA/PSMB3/OAZ1/ELOVL5/ADIPOR1/PDHA1/PSME3/PROX1/INSIG1/TRIB3/NR1H3/PSMA2/EIF6/TYSND1/PSMA5/SEM1/ACADVL/APOC1/PSMB9/PDHB/SIRT1/PDHX/SREBF1/DGAT2/PSMC5/PDK4/PSMF1/PDPR/PDK1/AKT1/S…	79
BP	GO:0016458	gene silencing	118/5383	237/14150	0.000135865	0.001892503	ENSG00000128016/ENSG00000108654/ENSG00000099817/ENSG00000196591/ENSG00000146648/ENSG00000137309/ENSG00000177700/ENSG00000197157/ENSG00000130726/ENSG00000053918/ENSG00000113648/ENSG00000162639/ENSG00000126934/ENSG00000138814/ENSG00000130816/ENSG00000196498/ENSG00000198791/ENSG00000095319/ENSG00000119048/ENSG00000132182/ENSG00000132341/ENSG00000155508/ENSG00000276043/ENSG00000116478/ENSG00000091831…	ZFP36/DDX5/POLR2E/HDAC2/EGFR/HMGA1/POLR2L/SND1/TRIM28/KCNQ1/H2AFY/HENMT1/MAP2K2/PPP3CA/DNMT1/NCOR2/CNOT7/NUP188/UBE2B/NUP210/RAN/CNOT8/UHRF1/HDAC1/ESR1/POLR2G/ZC3H12A/NUP93/NCBP1/NUP133/CNOT9/DROSHA/HIST1H4C/NUP205/HIST1H4E/AGO2/XPO5/TSNAX/MBD3/MAP2K1/TGFB1/STAT3/ADAR/AAAS/POLR2A/EIF4G1/NUP37/CDC45/RAE1/NUP160/TNRC6B/NDC1/NUP62/H3F3A/ZCCHC11/ATAD2B/NUP155/CNOT10/H2AFX/KMT2B/SMAD2/EIF6/CHMP1A/IPO8…	118
BP	GO:1903829	positive regulation of cellular protein localization	173/5383	365/14150	0.000139186	0.00193404	ENSG00000145423/ENSG00000115306/ENSG00000105894/ENSG00000017427/ENSG00000141682/ENSG00000143799/ENSG00000145675/ENSG00000010810/ENSG00000163468/ENSG00000168958/ENSG00000146731/ENSG00000135624/ENSG00000146648/ENSG00000065150/ENSG00000166913/ENSG00000173801/ENSG00000130826/ENSG00000150753/ENSG00000130726/ENSG00000136930/ENSG00000115484/ENSG00000157110/ENSG00000175792/ENSG00000196924/ENSG00000108107…	SFRP2/SPTBN1/PTN/IGF1/PMAIP1/PARP1/PIK3R1/FYN/CCT3/MFF/CCT6A/CCT7/EGFR/IPO5/YWHAB/JUP/DKC1/CCT5/TRIM28/PSMB7/CCT4/RBPMS/RUVBL1/FLNA/RPL28/AGR2/GLIS2/HES1/SAE1/PPP3CA/TCF7L2/RIPOR1/SESN2/RDX/CCT2/UGCG/YWHAQ/CIB1/CDT1/NUTF2/CCT8/ZC3H12A/NUP93/MYO1C/RHOA/ANP32B/CDH1/RHOG/TOMM7/PSMD8/NPTN/RTN4/MAPK1/BCAP31/IL18/WDR46/ARIH2/PARK7/C8orf4/UBE2J2/TGFB1/MCRS1/PRKCI/GNAI1/FIS1/IL6/TCAF1/DACT1/BID/PEMT/BBC3…	173
BP	GO:0044724	single-organism carbohydrate catabolic process	82/5383	156/14150	0.000147854	0.002042004	ENSG00000067225/ENSG00000171314/ENSG00000017427/ENSG00000111640/ENSG00000102144/ENSG00000106617/ENSG00000074800/ENSG00000141959/ENSG00000134333/ENSG00000168209/ENSG00000067057/ENSG00000079739/ENSG00000095319/ENSG00000100644/ENSG00000140263/ENSG00000105220/ENSG00000105953/ENSG00000132182/ENSG00000163754/ENSG00000152556/ENSG00000165609/ENSG00000111669/ENSG00000102900/ENSG00000069248/ENSG00000155561…	PKM/PGAM1/IGF1/GAPDH/PGK1/PRKAG2/ENO1/PFKL/LDHA/DDIT4/PFKP/PGM1/NUP188/HIF1A/SORD/GPI/OGDH/NUP210/GYG1/PFKM/NUDT5/TPI1/NUP93/NUP133/NUP205/ALDOA/ALDH1A1/PPP1CB/HK1/ALDOC/STAT3/AAAS/AKR1A1/NUP37/RAE1/PRKAA2/HEXB/NUP160/NDC1/OGT/NUP62/ENO3/PGM2L1/PRKAG1/ENO2/RB1CC1/DCXR/TKFC/GALE/NUP155/EIF6/BAD/GPD2/MANBA/PHKG2/GALK1/HDAC4/RANBP2/NEU1/PYGL/ARNT/PFKFB4/PPP1R3D/POM121/TPR/PPARA/NUP98/PGM2/NUP54/DHTK…	82
BP	GO:2000134	negative regulation of G1/S transition of mitotic cell cycle	54/5383	95/14150	0.00014799	0.002042004	ENSG00000159388/ENSG00000253729/ENSG00000127616/ENSG00000116717/ENSG00000022267/ENSG00000150991/ENSG00000170315/ENSG00000147883/ENSG00000198791/ENSG00000142453/ENSG00000155508/ENSG00000126457/ENSG00000144580/ENSG00000205250/ENSG00000110092/ENSG00000165617/ENSG00000166164/ENSG00000132646/ENSG00000188215/ENSG00000143947/ENSG00000080802/ENSG00000181163/ENSG00000175215/ENSG00000182973/ENSG00000141510…	BTG2/PRKDC/SMARCA4/GADD45A/FHL1/UBC/UBB/CDKN2B/CNOT7/CARM1/CNOT8/PRMT1/CNOT9/E2F4/CCND1/DACT1/BRD7/PCNA/DCUN1D3/RPS27A/CNOT4/NPM1/CTDSP2/CNOT10/TP53/UBA52/RPA2/TFDP1/MDM2/SOX4/CTDSPL/RB1/RPL26/PLK2/RPS27L/CDK1/MDM4/PLK3/CNOT6L/EP300/CDKN1A/TP63/CNOT1/BCL2/TFDP2/CNOT11/FBXO7/CTDSP1/EZH2/CDK2AP2/CENPJ/CNOT6/ZNF655/MUC1	54
BP	GO:1901214	regulation of neuron death	130/5383	265/14150	0.000148028	0.002042004	ENSG00000120738/ENSG00000170345/ENSG00000177606/ENSG00000159388/ENSG00000143799/ENSG00000010810/ENSG00000107485/ENSG00000181019/ENSG00000099250/ENSG00000119508/ENSG00000113742/ENSG00000170315/ENSG00000069329/ENSG00000101057/ENSG00000153234/ENSG00000172216/ENSG00000168209/ENSG00000119335/ENSG00000131238/ENSG00000159593/ENSG00000147955/ENSG00000185122/ENSG00000116133/ENSG00000169139/ENSG00000148053…	EGR1/FOS/JUN/BTG2/PARP1/FYN/GATA3/NQO1/NRP1/NR4A3/CPEB4/UBB/VPS35/MYBL2/NR4A2/CEBPB/DDIT4/SET/PPT1/NAE1/SIGMAR1/HSF1/DHCR24/UBE2V2/NTRK2/CD34/PCSK9/ILK/UBE2M/HIF1A/HRAS/GPI/G6PD/SOD1/NONO/NTF3/DDIT3/PSMC1/ROCK1/MCL1/KRAS/PARK7/STAT3/PRKCI/GPX1/TOX3/FIS1/SOD2/IL6/CTSZ/PPP5C/BBC3/EIF4G1/ATP13A2/ELK1/AIMP2/MSH2/EIF2S1/CHL1/SNCA/EGLN1/MAP3K12/CRLF1/EN1/PAK3/LRP1/RAB29/TP53/RASA1/DAXX/AXL/CDC34/BAD/AB…	130
BP	GO:0072593	reactive oxygen species metabolic process	106/5383	210/14150	0.000148468	0.002043128	ENSG00000136826/ENSG00000127528/ENSG00000213722/ENSG00000069667/ENSG00000130707/ENSG00000204472/ENSG00000141682/ENSG00000116717/ENSG00000109846/ENSG00000105974/ENSG00000130508/ENSG00000186010/ENSG00000146648/ENSG00000181019/ENSG00000126602/ENSG00000153823/ENSG00000135002/ENSG00000084207/ENSG00000021826/ENSG00000168209/ENSG00000142871/ENSG00000117450/ENSG00000213585/ENSG00000136238/ENSG00000165240…	KLF4/KLF2/DDAH2/RORA/ASS1/AIF1/PMAIP1/GADD45A/CRYAB/CAV1/PXDN/NDUFA13/EGFR/NQO1/TRAP1/PID1/RFK/GSTP1/CPS1/DDIT4/CYR61/PRDX1/VDAC1/RAC1/ATP7A/CD34/PRDX6/SESN2/PRDX3/CYP1B1/HIF1A/DHFR/G6PD/SOD1/ZC3H12A/EDN1/PARK7/TGFB1/BNIP3/STAT3/GPX1/KHSRP/SOD2/IL6/FOXM1/EIF5A/SPR/NDUFS1/NDUFAF2/HSP90AA1/AATF/PRDX2/ATPIF1/SNCA/CAT/NDUFS3/DNM2/MPV17/PTX3/TP53/GPX3/EIF6/HBB/BCR/HSP90AB1/SESN1/CYBA/WDR35/MAOB/ICAM1/…	106
BP	GO:1903312	negative regulation of mRNA metabolic process	27/5383	40/14150	0.000149674	0.002054778	ENSG00000136527/ENSG00000141232/ENSG00000115875/ENSG00000165119/ENSG00000111786/ENSG00000108561/ENSG00000188529/ENSG00000139644/ENSG00000205937/ENSG00000011304/ENSG00000124193/ENSG00000184363/ENSG00000081277/ENSG00000147274/ENSG00000181163/ENSG00000182872/ENSG00000103549/ENSG00000204356/ENSG00000187742/ENSG00000061936/ENSG00000157540/ENSG00000155827/ENSG00000070756/ENSG00000151779/ENSG00000102081…	TRA2B/TOB1/SRSF7/HNRNPK/SRSF9/C1QBP/SRSF10/TMBIM6/RNPS1/PTBP1/SRSF6/PKP3/PKP1/RBMX/NPM1/RBM10/RNF40/NELFE/SECISBP2/SFSWAP/DYRK1A/RNF20/PABPC1/NBAS/FMR1/SUPT5H/SRSF4	27
BP	GO:0030336	negative regulation of cell migration	102/5383	201/14150	0.000151329	0.002072513	ENSG00000144339/ENSG00000136826/ENSG00000145423/ENSG00000168542/ENSG00000104332/ENSG00000113657/ENSG00000115461/ENSG00000101665/ENSG00000105894/ENSG00000204472/ENSG00000173334/ENSG00000143537/ENSG00000023734/ENSG00000070087/ENSG00000006210/ENSG00000130303/ENSG00000084207/ENSG00000108187/ENSG00000171522/ENSG00000106991/ENSG00000143878/ENSG00000172725/ENSG00000166333/ENSG00000138061/ENSG00000183691…	TMEFF2/KLF4/SFRP2/COL3A1/SFRP1/DPYSL3/IGFBP5/SMAD7/PTN/AIF1/TRIB1/ADAM15/STRAP/PFN2/CX3CL1/BST2/GSTP1/PBLD/PTGER4/ENG/RHOB/CORO1B/ILK/CYP1B1/NOG/C16orf45/STK24/RHOA/CXCL12/CYGB/OSBPL8/KRT16/TGFB1/CERS2/STAT3/TCAF1/CLIC4/MIIP/CNN2/GTPBP4/SLC9A3R1/CSNK2B/ADIPOR1/WNT11/LRP1/HYAL2/HAS1/CALR/SEMA6D/SCAI/BCR/ARHGDIA/PTPN23/SRGAP1/DAB2IP/DLL4/RAP2A/PODN/SLIT2/STK26/CCL2/PTPRJ/DLG5/TPM1/APEX1/VCL/FGF2/RA…	102
BP	GO:0002190	cap-independent translational initiation	13/5383	15/14150	0.000152615	0.002075201	ENSG00000187840/ENSG00000106263/ENSG00000100353/ENSG00000197111/ENSG00000011304/ENSG00000138385/ENSG00000139726/ENSG00000232119/ENSG00000143486/ENSG00000107581/ENSG00000198492/ENSG00000173933/ENSG00000158092	EIF4EBP1/EIF3B/EIF3D/PCBP2/PTBP1/SSB/DENR/MCTS1/EIF2D/EIF3A/YTHDF2/RBM4/NCK1	13
BP	GO:0006122	mitochondrial electron transport, ubiquinol to cytochrome c	13/5383	15/14150	0.000152615	0.002075201	ENSG00000010256/ENSG00000179091/ENSG00000164405/ENSG00000127540/ENSG00000173660/ENSG00000184076/ENSG00000140740/ENSG00000169021/ENSG00000105819/ENSG00000172115/ENSG00000204922/ENSG00000198727/ENSG00000233954	UQCRC1/CYC1/UQCRQ/UQCR11/UQCRH/UQCR10/UQCRC2/UQCRFS1/PMPCB/CYCS/UQCC3/MT-CYB/UQCRHL	13
BP	GO:1904874	positive regulation of telomerase RNA localization to Cajal body	13/5383	15/14150	0.000152615	0.002075201	ENSG00000163468/ENSG00000146731/ENSG00000135624/ENSG00000130826/ENSG00000150753/ENSG00000145912/ENSG00000115484/ENSG00000175792/ENSG00000166226/ENSG00000156261/ENSG00000183207/ENSG00000120438/ENSG00000182117	CCT3/CCT6A/CCT7/DKC1/CCT5/NHP2/CCT4/RUVBL1/CCT2/CCT8/RUVBL2/TCP1/NOP10	13
BP	GO:0008361	regulation of cell size	76/5383	143/14150	0.00016083	0.002179773	ENSG00000115414/ENSG00000006652/ENSG00000053108/ENSG00000166579/ENSG00000074201/ENSG00000099250/ENSG00000135446/ENSG00000007168/ENSG00000136238/ENSG00000165240/ENSG00000118785/ENSG00000137710/ENSG00000166333/ENSG00000004487/ENSG00000113504/ENSG00000131711/ENSG00000204217/ENSG00000067560/ENSG00000001617/ENSG00000078401/ENSG00000205250/ENSG00000112715/ENSG00000107562/ENSG00000115310/ENSG00000273749…	FN1/IFRD1/FSTL4/NDEL1/CLNS1A/NRP1/CDK4/PAFAH1B1/RAC1/ATP7A/SPP1/RDX/ILK/KDM1A/SLC12A7/MAP1B/BMPR2/RHOA/SEMA3F/EDN1/E2F4/VEGFA/CXCL12/RTN4/CYFIP1/L1CAM/TMEM123/KCNMA1/TTL/NTN1/ANXA7/LAMTOR5/SLC9A3R1/DNM2/CTTN/RB1CC1/NPM1/EIF4G2/ANO6/WDR36/SEMA7A/ABL1/FGF13/MSN/HSP90AB1/VAV2/RGMA/TWF2/CRABP2/ULK2/PLXNA2/LARS/RARG/SEMA4D/SHANK3/AKT1/VAV3/PLXNA4/AKT3/IST1/SPART/DSCAM/LAMTOR4/MAPT/ADNP/SLC12A2/MTOR/AK…	76
BP	GO:0031570	DNA integrity checkpoint	85/5383	163/14150	0.000161446	0.002179773	ENSG00000159388/ENSG00000253729/ENSG00000116717/ENSG00000150991/ENSG00000170315/ENSG00000110107/ENSG00000159593/ENSG00000198791/ENSG00000142453/ENSG00000155508/ENSG00000167513/ENSG00000126457/ENSG00000119408/ENSG00000158941/ENSG00000144580/ENSG00000091436/ENSG00000205250/ENSG00000110092/ENSG00000105393/ENSG00000179295/ENSG00000139842/ENSG00000093009/ENSG00000132646/ENSG00000095002/ENSG00000128829…	BTG2/PRKDC/GADD45A/UBC/UBB/PRPF19/NAE1/CNOT7/CARM1/CNOT8/CDT1/PRMT1/NEK6/CCAR2/CNOT9/MAP3K20/E2F4/CCND1/BABAM1/PTPN11/CUL4A/CDC45/PCNA/MSH2/EIF2AK4/FANCI/RPS27A/NOP53/INTS7/CNOT4/NPM1/CNOT10/DDX39B/TOPBP1/TP53/DTL/H2AFX/UBA52/RPA2/ZNF830/TOP2A/TFDP1/MDM2/SOX4/RPL26/RNASEH2B/USP28/PLK2/RPS27L/CDK1/MDM4/THOC5/PLK3/CNOT6L/EP300/CDKN1A/TP63/CNOT1/TFDP2/XPC/MRE11/ATF2/CNOT11/TIPRL/MAPKAPK2/TICRR/PEA15…	85
BP	GO:1900180	regulation of protein localization to nucleus	101/5383	199/14150	0.000161451	0.002179773	ENSG00000145423/ENSG00000017427/ENSG00000143799/ENSG00000145675/ENSG00000010810/ENSG00000133083/ENSG00000163468/ENSG00000146731/ENSG00000135624/ENSG00000146648/ENSG00000065150/ENSG00000173801/ENSG00000150753/ENSG00000130726/ENSG00000115484/ENSG00000157110/ENSG00000196924/ENSG00000100906/ENSG00000108187/ENSG00000117450/ENSG00000168734/ENSG00000126603/ENSG00000138814/ENSG00000189067/ENSG00000130766…	SFRP2/IGF1/PARP1/PIK3R1/FYN/DCLK1/CCT3/CCT6A/CCT7/EGFR/IPO5/JUP/CCT5/TRIM28/CCT4/RBPMS/FLNA/NFKBIA/PBLD/PRDX1/PKIG/GLIS2/PPP3CA/LITAF/SESN2/TXN/CCT2/NUTF2/CCT8/ZC3H12A/NUP93/PKD1/RHOA/CDH1/FAF1/DYRK2/THRA/FERMT1/MAPK1/IL18/MXI1/PARK7/C8orf4/PSMD10/TGFB1/MCRS1/IL6/DACT1/TRIM29/SLC9A3R1/NUP62/EMD/FZD7/LZTS2/SRI/NPM1/HDAC3/HYAL2/NMD3/TCP1/POLR1A/KEAP1/HSP90AB1/TRIP6/PIN1/DAB2IP/KAT7/SIRT1/CDK1/BAG3/…	101
BP	GO:0030330	DNA damage response, signal transduction by p53 class mediator	59/5383	106/14150	0.000165405	0.002227901	ENSG00000159388/ENSG00000108654/ENSG00000141682/ENSG00000116717/ENSG00000122691/ENSG00000240972/ENSG00000150991/ENSG00000170315/ENSG00000019582/ENSG00000198791/ENSG00000142453/ENSG00000130766/ENSG00000004487/ENSG00000155508/ENSG00000126457/ENSG00000143499/ENSG00000144580/ENSG00000104419/ENSG00000205250/ENSG00000101843/ENSG00000103194/ENSG00000111206/ENSG00000124802/ENSG00000090447/ENSG00000132646…	BTG2/DDX5/PMAIP1/GADD45A/TWIST1/MIF/UBC/UBB/CD74/CNOT7/CARM1/SESN2/KDM1A/CNOT8/PRMT1/SMYD2/CNOT9/NDRG1/E2F4/PSMD10/USP10/FOXM1/EEF1E1/TFAP4/PCNA/RPS27A/CNOT4/NPM1/CNOT10/TP53/UBA52/TFDP1/MDM2/SOX4/KAT5/RPL26/PLK2/RPS27L/SIRT1/PTTG1IP/CDK1/MDM4/PLK3/CNOT6L/EP300/CDKN1A/TP63/CNOT1/TFDP2/CNOT11/DYRK1A/SNAI2/SPRED2/SNAI1/CENPJ/CNOT6/SP100/FOXO3/MUC1	59
BP	GO:0042493	response to drug	170/5383	359/14150	0.000167784	0.002254624	ENSG00000170345/ENSG00000177606/ENSG00000145423/ENSG00000104332/ENSG00000125740/ENSG00000108821/ENSG00000105894/ENSG00000136997/ENSG00000265972/ENSG00000143839/ENSG00000116473/ENSG00000010810/ENSG00000122641/ENSG00000079246/ENSG00000196591/ENSG00000167658/ENSG00000130522/ENSG00000107485/ENSG00000146648/ENSG00000108883/ENSG00000135446/ENSG00000166508/ENSG00000099901/ENSG00000035862/ENSG00000021826…	FOS/JUN/SFRP2/SFRP1/FOSB/COL1A1/PTN/MYC/TXNIP/REN/RAP1A/FYN/INHBA/XRCC5/HDAC2/EEF2/JUND/GATA3/EGFR/EFTUD2/CDK4/MCM7/RANBP1/TIMP2/CPS1/AK4/KCNQ1/LDHA/HADH/JUNB/ENG/TYMS/HSF1/SRP14/PPP3CA/HADHA/EMX2/IGFBP2/RPP21/RPN2/CTPS1/LGALS1/SORD/UBE2B/HSPA5/NME1/CPT1A/NPPC/SOD1/SRP72/GNA12/RAP1B/CDH1/VEGFB/ATP1A1/EDN1/CCND1/TXN2/COMT/OXCT1/LYN/TGFB1/STAT3/PFAS/SOD2/IL6/GAL/PEMT/UQCRFS1/NCOA1/LRP8/PRKAA2/GNPAT…	170
BP	GO:0007507	heart development	213/5383	461/14150	0.000168333	0.002256695	ENSG00000177606/ENSG00000145423/ENSG00000166147/ENSG00000168542/ENSG00000131477/ENSG00000173706/ENSG00000134853/ENSG00000185070/ENSG00000185650/ENSG00000154734/ENSG00000113140/ENSG00000169946/ENSG00000101665/ENSG00000253729/ENSG00000105894/ENSG00000099139/ENSG00000017427/ENSG00000132510/ENSG00000143867/ENSG00000122691/ENSG00000143537/ENSG00000046604/ENSG00000107485/ENSG00000146648/ENSG00000099250…	JUN/SFRP2/FBN1/COL3A1/RAMP2/HEG1/PDGFRA/FLRT2/ZFP36L1/ADAMTS1/SPARC/ZFPM2/SMAD7/PRKDC/PTN/PCSK5/IGF1/KDM6B/OSR1/TWIST1/ADAM15/DSG2/GATA3/EGFR/NRP1/ID1/SOX9/IFT20/GJA1/LRP6/AP2B1/MTHFD1/FHL2/ENG/NOTCH2/CYR61/CRIP1/FOLR1/HES1/FKBP1A/KDM6A/ILK/PLXND1/EFNA1/JAG1/HIF1A/NOG/SHOX2/BASP1/GPC3/G6PD/ID3/BMPR2/HAS2/SMYD2/PKD1/COX17/PARVA/VEGFB/EDN1/PIM1/GNG5/FZD2/VEGFA/MBD3/RTN4/SNX17/MAPK1/TBX3/OXCT1/MAP2K…	213
BP	GO:0046782	regulation of viral transcription	38/5383	62/14150	0.000170059	0.002274495	ENSG00000177606/ENSG00000127616/ENSG00000108518/ENSG00000099817/ENSG00000177700/ENSG00000135829/ENSG00000188986/ENSG00000165916/ENSG00000116478/ENSG00000168002/ENSG00000064995/ENSG00000181222/ENSG00000090447/ENSG00000188342/ENSG00000099956/ENSG00000069275/ENSG00000153922/ENSG00000204616/ENSG00000163882/ENSG00000204356/ENSG00000100393/ENSG00000132376/ENSG00000105258/ENSG00000102978/ENSG00000185591…	JUN/SMARCA4/PFN1/POLR2E/POLR2L/DHX9/NELFB/PSMC3/HDAC1/POLR2G/TAF11/POLR2A/TFAP4/GTF2F2/SMARCB1/NUCKS1/CHD1/TRIM31/POLR2H/NELFE/EP300/INPP5K/POLR2I/POLR2C/SP1/POLR2J/GTF2B/NELFA/TARDBP/GTF2F1/TARBP2/CTDP1/HMGA2/TRIM14/LEF1/POLR2F/CCL4/SUPT5H	38
BP	GO:0034620	cellular response to unfolded protein	70/5383	130/14150	0.00017098	0.002281463	ENSG00000162772/ENSG00000157613/ENSG00000145675/ENSG00000106541/ENSG00000087074/ENSG00000185122/ENSG00000143321/ENSG00000196396/ENSG00000184205/ENSG00000008952/ENSG00000044574/ENSG00000198356/ENSG00000159720/ENSG00000103429/ENSG00000058262/ENSG00000103266/ENSG00000180667/ENSG00000139644/ENSG00000178607/ENSG00000110092/ENSG00000175197/ENSG00000158615/ENSG00000124702/ENSG00000182158/ENSG00000132432…	ATF3/CREB3L1/PIK3R1/AGR2/PPP1R15A/HSF1/HDGF/PTPN1/TSPYL2/SEC62/HSPA5/ASNA1/ATP6V0D1/BFAR/SEC61A1/STUB1/YOD1/TMBIM6/ERN1/CCND1/DDIT3/PPP1R15B/KLHDC3/CREB3L2/SEC61G/BBC3/EIF2S1/SRPRA/MYDGF/DCTN1/CTDSP2/DNAJC3/VCP/ATF6/DAXX/YIF1A/PDIA6/CALR/EIF2AK2/VAPB/CTH/CREBRF/SHC1/FKBP14/ERO1A/ACADVL/DAB2IP/CCL2/TMEM33/PREB/STC2/TPP1/EP300/HSPA1A/SRPRB/CREB3/SSR1/TLN1/PDIA5/OPTN/SERP1/PARP16/HERPUD1/CXCL8/KDELR…	70
BP	GO:0016052	carbohydrate catabolic process	84/5383	161/14150	0.000171979	0.002289446	ENSG00000067225/ENSG00000171314/ENSG00000017427/ENSG00000111640/ENSG00000102144/ENSG00000106617/ENSG00000074800/ENSG00000141959/ENSG00000134333/ENSG00000168209/ENSG00000067057/ENSG00000079739/ENSG00000095319/ENSG00000100644/ENSG00000140263/ENSG00000105220/ENSG00000105953/ENSG00000132182/ENSG00000163754/ENSG00000152556/ENSG00000165609/ENSG00000111669/ENSG00000102900/ENSG00000069248/ENSG00000155561…	PKM/PGAM1/IGF1/GAPDH/PGK1/PRKAG2/ENO1/PFKL/LDHA/DDIT4/PFKP/PGM1/NUP188/HIF1A/SORD/GPI/OGDH/NUP210/GYG1/PFKM/NUDT5/TPI1/NUP93/NUP133/NUP205/ALDOA/ALDH1A1/PPP1CB/HK1/ALDOC/STAT3/AAAS/AKR1A1/NUP37/RAE1/PRKAA2/HEXB/NUP160/NDC1/OGT/NUP62/ENO3/PGM2L1/PRKAG1/ENO2/RB1CC1/DCXR/TKFC/GALE/NUP155/EIF6/BAD/DERA/GPD2/MANBA/PHKG2/GALK1/HDAC4/RANBP2/NEU1/PYGL/ARNT/PFKFB4/PPP1R3D/POM121/TPR/PPARA/NUP98/PGM2/NUP54…	84
BP	GO:0033260	nuclear DNA replication	32/5383	50/14150	0.000174227	0.002293903	ENSG00000106628/ENSG00000132383/ENSG00000113916/ENSG00000167513/ENSG00000163950/ENSG00000106399/ENSG00000011451/ENSG00000131153/ENSG00000049541/ENSG00000168496/ENSG00000093009/ENSG00000148229/ENSG00000132646/ENSG00000062822/ENSG00000101868/ENSG00000022277/ENSG00000117748/ENSG00000198783/ENSG00000051180/ENSG00000115350/ENSG00000112312/ENSG00000077514/ENSG00000077782/ENSG00000014138/ENSG00000111445…	POLD2/RPA1/BCL6/CDT1/SLBP/RPA3/WIZ/GINS2/RFC2/FEN1/CDC45/POLE3/PCNA/POLD1/POLA1/RTFDC1/RPA2/ZNF830/RAD51/POLE4/GMNN/POLD3/FGFR1/POLA2/RFC5/RFC4/DBF4B/POLE/TERF1/RFC3/RFC1/DACH1	32
BP	GO:0070671	response to interleukin-12	32/5383	50/14150	0.000174227	0.002293903	ENSG00000240972/ENSG00000172757/ENSG00000162434/ENSG00000177156/ENSG00000115415/ENSG00000196262/ENSG00000113013/ENSG00000142168/ENSG00000127314/ENSG00000152795/ENSG00000169813/ENSG00000168610/ENSG00000112096/ENSG00000182718/ENSG00000064666/ENSG00000006016/ENSG00000148834/ENSG00000116489/ENSG00000110711/ENSG00000147065/ENSG00000185624/ENSG00000120438/ENSG00000131876/ENSG00000127022/ENSG00000180370…	MIF/CFL1/JAK1/TALDO1/STAT1/PPIA/HSPA9/SOD1/RAP1B/HNRNPDL/HNRNPF/STAT3/SOD2/ANXA2/CNN2/CRLF1/GSTO1/CAPZA1/AIP/MSN/P4HB/TCP1/SNRPA1/CANX/PAK2/IL12A/PDCD4/SERPINB2/JAK2/RPLP0/RIPK2/MTAP	32
BP	GO:0006406	mRNA export from nucleus	58/5383	104/14150	0.000174322	0.002293903	ENSG00000115875/ENSG00000111786/ENSG00000095319/ENSG00000188529/ENSG00000132182/ENSG00000163950/ENSG00000100650/ENSG00000102900/ENSG00000136937/ENSG00000069248/ENSG00000163634/ENSG00000205937/ENSG00000155561/ENSG00000091542/ENSG00000151461/ENSG00000124193/ENSG00000119392/ENSG00000123136/ENSG00000132507/ENSG00000094914/ENSG00000160917/ENSG00000075188/ENSG00000101146/ENSG00000131652/ENSG00000030066…	SRSF7/SRSF9/NUP188/SRSF10/NUP210/SLBP/SRSF5/NUP93/NCBP1/NUP133/THOC7/RNPS1/NUP205/ALKBH5/UPF2/SRSF6/GLE1/DDX39A/EIF5A/AAAS/CPSF4/NUP37/RAE1/THOC6/NUP160/NDC1/NUP62/CASC3/NUP155/DDX39B/RBM8A/AGFG1/EIF4E/SEM1/NCBP2/THOC5/SLU7/SARNP/RANBP2/POM121/TPR/CPSF1/NUP98/NUP54/UPF3B/SMG1/SRSF11/SYMPK/CPSF3/NUP107/SMG6/NUP85/PABPN1/BUD13/SRSF3/RBMX2/SRSF4/FIP1L1	58
BP	GO:0071427	mRNA-containing ribonucleoprotein complex export from nucleus	58/5383	104/14150	0.000174322	0.002293903	ENSG00000115875/ENSG00000111786/ENSG00000095319/ENSG00000188529/ENSG00000132182/ENSG00000163950/ENSG00000100650/ENSG00000102900/ENSG00000136937/ENSG00000069248/ENSG00000163634/ENSG00000205937/ENSG00000155561/ENSG00000091542/ENSG00000151461/ENSG00000124193/ENSG00000119392/ENSG00000123136/ENSG00000132507/ENSG00000094914/ENSG00000160917/ENSG00000075188/ENSG00000101146/ENSG00000131652/ENSG00000030066…	SRSF7/SRSF9/NUP188/SRSF10/NUP210/SLBP/SRSF5/NUP93/NCBP1/NUP133/THOC7/RNPS1/NUP205/ALKBH5/UPF2/SRSF6/GLE1/DDX39A/EIF5A/AAAS/CPSF4/NUP37/RAE1/THOC6/NUP160/NDC1/NUP62/CASC3/NUP155/DDX39B/RBM8A/AGFG1/EIF4E/SEM1/NCBP2/THOC5/SLU7/SARNP/RANBP2/POM121/TPR/CPSF1/NUP98/NUP54/UPF3B/SMG1/SRSF11/SYMPK/CPSF3/NUP107/SMG6/NUP85/PABPN1/BUD13/SRSF3/RBMX2/SRSF4/FIP1L1	58
BP	GO:0098781	ncRNA transcription	58/5383	104/14150	0.000174322	0.002293903	ENSG00000127616/ENSG00000099817/ENSG00000177700/ENSG00000113648/ENSG00000122034/ENSG00000115207/ENSG00000107833/ENSG00000139579/ENSG00000064102/ENSG00000106290/ENSG00000168002/ENSG00000104872/ENSG00000136937/ENSG00000115053/ENSG00000164880/ENSG00000148308/ENSG00000197265/ENSG00000064995/ENSG00000173559/ENSG00000181222/ENSG00000082258/ENSG00000188342/ENSG00000104613/ENSG00000099956/ENSG00000273841…	SMARCA4/POLR2E/POLR2L/H2AFY/GTF3A/GTF3C2/NPM3/NABP2/INTS13/TAF6/POLR2G/PIH1D1/NCBP1/NCL/INTS1/GTF3C5/GTF2E2/TAF11/NABP1/POLR2A/CCNT2/GTF2F2/INTS10/SMARCB1/TAF9/NOP53/INTS7/INTS6/GTF3C1/INTS11/POLR2H/GTF2A2/NCBP2/PHAX/TBP/GTF3C4/RPRD2/POLR2I/POLR2C/NOL11/GTF3C6/SP1/GTF3C3/POLR1E/SIRT7/POLR2J/POU2F1/NIFK/MARS/GTF2B/MTOR/INTS14/ZC3H8/GTF2F1/INTS5/INTS12/RNASEK/POLR2F	58
BP	GO:1902806	regulation of cell cycle G1/S phase transition	79/5383	150/14150	0.000178273	0.002340494	ENSG00000159388/ENSG00000215301/ENSG00000253729/ENSG00000204472/ENSG00000127616/ENSG00000116717/ENSG00000022267/ENSG00000146648/ENSG00000215021/ENSG00000150991/ENSG00000170315/ENSG00000153823/ENSG00000147883/ENSG00000198791/ENSG00000142453/ENSG00000137710/ENSG00000155508/ENSG00000126457/ENSG00000008710/ENSG00000144580/ENSG00000205250/ENSG00000110092/ENSG00000176907/ENSG00000165617/ENSG00000015475…	BTG2/DDX3X/PRKDC/AIF1/SMARCA4/GADD45A/FHL1/EGFR/PHB2/UBC/UBB/PID1/CDKN2B/CNOT7/CARM1/RDX/CNOT8/PRMT1/PKD1/CNOT9/E2F4/CCND1/C8orf4/DACT1/BID/BRD7/CUL4A/EIF4G1/CDC45/PCNA/DCUN1D3/RPS27A/CNOT4/NPM1/PSME3/CTDSP2/CNOT10/TP53/UBA52/RPA2/DDRGK1/TFDP1/MDM2/SOX4/CTDSPL/RB1/RPL26/PLRG1/PLK2/RPS27L/CCND2/ID2/CDK1/APEX1/MDM4/PLK3/CNOT6L/EP300/CDKN1A/TP63/CNOT1/BCL2/TFDP2/CNOT11/AKT1/HYAL1/MEN1/FGF10/ANKRD17/…	79
BP	GO:0006294	nucleotide-excision repair, preincision complex assembly	21/5383	29/14150	0.000179225	0.002347602	ENSG00000143799/ENSG00000132383/ENSG00000150991/ENSG00000170315/ENSG00000100387/ENSG00000167986/ENSG00000106399/ENSG00000119318/ENSG00000139842/ENSG00000143947/ENSG00000111358/ENSG00000221983/ENSG00000136936/ENSG00000117748/ENSG00000131778/ENSG00000110768/ENSG00000163161/ENSG00000154767/ENSG00000147400/ENSG00000104884/ENSG00000134574	PARP1/RPA1/UBC/UBB/RBX1/DDB1/RPA3/RAD23B/CUL4A/RPS27A/GTF2H3/UBA52/XPA/RPA2/CHD1L/GTF2H1/ERCC3/XPC/CETN2/ERCC2/DDB2	21
BP	GO:0032271	regulation of protein polymerization	87/5383	168/14150	0.00018596	0.002430241	ENSG00000115306/ENSG00000148180/ENSG00000116741/ENSG00000108518/ENSG00000167965/ENSG00000070087/ENSG00000128283/ENSG00000077549/ENSG00000213465/ENSG00000042493/ENSG00000172725/ENSG00000136238/ENSG00000004478/ENSG00000198898/ENSG00000130429/ENSG00000146376/ENSG00000137710/ENSG00000204388/ENSG00000241685/ENSG00000165637/ENSG00000138594/ENSG00000254999/ENSG00000197879/ENSG00000143575/ENSG00000006747…	SPTBN1/GSN/RGS2/PFN1/MLST8/PFN2/CDC42EP1/CAPZB/ARL2/CAPG/CORO1B/RAC1/FKBP4/CAPZA2/ARPC1B/ARHGAP18/RDX/HSPA1B/ARPC1A/VDAC2/TMOD3/BRK1/MYO1C/HAX1/SCIN/CYFIP1/RPS3/ARPC3/BAIAP2/WASHC2C/MET/DLG1/SNCA/TWF1/DCTN1/ARPC5/STMN1/CTTN/PAK3/SPTBN2/ARPC4/CAPZA1/RASA1/MYADM/ACTR3/ABL1/ARFIP2/TOGARAM1/ARPC2/MTPN/CDC42EP2/TWF2/ACTR2/SLIT2/TBCD/PYCARD/ICAM1/WASL/NCKAP1L/PREX1/BAIAP2L1/ARPIN/VASP/NCKAP1/IQGAP2/GMF…	87
BP	GO:0006888	ER to Golgi vesicle-mediated transport	91/5383	177/14150	0.000186812	0.002435803	ENSG00000115306/ENSG00000109321/ENSG00000111481/ENSG00000249915/ENSG00000077549/ENSG00000113719/ENSG00000162517/ENSG00000110195/ENSG00000174903/ENSG00000198898/ENSG00000175203/ENSG00000134049/ENSG00000036257/ENSG00000157020/ENSG00000105402/ENSG00000185825/ENSG00000119414/ENSG00000182158/ENSG00000197102/ENSG00000101160/ENSG00000167515/ENSG00000054116/ENSG00000166557/ENSG00000122218/ENSG00000135775…	SPTBN1/AREG/COPZ1/PDCD6/CAPZB/ERGIC1/PEF1/FOLR1/RAB1B/CAPZA2/DCTN2/IER3IP1/CUL3/SEC13/NAPA/BCAP31/PPP6C/CREB3L2/DYNC1H1/CTSZ/TRAPPC2L/TRAPPC3/TMED3/COPA/COG2/SAR1A/DCTN6/CD59/TFG/TMED2/DCTN1/COG4/SPTBN2/ANK3/CAPZA1/GRIA1/VCP/INSIG1/SEC24C/DCTN5/YIF1A/PROS1/DYNLL2/VAPB/COPG1/COG5/ACTR1A/TMEM115/COL7A1/COPG2/SEC23B/STX18/PREB/DCTN3/PPP6R1/YIF1B/DYNLL1/ANKRD28/DYNC1I2/SERPINA1/LMAN1/STX17/COG3/TMED7…	91
BP	GO:0002192	IRES-dependent translational initiation	11/5383	12/14150	0.000187689	0.002436112	ENSG00000187840/ENSG00000106263/ENSG00000100353/ENSG00000197111/ENSG00000011304/ENSG00000138385/ENSG00000139726/ENSG00000232119/ENSG00000143486/ENSG00000107581/ENSG00000173933	EIF4EBP1/EIF3B/EIF3D/PCBP2/PTBP1/SSB/DENR/MCTS1/EIF2D/EIF3A/RBM4	11
BP	GO:0030213	hyaluronan biosynthetic process	11/5383	12/14150	0.000187689	0.002436112	ENSG00000170961/ENSG00000105329/ENSG00000109320/ENSG00000105509/ENSG00000141367/ENSG00000114770/ENSG00000125538/ENSG00000114378/ENSG00000100311/ENSG00000196961/ENSG00000103044	HAS2/TGFB1/NFKB1/HAS1/CLTC/ABCC5/IL1B/HYAL1/PDGFB/AP2A1/HAS3	11
BP	GO:0006626	protein targeting to mitochondrion	73/5383	137/14150	0.000193161	0.002501457	ENSG00000217930/ENSG00000186010/ENSG00000168958/ENSG00000136930/ENSG00000130204/ENSG00000175792/ENSG00000108107/ENSG00000173171/ENSG00000114315/ENSG00000142230/ENSG00000100216/ENSG00000105197/ENSG00000100347/ENSG00000148154/ENSG00000144381/ENSG00000196683/ENSG00000104765/ENSG00000143575/ENSG00000099341/ENSG00000025772/ENSG00000227057/ENSG00000177479/ENSG00000160087/ENSG00000163528/ENSG00000214253…	PAM16/NDUFA13/MFF/PSMB7/TOMM40/RUVBL1/RPL28/MTX1/HES1/SAE1/TOMM22/TIMM50/SAMM50/UGCG/HSPD1/TOMM7/BNIP3L/HAX1/PSMD8/TOMM34/WDR46/ARIH2/UBE2J2/CHCHD4/FIS1/UQCRC2/BID/TOMM20/PEMT/WBP11/SREBF2/TIMM17A/HSP90AA1/ATPIF1/MICALL2/TOMM70/USP36/SLC25A6/ACTL6A/TIMM17B/FZD5/AIP/TIMM13/TIMM8B/MFN2/PDCD5/UBE2D3/UBL5/ATG13/HSPA4/SREBF1/KAT2A/TSPO/GRPEL2/MIS18A/NKAP/IMMP1L/IMMP2L/TIMM23/FBXW7/WDR75/TIMM22/ZBED3/F…	73
BP	GO:0043401	steroid hormone mediated signaling pathway	90/5383	175/14150	0.00019921	0.002573955	ENSG00000104332/ENSG00000069667/ENSG00000108654/ENSG00000126368/ENSG00000143799/ENSG00000127616/ENSG00000123358/ENSG00000160113/ENSG00000215021/ENSG00000119508/ENSG00000123064/ENSG00000086061/ENSG00000171148/ENSG00000153234/ENSG00000159216/ENSG00000115641/ENSG00000167085/ENSG00000124225/ENSG00000004478/ENSG00000196792/ENSG00000142453/ENSG00000110958/ENSG00000108510/ENSG00000132341/ENSG00000116478…	SFRP1/RORA/DDX5/NR1D1/PARP1/SMARCA4/NR4A1/NR2F6/PHB2/NR4A3/DDX54/DNAJA1/TADA3/NR4A2/RUNX1/FHL2/PHB/PMEPA1/FKBP4/STRN3/CARM1/PTGES3/MED13/RAN/HDAC1/ESR1/TAF7/CNOT9/UBE2I/THRA/NCOA4/AXIN1/PARK7/AKAP13/NEDD4/RWDD1/PPP5C/NR2F1/NCOA1/THRAP3/TGFB1I1/ESR2/DAXX/NR1H3/UBA5/DDRGK1/CALR/RORB/MED17/ARRB2/RB1/KAT5/CREBRF/MED24/SIRT1/ESRRA/BUD31/ARNTL/EP300/SAFB/CRY2/TP63/NCOA6/CNOT1/RARG/SKP2/KCTD6/UBE3A/FOXA…	90
BP	GO:0061013	regulation of mRNA catabolic process	22/5383	31/14150	0.000202471	0.002610185	ENSG00000159388/ENSG00000185650/ENSG00000128016/ENSG00000141232/ENSG00000198791/ENSG00000155508/ENSG00000168002/ENSG00000163874/ENSG00000123908/ENSG00000184363/ENSG00000088247/ENSG00000152518/ENSG00000081277/ENSG00000135870/ENSG00000100354/ENSG00000125944/ENSG00000187742/ENSG00000125107/ENSG00000188613/ENSG00000070756/ENSG00000151779/ENSG00000102081	BTG2/ZFP36L1/ZFP36/TOB1/CNOT7/CNOT8/POLR2G/ZC3H12A/AGO2/PKP3/KHSRP/ZFP36L2/PKP1/RC3H1/TNRC6B/HNRNPR/SECISBP2/CNOT1/NANOS1/PABPC1/NBAS/FMR1	22
BP	GO:1902807	negative regulation of cell cycle G1/S phase transition	55/5383	98/14150	0.000203473	0.002617194	ENSG00000159388/ENSG00000253729/ENSG00000127616/ENSG00000116717/ENSG00000022267/ENSG00000150991/ENSG00000170315/ENSG00000147883/ENSG00000198791/ENSG00000142453/ENSG00000155508/ENSG00000126457/ENSG00000144580/ENSG00000205250/ENSG00000110092/ENSG00000165617/ENSG00000166164/ENSG00000132646/ENSG00000188215/ENSG00000143947/ENSG00000080802/ENSG00000181163/ENSG00000175215/ENSG00000182973/ENSG00000141510…	BTG2/PRKDC/SMARCA4/GADD45A/FHL1/UBC/UBB/CDKN2B/CNOT7/CARM1/CNOT8/PRMT1/CNOT9/E2F4/CCND1/DACT1/BRD7/PCNA/DCUN1D3/RPS27A/CNOT4/NPM1/CTDSP2/CNOT10/TP53/UBA52/RPA2/TFDP1/MDM2/SOX4/CTDSPL/RB1/RPL26/PLK2/RPS27L/CDK1/MDM4/PLK3/CNOT6L/EP300/CDKN1A/TP63/CNOT1/BCL2/TFDP2/CNOT11/MEN1/FBXO7/CTDSP1/EZH2/CDK2AP2/CENPJ/CNOT6/ZNF655/MUC1	55
BP	GO:0033002	muscle cell proliferation	81/5383	155/14150	0.000207854	0.00266754	ENSG00000136826/ENSG00000177606/ENSG00000115461/ENSG00000085662/ENSG00000169946/ENSG00000253729/ENSG00000106809/ENSG00000017427/ENSG00000204472/ENSG00000087245/ENSG00000173334/ENSG00000079246/ENSG00000184216/ENSG00000146648/ENSG00000119508/ENSG00000196419/ENSG00000084207/ENSG00000152661/ENSG00000115415/ENSG00000148737/ENSG00000166333/ENSG00000183691/ENSG00000163273/ENSG00000113389/ENSG00000078401…	KLF4/JUN/IGFBP5/AKR1B1/ZFPM2/PRKDC/OGN/IGF1/AIF1/MMP2/TRIB1/XRCC5/IRAK1/EGFR/NR4A3/XRCC6/GSTP1/GJA1/STAT1/TCF7L2/ILK/NOG/NPPC/NPR3/EDN1/PIM1/ERN1/HPGD/COMT/IL18/IL6/MEIS1/NAMPT/RBPJ/TNFAIP3/RBP4/DDX39B/PAXBP1/MDM2/NPR1/TGM2/RPS6KB1/MFN2/IL15/CYBA/WNT2/C3orf58/ID2/CDK1/TPM1/FGF2/TBX2/HDAC4/FGFR1/NDRG2/IL12A/NOV/SKP2/ANGPT1/NAA35/IGFBP3/PRKAR1A/CTNNBIP1/TGFB2/AKT1/HBEGF/GATA6/RBPMS2/JARID2/ARID2/FG…	81
BP	GO:0071214	cellular response to abiotic stimulus	134/5383	276/14150	0.00021085	0.002699198	ENSG00000120738/ENSG00000145423/ENSG00000104332/ENSG00000185650/ENSG00000215301/ENSG00000108821/ENSG00000105894/ENSG00000136997/ENSG00000116717/ENSG00000143867/ENSG00000109846/ENSG00000145675/ENSG00000079246/ENSG00000107485/ENSG00000104529/ENSG00000146648/ENSG00000110108/ENSG00000125398/ENSG00000196419/ENSG00000152661/ENSG00000171522/ENSG00000106991/ENSG00000143878/ENSG00000185122/ENSG00000213145…	EGR1/SFRP2/SFRP1/ZFP36L1/DDX3X/COL1A1/PTN/MYC/GADD45A/OSR1/CRYAB/PIK3R1/XRCC5/GATA3/EEF1D/EGFR/TMEM109/SOX9/XRCC6/GJA1/PTGER4/ENG/RHOB/HSF1/CRIP1/SLC2A1/RAC1/IRF1/PCK1/DDB1/SERPINB6/ADSS/HRAS/METAP2/KDM1A/ERCC1/STK39/ATP1A1/PTPN11/TGFB1/BNIP3/NFKB1/NEDD4/ELK1/PCNA/EIF2AK4/EIF2S1/NUCKS1/INTS7/CNN2/RUVBL2/POLD1/NET1/DNM2/MAPK3/WNT11/MFAP4/RELB/NPM1/PPID/COPS9/MMP7/HYAL2/TP53/NOC2L/H2AFX/XPA/YAP1/BA…	134
BP	GO:1902905	positive regulation of supramolecular fiber organization	85/5383	164/14150	0.000211266	0.002699198	ENSG00000104332/ENSG00000148180/ENSG00000116741/ENSG00000108518/ENSG00000167965/ENSG00000070087/ENSG00000172757/ENSG00000125968/ENSG00000128283/ENSG00000213465/ENSG00000120896/ENSG00000172725/ENSG00000136238/ENSG00000125868/ENSG00000130429/ENSG00000071127/ENSG00000204388/ENSG00000241685/ENSG00000140854/ENSG00000254999/ENSG00000197879/ENSG00000067560/ENSG00000078401/ENSG00000006747/ENSG00000273749…	SFRP1/GSN/RGS2/PFN1/MLST8/PFN2/CFL1/ID1/CDC42EP1/ARL2/SORBS3/CORO1B/RAC1/DSTN/ARPC1B/WDR1/HSPA1B/ARPC1A/KATNB1/BRK1/MYO1C/RHOA/EDN1/SCIN/CYFIP1/RPS3/GPX1/ARPC3/BAIAP2/WASHC2C/MET/DLG1/ACTN2/DCTN1/ARPC5/CTTN/WNT11/ARPC4/PROX1/SWAP70/ACTR3/ARFIP2/TOGARAM1/FHOD1/ARPC2/CDC42EP2/ACTR2/PYCARD/TPM1/ICAM1/WASL/NCKAP1L/CLU/BAIAP2L1/ITGB1BP1/ARPIN/VASP/NCKAP1/APOA1/IQGAP2/GMFB/S100A10/NUMA1/HSPA1A/CTGF/NF2…	85
BP	GO:0034330	cell junction organization	121/5383	246/14150	0.000214723	0.00273724	ENSG00000115414/ENSG00000131477/ENSG00000173706/ENSG00000104332/ENSG00000186081/ENSG00000101665/ENSG00000169756/ENSG00000182985/ENSG00000105974/ENSG00000116473/ENSG00000177697/ENSG00000046604/ENSG00000075618/ENSG00000162706/ENSG00000173801/ENSG00000186847/ENSG00000152661/ENSG00000196924/ENSG00000213465/ENSG00000159216/ENSG00000123094/ENSG00000075624/ENSG00000184009/ENSG00000163531/ENSG00000136238…	FN1/RAMP2/HEG1/SFRP1/KRT5/SMAD7/LIMS1/CADM1/CAV1/RAP1A/CD151/DSG2/FSCN1/CADM3/JUP/KRT14/GJA1/FLNA/ARL2/RUNX1/RASSF8/ACTB/ACTG1/NFASC/RAC1/KIFC3/FLOT1/RDX/ILK/WDR1/GPM6B/ACTN1/RHOD/FLNC/CSK/ACTN4/NUMB/RAP1B/MYO1C/RHOA/CDH1/NECTIN3/VEGFA/HDAC7/VMP1/ROCK1/RCC2/PERP/CTNNA1/TGFB1/PKP3/PRKCI/RAPGEF1/ITGA5/CDH17/RAB13/GNPAT/DLG1/RHOC/CDH2/COL16A1/ACTN2/MICALL2/EPB41L5/CTTN/WNT11/MTDH/MMP14/NPHP1/FZD5/PD…	121
BP	GO:0032436	positive regulation of proteasomal ubiquitin-dependent protein catabolic process	45/5383	77/14150	0.000217769	0.002769886	ENSG00000101665/ENSG00000105974/ENSG00000173334/ENSG00000179262/ENSG00000100387/ENSG00000169139/ENSG00000111667/ENSG00000135018/ENSG00000107404/ENSG00000103266/ENSG00000113712/ENSG00000116030/ENSG00000185825/ENSG00000177479/ENSG00000101843/ENSG00000034677/ENSG00000104969/ENSG00000105373/ENSG00000178381/ENSG00000165280/ENSG00000101255/ENSG00000166233/ENSG00000158717/ENSG00000198171/ENSG00000135679…	SMAD7/CAV1/TRIB1/RAD23A/RBX1/UBE2V2/USP5/UBQLN1/DVL1/STUB1/CSNK1A1/SUMO1/BCAP31/ARIH2/PSMD10/RNF19A/SGTA/NOP53/ZFAND2A/VCP/TRIB3/ARIH1/RNF166/DDRGK1/MDM2/KEAP1/GCLC/PLK2/RFWD2/PLK3/CLU/PSEN1/TRIB2/AKT1/DAB2/HSPA1A/UBQLN2/HSPBP1/CSNK1D/NKD2/GSK3B/PLK1/CEBPA/HERPUD1/RNF217	45
BP	GO:0031098	stress-activated protein kinase signaling cascade	127/5383	260/14150	0.000220938	0.002803952	ENSG00000145423/ENSG00000104332/ENSG00000185650/ENSG00000085662/ENSG00000057149/ENSG00000128016/ENSG00000136997/ENSG00000123143/ENSG00000169727/ENSG00000116717/ENSG00000109846/ENSG00000173334/ENSG00000008294/ENSG00000184216/ENSG00000065427/ENSG00000146648/ENSG00000150991/ENSG00000170315/ENSG00000099860/ENSG00000084207/ENSG00000086061/ENSG00000156299/ENSG00000007168/ENSG00000171522/ENSG00000111961…	SFRP2/SFRP1/ZFP36L1/AKR1B1/SERPINB3/ZFP36/MYC/PKN1/GPS1/GADD45A/CRYAB/TRIB1/SPAG9/IRAK1/KARS/EGFR/UBC/UBB/GADD45B/GSTP1/DNAJA1/TIAM1/PAFAH1B1/PTGER4/SASH1/PRDX1/MAP2K2/PTPN1/ZEB2/TNIK/HRAS/PRMT1/HIPK3/SKP1/ZC3H12A/STK24/STK39/STK25/MAP3K20/EDN1/ERN1/MECOM/VEGFA/MAPK1/AXIN1/QARS/RPS3/LYN/MAP2K1/NFKB1/FOXM1/DACT1/RAPGEF1/DLG1/BMP2/RPS27A/UBE2N/MAP3K12/FZD7/RB1CC1/MAPK3/PAK3/HDAC3/APP/GPS2/UBA52/DAX…	127
BP	GO:0019318	hexose metabolic process	107/5383	214/14150	0.000221576	0.002805807	ENSG00000115461/ENSG00000085662/ENSG00000069667/ENSG00000162772/ENSG00000067225/ENSG00000171314/ENSG00000126368/ENSG00000017427/ENSG00000141682/ENSG00000111640/ENSG00000102144/ENSG00000100075/ENSG00000125166/ENSG00000074800/ENSG00000141959/ENSG00000067057/ENSG00000079739/ENSG00000124253/ENSG00000145861/ENSG00000130766/ENSG00000146701/ENSG00000164022/ENSG00000114166/ENSG00000140263/ENSG00000105220…	IGFBP5/AKR1B1/RORA/ATF3/PKM/PGAM1/NR1D1/IGF1/PMAIP1/GAPDH/PGK1/SLC25A1/GOT2/ENO1/PFKL/PFKP/PGM1/PCK1/C1QTNF2/SESN2/MDH2/AIMP1/KAT2B/SORD/GPI/NCOA2/CPT1A/PFKM/G6PD/TPI1/ALDOA/ALDH1A1/DYRK2/PPP1CB/HK1/NLN/SLC25A13/ALDOC/DLAT/DUSP12/IRS1/IL6/G6PC3/FABP5/MIDN/AKR1A1/WDR5/OGT/ENO3/PGM2L1/ARPP19/ENO2/PER2/ADIPOR1/PDHA1/DCXR/TKFC/GALE/RBP4/BAD/EPM2AIP1/PGP/TFF3/TFAP2B/MPI/MDH1/SDHAF3/PDHB/GPD2/PHKG2/GAL…	107
BP	GO:0043928	exonucleolytic nuclear-transcribed mRNA catabolic process involved in deadenylation-dependent decay	23/5383	33/14150	0.000223286	0.002821209	ENSG00000077348/ENSG00000204392/ENSG00000198791/ENSG00000130520/ENSG00000155508/ENSG00000106355/ENSG00000130332/ENSG00000110367/ENSG00000170860/ENSG00000141698/ENSG00000130713/ENSG00000175324/ENSG00000198677/ENSG00000110063/ENSG00000171311/ENSG00000166889/ENSG00000172795/ENSG00000075914/ENSG00000178896/ENSG00000107371/ENSG00000204351/ENSG00000113300/ENSG00000123737	EXOSC5/LSM2/CNOT7/LSM4/CNOT8/LSM5/LSM7/DDX6/LSM3/NT5C3B/EXOSC2/LSM1/TTC37/DCPS/EXOSC1/PATL1/DCP2/EXOSC7/EXOSC4/EXOSC3/SKIV2L/CNOT6/EXOSC9	23
BP	GO:0034728	nucleosome organization	79/5383	151/14150	0.000235808	0.002972853	ENSG00000173473/ENSG00000073111/ENSG00000127616/ENSG00000137309/ENSG00000125398/ENSG00000175792/ENSG00000113648/ENSG00000119335/ENSG00000184205/ENSG00000184897/ENSG00000275713/ENSG00000189060/ENSG00000158373/ENSG00000136938/ENSG00000197061/ENSG00000276966/ENSG00000162521/ENSG00000163159/ENSG00000168298/ENSG00000233822/ENSG00000169689/ENSG00000099956/ENSG00000104147/ENSG00000175279/ENSG00000205531…	SMARCC1/MCM2/SMARCA4/HMGA1/SOX9/RUVBL1/H2AFY/SET/TSPYL2/H1FX/HIST1H2BH/H1F0/HIST1H2BD/ANP32B/HIST1H4C/HIST1H4E/RBBP4/VPS72/HIST1H1E/HIST1H2BN/CENPX/SMARCB1/OIP5/CENPS/NAP1L4/SMARCE1/H3F3A/HIST2H2BE/CENPN/NPM1/ZNHIT1/CENPW/HIST1H1C/IPO4/KAT6B/H2AFX/DAXX/HIST1H2BG/SUPT16H/CENPH/HAT1/HIST1H1A/CENPL/NAA60/CHAF1A/PTMA/HIST1H4A/SMARCD2/RBBP7/HIST1H2BE/CENPC/BRD2/MIS18A/UBN1/ASF1B/HIST1H3B/HIST3H2BB/CHA…	79
BP	GO:0000291	nuclear-transcribed mRNA catabolic process, exonucleolytic	24/5383	35/14150	0.000241457	0.003024036	ENSG00000077348/ENSG00000204392/ENSG00000198791/ENSG00000130520/ENSG00000155508/ENSG00000106355/ENSG00000130332/ENSG00000168002/ENSG00000110367/ENSG00000170860/ENSG00000141698/ENSG00000130713/ENSG00000175324/ENSG00000198677/ENSG00000110063/ENSG00000171311/ENSG00000166889/ENSG00000172795/ENSG00000075914/ENSG00000178896/ENSG00000107371/ENSG00000204351/ENSG00000113300/ENSG00000123737	EXOSC5/LSM2/CNOT7/LSM4/CNOT8/LSM5/LSM7/POLR2G/DDX6/LSM3/NT5C3B/EXOSC2/LSM1/TTC37/DCPS/EXOSC1/PATL1/DCP2/EXOSC7/EXOSC4/EXOSC3/SKIV2L/CNOT6/EXOSC9	24
BP	GO:0090503	RNA phosphodiester bond hydrolysis, exonucleolytic	24/5383	35/14150	0.000241457	0.003024036	ENSG00000077348/ENSG00000198791/ENSG00000155508/ENSG00000171824/ENSG00000163874/ENSG00000103005/ENSG00000088930/ENSG00000172183/ENSG00000130713/ENSG00000132773/ENSG00000076043/ENSG00000110063/ENSG00000140694/ENSG00000138767/ENSG00000125107/ENSG00000166938/ENSG00000172795/ENSG00000075914/ENSG00000178896/ENSG00000107371/ENSG00000151014/ENSG00000113300/ENSG00000123737/ENSG00000104626	EXOSC5/CNOT7/CNOT8/EXOSC10/ZC3H12A/USB1/XRN2/ISG20/EXOSC2/TOE1/REXO2/DCPS/PARN/CNOT6L/CNOT1/DIS3L/DCP2/EXOSC7/EXOSC4/EXOSC3/NOCT/CNOT6/EXOSC9/ERI1	24
BP	GO:1905898	positive regulation of response to endoplasmic reticulum stress	24/5383	35/14150	0.000241457	0.003024036	ENSG00000141682/ENSG00000105974/ENSG00000145675/ENSG00000106541/ENSG00000087074/ENSG00000196396/ENSG00000135018/ENSG00000178607/ENSG00000175197/ENSG00000185825/ENSG00000105327/ENSG00000104969/ENSG00000182087/ENSG00000136848/ENSG00000096717/ENSG00000109133/ENSG00000204389/ENSG00000188021/ENSG00000132824/ENSG00000204463/ENSG00000058056/ENSG00000051108/ENSG00000088298/ENSG00000158092	PMAIP1/CAV1/PIK3R1/AGR2/PPP1R15A/PTPN1/UBQLN1/ERN1/DDIT3/BCAP31/BBC3/SGTA/TMEM259/DAB2IP/SIRT1/TMEM33/HSPA1A/UBQLN2/SERINC3/BAG6/USP13/HERPUD1/EDEM2/NCK1	24
BP	GO:0031146	SCF-dependent proteasomal ubiquitin-dependent protein catabolic process	42/5383	71/14150	0.000242316	0.003028161	ENSG00000150991/ENSG00000170315/ENSG00000185627/ENSG00000136930/ENSG00000126067/ENSG00000100387/ENSG00000108344/ENSG00000142507/ENSG00000161057/ENSG00000159352/ENSG00000129084/ENSG00000175166/ENSG00000165916/ENSG00000159069/ENSG00000115233/ENSG00000113558/ENSG00000173692/ENSG00000099341/ENSG00000100764/ENSG00000110801/ENSG00000041357/ENSG00000101843/ENSG00000103035/ENSG00000101182/ENSG00000114125…	UBC/UBB/PSMD13/PSMB7/PSMB2/RBX1/PSMD3/PSMB6/PSMC2/PSMD4/PSMA1/PSMD2/PSMC3/FBXW5/PSMD14/SKP1/PSMD1/PSMD8/PSMC1/PSMD9/PSMA4/PSMD10/PSMD7/PSMA7/RNF7/RPS27A/PSMB3/PSME3/UBA52/PSMA2/PSMA5/SEM1/PSMB9/PSMC5/PSMF1/PSMB8/FBXW7/WWTR1/FBXL18/PSMB1/FBXO4/FBXL5	42
BP	GO:0007062	sister chromatid cohesion	69/5383	129/14150	0.000246268	0.003070816	ENSG00000105568/ENSG00000166579/ENSG00000215021/ENSG00000113648/ENSG00000007168/ENSG00000090273/ENSG00000175216/ENSG00000157020/ENSG00000154473/ENSG00000069248/ENSG00000174442/ENSG00000062650/ENSG00000179051/ENSG00000133302/ENSG00000002822/ENSG00000122952/ENSG00000197102/ENSG00000168496/ENSG00000075188/ENSG00000186298/ENSG00000164109/ENSG00000121579/ENSG00000175279/ENSG00000030066/ENSG00000117399…	PPP2R1A/NDEL1/PHB2/H2AFY/PAFAH1B1/NUDC/CKAP5/SEC13/BUB3/NUP133/ZWILCH/WAPL/RCC2/SLF1/MAD1L1/ZWINT/DYNC1H1/FEN1/NUP37/PPP1CC/MAD2L1/NAA50/CENPS/NUP160/CDC20/CENPN/SMC3/DYNLL2/CENPH/RB1/BIRC5/CENPL/STAG2/ESCO1/NSL1/KIF18A/RANBP2/CENPC/PMF1/MRE11/DYNLL1/DYNC1I2/DSCC1/CHTF8/PDS5A/NUF2/NUP98/FBXW7/DYNC1I1/MAPRE1/KIF22/XPO1/MCMBP/NUP107/CENPQ/NSMCE2/SPDL1/AURKB/ZW10/RAD21/PLK1/HORMAD1/NUP85/CENPU/CTCF/…	69
BP	GO:1903533	regulation of protein targeting	131/5383	270/14150	0.00025563	0.003180615	ENSG00000145423/ENSG00000017427/ENSG00000143799/ENSG00000145675/ENSG00000010810/ENSG00000168958/ENSG00000146648/ENSG00000065150/ENSG00000173801/ENSG00000130726/ENSG00000136930/ENSG00000157110/ENSG00000175792/ENSG00000196924/ENSG00000100906/ENSG00000108187/ENSG00000108107/ENSG00000117450/ENSG00000168734/ENSG00000114315/ENSG00000142230/ENSG00000138814/ENSG00000189067/ENSG00000136810/ENSG00000148154…	SFRP2/IGF1/PARP1/PIK3R1/FYN/MFF/EGFR/IPO5/JUP/TRIM28/PSMB7/RBPMS/RUVBL1/FLNA/NFKBIA/PBLD/RPL28/PRDX1/PKIG/HES1/SAE1/PPP3CA/LITAF/TXN/UGCG/CIB1/NUTF2/ZC3H12A/NUP93/PKD1/MYO1C/RHOA/CDH1/FAF1/TOMM7/BNIP3L/DYRK2/HAX1/THRA/PSMD8/FERMT1/MAPK1/IL18/WDR46/ARIH2/MXI1/C8orf4/PSMD10/UBE2J2/TGFB1/FIS1/IL6/TCAF1/DACT1/PEMT/WBP11/SREBF2/ATPIF1/SLC9A3R1/NUP62/MICALL2/EMD/FZD7/SRI/HDAC3/USP36/ANK3/HYAL2/ACTL6A/F…	131
BP	GO:0072350	tricarboxylic acid metabolic process	25/5383	37/14150	0.000256909	0.003189582	ENSG00000130707/ENSG00000131473/ENSG00000146701/ENSG00000105953/ENSG00000062485/ENSG00000091140/ENSG00000143252/ENSG00000073578/ENSG00000150768/ENSG00000204370/ENSG00000122729/ENSG00000067829/ENSG00000101365/ENSG00000167985/ENSG00000131828/ENSG00000091483/ENSG00000163541/ENSG00000117118/ENSG00000014641/ENSG00000173757/ENSG00000168291/ENSG00000166411/ENSG00000126561/ENSG00000181192/ENSG00000119689	ASS1/ACLY/MDH2/OGDH/CS/DLD/SDHC/SDHA/DLAT/SDHD/ACO1/IDH3G/IDH3B/SDHAF2/PDHA1/FH/SUCLG1/SDHB/MDH1/STAT5B/PDHB/IDH3A/STAT5A/DHTKD1/DLST	25
BP	GO:0010212	response to ionizing radiation	77/5383	147/14150	0.000267492	0.003306601	ENSG00000120738/ENSG00000145423/ENSG00000104332/ENSG00000253729/ENSG00000136997/ENSG00000143799/ENSG00000116717/ENSG00000109846/ENSG00000079246/ENSG00000065427/ENSG00000107485/ENSG00000104529/ENSG00000110108/ENSG00000196419/ENSG00000186847/ENSG00000143878/ENSG00000185122/ENSG00000139579/ENSG00000174775/ENSG00000004487/ENSG00000012061/ENSG00000110092/ENSG00000105393/ENSG00000105329/ENSG00000233276…	EGR1/SFRP2/SFRP1/PRKDC/MYC/PARP1/GADD45A/CRYAB/XRCC5/KARS/GATA3/EEF1D/TMEM109/XRCC6/KRT14/RHOB/HSF1/NABP2/HRAS/KDM1A/ERCC1/CCND1/BABAM1/TGFB1/GPX1/SOD2/NABP1/ELK1/DCUN1D3/MSH2/IKBIP/PTPRC/NUCKS1/INTS7/NET1/DNM2/TOPBP1/TP53/H2AFX/YAP1/MDM2/MTA1/KAT5/RPL26/BCL2L1/RAD51/CYBA/USP28/SIRT1/CCND2/CCL2/RFWD2/ICAM1/SWI5/CDKN1A/TP63/BCL2/EYA3/RNF168/MEN1/TICRR/SNAI2/RHNO1/POLG/TLK2/MGMT/BABAM2/LZIC/FBXO4/X…	77
BP	GO:0035967	cellular response to topologically incorrect protein	77/5383	147/14150	0.000267492	0.003306601	ENSG00000162772/ENSG00000157613/ENSG00000145675/ENSG00000070423/ENSG00000106541/ENSG00000087074/ENSG00000185122/ENSG00000143321/ENSG00000196396/ENSG00000184205/ENSG00000008952/ENSG00000044574/ENSG00000198356/ENSG00000036257/ENSG00000159720/ENSG00000103429/ENSG00000058262/ENSG00000103266/ENSG00000180667/ENSG00000139644/ENSG00000178607/ENSG00000110092/ENSG00000175197/ENSG00000158615/ENSG00000124702…	ATF3/CREB3L1/PIK3R1/RNF126/AGR2/PPP1R15A/HSF1/HDGF/PTPN1/TSPYL2/SEC62/HSPA5/ASNA1/CUL3/ATP6V0D1/BFAR/SEC61A1/STUB1/YOD1/TMBIM6/ERN1/CCND1/DDIT3/PPP1R15B/KLHDC3/CREB3L2/SEC61G/BBC3/TOR1A/EIF2S1/SRPRA/MYDGF/DCTN1/CTDSP2/DNAJC3/VCP/ATF6/DAXX/YIF1A/PDIA6/CALR/EIF2AK2/VAPB/CTH/CREBRF/SHC1/FKBP14/ERO1A/ACADVL/DAB2IP/KLHL15/CCL2/TMEM33/PREB/STC2/TPP1/EP300/HSPA1A/SRPRB/CREB3/SSR1/RNF5/TLN1/PDIA5/OPTN/SE…	77
BP	GO:0003205	cardiac chamber development	72/5383	136/14150	0.000275351	0.003396394	ENSG00000145423/ENSG00000173706/ENSG00000154734/ENSG00000169946/ENSG00000101665/ENSG00000099139/ENSG00000107485/ENSG00000006125/ENSG00000115641/ENSG00000106991/ENSG00000134250/ENSG00000142871/ENSG00000114315/ENSG00000088832/ENSG00000004399/ENSG00000101384/ENSG00000100644/ENSG00000183691/ENSG00000168779/ENSG00000204217/ENSG00000197702/ENSG00000180340/ENSG00000115234/ENSG00000135111/ENSG00000105329…	SFRP2/HEG1/ADAMTS1/ZFPM2/SMAD7/PCSK5/GATA3/AP2B1/FHL2/ENG/NOTCH2/CYR61/HES1/FKBP1A/PLXND1/JAG1/HIF1A/NOG/SHOX2/BMPR2/PARVA/FZD2/SNX17/TBX3/TGFB1/NACA/FGFRL1/EGLN1/DNM2/LTBP1/WNT11/RBPJ/PROX1/TBX1/RBP4/DCTN5/C5orf42/SEMA3C/RBM15/MDM2/SOX4/TNNT2/DLL4/PTK7/WNT2/TPM1/TBX2/DSP/PPP1R13L/LUZP1/ACVR1/TGFB2/GATA6/NPRL3/MAML1/ISL1/FGFR2/TMEM65/TGFBR3/RXRA/TEK/GSK3A/PKP2/RARA/FOXC1/TNNC1/NDST1/SALL4/ZFPM1/R…	72
BP	GO:1902749	regulation of cell cycle G2/M phase transition	100/5383	199/14150	0.000277453	0.003414942	ENSG00000105810/ENSG00000105568/ENSG00000196230/ENSG00000022267/ENSG00000167552/ENSG00000150991/ENSG00000170315/ENSG00000135446/ENSG00000141867/ENSG00000185627/ENSG00000136930/ENSG00000113648/ENSG00000126067/ENSG00000007168/ENSG00000100387/ENSG00000108344/ENSG00000159593/ENSG00000142507/ENSG00000175216/ENSG00000161057/ENSG00000159352/ENSG00000175203/ENSG00000129084/ENSG00000175166/ENSG00000131462…	CDK6/PPP2R1A/TUBB/FHL1/TUBA1A/UBC/UBB/CDK4/BRD4/PSMD13/PSMB7/H2AFY/PSMB2/PAFAH1B1/RBX1/PSMD3/NAE1/PSMB6/CKAP5/PSMC2/PSMD4/DCTN2/PSMA1/PSMD2/TUBG1/PSMC3/VPS4A/PSMD14/SKP1/SSNA1/PSMD1/CCND1/PSMD8/PSMC1/RCC2/PSMD9/PSMA4/PSMD10/DYNC1H1/PSMD7/PSMA7/YWHAG/HSP90AA1/FANCI/RPS27A/MIIP/NOP53/PSMB3/DCTN1/NPM1/APP/PSME3/CDKN2A/TOPBP1/TP53/UBA52/PSMA2/ZNF830/PSMA5/SEM1/ACTR1A/RNASEH2B/WNT10B/PSMB9/CEP152/DCTN…	100
BP	GO:0071230	cellular response to amino acid stimulus	37/5383	61/14150	0.000278635	0.003422123	ENSG00000168542/ENSG00000164692/ENSG00000134853/ENSG00000108821/ENSG00000204262/ENSG00000087245/ENSG00000149357/ENSG00000146648/ENSG00000065150/ENSG00000149212/ENSG00000119866/ENSG00000113742/ENSG00000172216/ENSG00000162909/ENSG00000185122/ENSG00000165240/ENSG00000130816/ENSG00000148053/ENSG00000130766/ENSG00000175866/ENSG00000107954/ENSG00000134248/ENSG00000084636/ENSG00000138668/ENSG00000165802…	COL3A1/COL1A2/PDGFRA/COL1A1/COL5A2/MMP2/LAMTOR1/EGFR/IPO5/SESN3/BCL11A/CPEB4/CEBPB/CAPN2/HSF1/ATP7A/DNMT1/NTRK2/SESN2/BAIAP2/NEURL1/LAMTOR5/COL16A1/HNRNPD/NSMF/BCL2L1/GCLC/CYBA/UBR1/LARS/LAMTOR4/CPEB1/SOCS1/MTOR/COL4A1/RRAGA/GCLM	37
BP	GO:0032873	negative regulation of stress-activated MAPK cascade	27/5383	41/14150	0.000279838	0.003422178	ENSG00000145423/ENSG00000104332/ENSG00000057149/ENSG00000136997/ENSG00000084207/ENSG00000086061/ENSG00000007168/ENSG00000110422/ENSG00000085276/ENSG00000172053/ENSG00000111206/ENSG00000165617/ENSG00000075711/ENSG00000171720/ENSG00000132522/ENSG00000108861/ENSG00000120694/ENSG00000142208/ENSG00000133895/ENSG00000168078/ENSG00000150593/ENSG00000106692/ENSG00000150907/ENSG00000158828/ENSG00000179094…	SFRP2/SFRP1/SERPINB3/MYC/GSTP1/DNAJA1/PAFAH1B1/HIPK3/MECOM/QARS/FOXM1/DACT1/DLG1/HDAC3/GPS2/DUSP3/HSPH1/AKT1/MEN1/PBK/PDCD4/FKTN/FOXO1/PINK1/PER1/TAOK3/IGBP1	27
BP	GO:0070303	negative regulation of stress-activated protein kinase signaling cascade	27/5383	41/14150	0.000279838	0.003422178	ENSG00000145423/ENSG00000104332/ENSG00000057149/ENSG00000136997/ENSG00000084207/ENSG00000086061/ENSG00000007168/ENSG00000110422/ENSG00000085276/ENSG00000172053/ENSG00000111206/ENSG00000165617/ENSG00000075711/ENSG00000171720/ENSG00000132522/ENSG00000108861/ENSG00000120694/ENSG00000142208/ENSG00000133895/ENSG00000168078/ENSG00000150593/ENSG00000106692/ENSG00000150907/ENSG00000158828/ENSG00000179094…	SFRP2/SFRP1/SERPINB3/MYC/GSTP1/DNAJA1/PAFAH1B1/HIPK3/MECOM/QARS/FOXM1/DACT1/DLG1/HDAC3/GPS2/DUSP3/HSPH1/AKT1/MEN1/PBK/PDCD4/FKTN/FOXO1/PINK1/PER1/TAOK3/IGBP1	27
BP	GO:0007077	mitotic nuclear envelope disassembly	28/5383	43/14150	0.000287564	0.003501654	ENSG00000175826/ENSG00000095319/ENSG00000175334/ENSG00000132182/ENSG00000119408/ENSG00000102900/ENSG00000069248/ENSG00000155561/ENSG00000094914/ENSG00000075188/ENSG00000101146/ENSG00000030066/ENSG00000058804/ENSG00000213024/ENSG00000102119/ENSG00000113569/ENSG00000170312/ENSG00000153201/ENSG00000196313/ENSG00000047410/ENSG00000110713/ENSG00000138750/ENSG00000100749/ENSG00000111581/ENSG00000166851…	CTDNEP1/NUP188/BANF1/NUP210/NEK6/NUP93/NUP133/NUP205/AAAS/NUP37/RAE1/NUP160/NDC1/NUP62/EMD/NUP155/CDK1/RANBP2/POM121/TPR/NUP98/NUP54/VRK1/NUP107/PLK1/NUP85/LPIN1/CCNB2	28
[truncated: 798 more rows]
