# Supplementary material for: Single-cell RNA sequencing reveals the mechanism of sonodynamic therapy combined with a RAS inhibitor in the setting of hepatocellular carcinoma
Source: J Nanobiotechnology. 2021 Jun 12;19:177. doi: 10.1186/s12951-021-00923-3 (PMC8199394; doi:10.1186/s12951-021-00923-3)
Supplement: Supplementary file 8 — Additional file 8: Table S3. The KEGG enrichment terms of Group A vs Group C. [file 12951_2021_923_MOESM8_ESM.xls]

Table S3 The KEGG enrichment terms of Group A vs Group C
KEGGID	Description	GeneRatio	BgRatio	pvalue	padj	geneID	geneName	keggID	Count
hsa03010	Ribosome	97/2511	128/5731	1.05E-13	3.21E-11	ENSG00000163584/ENSG00000008988/ENSG00000114686/ENSG00000262814/ENSG00000197728/ENSG00000110700/ENSG00000122140/ENSG00000168028/ENSG00000134419/ENSG00000108107/ENSG00000130255/ENSG00000265681/ENSG00000174444/ENSG00000159111/ENSG00000266472/ENSG00000140988/ENSG00000086504/ENSG00000182899/ENSG00000166902/ENSG00000172172/ENSG00000116898/ENSG00000158042/ENSG00000243927/ENSG00000105364/ENSG00000165502…	6.6141812408911/39.1093334571648/1.89274687958416/1.78122952802218/18.8073213939532/41.5361272138073/1.02562467893569/31.1843136738004/63.6260495444514/32.6077228902746/32.7433246649228/2.81099496656704/22.1126626393425/0.403986027187175/2.82205014357802/90.1678866535326/0.818737711367547/54.8893517220304/0.649689988902945/1.06780476054161/1.51192418232197/1.50365213101152/1.58295221978918/0.8164…	hsa:200916/hsa:6224/hsa:11222/hsa:6182/hsa:101929876/hsa:6207/hsa:51116/hsa:3921/hsa:6210/hsa:6158/hsa:25873/hsa:6139/hsa:6124/hsa:124995/hsa:54460/hsa:6187/hsa:10573/hsa:6165/hsa:54948/hsa:28998/hsa:64960/hsa:63875/hsa:64968/hsa:51073/hsa:6166/hsa:6137/hsa:6176/hsa:6204/hsa:9801/hsa:6234/hsa:6170/hsa:6183/hsa:65003/hsa:65005/hsa:6209/hsa:6223/hsa:65008/hsa:6188/hsa:55168/hsa:6159/hsa:9553/hsa:64…	97
hsa05012	Parkinson's disease	94/2511	126/5731	1.30E-12	1.98E-10	ENSG00000151729/ENSG00000186010/ENSG00000010256/ENSG00000179091/ENSG00000170315/ENSG00000099624/ENSG00000212907/ENSG00000164405/ENSG00000154723/ENSG00000213585/ENSG00000110717/ENSG00000115286/ENSG00000241837/ENSG00000090266/ENSG00000119421/ENSG00000116459/ENSG00000152234/ENSG00000167792/ENSG00000127540/ENSG00000065518/ENSG00000178741/ENSG00000130985/ENSG00000124172/ENSG00000126267/ENSG00000165637…	1.5736073077627/1.7862470584717/2.23186195483754/2.03630041762237/24.0331343733726/3.91666146341804/4.53383050902132/4.76493568335236/4.01241249388768/4.35269510798117/2.21437607829581/0.987608746185125/3.24573507830622/3.45788401582313/1.10810540141692/2.76882890299884/2.4932267669023/1.26968836752662/1.77505047716441/3.56303153524194/5.36362023636936/0.786243736655896/12.2136638094829/4.1965132…	hsa:291/hsa:51079/hsa:7384/hsa:1537/hsa:7314/hsa:513/hsa:4539/hsa:27089/hsa:522/hsa:7416/hsa:4728/hsa:374291/hsa:539/hsa:4708/hsa:4702/hsa:515/hsa:498/hsa:4723/hsa:10975/hsa:4710/hsa:9377/hsa:7317/hsa:514/hsa:1340/hsa:7417/hsa:7388/hsa:292/hsa:1347/hsa:4726/hsa:1349/hsa:6391/hsa:29796/hsa:4725/hsa:6389/hsa:55967/hsa:1327/hsa:1345/hsa:11315/hsa:118424/hsa:4731/hsa:2770/hsa:4716/hsa:7385/hsa:4717/h…	94
hsa00190	Oxidative phosphorylation	88/2511	122/5731	1.48E-10	1.50E-08	ENSG00000186010/ENSG00000010256/ENSG00000179091/ENSG00000099624/ENSG00000241468/ENSG00000212907/ENSG00000164405/ENSG00000154723/ENSG00000110717/ENSG00000115286/ENSG00000180817/ENSG00000241837/ENSG00000090266/ENSG00000119421/ENSG00000116459/ENSG00000152234/ENSG00000033627/ENSG00000167792/ENSG00000127540/ENSG00000065518/ENSG00000178741/ENSG00000124172/ENSG00000126267/ENSG00000159720/ENSG00000173660…	1.7862470584717/2.23186195483754/2.03630041762237/3.91666146341804/4.78637709442457/4.53383050902132/4.76493568335236/4.01241249388768/2.21437607829581/0.987608746185125/7.16579517992534/3.24573507830622/3.45788401582313/1.10810540141692/2.76882890299884/2.4932267669023/0.336644037801182/1.26968836752662/1.77505047716441/3.56303153524194/5.36362023636936/12.2136638094829/4.19651321189114/0.388763…	hsa:51079/hsa:7384/hsa:1537/hsa:513/hsa:9551/hsa:4539/hsa:27089/hsa:522/hsa:4728/hsa:374291/hsa:5464/hsa:539/hsa:4708/hsa:4702/hsa:515/hsa:498/hsa:535/hsa:4723/hsa:10975/hsa:4710/hsa:9377/hsa:514/hsa:1340/hsa:9114/hsa:7388/hsa:523/hsa:1347/hsa:4726/hsa:1349/hsa:10063/hsa:6391/hsa:29796/hsa:529/hsa:4725/hsa:6389/hsa:55967/hsa:27068/hsa:1327/hsa:1345/hsa:4731/hsa:4716/hsa:7385/hsa:4717/hsa:4719/hsa…	88
hsa05016	Huntington's disease	117/2511	177/5731	1.09E-09	8.35E-08	ENSG00000151729/ENSG00000146592/ENSG00000157613/ENSG00000186010/ENSG00000099817/ENSG00000196591/ENSG00000010256/ENSG00000179091/ENSG00000177700/ENSG00000099624/ENSG00000101333/ENSG00000006125/ENSG00000164405/ENSG00000161203/ENSG00000154723/ENSG00000213585/ENSG00000110717/ENSG00000115286/ENSG00000241837/ENSG00000090266/ENSG00000119421/ENSG00000116459/ENSG00000152234/ENSG00000167792/ENSG00000175203…	1.5736073077627/0.314486810789227/0.120920274952957/1.7862470584717/1.09766333838384/1.45714534979738/2.23186195483754/2.03630041762237/4.04514503511409/3.91666146341804/0.0388622836719261/0.587736908520409/4.76493568335236/1.93187849182429/4.01241249388768/4.35269510798117/2.21437607829581/0.987608746185125/3.24573507830622/3.45788401582313/1.10810540141692/2.76882890299884/2.4932267669023/1.269…	hsa:291/hsa:9586/hsa:90993/hsa:51079/hsa:5434/hsa:3066/hsa:7384/hsa:1537/hsa:5441/hsa:513/hsa:5332/hsa:163/hsa:27089/hsa:1173/hsa:522/hsa:7416/hsa:4728/hsa:374291/hsa:539/hsa:4708/hsa:4702/hsa:515/hsa:498/hsa:4723/hsa:10540/hsa:10975/hsa:4710/hsa:9377/hsa:514/hsa:1340/hsa:7417/hsa:3065/hsa:7388/hsa:6647/hsa:5436/hsa:292/hsa:1347/hsa:4726/hsa:1349/hsa:6391/hsa:29796/hsa:4725/hsa:6389/hsa:55967/hsa…	117
hsa05010	Alzheimer's disease	104/2511	156/5731	4.66E-09	2.84E-07	ENSG00000111640/ENSG00000186010/ENSG00000205155/ENSG00000010256/ENSG00000179091/ENSG00000099624/ENSG00000101333/ENSG00000162909/ENSG00000164405/ENSG00000159593/ENSG00000154723/ENSG00000182240/ENSG00000110717/ENSG00000138814/ENSG00000115286/ENSG00000241837/ENSG00000090266/ENSG00000119421/ENSG00000116459/ENSG00000096433/ENSG00000152234/ENSG00000167792/ENSG00000127540/ENSG00000065518/ENSG00000178741…	43.017925049143/1.7862470584717/0.888247216403651/2.23186195483754/2.03630041762237/3.91666146341804/0.0388622836719261/0.720611263456131/4.76493568335236/0.882872895520548/4.01241249388768/3.19407136786866/2.21437607829581/0.619744896906387/0.987608746185125/3.24573507830622/3.45788401582313/1.10810540141692/2.76882890299884/0.421589115113671/2.4932267669023/1.26968836752662/1.77505047716441/3.5…	hsa:2597/hsa:51079/hsa:55851/hsa:7384/hsa:1537/hsa:513/hsa:5332/hsa:824/hsa:27089/hsa:8883/hsa:522/hsa:25825/hsa:4728/hsa:5530/hsa:374291/hsa:539/hsa:4708/hsa:4702/hsa:515/hsa:3710/hsa:498/hsa:4723/hsa:10975/hsa:4710/hsa:9377/hsa:23385/hsa:514/hsa:1340/hsa:7388/hsa:1347/hsa:4726/hsa:1349/hsa:6391/hsa:29796/hsa:2081/hsa:57142/hsa:823/hsa:5594/hsa:4725/hsa:6389/hsa:55967/hsa:1327/hsa:1345/hsa:4731/…	104
hsa03040	Spliceosome	81/2511	120/5731	1.07E-07	5.42E-06	ENSG00000164548/ENSG00000136527/ENSG00000108654/ENSG00000141759/ENSG00000108883/ENSG00000115875/ENSG00000099995/ENSG00000165119/ENSG00000110107/ENSG00000060688/ENSG00000111786/ENSG00000183431/ENSG00000163714/ENSG00000125870/ENSG00000144028/ENSG00000240682/ENSG00000188529/ENSG00000173110/ENSG00000124562/ENSG00000101161/ENSG00000130520/ENSG00000189091/ENSG00000143977/ENSG00000171960/ENSG00000125743…	1.39634799917493/3.34180986061069/8.15508891414713/1.41692467477216/0.567793532003097/5.63507302134137/0.437627508098941/6.12990537698078/0.854533380807105/0.855127468355698/2.90256187683527/1.05125799981957/2.43931609768867/1.43860686000894/1.34800016347694/0.466548803610704/3.21063910489895/1.49524534960236/1.57055925675422/0.809095362994604/3.66545384059479/0.864973127832725/3.80846728523497/0…	hsa:29896/hsa:6434/hsa:1655/hsa:10907/hsa:9343/hsa:6432/hsa:10291/hsa:3190/hsa:27339/hsa:9410/hsa:8683/hsa:10946/hsa:23350/hsa:6629/hsa:23020/hsa:57461/hsa:10772/hsa:3310/hsa:6631/hsa:24148/hsa:25804/hsa:23450/hsa:6637/hsa:10465/hsa:6633/hsa:23658/hsa:51690/hsa:3183/hsa:6430/hsa:9879/hsa:4686/hsa:10713/hsa:84991/hsa:6626/hsa:6634/hsa:6431/hsa:51645/hsa:10262/hsa:10992/hsa:27258/hsa:51729/hsa:5566…	81
hsa04932	Non-alcoholic fatty liver disease (NAFLD)	87/2511	135/5731	8.43E-07	3.67E-05	ENSG00000177606/ENSG00000145675/ENSG00000186010/ENSG00000184557/ENSG00000010256/ENSG00000179091/ENSG00000106617/ENSG00000117461/ENSG00000164405/ENSG00000136238/ENSG00000110717/ENSG00000115286/ENSG00000090266/ENSG00000119421/ENSG00000167792/ENSG00000127540/ENSG00000065518/ENSG00000178741/ENSG00000126267/ENSG00000173660/ENSG00000112695/ENSG00000145494/ENSG00000131174/ENSG00000143252/ENSG00000184076…	20.2575494151377/0.0892944504265208/1.7862470584717/1.05449847935786/2.23186195483754/2.03630041762237/0.314008382829817/0.524057764199218/4.76493568335236/5.0285255916684/2.21437607829581/0.987608746185125/3.45788401582313/1.10810540141692/1.26968836752662/1.77505047716441/3.56303153524194/5.36362023636936/4.19651321189114/12.2111937719186/3.65741755568877/9.05818653733959/5.49666023765138/1.198…	hsa:3725/hsa:5295/hsa:51079/hsa:9021/hsa:7384/hsa:1537/hsa:51422/hsa:8503/hsa:27089/hsa:5879/hsa:4728/hsa:374291/hsa:4708/hsa:4702/hsa:4723/hsa:10975/hsa:4710/hsa:9377/hsa:1340/hsa:7388/hsa:1347/hsa:4726/hsa:1349/hsa:6391/hsa:29796/hsa:2081/hsa:1649/hsa:4725/hsa:6389/hsa:55967/hsa:1327/hsa:1345/hsa:7040/hsa:4731/hsa:3667/hsa:4790/hsa:3569/hsa:4716/hsa:7385/hsa:637/hsa:4717/hsa:4719/hsa:4697/hsa:4…	87
hsa05203	Viral carcinogenesis	107/2511	177/5731	4.58E-06	0.000174637	ENSG00000177606/ENSG00000146592/ENSG00000215301/ENSG00000148180/ENSG00000067225/ENSG00000141682/ENSG00000105810/ENSG00000157613/ENSG00000112576/ENSG00000145675/ENSG00000196591/ENSG00000166913/ENSG00000135446/ENSG00000197157/ENSG00000099901/ENSG00000162434/ENSG00000165119/ENSG00000100906/ENSG00000122877/ENSG00000147883/ENSG00000117461/ENSG00000136238/ENSG00000167986/ENSG00000125730/ENSG00000275713…	20.2575494151377/0.314486810789227/3.03893445319767/0.472025615479062/6.86371419996131/1.73280532898616/1.61410471154269/0.120920274952957/0.512921499579419/0.0892944504265208/1.45714534979738/4.27734147749135/1.70250636205691/1.28174699691369/5.00505256725838/0.791191831069898/6.12990537698078/4.48838329018523/0.175480184806526/0.242314773750952/0.524057764199218/5.0285255916684/1.31389333011767…	hsa:3725/hsa:9586/hsa:1654/hsa:2934/hsa:5315/hsa:5366/hsa:1021/hsa:90993/hsa:896/hsa:5295/hsa:3066/hsa:7529/hsa:1019/hsa:27044/hsa:5902/hsa:3716/hsa:3190/hsa:4792/hsa:1959/hsa:1030/hsa:8503/hsa:5879/hsa:1642/hsa:718/hsa:8345/hsa:28973/hsa:87/hsa:8850/hsa:3265/hsa:81/hsa:1960/hsa:10971/hsa:3065/hsa:9114/hsa:3017/hsa:387/hsa:8364/hsa:8367/hsa:595/hsa:51564/hsa:5700/hsa:85477/hsa:5594/hsa:2961/hsa:8…	107
hsa03013	RNA transport	93/2511	152/5731	9.58E-06	0.000324722	ENSG00000100664/ENSG00000173812/ENSG00000101210/ENSG00000187840/ENSG00000106263/ENSG00000074201/ENSG00000023734/ENSG00000090621/ENSG00000108424/ENSG00000156976/ENSG00000130811/ENSG00000100353/ENSG00000095319/ENSG00000132182/ENSG00000132341/ENSG00000015568/ENSG00000100941/ENSG00000157020/ENSG00000102900/ENSG00000136937/ENSG00000069248/ENSG00000163634/ENSG00000205937/ENSG00000006744/ENSG00000155561…	2.65522698491872/23.105645832748/1.78161879085423/1.62160419440835/2.79707989708826/2.127444526374/1.81400701395405/1.99796771073462/2.61125565307165/3.78321298920126/1.46086803136281/1.89299999706636/0.432419223782348/0.519814562735176/11.0792568578554/0.164664859570616/3.65693278763563/0.767437849929436/0.46701799392463/0.2807053668487/0.228762741221603/1.40344723694781/2.59038955837196/0.39080…	hsa:1983/hsa:10209/hsa:1917/hsa:1978/hsa:8662/hsa:1207/hsa:11171/hsa:8761/hsa:3837/hsa:1974/hsa:8666/hsa:8664/hsa:23511/hsa:23225/hsa:5901/hsa:84220/hsa:5411/hsa:6396/hsa:9688/hsa:4686/hsa:55746/hsa:80145/hsa:10921/hsa:60528/hsa:23165/hsa:7341/hsa:7329/hsa:57510/hsa:26019/hsa:1968/hsa:23191/hsa:6612/hsa:11260/hsa:10419/hsa:9669/hsa:25929/hsa:8086/hsa:1981/hsa:79023/hsa:1975/hsa:8480/hsa:10775/hsa…	93
hsa03030	DNA replication	28/2511	35/5731	1.27E-05	0.00038673	ENSG00000073111/ENSG00000106628/ENSG00000132383/ENSG00000166508/ENSG00000112118/ENSG00000076003/ENSG00000106399/ENSG00000104889/ENSG00000049541/ENSG00000168496/ENSG00000148229/ENSG00000132646/ENSG00000100297/ENSG00000062822/ENSG00000101868/ENSG00000171865/ENSG00000117748/ENSG00000172922/ENSG00000136104/ENSG00000115350/ENSG00000077514/ENSG00000014138/ENSG00000111445/ENSG00000163918/ENSG00000104738…	0.986161438166619/1.83613163786893/0.645863323208667/3.02609057495787/1.49965297857547/0.62046912087984/2.33935023648345/1.22965319414819/0.803527803167724/1.32769053799128/1.14184989311983/1.75631218301121/0.858463734533932/0.263347419969298/0.317192487307823/0.601183601494035/0.533169992804046/1.4120834731716/0.56175884394109/1.40107609841523/0.55084723348413/0.320016411174593/0.407734016917942…	hsa:4171/hsa:5425/hsa:6117/hsa:4176/hsa:4172/hsa:4175/hsa:6119/hsa:10535/hsa:5982/hsa:2237/hsa:54107/hsa:5111/hsa:4174/hsa:5424/hsa:5422/hsa:246243/hsa:6118/hsa:84153/hsa:79621/hsa:56655/hsa:10714/hsa:23649/hsa:5985/hsa:5984/hsa:4173/hsa:5426/hsa:5983/hsa:5981	28
hsa03018	RNA degradation	46/2511	70/5731	0.000167599	0.00461311	ENSG00000159388/ENSG00000141232/ENSG00000077348/ENSG00000074800/ENSG00000141959/ENSG00000090621/ENSG00000067057/ENSG00000198791/ENSG00000133639/ENSG00000130520/ENSG00000155508/ENSG00000144381/ENSG00000171824/ENSG00000152556/ENSG00000113013/ENSG00000106355/ENSG00000130332/ENSG00000144580/ENSG00000110367/ENSG00000088930/ENSG00000135698/ENSG00000197223/ENSG00000170860/ENSG00000039123/ENSG00000130713…	2.01342881991867/1.90249759026996/0.55387073094828/17.6287792571553/0.785789638326351/1.99796771073462/0.683811615264755/0.806900021212995/4.86160136960804/3.66545384059479/0.376054951515499/6.53332104781566/0.434870967953936/0.315897015972808/2.48555216823972/3.402875333986/2.10642045274489/0.323420549546201/0.495320739295403/1.00283700911676/0.286173426365424/0.479721755775301/2.71044856177581/…	hsa:7832/hsa:10140/hsa:56915/hsa:2023/hsa:5211/hsa:8761/hsa:5214/hsa:29883/hsa:694/hsa:25804/hsa:9337/hsa:3329/hsa:5394/hsa:5213/hsa:3313/hsa:23658/hsa:51690/hsa:9125/hsa:1656/hsa:22803/hsa:10200/hsa:10438/hsa:27258/hsa:23517/hsa:23404/hsa:4850/hsa:2027/hsa:2026/hsa:27257/hsa:25904/hsa:9652/hsa:28960/hsa:5042/hsa:51013/hsa:246175/hsa:23019/hsa:115752/hsa:219988/hsa:167227/hsa:23016/hsa:54512/hsa:…	46
hsa03008	Ribosome biogenesis in eukaryotes	47/2511	72/5731	0.000181499	0.00461311	ENSG00000070814/ENSG00000130826/ENSG00000145912/ENSG00000105202/ENSG00000183751/ENSG00000141101/ENSG00000141076/ENSG00000132341/ENSG00000254598/ENSG00000113360/ENSG00000136718/ENSG00000135372/ENSG00000088930/ENSG00000105171/ENSG00000119285/ENSG00000126749/ENSG00000107937/ENSG00000269900/ENSG00000011260/ENSG00000177971/ENSG00000134987/ENSG00000100138/ENSG00000242372/ENSG00000169251/ENSG00000178718…	1.11002318589272/1.8869976091636/1.79439029220285/3.70473592222325/0.261619276197383/0.926703178822896/0.506331199819158/11.0792568578554/0.0871777385828724/0.450157177060197/0.586983991066104/0.548487265213152/1.00283700911676/0.282892221986931/0.434214729605263/0.818290969431255/0.883866587487795/0.0716516004038975/0.775260097962184/1.28943761378154/0.293968190235642/5.87804465476597/2.21365967…	hsa:6949/hsa:1736/hsa:55651/hsa:2091/hsa:10607/hsa:28987/hsa:84916/hsa:5901/hsa:283106/hsa:29102/hsa:92856/hsa:55226/hsa:22803/hsa:10775/hsa:55127/hsa:10436/hsa:23560/hsa:6023/hsa:51096/hsa:55272/hsa:134430/hsa:4809/hsa:3692/hsa:51068/hsa:54913/hsa:10813/hsa:25996/hsa:51602/hsa:29889/hsa:10528/hsa:55505/hsa:84135/hsa:10248/hsa:51119/hsa:84128/hsa:10885/hsa:1457/hsa:7514/hsa:27341/hsa:9790/hsa:544…	47
hsa05216	Thyroid cancer	26/2511	35/5731	0.000242328	0.005669379	ENSG00000136997/ENSG00000116717/ENSG00000099860/ENSG00000126934/ENSG00000148737/ENSG00000081059/ENSG00000174775/ENSG00000039068/ENSG00000110092/ENSG00000100030/ENSG00000266412/ENSG00000133703/ENSG00000169032/ENSG00000114354/ENSG00000102882/ENSG00000141510/ENSG00000213281/ENSG00000108091/ENSG00000124762/ENSG00000047410/ENSG00000143549/ENSG00000157764/ENSG00000186350/ENSG00000130222/ENSG00000138795…	2.9752621086242/0.794868538944313/1.41893767098966/1.96573046572819/0.341153724578857/0.410457654517239/1.12014251160355/0.00716328812949318/0.633176859077603/0.515800761497689/0.504440906078285/0.87026959835076/0.476507573006942/1.32482877503593/0.202850664506997/0.443927923305783/0.47789198036768/0.768269252968459/0.75805838955146/2.12528182254955/3.34742584116548/0.249511449624948/0.2938910434…	hsa:4609/hsa:1647/hsa:4616/hsa:5605/hsa:6934/hsa:6932/hsa:3265/hsa:999/hsa:595/hsa:5594/hsa:8031/hsa:3845/hsa:5604/hsa:10342/hsa:5595/hsa:7157/hsa:4893/hsa:8030/hsa:1026/hsa:7175/hsa:7170/hsa:673/hsa:6256/hsa:10912/hsa:51176/hsa:1643	26
hsa03420	Nucleotide excision repair	30/2511	42/5731	0.000260234	0.005669379	ENSG00000106628/ENSG00000179262/ENSG00000132383/ENSG00000100387/ENSG00000167986/ENSG00000012061/ENSG00000106399/ENSG00000119318/ENSG00000049541/ENSG00000139842/ENSG00000148229/ENSG00000132646/ENSG00000062822/ENSG00000111358/ENSG00000136936/ENSG00000117748/ENSG00000110768/ENSG00000163161/ENSG00000115350/ENSG00000077514/ENSG00000111445/ENSG00000154767/ENSG00000163918/ENSG00000147400/ENSG00000177084…	1.83613163786893/1.58302216939041/0.645863323208667/1.6161788169484/1.31389333011767/0.792760653025489/2.33935023648345/1.19993699466361/0.803527803167724/1.11346162344816/1.14184989311983/1.75631218301121/0.263347419969298/0.284096402477544/0.492624235896178/0.533169992804046/0.379109639999072/0.297569807602156/1.40107609841523/0.55084723348413/0.407734016917942/0.304910137642747/0.8120415601487…	hsa:5425/hsa:5886/hsa:6117/hsa:9978/hsa:1642/hsa:2067/hsa:6119/hsa:5887/hsa:5982/hsa:8451/hsa:54107/hsa:5111/hsa:5424/hsa:2967/hsa:7507/hsa:6118/hsa:2965/hsa:2071/hsa:56655/hsa:10714/hsa:5985/hsa:7508/hsa:5984/hsa:1069/hsa:5426/hsa:2068/hsa:2072/hsa:5983/hsa:5981/hsa:1643	30
hsa05230	Central carbon metabolism in cancer	39/2511	60/5731	0.000721977	0.014680191	ENSG00000134853/ENSG00000067225/ENSG00000136997/ENSG00000171314/ENSG00000145675/ENSG00000141526/ENSG00000103257/ENSG00000146648/ENSG00000141959/ENSG00000134333/ENSG00000117461/ENSG00000067057/ENSG00000126934/ENSG00000117394/ENSG00000100644/ENSG00000174775/ENSG00000152556/ENSG00000160211/ENSG00000156515/ENSG00000100030/ENSG00000133703/ENSG00000169032/ENSG00000105976/ENSG00000157404/ENSG00000115419…	0.250282109906499/6.86371419996131/2.9752621086242/4.71877102137715/0.0892944504265208/1.46651111497756/2.28737419383786/1.524791446741/0.785789638326351/22.0760092585033/0.524057764199218/0.683811615264755/1.96573046572819/1.27323991325379/0.658715374013151/1.12014251160355/0.315897015972808/0.285591138343896/0.392294456333074/0.515800761497689/0.87026959835076/0.476507573006942/0.37664078082858…	hsa:5156/hsa:5315/hsa:4609/hsa:5223/hsa:5295/hsa:9123/hsa:8140/hsa:1956/hsa:5211/hsa:3939/hsa:8503/hsa:5214/hsa:5605/hsa:6513/hsa:3091/hsa:3265/hsa:5213/hsa:2539/hsa:3098/hsa:5594/hsa:3845/hsa:5604/hsa:4233/hsa:3815/hsa:2744/hsa:6510/hsa:5595/hsa:5160/hsa:7157/hsa:4893/hsa:5162/hsa:2260/hsa:5163/hsa:207/hsa:2475/hsa:23410/hsa:2263/hsa:3099/hsa:51548	39
hsa05166	HTLV-I infection	120/2511	221/5731	0.000900739	0.017170332	ENSG00000120738/ENSG00000170345/ENSG00000177606/ENSG00000134853/ENSG00000151729/ENSG00000128016/ENSG00000162772/ENSG00000136997/ENSG00000106628/ENSG00000112576/ENSG00000145675/ENSG00000099250/ENSG00000135446/ENSG00000099901/ENSG00000162434/ENSG00000101057/ENSG00000100906/ENSG00000122877/ENSG00000147883/ENSG00000117461/ENSG00000213585/ENSG00000117394/ENSG00000160752/ENSG00000138814/ENSG00000114166…	8.1447619061548/19.5037884609817/20.2575494151377/0.250282109906499/1.5736073077627/1.67167400206168/4.24152528050872/2.9752621086242/1.83613163786893/0.512921499579419/0.0892944504265208/0.124325185193696/1.70250636205691/5.00505256725838/0.791191831069898/1.08489471905176/4.48838329018523/0.175480184806526/0.242314773750952/0.524057764199218/4.35269510798117/1.27323991325379/3.03416397460002/0.…	hsa:1958/hsa:2353/hsa:3725/hsa:5156/hsa:291/hsa:7538/hsa:467/hsa:4609/hsa:5425/hsa:896/hsa:5295/hsa:8829/hsa:1019/hsa:5902/hsa:3716/hsa:4605/hsa:4792/hsa:1959/hsa:1030/hsa:8503/hsa:7416/hsa:6513/hsa:2224/hsa:5530/hsa:8850/hsa:3265/hsa:6688/hsa:5901/hsa:7417/hsa:1855/hsa:292/hsa:9184/hsa:6929/hsa:2113/hsa:595/hsa:2535/hsa:466/hsa:3845/hsa:7040/hsa:4790/hsa:3569/hsa:2002/hsa:4085/hsa:54107/hsa:1739…	120
hsa00020	Citrate cycle (TCA cycle)	21/2511	29/5731	0.001693708	0.030387107	ENSG00000131473/ENSG00000124253/ENSG00000146701/ENSG00000105953/ENSG00000062485/ENSG00000091140/ENSG00000143252/ENSG00000073578/ENSG00000150768/ENSG00000204370/ENSG00000122729/ENSG00000067829/ENSG00000101365/ENSG00000131828/ENSG00000091483/ENSG00000163541/ENSG00000117118/ENSG00000014641/ENSG00000168291/ENSG00000166411/ENSG00000119689	0.728054579413078/0.321775154267271/2.42157327429364/0.252303486074876/0.689014469511915/0.525398684028887/1.1986247340803/1.75594848297444/0.25892975000087/0.845214614000241/0.268529308891793/0.900975083870827/0.368547964804084/1.84749340243947/1.23134872080288/0.988477736436369/1.21291516241984/1.82953966689751/0.420246311805157/0.255725971090904/0.3273298509069	hsa:47/hsa:5105/hsa:4191/hsa:4967/hsa:1431/hsa:1738/hsa:6391/hsa:6389/hsa:1737/hsa:6392/hsa:48/hsa:3421/hsa:3420/hsa:5160/hsa:2271/hsa:8802/hsa:6390/hsa:4190/hsa:5162/hsa:3419/hsa:1743	21
hsa01200	Carbon metabolism	64/2511	111/5731	0.002123227	0.034542623	ENSG00000142657/ENSG00000067225/ENSG00000171314/ENSG00000111640/ENSG00000163931/ENSG00000102144/ENSG00000125166/ENSG00000074800/ENSG00000141959/ENSG00000177156/ENSG00000021826/ENSG00000182199/ENSG00000067057/ENSG00000084754/ENSG00000146701/ENSG00000135069/ENSG00000105953/ENSG00000065833/ENSG00000152556/ENSG00000147224/ENSG00000160211/ENSG00000111669/ENSG00000062485/ENSG00000091140/ENSG00000120437…	0.75636952065319/6.86371419996131/4.71877102137715/43.017925049143/4.28478913674944/14.1200908180122/0.664104934628256/17.6287792571553/0.785789638326351/2.71021955949378/2.37241079560595/2.075622218188/0.683811615264755/1.41207799018479/2.42157327429364/0.609577904840638/0.252303486074876/0.193563069802096/0.315897015972808/0.603950923144233/0.285591138343896/10.7219074314685/0.689014469511915/0…	hsa:5226/hsa:5315/hsa:5223/hsa:2597/hsa:7086/hsa:5230/hsa:2806/hsa:2023/hsa:5211/hsa:6888/hsa:1373/hsa:6472/hsa:5214/hsa:3030/hsa:4191/hsa:29968/hsa:4967/hsa:4199/hsa:5213/hsa:5631/hsa:2539/hsa:7167/hsa:1431/hsa:1738/hsa:39/hsa:6391/hsa:226/hsa:3098/hsa:6389/hsa:128/hsa:230/hsa:1737/hsa:25796/hsa:1892/hsa:26227/hsa:847/hsa:2653/hsa:6392/hsa:48/hsa:2027/hsa:3421/hsa:2026/hsa:3420/hsa:5160/hsa:2600…	64
hsa04110	Cell cycle	69/2511	121/5731	0.002151836	0.034542623	ENSG00000253729/ENSG00000136997/ENSG00000105810/ENSG00000073111/ENSG00000116717/ENSG00000112576/ENSG00000196591/ENSG00000166913/ENSG00000135446/ENSG00000099860/ENSG00000166508/ENSG00000112118/ENSG00000100387/ENSG00000076003/ENSG00000147883/ENSG00000134308/ENSG00000116478/ENSG00000113558/ENSG00000154473/ENSG00000205250/ENSG00000110092/ENSG00000166483/ENSG00000002822/ENSG00000105329/ENSG00000170027…	2.25759179816789/2.9752621086242/1.61410471154269/0.986161438166619/0.794868538944313/0.512921499579419/1.45714534979738/4.27734147749135/1.70250636205691/1.41893767098966/3.02609057495787/1.49965297857547/1.6161788169484/0.62046912087984/0.242314773750952/2.09401579033448/0.751578498813668/4.21072106474307/1.1942664118736/0.425794238189178/0.633176859077603/1.47411185579164/0.232562067270945/0.6…	hsa:5591/hsa:4609/hsa:1021/hsa:4171/hsa:1647/hsa:896/hsa:3066/hsa:7529/hsa:1019/hsa:4616/hsa:4176/hsa:4172/hsa:9978/hsa:4175/hsa:1030/hsa:10971/hsa:3065/hsa:6500/hsa:9184/hsa:1874/hsa:595/hsa:7465/hsa:8379/hsa:7040/hsa:7532/hsa:8318/hsa:4085/hsa:5111/hsa:4174/hsa:991/hsa:9088/hsa:1029/hsa:9126/hsa:51434/hsa:7157/hsa:4087/hsa:25/hsa:7027/hsa:4193/hsa:5925/hsa:51433/hsa:10735/hsa:246184/hsa:894/hsa…	69
hsa00970	Aminoacyl-tRNA biosynthesis	28/2511	42/5731	0.002295181	0.035001511	ENSG00000065427/ENSG00000113407/ENSG00000115866/ENSG00000067704/ENSG00000136628/ENSG00000116120/ENSG00000106105/ENSG00000113643/ENSG00000170445/ENSG00000172053/ENSG00000143374/ENSG00000179115/ENSG00000137513/ENSG00000196305/ENSG00000110619/ENSG00000031698/ENSG00000145982/ENSG00000134684/ENSG00000134905/ENSG00000059691/ENSG00000134440/ENSG00000133706/ENSG00000103356/ENSG00000116874/ENSG00000112855…	1.00187767693275/1.8549894441986/1.01629028836076/1.13014272124207/1.51193836254162/0.335821735710679/1.02435506359306/0.779613438436167/0.38340136177544/0.767314985184754/0.245277549761662/0.648577960791542/0.197135754738542/0.823763738315508/0.312458469517616/0.833246357631687/0.130264495755876/0.492576667638269/0.604987338037608/0.099607788019033/0.608871085158085/0.995878747671696/0.123201179…	hsa:3735/hsa:6897/hsa:1615/hsa:55699/hsa:2058/hsa:10056/hsa:2617/hsa:5917/hsa:3035/hsa:5859/hsa:80222/hsa:2193/hsa:79731/hsa:3376/hsa:833/hsa:6301/hsa:10667/hsa:8565/hsa:79587/hsa:5188/hsa:4677/hsa:51520/hsa:124454/hsa:10352/hsa:23438/hsa:4141/hsa:7453/hsa:16	28
hsa00620	Pyruvate metabolism	25/2511	37/5731	0.002968133	0.041149119	ENSG00000067225/ENSG00000124767/ENSG00000134333/ENSG00000137106/ENSG00000111716/ENSG00000124253/ENSG00000146701/ENSG00000065833/ENSG00000278540/ENSG00000091140/ENSG00000120437/ENSG00000150768/ENSG00000131828/ENSG00000111275/ENSG00000091483/ENSG00000014641/ENSG00000168291/ENSG00000082212/ENSG00000075239/ENSG00000137124/ENSG00000072210/ENSG00000170634/ENSG00000143149/ENSG00000164904/ENSG00000119640	6.86371419996131/1.19604441603392/22.0760092585033/0.565975120395064/12.2816333751192/0.321775154267271/2.42157327429364/0.193563069802096/0.355218659081098/0.525398684028887/0.771653143123506/0.25892975000087/1.84749340243947/0.36231545673169/1.23134872080288/1.82953966689751/0.420246311805157/0.12906081880987/1.51609284041365/0.183978760911855/0.316338793260305/0.160068824778039/0.5175760518068…	hsa:5315/hsa:2739/hsa:3939/hsa:9380/hsa:3945/hsa:5105/hsa:4191/hsa:4199/hsa:31/hsa:1738/hsa:39/hsa:1737/hsa:5160/hsa:217/hsa:2271/hsa:4190/hsa:5162/hsa:4200/hsa:38/hsa:219/hsa:224/hsa:98/hsa:223/hsa:501/hsa:97	25
hsa04216	Ferroptosis	25/2511	37/5731	0.002968133	0.041149119	ENSG00000167996/ENSG00000115107/ENSG00000104635/ENSG00000165637/ENSG00000167468/ENSG00000130066/ENSG00000197111/ENSG00000100983/ENSG00000266412/ENSG00000138821/ENSG00000078668/ENSG00000141510/ENSG00000151012/ENSG00000168003/ENSG00000087086/ENSG00000001084/ENSG00000123983/ENSG00000169564/ENSG00000068366/ENSG00000151726/ENSG00000141504/ENSG00000197548/ENSG00000140941/ENSG00000023909/ENSG00000110911	58.8578067213066/0.347550291276655/0.589231894631246/4.08148306095825/4.78527728765634/5.95642575112438/6.4447805119275/0.517004341284246/0.504440906078285/0.171419559603931/1.71203686502806/0.443927923305783/0.046463405215589/2.61940337824974/11.7235963885783/0.272096443462817/0.498522767230373/3.97870811372462/0.308592686475946/0.0638901909523544/0.502921783506038/0.0998078098692432/1.847855287…	hsa:2495/hsa:55240/hsa:23516/hsa:7417/hsa:2879/hsa:6303/hsa:5094/hsa:2937/hsa:8031/hsa:64116/hsa:7419/hsa:7157/hsa:23657/hsa:6520/hsa:2512/hsa:2729/hsa:2181/hsa:5093/hsa:2182/hsa:2180/hsa:112483/hsa:10533/hsa:81631/hsa:2730/hsa:4891	25
hsa03050	Proteasome	27/2511	41/5731	0.003569737	0.047337815	ENSG00000185627/ENSG00000136930/ENSG00000126067/ENSG00000108344/ENSG00000130706/ENSG00000142507/ENSG00000161057/ENSG00000159352/ENSG00000129084/ENSG00000175166/ENSG00000165916/ENSG00000115233/ENSG00000173692/ENSG00000132963/ENSG00000099341/ENSG00000100764/ENSG00000041357/ENSG00000103035/ENSG00000101182/ENSG00000131467/ENSG00000106588/ENSG00000143106/ENSG00000127922/ENSG00000240065/ENSG00000087191…	0.884114801241591/2.54915859429116/1.97706164132113/0.794689360197355/1.79089887972799/2.74145968820506/0.762061964648968/1.47577379601065/2.33050470417955/1.44703381866041/2.29603114834909/0.805435575242048/1.06824568821095/2.75511717111854/1.99370862454775/0.81738935573545/2.86564225307421/2.59349285158887/7.15750984367261/0.480360093590311/1.42303092533368/3.10167046825898/5.56876698333273/0.3…	hsa:5719/hsa:5695/hsa:5690/hsa:5709/hsa:11047/hsa:5694/hsa:5701/hsa:5710/hsa:5682/hsa:5708/hsa:5702/hsa:10213/hsa:5707/hsa:51371/hsa:5714/hsa:5700/hsa:5685/hsa:5713/hsa:5688/hsa:10197/hsa:5683/hsa:5686/hsa:7979/hsa:5698/hsa:5705/hsa:9491/hsa:5696	27
