# Supplementary material for: Single-cell RNA sequencing reveals the mechanism of sonodynamic therapy combined with a RAS inhibitor in the setting of hepatocellular carcinoma
Source: J Nanobiotechnology. 2021 Jun 12;19:177. doi: 10.1186/s12951-021-00923-3 (PMC8199394; doi:10.1186/s12951-021-00923-3)
Supplement: Supplementary file 9 — Additional file 9: Table S4. The GO enrichment terms of Group A vs Group D. [file 12951_2021_923_MOESM9_ESM.xls]

Table S4 The GO enrichment terms of Group A vs Group D
Category	ID	Description	GeneRatio	BgRatio	pvalue	padj	geneID	geneName	Count
BP	GO:0022613	ribonucleoprotein complex biogenesis	347/7221	472/13973	4.69E-23	2.67E-19	ENSG00000008988/ENSG00000125691/ENSG00000100664/ENSG00000166441/ENSG00000141101/ENSG00000215301/ENSG00000261236/ENSG00000142534/ENSG00000160214/ENSG00000059588/ENSG00000100029/ENSG00000106682/ENSG00000074201/ENSG00000106263/ENSG00000179409/ENSG00000144028/ENSG00000177971/ENSG00000166197/ENSG00000130810/ENSG00000076924/ENSG00000165496/ENSG00000145912/ENSG00000188976/ENSG00000159111/ENSG00000124562…	RPS20/RPL23/EIF5/RPL27A/NOB1/DDX3X/BOP1/RPS11/RRP1/TARBP1/PES1/EIF4H/CLNS1A/EIF3B/GEMIN4/SNRNP200/IMP3/NOLC1/PPAN/XAB2/RPL10L/NHP2/NOC2L/MRPL10/SNRPC/PRPF31/RPS27/FAU/CELF2/RAN/EMG1/ZNF593/NOP53/NOP16/STRAP/RPL37A/WDR46/RRP1B/TBL3/NSUN5/EIF3L/EXOSC4/ADAR/GEMIN7/RPP25/PRPF8/DDX23/RPUSD1/LUC7L2/MRPL11/DHX30/RPL31/TRMT112/DDX56/SF1/SF3A2/RSL1D1/MRPS9/SF3A1/RPL4/EIF4B/HEATR1/LSM4/CDKN2A/NLE1/SRSF1/BU…	347
BP	GO:0034470	ncRNA processing	294/7221	395/13973	4.76E-21	1.36E-17	ENSG00000008988/ENSG00000125691/ENSG00000166441/ENSG00000141101/ENSG00000164880/ENSG00000261236/ENSG00000142534/ENSG00000160214/ENSG00000059588/ENSG00000100029/ENSG00000179409/ENSG00000177971/ENSG00000127054/ENSG00000169718/ENSG00000166197/ENSG00000145912/ENSG00000104907/ENSG00000177954/ENSG00000149806/ENSG00000065427/ENSG00000126749/ENSG00000141994/ENSG00000197756/ENSG00000006744/ENSG00000227057…	RPS20/RPL23/RPL27A/NOB1/INTS1/BOP1/RPS11/RRP1/TARBP1/PES1/GEMIN4/IMP3/INTS11/DUS1L/NOLC1/NHP2/TRMT1/RPS27/FAU/KARS/EMG1/DUS3L/RPL37A/ELAC2/WDR46/RRP1B/TBL3/NSUN5/EXOSC4/ADAR/RPUSD4/RPP25/RPUSD1/FTSJ1/RPL31/CPSF4/TRMT112/DDX56/AARS/RSL1D1/MRPS9/RTCB/RPL4/INTS10/HEATR1/POP7/CDKN2A/BUD23/DROSHA/USB1/TSEN2/GRSF1/TARBP2/INTS3/URM1/GTPBP3/WDR18/DKC1/TRUB2/QTRT1/IMP4/NSUN2/RPL6/TSR3/WDR4/RBFA/PDCD11/RPL…	294
BP	GO:0042254	ribosome biogenesis	249/7221	327/13973	3.00E-20	5.70E-17	ENSG00000008988/ENSG00000125691/ENSG00000166441/ENSG00000141101/ENSG00000215301/ENSG00000261236/ENSG00000142534/ENSG00000160214/ENSG00000059588/ENSG00000100029/ENSG00000179409/ENSG00000177971/ENSG00000166197/ENSG00000130810/ENSG00000165496/ENSG00000145912/ENSG00000188976/ENSG00000159111/ENSG00000177954/ENSG00000149806/ENSG00000132341/ENSG00000126749/ENSG00000142684/ENSG00000105373/ENSG00000048162…	RPS20/RPL23/RPL27A/NOB1/DDX3X/BOP1/RPS11/RRP1/TARBP1/PES1/GEMIN4/IMP3/NOLC1/PPAN/RPL10L/NHP2/NOC2L/MRPL10/RPS27/FAU/RAN/EMG1/ZNF593/NOP53/NOP16/RPL37A/WDR46/RRP1B/TBL3/NSUN5/EXOSC4/RPP25/RPUSD1/MRPL11/DHX30/RPL31/TRMT112/DDX56/RSL1D1/MRPS9/RPL4/HEATR1/CDKN2A/NLE1/BUD23/DROSHA/MRPS7/GTF3A/AATF/WDR18/DKC1/IMP4/RPL6/TSR3/RBFA/C1QBP/PDCD11/RPL7L1/NAT10/RPSA/EIF6/LAS1L/DIS3L/EXOSC1/NOC4L/RPS17/PIH1D1/…	249
BP	GO:0016072	rRNA metabolic process	222/7221	290/13973	1.13E-18	1.61E-15	ENSG00000008988/ENSG00000125691/ENSG00000166441/ENSG00000141101/ENSG00000261236/ENSG00000142534/ENSG00000160214/ENSG00000059588/ENSG00000100029/ENSG00000179409/ENSG00000177971/ENSG00000166197/ENSG00000145912/ENSG00000177954/ENSG00000149806/ENSG00000126749/ENSG00000105373/ENSG00000197756/ENSG00000227057/ENSG00000160208/ENSG00000183751/ENSG00000130305/ENSG00000178896/ENSG00000178718/ENSG00000007376…	RPS20/RPL23/RPL27A/NOB1/BOP1/RPS11/RRP1/TARBP1/PES1/GEMIN4/IMP3/NOLC1/NHP2/RPS27/FAU/EMG1/NOP53/RPL37A/WDR46/RRP1B/TBL3/NSUN5/EXOSC4/RPP25/RPUSD1/SMARCA4/RPL31/TRMT112/DDX56/RSL1D1/MRPS9/RPL4/HEATR1/CDKN2A/BUD23/DROSHA/GTF3A/WDR18/DKC1/IMP4/GTF3C5/RPL6/TSR3/RBFA/PDCD11/RPL7L1/NAT10/RPSA/EIF6/LAS1L/DIS3L/EXOSC1/GTF3C1/NOC4L/RPS17/PIH1D1/MRM2/PELO/RPS29/DCAF13/UTP11/RPL3/EIF4A3/GTF3C6/DDX49/EXOSC5/…	222
BP	GO:0070125	mitochondrial translational elongation	79/7221	84/13973	1.63E-17	1.86E-14	ENSG00000262814/ENSG00000116221/ENSG00000122140/ENSG00000204568/ENSG00000159111/ENSG00000113048/ENSG00000125901/ENSG00000167862/ENSG00000175756/ENSG00000114686/ENSG00000086504/ENSG00000179271/ENSG00000105364/ENSG00000243927/ENSG00000174547/ENSG00000135972/ENSG00000055950/ENSG00000132676/ENSG00000128626/ENSG00000143436/ENSG00000125445/ENSG00000175581/ENSG00000074071/ENSG00000123297/ENSG00000096080…	MRPL12/MRPL37/MRPS2/MRPS18B/MRPL10/MRPS27/MRPS26/MRPL58/AURKAIP1/MRPL3/MRPL28/GADD45GIP1/MRPL4/MRPS6/MRPL11/MRPS9/MRPL43/DAP3/MRPS12/MRPL9/MRPS7/MRPL48/MRPS34/TSFM/MRPS18A/MRPL17/MRPL52/MRPS30/MRPL13/MRPL55/MRPL22/MRPS35/MRPL34/MRPL16/MRPS25/MRPL20/MRPS16/MRPS23/MRPS15/MRPL23/MRPL50/MRPL27/MRPS17/MRPL54/MRPL15/MRPL51/MRPL14/MRPL44/MRPL57/MRPL32/MRPL42/MRPL49/MRPL2/MRPL24/MRPS11/MRPL41/ERAL1/GFM1/…	79
BP	GO:0032543	mitochondrial translation	105/7221	121/13973	2.29E-16	2.01E-13	ENSG00000262814/ENSG00000116221/ENSG00000122140/ENSG00000204568/ENSG00000159111/ENSG00000113048/ENSG00000125901/ENSG00000167862/ENSG00000175756/ENSG00000114686/ENSG00000086504/ENSG00000179271/ENSG00000148187/ENSG00000105364/ENSG00000243927/ENSG00000174547/ENSG00000135972/ENSG00000055950/ENSG00000132676/ENSG00000128626/ENSG00000143436/ENSG00000125445/ENSG00000175581/ENSG00000074071/ENSG00000123297…	MRPL12/MRPL37/MRPS2/MRPS18B/MRPL10/MRPS27/MRPS26/MRPL58/AURKAIP1/MRPL3/MRPL28/GADD45GIP1/MRRF/MRPL4/MRPS6/MRPL11/MRPS9/MRPL43/DAP3/MRPS12/MRPL9/MRPS7/MRPL48/MRPS34/TSFM/MRPS18A/LRPPRC/MRPL17/MRPL52/MRPS30/MRPL13/MRPL55/C1QBP/MRPL22/MRPS35/COA3/MRPL34/MRPL16/MRPS25/MRPL20/MRPS16/MRPS23/MRPS15/MRPL23/MRPL50/MRPL27/MRPS17/TARS2/MRPL54/UQCC1/MRPL15/MRPL51/MRPL14/EARS2/MRPL44/MRPL57/MRPL32/MRPL42/MRPL…	105
BP	GO:0006364	rRNA processing	196/7221	257/13973	2.47E-16	2.01E-13	ENSG00000008988/ENSG00000125691/ENSG00000166441/ENSG00000141101/ENSG00000261236/ENSG00000142534/ENSG00000160214/ENSG00000059588/ENSG00000100029/ENSG00000179409/ENSG00000177971/ENSG00000166197/ENSG00000145912/ENSG00000177954/ENSG00000149806/ENSG00000126749/ENSG00000197756/ENSG00000227057/ENSG00000160208/ENSG00000183751/ENSG00000130305/ENSG00000178896/ENSG00000178718/ENSG00000007376/ENSG00000071082…	RPS20/RPL23/RPL27A/NOB1/BOP1/RPS11/RRP1/TARBP1/PES1/GEMIN4/IMP3/NOLC1/NHP2/RPS27/FAU/EMG1/RPL37A/WDR46/RRP1B/TBL3/NSUN5/EXOSC4/RPP25/RPUSD1/RPL31/TRMT112/DDX56/RSL1D1/MRPS9/RPL4/HEATR1/CDKN2A/BUD23/WDR18/DKC1/IMP4/RPL6/TSR3/RBFA/PDCD11/RPL7L1/NAT10/RPSA/EIF6/LAS1L/DIS3L/EXOSC1/NOC4L/RPS17/PIH1D1/MRM2/RPS29/DCAF13/UTP11/RPL3/EIF4A3/DDX49/EXOSC5/NPM3/RPS3/SKIV2L2/RRP7A/WDR55/RPL38/RPS2/WBP11/RPS9/R…	196
BP	GO:0006397	mRNA processing	322/7221	464/13973	2.41E-15	1.72E-12	ENSG00000108654/ENSG00000185650/ENSG00000185122/ENSG00000158941/ENSG00000139910/ENSG00000152601/ENSG00000170144/ENSG00000077312/ENSG00000136527/ENSG00000074201/ENSG00000125970/ENSG00000179409/ENSG00000099817/ENSG00000144028/ENSG00000182196/ENSG00000189091/ENSG00000205937/ENSG00000071626/ENSG00000076924/ENSG00000124562/ENSG00000105618/ENSG00000091542/ENSG00000204392/ENSG00000143294/ENSG00000259956…	DDX5/ZFP36L1/HSF1/CCAR2/NOVA1/MBNL1/HNRNPA3/SNRPA/TRA2B/CLNS1A/RALY/GEMIN4/POLR2E/SNRNP200/ARL6IP4/SF3B3/RNPS1/DAZAP1/XAB2/SNRPC/PRPF31/ALKBH5/LSM2/PRCC/RBM15B/CELF2/SNRNP40/STRAP/QKI/PABPC1/AURKAIP1/ADAR/POLR2H/MBNL2/EFTUD2/GEMIN7/DHX9/PRPF8/DDX23/RBM10/PPIE/SAFB/LUC7L2/DDX39A/CPSF4/SF1/SSU72/PPIH/SF3A2/SF3A1/RBM25/DCPS/LSM4/SRSF1/USB1/SF3B1/TSEN2/GRSF1/RBMX/ESRP2/CWC25/PTBP1/RBM8A/TXNL4A/CASC3/…	322
BP	GO:0008380	RNA splicing	288/7221	409/13973	3.97E-15	2.52E-12	ENSG00000108654/ENSG00000158941/ENSG00000139910/ENSG00000105568/ENSG00000152601/ENSG00000170144/ENSG00000077312/ENSG00000136527/ENSG00000074201/ENSG00000145675/ENSG00000125970/ENSG00000179409/ENSG00000099817/ENSG00000144028/ENSG00000182196/ENSG00000189091/ENSG00000205937/ENSG00000071626/ENSG00000076924/ENSG00000124562/ENSG00000105618/ENSG00000204392/ENSG00000143294/ENSG00000259956/ENSG00000048740…	DDX5/CCAR2/NOVA1/PPP2R1A/MBNL1/HNRNPA3/SNRPA/TRA2B/CLNS1A/PIK3R1/RALY/GEMIN4/POLR2E/SNRNP200/ARL6IP4/SF3B3/RNPS1/DAZAP1/XAB2/SNRPC/PRPF31/LSM2/PRCC/RBM15B/CELF2/SNRNP40/FASTK/STRAP/QKI/PABPC1/POLR2H/MBNL2/EFTUD2/GEMIN7/DHX9/PRPF8/DDX23/RBM10/PPIE/LUC7L2/DDX39A/CPSF4/SF1/PPIH/SF3A2/RTCB/SF3A1/RBM25/DCPS/LSM4/SRSF1/USB1/SF3B1/TSEN2/RBMX/ESRP2/CWC25/PTBP1/RBM8A/TXNL4A/CASC3/THOC6/HNRNPA1/RBPMS/SYMPK…	288
BP	GO:0070126	mitochondrial translational termination	78/7221	86/13973	6.53E-15	3.73E-12	ENSG00000262814/ENSG00000116221/ENSG00000122140/ENSG00000204568/ENSG00000159111/ENSG00000113048/ENSG00000125901/ENSG00000167862/ENSG00000175756/ENSG00000114686/ENSG00000086504/ENSG00000179271/ENSG00000148187/ENSG00000105364/ENSG00000243927/ENSG00000174547/ENSG00000135972/ENSG00000055950/ENSG00000132676/ENSG00000128626/ENSG00000143436/ENSG00000125445/ENSG00000175581/ENSG00000074071/ENSG00000096080…	MRPL12/MRPL37/MRPS2/MRPS18B/MRPL10/MRPS27/MRPS26/MRPL58/AURKAIP1/MRPL3/MRPL28/GADD45GIP1/MRRF/MRPL4/MRPS6/MRPL11/MRPS9/MRPL43/DAP3/MRPS12/MRPL9/MRPS7/MRPL48/MRPS34/MRPS18A/MRPL17/MRPL52/MRPS30/MRPL13/MRPL55/MRPL22/MRPS35/MRPL34/MRPL16/MRPS25/MRPL20/MRPS16/MRPS23/MRPS15/MRPL23/MRPL50/MRPL27/MRPS17/MRPL54/MRPL15/MRPL51/MRPL14/MRPL44/MRPL57/MRPL32/MRPL42/MRPL49/MRPL2/MRPL24/MRPS11/MRPL41/ERAL1/MRPL4…	78
BP	GO:0009123	nucleoside monophosphate metabolic process	237/7221	328/13973	1.14E-14	5.89E-12	ENSG00000106348/ENSG00000132182/ENSG00000198938/ENSG00000205542/ENSG00000198712/ENSG00000168209/ENSG00000198886/ENSG00000228253/ENSG00000198727/ENSG00000067225/ENSG00000178035/ENSG00000143179/ENSG00000198888/ENSG00000152556/ENSG00000167792/ENSG00000010256/ENSG00000198804/ENSG00000084774/ENSG00000030066/ENSG00000017427/ENSG00000128050/ENSG00000149925/ENSG00000111640/ENSG00000181929/ENSG00000110719…	IMPDH1/NUP210/MT-CO3/TMSB4X/MT-CO2/DDIT4/MT-ND4/MT-ATP8/MT-CYB/PKM/IMPDH2/UCK2/MT-ND1/PFKM/NDUFV1/UQCRC1/MT-CO1/CAD/NUP160/IGF1/PAICS/ALDOA/GAPDH/PRKAG1/TCIRG1/ATP5D/GART/RFK/AK2/COQ9/CYC1/PARK7/PGAM1/NDUFB6/GADD45GIP1/MT-ND4L/STOML2/SDHC/NADK/PFKL/NUP205/DLD/UQCRFS1/NDUFA13/GUK1/NUP133/UQCRC2/MT-ATP6/HIF1A/PFAS/PRPS1/RAE1/COX7A2L/NUP85/NUP188/NDUFS7/PMPCB/NUDT3/ENO1/APRT/TPI1/PPIF/NDUFA11/ATIC/A…	237
BP	GO:0009144	purine nucleoside triphosphate metabolic process	217/7221	297/13973	2.20E-14	1.05E-11	ENSG00000106348/ENSG00000132182/ENSG00000198938/ENSG00000205542/ENSG00000198712/ENSG00000168209/ENSG00000198886/ENSG00000228253/ENSG00000198727/ENSG00000067225/ENSG00000178035/ENSG00000198888/ENSG00000152556/ENSG00000167792/ENSG00000010256/ENSG00000198804/ENSG00000030066/ENSG00000017427/ENSG00000149925/ENSG00000111640/ENSG00000181929/ENSG00000110719/ENSG00000099624/ENSG00000004455/ENSG00000088682…	IMPDH1/NUP210/MT-CO3/TMSB4X/MT-CO2/DDIT4/MT-ND4/MT-ATP8/MT-CYB/PKM/IMPDH2/MT-ND1/PFKM/NDUFV1/UQCRC1/MT-CO1/NUP160/IGF1/ALDOA/GAPDH/PRKAG1/TCIRG1/ATP5D/AK2/COQ9/CYC1/PARK7/PGAM1/NDUFB6/GADD45GIP1/MT-ND4L/STOML2/SDHC/NADK/PFKL/NUP205/DLD/UQCRFS1/NDUFA13/GUK1/NUP133/UQCRC2/MT-ATP6/HIF1A/RAE1/COX7A2L/NUP85/NUP188/NDUFS7/PMPCB/ENO1/TPI1/PPIF/NDUFA11/ATP5A1/NME4/NDUFB5/PARP1/ATP5O/STAT3/SDHA/NME1/EIF6/…	217
BP	GO:0009141	nucleoside triphosphate metabolic process	227/7221	314/13973	3.80E-14	1.67E-11	ENSG00000106348/ENSG00000132182/ENSG00000198938/ENSG00000205542/ENSG00000198712/ENSG00000168209/ENSG00000198886/ENSG00000228253/ENSG00000198727/ENSG00000067225/ENSG00000178035/ENSG00000143179/ENSG00000198888/ENSG00000152556/ENSG00000179958/ENSG00000167792/ENSG00000010256/ENSG00000198804/ENSG00000030066/ENSG00000017427/ENSG00000149925/ENSG00000111640/ENSG00000181929/ENSG00000110719/ENSG00000099624…	IMPDH1/NUP210/MT-CO3/TMSB4X/MT-CO2/DDIT4/MT-ND4/MT-ATP8/MT-CYB/PKM/IMPDH2/UCK2/MT-ND1/PFKM/DCTPP1/NDUFV1/UQCRC1/MT-CO1/NUP160/IGF1/ALDOA/GAPDH/PRKAG1/TCIRG1/ATP5D/AK2/COQ9/CYC1/PARK7/PGAM1/NDUFB6/GADD45GIP1/MT-ND4L/STOML2/SDHC/NADK/PFKL/NUP205/DLD/UQCRFS1/NDUFA13/GUK1/NUP133/UQCRC2/MT-ATP6/HIF1A/RAE1/COX7A2L/NUP85/NUP188/NDUFS7/PMPCB/ENO1/TPI1/PPIF/NDUFA11/ATP5A1/NME4/NDUFB5/PARP1/ATP5O/CTPS1/STA…	227
BP	GO:0045333	cellular respiration	141/7221	179/13973	4.18E-14	1.70E-11	ENSG00000198938/ENSG00000198712/ENSG00000135441/ENSG00000198886/ENSG00000198727/ENSG00000121691/ENSG00000198888/ENSG00000167792/ENSG00000010256/ENSG00000198804/ENSG00000136270/ENSG00000105373/ENSG00000126602/ENSG00000088682/ENSG00000179091/ENSG00000116288/ENSG00000146701/ENSG00000165264/ENSG00000212907/ENSG00000143252/ENSG00000132382/ENSG00000091140/ENSG00000169021/ENSG00000169230/ENSG00000186010…	MT-CO3/MT-CO2/BLOC1S1/MT-ND4/MT-CYB/CAT/MT-ND1/NDUFV1/UQCRC1/MT-CO1/TBRG4/NOP53/TRAP1/COQ9/CYC1/PARK7/MDH2/NDUFB6/MT-ND4L/SDHC/MYBBP1A/DLD/UQCRFS1/PRELID1/NDUFA13/UQCRC2/HIF1A/COX7A2L/NDUFS7/PMPCB/NDUFA11/NDUFB5/SDHA/CISD1/UQCC3/SDHAF2/NDUFS8/OXA1L/SDHD/NDUFA10/PDHA1/NDUFB10/SURF1/NDUFA5/NDUFA8/COA6/TAZ/VCP/PINK1/NDUFV2/BNIP3/IDH2/NDUFB3/ADSL/FXN/CDK1/NDUFC2/NDUFB7/ACO1/BID/CYCS/MDH1/CS/UQCRH/NDU…	141
BP	GO:0009199	ribonucleoside triphosphate metabolic process	215/7221	295/13973	4.50E-14	1.71E-11	ENSG00000106348/ENSG00000132182/ENSG00000198938/ENSG00000205542/ENSG00000198712/ENSG00000168209/ENSG00000198886/ENSG00000228253/ENSG00000198727/ENSG00000067225/ENSG00000178035/ENSG00000143179/ENSG00000198888/ENSG00000152556/ENSG00000167792/ENSG00000010256/ENSG00000198804/ENSG00000030066/ENSG00000017427/ENSG00000149925/ENSG00000111640/ENSG00000181929/ENSG00000110719/ENSG00000099624/ENSG00000004455…	IMPDH1/NUP210/MT-CO3/TMSB4X/MT-CO2/DDIT4/MT-ND4/MT-ATP8/MT-CYB/PKM/IMPDH2/UCK2/MT-ND1/PFKM/NDUFV1/UQCRC1/MT-CO1/NUP160/IGF1/ALDOA/GAPDH/PRKAG1/TCIRG1/ATP5D/AK2/COQ9/CYC1/PARK7/PGAM1/NDUFB6/GADD45GIP1/MT-ND4L/STOML2/SDHC/NADK/PFKL/NUP205/DLD/UQCRFS1/NDUFA13/GUK1/NUP133/UQCRC2/MT-ATP6/HIF1A/RAE1/COX7A2L/NUP85/NUP188/NDUFS7/PMPCB/ENO1/TPI1/PPIF/NDUFA11/ATP5A1/NME4/NDUFB5/PARP1/ATP5O/CTPS1/STAT3/SDHA…	215
BP	GO:0006415	translational termination	87/7221	100/13973	6.30E-14	2.24E-11	ENSG00000262814/ENSG00000116221/ENSG00000122140/ENSG00000204568/ENSG00000164062/ENSG00000159111/ENSG00000113048/ENSG00000125901/ENSG00000167862/ENSG00000175756/ENSG00000114686/ENSG00000086504/ENSG00000179271/ENSG00000148187/ENSG00000105364/ENSG00000243927/ENSG00000174547/ENSG00000173113/ENSG00000135972/ENSG00000055950/ENSG00000132676/ENSG00000128626/ENSG00000143436/ENSG00000125445/ENSG00000175581…	MRPL12/MRPL37/MRPS2/MRPS18B/APEH/MRPL10/MRPS27/MRPS26/MRPL58/AURKAIP1/MRPL3/MRPL28/GADD45GIP1/MRRF/MRPL4/MRPS6/MRPL11/TRMT112/MRPS9/MRPL43/DAP3/MRPS12/MRPL9/MRPS7/MRPL48/MRPS34/MRPS18A/MRPL17/MRPL52/MRPS30/MRPL13/MRPL55/MRPL22/MRPS35/MRPL34/MRPL16/MRPS25/MRPL20/MRPS16/MRPS23/MRPS15/MRPL23/MRPL50/MRPL27/MRPS17/MRPL54/MRPL15/MRPL51/MRPL14/MRPL44/MRPL57/MRPL32/MRPL42/MRPL49/ABCE1/MRPL2/MRPL24/MRPS11…	87
BP	GO:0009161	ribonucleoside monophosphate metabolic process	227/7221	315/13973	6.68E-14	2.24E-11	ENSG00000106348/ENSG00000132182/ENSG00000198938/ENSG00000205542/ENSG00000198712/ENSG00000168209/ENSG00000198886/ENSG00000228253/ENSG00000198727/ENSG00000067225/ENSG00000178035/ENSG00000143179/ENSG00000198888/ENSG00000152556/ENSG00000167792/ENSG00000010256/ENSG00000198804/ENSG00000084774/ENSG00000030066/ENSG00000017427/ENSG00000128050/ENSG00000149925/ENSG00000111640/ENSG00000181929/ENSG00000110719…	IMPDH1/NUP210/MT-CO3/TMSB4X/MT-CO2/DDIT4/MT-ND4/MT-ATP8/MT-CYB/PKM/IMPDH2/UCK2/MT-ND1/PFKM/NDUFV1/UQCRC1/MT-CO1/CAD/NUP160/IGF1/PAICS/ALDOA/GAPDH/PRKAG1/TCIRG1/ATP5D/GART/RFK/AK2/COQ9/CYC1/PARK7/PGAM1/NDUFB6/GADD45GIP1/MT-ND4L/STOML2/SDHC/NADK/PFKL/NUP205/DLD/UQCRFS1/NDUFA13/GUK1/NUP133/UQCRC2/MT-ATP6/HIF1A/PFAS/PRPS1/RAE1/COX7A2L/NUP85/NUP188/NDUFS7/PMPCB/NUDT3/ENO1/APRT/TPI1/PPIF/NDUFA11/ATIC/A…	227
BP	GO:0006414	translational elongation	115/7221	141/13973	1.07E-13	3.40E-11	ENSG00000262814/ENSG00000116221/ENSG00000101210/ENSG00000204394/ENSG00000122140/ENSG00000178952/ENSG00000204568/ENSG00000104529/ENSG00000159111/ENSG00000113048/ENSG00000125901/ENSG00000167658/ENSG00000167862/ENSG00000175756/ENSG00000143742/ENSG00000114686/ENSG00000086504/ENSG00000179271/ENSG00000105364/ENSG00000243927/ENSG00000174547/ENSG00000090861/ENSG00000135972/ENSG00000055950/ENSG00000132676…	MRPL12/MRPL37/EEF1A2/VARS/MRPS2/TUFM/MRPS18B/EEF1D/MRPL10/MRPS27/MRPS26/EEF2/MRPL58/AURKAIP1/SRP9/MRPL3/MRPL28/GADD45GIP1/MRPL4/MRPS6/MRPL11/AARS/MRPS9/MRPL43/DAP3/MRPS12/MRPL9/IARS/MRPS7/MRPL48/MRPS34/TSFM/MRPS18A/MRPL17/MRPL52/MRPS30/DTD1/MRPL13/MRPL55/MRPL22/MRPS35/MRPL34/MRPL16/MRPS25/MRPL20/MRPS16/EEFSEC/MRPS23/EIF4A3/MRPS15/MRPL23/ELOF1/MRPL50/MRPL27/MRPS17/TARS2/RPS9/MRPL54/MRPL15/TCEA2/MR…	115
BP	GO:0009126	purine nucleoside monophosphate metabolic process	219/7221	304/13973	1.96E-13	5.60E-11	ENSG00000106348/ENSG00000132182/ENSG00000198938/ENSG00000205542/ENSG00000198712/ENSG00000168209/ENSG00000198886/ENSG00000228253/ENSG00000198727/ENSG00000067225/ENSG00000178035/ENSG00000198888/ENSG00000152556/ENSG00000167792/ENSG00000010256/ENSG00000198804/ENSG00000030066/ENSG00000017427/ENSG00000128050/ENSG00000149925/ENSG00000111640/ENSG00000181929/ENSG00000110719/ENSG00000099624/ENSG00000159131…	IMPDH1/NUP210/MT-CO3/TMSB4X/MT-CO2/DDIT4/MT-ND4/MT-ATP8/MT-CYB/PKM/IMPDH2/MT-ND1/PFKM/NDUFV1/UQCRC1/MT-CO1/NUP160/IGF1/PAICS/ALDOA/GAPDH/PRKAG1/TCIRG1/ATP5D/GART/AK2/COQ9/CYC1/PARK7/PGAM1/NDUFB6/GADD45GIP1/MT-ND4L/STOML2/SDHC/NADK/PFKL/NUP205/DLD/UQCRFS1/NDUFA13/GUK1/NUP133/UQCRC2/MT-ATP6/HIF1A/PFAS/PRPS1/RAE1/COX7A2L/NUP85/NUP188/NDUFS7/PMPCB/NUDT3/ENO1/APRT/TPI1/PPIF/NDUFA11/ATIC/ATP5A1/HPRT1/N…	219
BP	GO:0009167	purine ribonucleoside monophosphate metabolic process	219/7221	304/13973	1.96E-13	5.60E-11	ENSG00000106348/ENSG00000132182/ENSG00000198938/ENSG00000205542/ENSG00000198712/ENSG00000168209/ENSG00000198886/ENSG00000228253/ENSG00000198727/ENSG00000067225/ENSG00000178035/ENSG00000198888/ENSG00000152556/ENSG00000167792/ENSG00000010256/ENSG00000198804/ENSG00000030066/ENSG00000017427/ENSG00000128050/ENSG00000149925/ENSG00000111640/ENSG00000181929/ENSG00000110719/ENSG00000099624/ENSG00000159131…	IMPDH1/NUP210/MT-CO3/TMSB4X/MT-CO2/DDIT4/MT-ND4/MT-ATP8/MT-CYB/PKM/IMPDH2/MT-ND1/PFKM/NDUFV1/UQCRC1/MT-CO1/NUP160/IGF1/PAICS/ALDOA/GAPDH/PRKAG1/TCIRG1/ATP5D/GART/AK2/COQ9/CYC1/PARK7/PGAM1/NDUFB6/GADD45GIP1/MT-ND4L/STOML2/SDHC/NADK/PFKL/NUP205/DLD/UQCRFS1/NDUFA13/GUK1/NUP133/UQCRC2/MT-ATP6/HIF1A/PFAS/PRPS1/RAE1/COX7A2L/NUP85/NUP188/NDUFS7/PMPCB/NUDT3/ENO1/APRT/TPI1/PPIF/NDUFA11/ATIC/ATP5A1/HPRT1/N…	219
BP	GO:0042773	ATP synthesis coupled electron transport	82/7221	94/13973	2.41E-13	6.55E-11	ENSG00000198938/ENSG00000198712/ENSG00000198886/ENSG00000198727/ENSG00000198888/ENSG00000167792/ENSG00000010256/ENSG00000198804/ENSG00000088682/ENSG00000179091/ENSG00000116288/ENSG00000165264/ENSG00000212907/ENSG00000143252/ENSG00000091140/ENSG00000169021/ENSG00000186010/ENSG00000140740/ENSG00000115944/ENSG00000115286/ENSG00000105819/ENSG00000174886/ENSG00000136521/ENSG00000073578/ENSG00000204922…	MT-CO3/MT-CO2/MT-ND4/MT-CYB/MT-ND1/NDUFV1/UQCRC1/MT-CO1/COQ9/CYC1/PARK7/NDUFB6/MT-ND4L/SDHC/DLD/UQCRFS1/NDUFA13/UQCRC2/COX7A2L/NDUFS7/PMPCB/NDUFA11/NDUFB5/SDHA/UQCC3/SDHAF2/NDUFS8/SDHD/NDUFA10/NDUFB10/NDUFA5/NDUFA8/COA6/TAZ/PINK1/NDUFV2/NDUFB3/CDK1/NDUFC2/NDUFB7/BID/CYCS/UQCRH/NDUFB11/COX6A1/UQCRQ/CCNB1/NDUFA12/NDUFS3/NDUFS2/NDUFS5/NDUFA9/COX6C/COX4I1/NDUFB8/NDUFB9/SNCA/MT-ND3/NDUFV3/COX8A/NDUFS6…	82
BP	GO:0009205	purine ribonucleoside triphosphate metabolic process	210/7221	290/13973	2.63E-13	6.81E-11	ENSG00000106348/ENSG00000132182/ENSG00000198938/ENSG00000205542/ENSG00000198712/ENSG00000168209/ENSG00000198886/ENSG00000228253/ENSG00000198727/ENSG00000067225/ENSG00000178035/ENSG00000198888/ENSG00000152556/ENSG00000167792/ENSG00000010256/ENSG00000198804/ENSG00000030066/ENSG00000017427/ENSG00000149925/ENSG00000111640/ENSG00000181929/ENSG00000110719/ENSG00000099624/ENSG00000004455/ENSG00000088682…	IMPDH1/NUP210/MT-CO3/TMSB4X/MT-CO2/DDIT4/MT-ND4/MT-ATP8/MT-CYB/PKM/IMPDH2/MT-ND1/PFKM/NDUFV1/UQCRC1/MT-CO1/NUP160/IGF1/ALDOA/GAPDH/PRKAG1/TCIRG1/ATP5D/AK2/COQ9/CYC1/PARK7/PGAM1/NDUFB6/GADD45GIP1/MT-ND4L/STOML2/SDHC/NADK/PFKL/NUP205/DLD/UQCRFS1/NDUFA13/GUK1/NUP133/UQCRC2/MT-ATP6/HIF1A/RAE1/COX7A2L/NUP85/NUP188/NDUFS7/PMPCB/ENO1/TPI1/PPIF/NDUFA11/ATP5A1/NME4/NDUFB5/PARP1/ATP5O/STAT3/SDHA/NME1/EIF6/…	210
BP	GO:0042775	mitochondrial ATP synthesis coupled electron transport	81/7221	93/13973	4.10E-13	1.01E-10	ENSG00000198938/ENSG00000198712/ENSG00000198886/ENSG00000198727/ENSG00000198888/ENSG00000167792/ENSG00000010256/ENSG00000198804/ENSG00000088682/ENSG00000179091/ENSG00000116288/ENSG00000165264/ENSG00000212907/ENSG00000143252/ENSG00000091140/ENSG00000169021/ENSG00000186010/ENSG00000140740/ENSG00000115944/ENSG00000115286/ENSG00000105819/ENSG00000174886/ENSG00000136521/ENSG00000073578/ENSG00000204922…	MT-CO3/MT-CO2/MT-ND4/MT-CYB/MT-ND1/NDUFV1/UQCRC1/MT-CO1/COQ9/CYC1/PARK7/NDUFB6/MT-ND4L/SDHC/DLD/UQCRFS1/NDUFA13/UQCRC2/COX7A2L/NDUFS7/PMPCB/NDUFA11/NDUFB5/SDHA/UQCC3/SDHAF2/NDUFS8/SDHD/NDUFA10/NDUFB10/NDUFA5/NDUFA8/TAZ/PINK1/NDUFV2/NDUFB3/CDK1/NDUFC2/NDUFB7/BID/CYCS/UQCRH/NDUFB11/COX6A1/UQCRQ/CCNB1/NDUFA12/NDUFS3/NDUFS2/NDUFS5/NDUFA9/COX6C/COX4I1/NDUFB8/NDUFB9/SNCA/MT-ND3/NDUFV3/COX8A/NDUFS6/COX5…	81
BP	GO:0042176	regulation of protein catabolic process	264/7221	379/13973	4.24E-13	1.01E-10	ENSG00000035862/ENSG00000125691/ENSG00000170315/ENSG00000100234/ENSG00000169242/ENSG00000101665/ENSG00000158941/ENSG00000101210/ENSG00000182087/ENSG00000107404/ENSG00000254598/ENSG00000189091/ENSG00000007944/ENSG00000173473/ENSG00000165912/ENSG00000166233/ENSG00000142208/ENSG00000233276/ENSG00000106588/ENSG00000105373/ENSG00000103266/ENSG00000129084/ENSG00000150991/ENSG00000116670/ENSG00000125398…	TIMP2/RPL23/UBB/TIMP3/EFNA1/SMAD7/CCAR2/EEF1A2/TMEM259/DVL1/CSNK2A3/SF3B3/MYLIP/SMARCC1/PACSIN3/ARIH1/AKT1/GPX1/PSMA2/NOP53/STUB1/PSMA1/UBC/MAD2L2/SOX9/RAD23A/PARK7/FLNA/CDC42/CSNK1A1/UCHL5/PSMD3/TIPARP/SKP1/FZR1/CD81/NDUFA13/FYN/USP5/SGSM3/CDKN2A/PSMB8/BAG6/PSMD13/PLK1/YOD1/GIPC1/RELA/DDRGK1/UBQLN4/CTSA/ANAPC1/RAB7A/XBP1/ATP13A2/GJA1/ERLEC1/GGA1/CAV1/SNF8/SUMO1/MAD2L1/CST3/PCSK9/ANAPC15/PSME2/AX…	264
BP	GO:0006119	oxidative phosphorylation	94/7221	112/13973	6.82E-13	1.50E-10	ENSG00000198938/ENSG00000198712/ENSG00000198886/ENSG00000198727/ENSG00000198888/ENSG00000167792/ENSG00000010256/ENSG00000198804/ENSG00000099624/ENSG00000088682/ENSG00000179091/ENSG00000116288/ENSG00000165264/ENSG00000179271/ENSG00000212907/ENSG00000143252/ENSG00000091140/ENSG00000169021/ENSG00000186010/ENSG00000140740/ENSG00000115944/ENSG00000115286/ENSG00000105819/ENSG00000108179/ENSG00000174886…	MT-CO3/MT-CO2/MT-ND4/MT-CYB/MT-ND1/NDUFV1/UQCRC1/MT-CO1/ATP5D/COQ9/CYC1/PARK7/NDUFB6/GADD45GIP1/MT-ND4L/SDHC/DLD/UQCRFS1/NDUFA13/UQCRC2/COX7A2L/NDUFS7/PMPCB/PPIF/NDUFA11/NDUFB5/SDHA/UQCC3/SDHAF2/NDUFS8/SDHD/NDUFA10/NDUFB10/SURF1/NDUFA5/NDUFA8/COA6/TAZ/VCP/PINK1/NDUFV2/NDUFB3/FXN/CDK1/NDUFC2/NDUFB7/BID/CYCS/UQCRH/NDUFB11/COX6A1/UQCRQ/CCNB1/NDUFA12/MSH2/NDUFS3/NDUFS2/NDUFS5/NDUFA9/UQCC2/COX6C/COX4I…	94
BP	GO:0022904	respiratory electron transport chain	94/7221	112/13973	6.82E-13	1.50E-10	ENSG00000198938/ENSG00000198712/ENSG00000198886/ENSG00000198727/ENSG00000198888/ENSG00000167792/ENSG00000010256/ENSG00000198804/ENSG00000088682/ENSG00000179091/ENSG00000116288/ENSG00000165264/ENSG00000212907/ENSG00000143252/ENSG00000132382/ENSG00000091140/ENSG00000169021/ENSG00000186010/ENSG00000140740/ENSG00000115944/ENSG00000115286/ENSG00000105819/ENSG00000174886/ENSG00000136521/ENSG00000073578…	MT-CO3/MT-CO2/MT-ND4/MT-CYB/MT-ND1/NDUFV1/UQCRC1/MT-CO1/COQ9/CYC1/PARK7/NDUFB6/MT-ND4L/SDHC/MYBBP1A/DLD/UQCRFS1/NDUFA13/UQCRC2/COX7A2L/NDUFS7/PMPCB/NDUFA11/NDUFB5/SDHA/UQCC3/SDHAF2/NDUFS8/SDHD/NDUFA10/NDUFB10/NDUFA5/NDUFA8/COA6/TAZ/PINK1/NDUFV2/NDUFB3/CDK1/NDUFC2/NDUFB7/BID/CYCS/UQCRH/NDUFB11/COX6A1/UQCRQ/CCNB1/NDUFA12/NDUFS3/ADCY7/NDUFS2/SLC25A13/NDUFS5/NDUFA9/COX6C/COX4I1/NDUFB8/NDUFB9/SNCA/MT-…	94
BP	GO:0046034	ATP metabolic process	192/7221	263/13973	7.97E-13	1.68E-10	ENSG00000132182/ENSG00000198938/ENSG00000205542/ENSG00000198712/ENSG00000168209/ENSG00000198886/ENSG00000228253/ENSG00000198727/ENSG00000067225/ENSG00000198888/ENSG00000152556/ENSG00000167792/ENSG00000010256/ENSG00000198804/ENSG00000030066/ENSG00000017427/ENSG00000149925/ENSG00000111640/ENSG00000181929/ENSG00000110719/ENSG00000099624/ENSG00000004455/ENSG00000088682/ENSG00000179091/ENSG00000116288…	NUP210/MT-CO3/TMSB4X/MT-CO2/DDIT4/MT-ND4/MT-ATP8/MT-CYB/PKM/MT-ND1/PFKM/NDUFV1/UQCRC1/MT-CO1/NUP160/IGF1/ALDOA/GAPDH/PRKAG1/TCIRG1/ATP5D/AK2/COQ9/CYC1/PARK7/PGAM1/NDUFB6/GADD45GIP1/MT-ND4L/STOML2/SDHC/NADK/PFKL/NUP205/DLD/UQCRFS1/NDUFA13/GUK1/NUP133/UQCRC2/MT-ATP6/HIF1A/RAE1/COX7A2L/NUP85/NUP188/NDUFS7/PMPCB/ENO1/TPI1/PPIF/NDUFA11/ATP5A1/NDUFB5/PARP1/ATP5O/STAT3/SDHA/EIF6/PRKAA1/HK2/UQCC3/SDHAF2/…	192
BP	GO:0006091	generation of precursor metabolites and energy	256/7221	368/13973	1.22E-12	2.42E-10	ENSG00000151729/ENSG00000136997/ENSG00000170315/ENSG00000132182/ENSG00000198938/ENSG00000198712/ENSG00000135441/ENSG00000168209/ENSG00000198886/ENSG00000198727/ENSG00000067225/ENSG00000121691/ENSG00000198888/ENSG00000152556/ENSG00000167792/ENSG00000010256/ENSG00000198804/ENSG00000030066/ENSG00000136270/ENSG00000213639/ENSG00000017427/ENSG00000142208/ENSG00000149925/ENSG00000111640/ENSG00000181929…	SLC25A4/MYC/UBB/NUP210/MT-CO3/MT-CO2/BLOC1S1/DDIT4/MT-ND4/MT-CYB/PKM/CAT/MT-ND1/PFKM/NDUFV1/UQCRC1/MT-CO1/NUP160/TBRG4/PPP1CB/IGF1/AKT1/ALDOA/GAPDH/PRKAG1/NOP53/ATP5D/NR1D1/TRAP1/COQ9/CYC1/UBC/PARK7/MDH2/PGAM1/NDUFB6/GADD45GIP1/MT-ND4L/RUNX1T1/SDHC/PFKL/C1QTNF2/MYBBP1A/NUP205/DLD/UQCRFS1/PRELID1/NDUFA13/NUP133/UQCRC2/HIF1A/ACADVL/RAE1/COX7A2L/NUP85/NUP188/NDUFS7/PMPCB/ENO1/PPP1CA/TPI1/PPIF/NDUFA1…	256
BP	GO:0022900	electron transport chain	95/7221	114/13973	1.23E-12	2.42E-10	ENSG00000198938/ENSG00000198712/ENSG00000198886/ENSG00000198727/ENSG00000198888/ENSG00000167792/ENSG00000010256/ENSG00000198804/ENSG00000088682/ENSG00000179091/ENSG00000116288/ENSG00000165264/ENSG00000212907/ENSG00000143252/ENSG00000132382/ENSG00000091140/ENSG00000169021/ENSG00000186010/ENSG00000140740/ENSG00000115944/ENSG00000115286/ENSG00000105819/ENSG00000174886/ENSG00000136521/ENSG00000073578…	MT-CO3/MT-CO2/MT-ND4/MT-CYB/MT-ND1/NDUFV1/UQCRC1/MT-CO1/COQ9/CYC1/PARK7/NDUFB6/MT-ND4L/SDHC/MYBBP1A/DLD/UQCRFS1/NDUFA13/UQCRC2/COX7A2L/NDUFS7/PMPCB/NDUFA11/NDUFB5/SDHA/UQCC3/SDHAF2/NDUFS8/SDHD/NDUFA10/NDUFB10/NDUFA5/NDUFA8/COA6/TAZ/PINK1/NDUFV2/NDUFB3/CDK1/NDUFC2/NDUFB7/BID/CYCS/UQCRH/NDUFB11/CYB561/COX6A1/UQCRQ/CCNB1/NDUFA12/NDUFS3/ADCY7/NDUFS2/SLC25A13/NDUFS5/NDUFA9/COX6C/COX4I1/NDUFB8/NDUFB9/S…	95
BP	GO:0015980	energy derivation by oxidation of organic compounds	187/7221	257/13973	2.61E-12	4.97E-10	ENSG00000136997/ENSG00000170315/ENSG00000198938/ENSG00000198712/ENSG00000135441/ENSG00000198886/ENSG00000198727/ENSG00000121691/ENSG00000198888/ENSG00000152556/ENSG00000167792/ENSG00000010256/ENSG00000198804/ENSG00000136270/ENSG00000213639/ENSG00000017427/ENSG00000142208/ENSG00000105373/ENSG00000126368/ENSG00000126602/ENSG00000088682/ENSG00000179091/ENSG00000150991/ENSG00000116288/ENSG00000146701…	MYC/UBB/MT-CO3/MT-CO2/BLOC1S1/MT-ND4/MT-CYB/CAT/MT-ND1/PFKM/NDUFV1/UQCRC1/MT-CO1/TBRG4/PPP1CB/IGF1/AKT1/NOP53/NR1D1/TRAP1/COQ9/CYC1/UBC/PARK7/MDH2/NDUFB6/MT-ND4L/SDHC/C1QTNF2/MYBBP1A/DLD/UQCRFS1/PRELID1/NDUFA13/UQCRC2/HIF1A/ACADVL/COX7A2L/NDUFS7/PMPCB/PPP1CA/NDUFA11/NDUFB5/SDHA/PTGES3/CISD1/PYGL/UQCC3/SDHAF2/NDUFS8/OXA1L/GSK3A/GYG1/SDHD/SLC37A4/NDUFA10/PDHA1/NDUFB10/PHKB/SURF1/PPP1CC/NDUFA5/IRS1/…	187
BP	GO:1903322	positive regulation of protein modification by small protein conjugation or removal	145/7221	191/13973	3.64E-12	6.70E-10	ENSG00000170315/ENSG00000145901/ENSG00000101665/ENSG00000182979/ENSG00000169689/ENSG00000106588/ENSG00000105373/ENSG00000103266/ENSG00000129084/ENSG00000162517/ENSG00000150991/ENSG00000088832/ENSG00000103275/ENSG00000108344/ENSG00000113558/ENSG00000106305/ENSG00000105325/ENSG00000147889/ENSG00000204264/ENSG00000185627/ENSG00000166851/ENSG00000137486/ENSG00000153107/ENSG00000249915/ENSG00000004487…	UBB/TNIP1/SMAD7/MTA1/CENPX/PSMA2/NOP53/STUB1/PSMA1/PEF1/UBC/FKBP1A/UBE2I/PSMD3/SKP1/AIMP2/FZR1/CDKN2A/PSMB8/PSMD13/PLK1/ARRB1/ANAPC1/PDCD6/KDM1A/CAV1/MAD2L1/ANAPC15/PSME2/AXIN1/RAB1A/PSMB7/HSPBP1/UBE2C/NDFIP2/ANAPC16/CDC20/PSMB3/PTEN/ANAPC11/CCDC22/FANCI/ANAPC7/VCP/PSMD2/FBXO22/PINK1/RNF40/HSPA5/PELI1/BUB3/SPHK1/PSMD9/NSMCE3/CDK5RAP3/PSMA5/ANAPC5/PIN1/PSME3/CDK1/PSMD1/PSMB2/BRCA1/SKP2/TOLLIP/PSMC…	145
BP	GO:1901990	regulation of mitotic cell cycle phase transition	262/7221	383/13973	1.22E-11	2.18E-09	ENSG00000170315/ENSG00000185650/ENSG00000167513/ENSG00000167552/ENSG00000215301/ENSG00000105568/ENSG00000115738/ENSG00000175216/ENSG00000007168/ENSG00000142208/ENSG00000167986/ENSG00000022267/ENSG00000106588/ENSG00000215021/ENSG00000105373/ENSG00000036257/ENSG00000129084/ENSG00000150991/ENSG00000116670/ENSG00000185324/ENSG00000114867/ENSG00000135446/ENSG00000108344/ENSG00000113558/ENSG00000116691…	UBB/ZFP36L1/CDT1/TUBA1A/DDX3X/PPP2R1A/ID2/CKAP5/PAFAH1B1/AKT1/DDB1/FHL1/PSMA2/PHB2/NOP53/CUL3/PSMA1/UBC/MAD2L2/CDK10/EIF4G1/CDK4/PSMD3/SKP1/MIIP/RCC2/SMARCA4/FZR1/TUBB/E2F1/PRMT1/CDKN2A/PSMB8/PIDD1/CDK6/PCNA/SOX4/PSMD13/PLK1/NEK6/ANAPC1/CEP131/TPRA1/LCMT1/CDK2/TP53/GADD45A/PSMG2/CNOT11/MUC1/CTDSP2/MAD2L1/ANAPC15/PSME2/DYNC1H1/PSMB7/CNOT9/HYAL1/CARM1/CUL4A/E2F4/UBE2C/ANAPC16/CNOT4/CDC20/RPS27L/PSM…	262
BP	GO:1901987	regulation of cell cycle phase transition	274/7221	404/13973	1.82E-11	3.15E-09	ENSG00000170315/ENSG00000185650/ENSG00000167513/ENSG00000167552/ENSG00000215301/ENSG00000105568/ENSG00000115738/ENSG00000175216/ENSG00000007168/ENSG00000142208/ENSG00000167986/ENSG00000022267/ENSG00000106588/ENSG00000215021/ENSG00000105373/ENSG00000036257/ENSG00000129084/ENSG00000150991/ENSG00000116670/ENSG00000185324/ENSG00000114867/ENSG00000135446/ENSG00000108344/ENSG00000113558/ENSG00000116691…	UBB/ZFP36L1/CDT1/TUBA1A/DDX3X/PPP2R1A/ID2/CKAP5/PAFAH1B1/AKT1/DDB1/FHL1/PSMA2/PHB2/NOP53/CUL3/PSMA1/UBC/MAD2L2/CDK10/EIF4G1/CDK4/PSMD3/SKP1/MIIP/RCC2/SMARCA4/FZR1/TUBB/E2F1/PRMT1/CDKN2A/PSMB8/PIDD1/CDK6/PCNA/SOX4/PSMD13/PLK1/DDRGK1/NEK6/ANAPC1/CEP131/TPRA1/LCMT1/CDK2/TP53/GADD45A/PSMG2/CNOT11/MUC1/CTDSP2/MAD2L1/ANAPC15/PSME2/CDC25B/DYNC1H1/PSMB7/CNOT9/HYAL1/CARM1/CUL4A/E2F4/UBE2C/ANAPC16/CNOT4/CD…	274
BP	GO:0006403	RNA localization	159/7221	216/13973	2.50E-11	4.20E-09	ENSG00000185650/ENSG00000132182/ENSG00000185122/ENSG00000170144/ENSG00000205937/ENSG00000030066/ENSG00000145912/ENSG00000175216/ENSG00000091542/ENSG00000132341/ENSG00000142684/ENSG00000105373/ENSG00000151461/ENSG00000112531/ENSG00000123136/ENSG00000155561/ENSG00000160917/ENSG00000069248/ENSG00000163468/ENSG00000124571/ENSG00000136450/ENSG00000265241/ENSG00000146731/ENSG00000157020/ENSG00000101146…	ZFP36L1/NUP210/HSF1/HNRNPA3/RNPS1/NUP160/NHP2/CKAP5/ALKBH5/RAN/ZNF593/NOP53/UPF2/QKI/DDX39A/NUP205/CPSF4/NUP133/CCT3/XPO5/SRSF1/RBM8A/CCT6A/SEC13/RAE1/CASC3/NUP85/RUVBL1/DKC1/THOC6/NUP188/XPOT/HNRNPA1/LRPPRC/SYMPK/THOC7/RPSA/EIF6/SLBP/PIH1D1/CCT4/EIF4A3/CCT7/NDC1/NXT1/NUP155/RANBP1/SRRM1/NCBP1/KHSRP/NUP93/XPO1/MVP/G3BP2/EXOSC3/AHCTF1/EXOSC2/ATM/THOC5/SNUPN/PRPF6/CPSF1/ABCE1/XPO7/AAAS/NUP62/BUD13/…	159
BP	GO:0000375	RNA splicing, via transesterification reactions	221/7221	318/13973	4.97E-11	8.10E-09	ENSG00000108654/ENSG00000139910/ENSG00000170144/ENSG00000077312/ENSG00000136527/ENSG00000074201/ENSG00000125970/ENSG00000179409/ENSG00000099817/ENSG00000144028/ENSG00000189091/ENSG00000205937/ENSG00000071626/ENSG00000076924/ENSG00000124562/ENSG00000105618/ENSG00000204392/ENSG00000143294/ENSG00000259956/ENSG00000048740/ENSG00000060688/ENSG00000023734/ENSG00000070756/ENSG00000163882/ENSG00000139793…	DDX5/NOVA1/HNRNPA3/SNRPA/TRA2B/CLNS1A/RALY/GEMIN4/POLR2E/SNRNP200/SF3B3/RNPS1/DAZAP1/XAB2/SNRPC/PRPF31/LSM2/PRCC/RBM15B/CELF2/SNRNP40/STRAP/PABPC1/POLR2H/MBNL2/EFTUD2/GEMIN7/DHX9/PRPF8/DDX23/RBM10/PPIE/LUC7L2/DDX39A/CPSF4/SF1/PPIH/SF3A2/SF3A1/RBM25/DCPS/LSM4/SRSF1/SF3B1/RBMX/ESRP2/CWC25/PTBP1/RBM8A/TXNL4A/CASC3/HNRNPA1/RBPMS/SYMPK/HNRNPK/SON/NUDT21/C1QBP/LSM5/PRDX6/KDM1A/WDR77/PHF5A/PRMT7/LSM3/NO…	221
BP	GO:0000377	RNA splicing, via transesterification reactions with bulged adenosine as nucleophile	218/7221	315/13973	1.25E-10	1.92E-08	ENSG00000108654/ENSG00000139910/ENSG00000170144/ENSG00000077312/ENSG00000136527/ENSG00000074201/ENSG00000125970/ENSG00000179409/ENSG00000099817/ENSG00000144028/ENSG00000189091/ENSG00000205937/ENSG00000071626/ENSG00000076924/ENSG00000124562/ENSG00000105618/ENSG00000204392/ENSG00000143294/ENSG00000259956/ENSG00000048740/ENSG00000060688/ENSG00000023734/ENSG00000070756/ENSG00000163882/ENSG00000139793…	DDX5/NOVA1/HNRNPA3/SNRPA/TRA2B/CLNS1A/RALY/GEMIN4/POLR2E/SNRNP200/SF3B3/RNPS1/DAZAP1/XAB2/SNRPC/PRPF31/LSM2/PRCC/RBM15B/CELF2/SNRNP40/STRAP/PABPC1/POLR2H/MBNL2/EFTUD2/GEMIN7/DHX9/PRPF8/DDX23/RBM10/PPIE/LUC7L2/DDX39A/CPSF4/SF1/PPIH/SF3A2/SF3A1/RBM25/DCPS/LSM4/SRSF1/SF3B1/RBMX/ESRP2/CWC25/PTBP1/RBM8A/TXNL4A/CASC3/HNRNPA1/RBPMS/SYMPK/HNRNPK/SON/NUDT21/C1QBP/LSM5/PRDX6/KDM1A/WDR77/PHF5A/PRMT7/LSM3/NO…	218
BP	GO:0000398	mRNA splicing, via spliceosome	218/7221	315/13973	1.25E-10	1.92E-08	ENSG00000108654/ENSG00000139910/ENSG00000170144/ENSG00000077312/ENSG00000136527/ENSG00000074201/ENSG00000125970/ENSG00000179409/ENSG00000099817/ENSG00000144028/ENSG00000189091/ENSG00000205937/ENSG00000071626/ENSG00000076924/ENSG00000124562/ENSG00000105618/ENSG00000204392/ENSG00000143294/ENSG00000259956/ENSG00000048740/ENSG00000060688/ENSG00000023734/ENSG00000070756/ENSG00000163882/ENSG00000139793…	DDX5/NOVA1/HNRNPA3/SNRPA/TRA2B/CLNS1A/RALY/GEMIN4/POLR2E/SNRNP200/SF3B3/RNPS1/DAZAP1/XAB2/SNRPC/PRPF31/LSM2/PRCC/RBM15B/CELF2/SNRNP40/STRAP/PABPC1/POLR2H/MBNL2/EFTUD2/GEMIN7/DHX9/PRPF8/DDX23/RBM10/PPIE/LUC7L2/DDX39A/CPSF4/SF1/PPIH/SF3A2/SF3A1/RBM25/DCPS/LSM4/SRSF1/SF3B1/RBMX/ESRP2/CWC25/PTBP1/RBM8A/TXNL4A/CASC3/HNRNPA1/RBPMS/SYMPK/HNRNPK/SON/NUDT21/C1QBP/LSM5/PRDX6/KDM1A/WDR77/PHF5A/PRMT7/LSM3/NO…	218
BP	GO:0009896	positive regulation of catabolic process	273/7221	408/13973	1.85E-10	2.77E-08	ENSG00000170315/ENSG00000185650/ENSG00000101665/ENSG00000185122/ENSG00000182087/ENSG00000107404/ENSG00000254598/ENSG00000007944/ENSG00000165912/ENSG00000166233/ENSG00000017427/ENSG00000142208/ENSG00000106588/ENSG00000105373/ENSG00000103266/ENSG00000129084/ENSG00000070756/ENSG00000150991/ENSG00000125398/ENSG00000179262/ENSG00000116288/ENSG00000177666/ENSG00000113712/ENSG00000108344/ENSG00000163659…	UBB/ZFP36L1/SMAD7/HSF1/TMEM259/DVL1/CSNK2A3/MYLIP/PACSIN3/ARIH1/IGF1/AKT1/PSMA2/NOP53/STUB1/PSMA1/PABPC1/UBC/SOX9/RAD23A/PARK7/PNPLA2/CSNK1A1/PSMD3/TIPARP/SKP1/FZR1/CD81/NDUFA13/USP5/SGSM3/PSMB8/BAG6/HIF1A/PSMD13/PLK1/DDRGK1/ANAPC1/RAB7A/XBP1/GJA1/PRKAA1/GGA1/CAV1/SNF8/SUMO1/HK2/MAD2L1/PCSK9/MFN2/ANAPC15/PSME2/TSC2/AXIN1/CDC37/GSK3A/PSMB7/POLR2G/HSPBP1/UBE2C/ANAPC16/CDC20/BCAP31/UBE2V2/IRS1/PSMB3…	273
BP	GO:0033108	mitochondrial respiratory chain complex assembly	78/7221	94/13973	1.98E-10	2.89E-08	ENSG00000198886/ENSG00000198888/ENSG00000167792/ENSG00000106603/ENSG00000130159/ENSG00000165264/ENSG00000181924/ENSG00000186010/ENSG00000113845/ENSG00000177646/ENSG00000115286/ENSG00000178057/ENSG00000174886/ENSG00000136521/ENSG00000183978/ENSG00000204922/ENSG00000167985/ENSG00000110717/ENSG00000155463/ENSG00000171204/ENSG00000130414/ENSG00000250317/ENSG00000140990/ENSG00000110074/ENSG00000148290…	MT-ND4/MT-ND1/NDUFV1/COA1/ECSIT/NDUFB6/COA4/NDUFA13/TIMMDC1/ACAD9/NDUFS7/NDUFAF3/NDUFA11/NDUFB5/COA3/UQCC3/SDHAF2/NDUFS8/OXA1L/TMEM126B/NDUFA10/SMIM20/NDUFB10/FOXRED1/SURF1/NDUFA5/NDUFA8/TAZ/UQCC1/SDHAF1/COX14/NDUFV2/SCO1/NDUFAF6/SAMM50/NDUFB3/NDUFAF8/NDUFC2/NDUFB7/NDUFB11/SDHAF3/NDUFA12/NDUFS3/NDUFS2/NDUFS5/NDUFA9/UQCC2/COA5/DMAC1/NDUFAF7/NDUFB8/NDUFB9/MT-ND3/IMMP2L/NDUFV3/NDUFS6/NDUFB2/NDUFA2/D…	78
BP	GO:0010498	proteasomal protein catabolic process	271/7221	405/13973	2.15E-10	3.02E-08	ENSG00000159069/ENSG00000170315/ENSG00000101665/ENSG00000158941/ENSG00000109332/ENSG00000164897/ENSG00000070423/ENSG00000107404/ENSG00000119048/ENSG00000182979/ENSG00000173473/ENSG00000166233/ENSG00000142208/ENSG00000168159/ENSG00000167986/ENSG00000233276/ENSG00000106588/ENSG00000105373/ENSG00000036257/ENSG00000126368/ENSG00000103266/ENSG00000129084/ENSG00000166598/ENSG00000150991/ENSG00000179262…	FBXW5/UBB/SMAD7/CCAR2/UBE2D3/TMUB1/RNF126/DVL1/UBE2B/MTA1/SMARCC1/ARIH1/AKT1/RNF187/DDB1/GPX1/PSMA2/NOP53/CUL3/NR1D1/STUB1/PSMA1/HSP90B1/UBC/RAD23A/PARK7/UBE2I/CSNK1A1/UCHL5/PSMD3/SKP1/SHARPIN/FZR1/RNF7/USP5/KAT5/RNF5/KIAA0368/PSMB8/BAG6/PSMD13/PLK1/YOD1/GIPC1/MAN1B1/ARRB1/BFAR/DDRGK1/UBQLN4/ANAPC1/XBP1/TP53/FBXL15/ERLEC1/CAV1/SUMO1/MAD2L1/ANAPC15/PSME2/AXIN1/BTBD3/GSK3A/BTBD6/PSMB7/ARNTL/CUL4A/H…	271
BP	GO:0043161	proteasome-mediated ubiquitin-dependent protein catabolic process	252/7221	373/13973	2.17E-10	3.02E-08	ENSG00000159069/ENSG00000170315/ENSG00000101665/ENSG00000158941/ENSG00000109332/ENSG00000164897/ENSG00000070423/ENSG00000107404/ENSG00000119048/ENSG00000182979/ENSG00000173473/ENSG00000166233/ENSG00000142208/ENSG00000168159/ENSG00000167986/ENSG00000106588/ENSG00000105373/ENSG00000036257/ENSG00000103266/ENSG00000129084/ENSG00000166598/ENSG00000150991/ENSG00000179262/ENSG00000116288/ENSG00000103275…	FBXW5/UBB/SMAD7/CCAR2/UBE2D3/TMUB1/RNF126/DVL1/UBE2B/MTA1/SMARCC1/ARIH1/AKT1/RNF187/DDB1/PSMA2/NOP53/CUL3/STUB1/PSMA1/HSP90B1/UBC/RAD23A/PARK7/UBE2I/CSNK1A1/PSMD3/SKP1/SHARPIN/FZR1/RNF7/USP5/KAT5/RNF5/KIAA0368/PSMB8/BAG6/PSMD13/PLK1/YOD1/GIPC1/MAN1B1/ARRB1/BFAR/DDRGK1/UBQLN4/ANAPC1/TP53/FBXL15/ERLEC1/CAV1/SUMO1/MAD2L1/ANAPC15/PSME2/AXIN1/BTBD3/GSK3A/BTBD6/PSMB7/ARNTL/CUL4A/HSPBP1/TAF9/UBE2G2/AMFR…	252
BP	GO:0000819	sister chromatid segregation	159/7221	220/13973	2.66E-10	3.62E-08	ENSG00000167513/ENSG00000105568/ENSG00000030066/ENSG00000175216/ENSG00000007168/ENSG00000177954/ENSG00000264364/ENSG00000168496/ENSG00000215021/ENSG00000036257/ENSG00000116670/ENSG00000175643/ENSG00000143442/ENSG00000137497/ENSG00000179051/ENSG00000010292/ENSG00000079616/ENSG00000069248/ENSG00000168802/ENSG00000153044/ENSG00000157020/ENSG00000125450/ENSG00000166851/ENSG00000174442/ENSG00000122952…	CDT1/PPP2R1A/NUP160/CKAP5/PAFAH1B1/RPS27/DYNLL2/FEN1/PHB2/CUL3/MAD2L2/RMI2/POGZ/NUMA1/RCC2/NCAPD2/KIF22/NUP133/CHTF8/CENPH/SEC13/NUP85/PLK1/ZWILCH/ZWINT/NEK6/CHMP1A/LCMT1/WAPL/PSMG2/MAD2L1/ANAPC15/TACC3/TAOK1/DYNC1H1/KNSTRN/RACGAP1/PMF1/UBE2C/KPNB1/CDC20/BIRC5/PPP1CC/ANAPC11/PTTG1/XPO1/CTCF/CHMP4B/AHCTF1/BUB3/H2AFY/CENPA/NDEL1/ATM/CENPM/SPAG5/RAD21/CENPT/NUP62/CCNB1/KIF18B/KIF2C/CHAMP1/MCMBP/VPS4…	159
BP	GO:0031398	positive regulation of protein ubiquitination	129/7221	173/13973	4.54E-10	6.03E-08	ENSG00000170315/ENSG00000101665/ENSG00000182979/ENSG00000169689/ENSG00000106588/ENSG00000103266/ENSG00000129084/ENSG00000162517/ENSG00000150991/ENSG00000088832/ENSG00000108344/ENSG00000113558/ENSG00000106305/ENSG00000105325/ENSG00000204264/ENSG00000185627/ENSG00000166851/ENSG00000137486/ENSG00000153107/ENSG00000249915/ENSG00000004487/ENSG00000105974/ENSG00000164109/ENSG00000110200/ENSG00000100911…	UBB/SMAD7/MTA1/CENPX/PSMA2/STUB1/PSMA1/PEF1/UBC/FKBP1A/PSMD3/SKP1/AIMP2/FZR1/PSMB8/PSMD13/PLK1/ARRB1/ANAPC1/PDCD6/KDM1A/CAV1/MAD2L1/ANAPC15/PSME2/AXIN1/RAB1A/PSMB7/HSPBP1/UBE2C/NDFIP2/ANAPC16/CDC20/PSMB3/PTEN/ANAPC11/CCDC22/FANCI/ANAPC7/PSMD2/FBXO22/PINK1/RNF40/HSPA5/PELI1/BUB3/SPHK1/PSMD9/NSMCE3/CDK5RAP3/PSMA5/ANAPC5/PIN1/PSME3/CDK1/PSMD1/PSMB2/BRCA1/SKP2/PSMC3/CCNB1/SMURF1/UBQLN1/WFS1/RPS27A/UB…	129
BP	GO:0006401	RNA catabolic process	175/7221	247/13973	4.70E-10	6.10E-08	ENSG00000008988/ENSG00000125691/ENSG00000108654/ENSG00000185650/ENSG00000166441/ENSG00000142534/ENSG00000105568/ENSG00000197157/ENSG00000090621/ENSG00000205937/ENSG00000204392/ENSG00000177954/ENSG00000149806/ENSG00000168496/ENSG00000184363/ENSG00000151461/ENSG00000197756/ENSG00000070756/ENSG00000178896/ENSG00000114867/ENSG00000023191/ENSG00000071082/ENSG00000174444/ENSG00000063046/ENSG00000110063…	RPS20/RPL23/DDX5/ZFP36L1/RPL27A/RPS11/PPP2R1A/SND1/PABPC4/RNPS1/LSM2/RPS27/FAU/FEN1/PKP3/UPF2/RPL37A/PABPC1/EXOSC4/EIF4G1/RNH1/RPL31/RPL4/EIF4B/DCPS/LSM4/DROSHA/RBM8A/CASC3/EIF4A1/RNASEH1/LRPPRC/RPL6/NT5C3B/RNASEH2A/LSM5/RPSA/CNOT11/DIS3L/EXOSC1/RPS17/LSM3/PELO/CNOT9/RPS29/PPP1R8/POLR2G/RPL3/EIF4A3/EXOSC5/CNOT4/RPS3/SKIV2L2/NCBP1/RPL38/RPS2/KHSRP/RPS9/RPS10/LSM7/NBDY/SMG9/EXOSC3/CNOT10/CNOT1/RPL1…	175
BP	GO:0051236	establishment of RNA localization	135/7221	183/13973	6.21E-10	7.87E-08	ENSG00000185650/ENSG00000132182/ENSG00000185122/ENSG00000170144/ENSG00000205937/ENSG00000030066/ENSG00000175216/ENSG00000091542/ENSG00000132341/ENSG00000142684/ENSG00000105373/ENSG00000151461/ENSG00000112531/ENSG00000123136/ENSG00000155561/ENSG00000160917/ENSG00000069248/ENSG00000124571/ENSG00000136450/ENSG00000265241/ENSG00000157020/ENSG00000101146/ENSG00000108349/ENSG00000125450/ENSG00000131652…	ZFP36L1/NUP210/HSF1/HNRNPA3/RNPS1/NUP160/CKAP5/ALKBH5/RAN/ZNF593/NOP53/UPF2/QKI/DDX39A/NUP205/CPSF4/NUP133/XPO5/SRSF1/RBM8A/SEC13/RAE1/CASC3/NUP85/THOC6/NUP188/XPOT/HNRNPA1/LRPPRC/SYMPK/THOC7/RPSA/EIF6/SLBP/EIF4A3/NDC1/NXT1/NUP155/RANBP1/SRRM1/NCBP1/KHSRP/NUP93/XPO1/MVP/G3BP2/AHCTF1/ATM/THOC5/SNUPN/CPSF1/ABCE1/XPO7/AAAS/NUP62/BUD13/NPIPA1/DDX19B/THOC3/SMG5/NMD3/BICD2/NOL6/SRSF9/NUP37/MYO1C/EIF4E/…	135
BP	GO:0050657	nucleic acid transport	133/7221	180/13973	6.94E-10	8.43E-08	ENSG00000185650/ENSG00000132182/ENSG00000185122/ENSG00000170144/ENSG00000205937/ENSG00000030066/ENSG00000175216/ENSG00000091542/ENSG00000132341/ENSG00000142684/ENSG00000105373/ENSG00000151461/ENSG00000112531/ENSG00000123136/ENSG00000155561/ENSG00000160917/ENSG00000069248/ENSG00000124571/ENSG00000136450/ENSG00000265241/ENSG00000157020/ENSG00000101146/ENSG00000108349/ENSG00000125450/ENSG00000131652…	ZFP36L1/NUP210/HSF1/HNRNPA3/RNPS1/NUP160/CKAP5/ALKBH5/RAN/ZNF593/NOP53/UPF2/QKI/DDX39A/NUP205/CPSF4/NUP133/XPO5/SRSF1/RBM8A/SEC13/RAE1/CASC3/NUP85/THOC6/NUP188/XPOT/HNRNPA1/LRPPRC/SYMPK/THOC7/RPSA/EIF6/SLBP/EIF4A3/NDC1/NXT1/NUP155/RANBP1/SRRM1/NCBP1/KHSRP/NUP93/XPO1/MVP/G3BP2/AHCTF1/THOC5/SNUPN/CPSF1/ABCE1/XPO7/AAAS/NUP62/BUD13/NPIPA1/DDX19B/THOC3/SMG5/NMD3/BICD2/NOL6/SRSF9/NUP37/MYO1C/EIF4E/NUP6…	133
BP	GO:0050658	RNA transport	133/7221	180/13973	6.94E-10	8.43E-08	ENSG00000185650/ENSG00000132182/ENSG00000185122/ENSG00000170144/ENSG00000205937/ENSG00000030066/ENSG00000175216/ENSG00000091542/ENSG00000132341/ENSG00000142684/ENSG00000105373/ENSG00000151461/ENSG00000112531/ENSG00000123136/ENSG00000155561/ENSG00000160917/ENSG00000069248/ENSG00000124571/ENSG00000136450/ENSG00000265241/ENSG00000157020/ENSG00000101146/ENSG00000108349/ENSG00000125450/ENSG00000131652…	ZFP36L1/NUP210/HSF1/HNRNPA3/RNPS1/NUP160/CKAP5/ALKBH5/RAN/ZNF593/NOP53/UPF2/QKI/DDX39A/NUP205/CPSF4/NUP133/XPO5/SRSF1/RBM8A/SEC13/RAE1/CASC3/NUP85/THOC6/NUP188/XPOT/HNRNPA1/LRPPRC/SYMPK/THOC7/RPSA/EIF6/SLBP/EIF4A3/NDC1/NXT1/NUP155/RANBP1/SRRM1/NCBP1/KHSRP/NUP93/XPO1/MVP/G3BP2/AHCTF1/THOC5/SNUPN/CPSF1/ABCE1/XPO7/AAAS/NUP62/BUD13/NPIPA1/DDX19B/THOC3/SMG5/NMD3/BICD2/NOL6/SRSF9/NUP37/MYO1C/EIF4E/NUP6…	133
BP	GO:0000075	cell cycle checkpoint	161/7221	225/13973	7.09E-10	8.43E-08	ENSG00000170315/ENSG00000167513/ENSG00000158941/ENSG00000143294/ENSG00000142208/ENSG00000105373/ENSG00000150991/ENSG00000116670/ENSG00000105325/ENSG00000101412/ENSG00000126457/ENSG00000139579/ENSG00000143624/ENSG00000177595/ENSG00000132646/ENSG00000124766/ENSG00000166851/ENSG00000174775/ENSG00000174442/ENSG00000091436/ENSG00000122952/ENSG00000037474/ENSG00000119408/ENSG00000205629/ENSG00000123374…	UBB/CDT1/CCAR2/PRCC/AKT1/NOP53/UBC/MAD2L2/FZR1/E2F1/PRMT1/NABP2/INTS3/PIDD1/PCNA/SOX4/PLK1/HRAS/ZWILCH/MAP3K20/ZWINT/NSUN2/NEK6/LCMT1/CDK2/TP53/GADD45A/BABAM1/PSMG2/CNOT11/MUC1/MAD2L1/ANAPC15/TAOK1/CNOT9/CARM1/FANCG/NDRG1/CUL4A/E2F4/CNOT4/RHNO1/RPS27L/FANCI/NAE1/CNOT10/CNOT1/TRIAP1/BUB3/PRPF19/CDK5RAP3/ATM/THOC5/CDK1/PTPN11/BABAM2/BRCA1/RPA2/ZFYVE19/MUS81/TP53BP1/MAPKAPK2/CDKN1A/RBL2/CNOT8/CCNB1/…	161
BP	GO:0051169	nuclear transport	287/7221	436/13973	9.06E-10	1.04E-07	ENSG00000125691/ENSG00000177606/ENSG00000145423/ENSG00000132182/ENSG00000130726/ENSG00000205542/ENSG00000115306/ENSG00000124207/ENSG00000204498/ENSG00000175334/ENSG00000145675/ENSG00000179409/ENSG00000137309/ENSG00000138814/ENSG00000205937/ENSG00000030066/ENSG00000091542/ENSG00000017427/ENSG00000142208/ENSG00000132341/ENSG00000215021/ENSG00000142684/ENSG00000181929/ENSG00000105373/ENSG00000151461…	RPL23/JUN/SFRP2/NUP210/TRIM28/TMSB4X/SPTBN1/CSE1L/NFKBIL1/BANF1/PIK3R1/GEMIN4/HMGA1/PPP3CA/RNPS1/NUP160/ALKBH5/IGF1/AKT1/RAN/PHB2/ZNF593/PRKAG1/NOP53/UPF2/NFKBIA/PKIG/PARK7/HDAC3/GEMIN7/FLNA/IPO5/MYBBP1A/DDX39A/NUP205/CPSF4/NUP133/XPO5/ANP32B/SRSF1/RBM8A/TONSL/RAE1/CASC3/SOX4/NUP85/EMD/RITA1/JUP/THOC6/NUP188/XPOT/HNRNPA1/RBPMS/SYMPK/TXNIP/PRDX1/THOC7/SET/TP53/PARP1/XPO6/STAT3/RPSA/IPO4/EIF6/TCF7L…	287
BP	GO:0045862	positive regulation of proteolysis	241/7221	358/13973	9.09E-10	1.04E-07	ENSG00000136997/ENSG00000145423/ENSG00000170315/ENSG00000157227/ENSG00000115414/ENSG00000127191/ENSG00000073921/ENSG00000169242/ENSG00000145901/ENSG00000101665/ENSG00000185122/ENSG00000215301/ENSG00000125730/ENSG00000107404/ENSG00000165912/ENSG00000166233/ENSG00000065427/ENSG00000142208/ENSG00000106588/ENSG00000166681/ENSG00000105373/ENSG00000103266/ENSG00000129084/ENSG00000057149/ENSG00000143590…	MYC/SFRP2/UBB/MMP14/FN1/TRAF2/PICALM/EFNA1/TNIP1/SMAD7/HSF1/DDX3X/C3/DVL1/PACSIN3/ARIH1/KARS/AKT1/PSMA2/BEX3/NOP53/STUB1/PSMA1/SERPINB3/EFNA3/AURKAIP1/UBC/MTCH1/RAD23A/CSNK1A1/PSMD3/SKP1/DAP/FZR1/FADD/PRELID1/NDUFA13/USP5/ANP32B/CLN6/CDKN2A/PSMB8/PIDD1/PSMD13/PLK1/PDCD2/MAPK12/ARRB1/DDRGK1/ANAPC1/ENO1/XBP1/PDCD6/STAT3/FIS1/GSN/CAV1/SUMO1/MAD2L1/ANAPC15/PSME2/AXIN1/HDAC2/AKIRIN2/S100A9/PSMB7/HSPBP…	241
BP	GO:0044033	multi-organism metabolic process	152/7221	211/13973	9.67E-10	1.08E-07	ENSG00000008988/ENSG00000125691/ENSG00000177606/ENSG00000166441/ENSG00000132182/ENSG00000130726/ENSG00000142534/ENSG00000188986/ENSG00000106263/ENSG00000099817/ENSG00000030066/ENSG00000177954/ENSG00000149806/ENSG00000197756/ENSG00000130811/ENSG00000100129/ENSG00000163882/ENSG00000126934/ENSG00000135829/ENSG00000070831/ENSG00000127616/ENSG00000071082/ENSG00000155561/ENSG00000069248/ENSG00000174444…	RPS20/RPL23/JUN/RPL27A/NUP210/TRIM28/RPS11/NELFB/EIF3B/POLR2E/NUP160/RPS27/FAU/RPL37A/EIF3G/EIF3L/POLR2H/MAP2K2/DHX9/CDC42/SMARCA4/RPL31/NUP205/NUP133/RPL4/PTBP1/TARBP2/RAE1/NUP85/NUP188/RPL6/EIF2D/RPSA/USF2/RPS17/RPS29/POLR2G/RPL3/NDC1/NUP155/RPS3/SP1/RPL38/RPS2/NUP93/RPS9/SMARCB1/RPS10/TRIM14/RPL10A/NELFA/PFN1/RPL17/PSMC3/RPS21/TRIM27/RPL29/LEF1/AAAS/NUP62/TRIM8/RPS27A/RPL41/RPS26/RPL7A/RPL36A/…	152
BP	GO:0032984	macromolecular complex disassembly	180/7221	257/13973	1.17E-09	1.29E-07	ENSG00000125691/ENSG00000181218/ENSG00000136997/ENSG00000262814/ENSG00000115306/ENSG00000168209/ENSG00000116221/ENSG00000122140/ENSG00000107404/ENSG00000137309/ENSG00000204568/ENSG00000173473/ENSG00000164062/ENSG00000159111/ENSG00000113048/ENSG00000125901/ENSG00000172757/ENSG00000167862/ENSG00000175756/ENSG00000114686/ENSG00000117632/ENSG00000086504/ENSG00000179271/ENSG00000113712/ENSG00000148187…	RPL23/HIST3H2A/MYC/MRPL12/SPTBN1/DDIT4/MRPL37/MRPS2/DVL1/HMGA1/MRPS18B/SMARCC1/APEH/MRPL10/MRPS27/MRPS26/CFL1/MRPL58/AURKAIP1/MRPL3/STMN1/MRPL28/GADD45GIP1/CSNK1A1/MRRF/MRPL4/DVL2/MRPS6/MRPL11/SMARCA4/TRMT112/MRPS9/MRPL43/DAP3/MRPS12/MRPL9/KATNB1/MRPS7/MRPL48/MRPS34/GRWD1/MRPS18A/MRPL17/MRPL52/PPP1CA/MRPS30/CHMP1A/CAPZB/EIF2D/TWF1/MRPL13/MRPL55/SET/FRAT2/MRPL22/MRPS35/MRPL34/MRPL16/CIB1/GSN/CAV1/…	180
BP	GO:0006913	nucleocytoplasmic transport	283/7221	430/13973	1.22E-09	1.29E-07	ENSG00000125691/ENSG00000177606/ENSG00000145423/ENSG00000132182/ENSG00000130726/ENSG00000205542/ENSG00000115306/ENSG00000124207/ENSG00000204498/ENSG00000145675/ENSG00000179409/ENSG00000138814/ENSG00000205937/ENSG00000030066/ENSG00000091542/ENSG00000017427/ENSG00000142208/ENSG00000132341/ENSG00000215021/ENSG00000142684/ENSG00000181929/ENSG00000105373/ENSG00000151461/ENSG00000100906/ENSG00000168734…	RPL23/JUN/SFRP2/NUP210/TRIM28/TMSB4X/SPTBN1/CSE1L/NFKBIL1/PIK3R1/GEMIN4/PPP3CA/RNPS1/NUP160/ALKBH5/IGF1/AKT1/RAN/PHB2/ZNF593/PRKAG1/NOP53/UPF2/NFKBIA/PKIG/PARK7/HDAC3/GEMIN7/FLNA/IPO5/MYBBP1A/DDX39A/NUP205/CPSF4/NUP133/XPO5/ANP32B/SRSF1/RBM8A/TONSL/RAE1/CASC3/SOX4/NUP85/EMD/RITA1/JUP/THOC6/NUP188/XPOT/HNRNPA1/RBPMS/SYMPK/TXNIP/PRDX1/THOC7/SET/TP53/PARP1/XPO6/STAT3/RPSA/IPO4/EIF6/TCF7L2/CHP1/SLBP/…	283
BP	GO:0031331	positive regulation of cellular catabolic process	237/7221	352/13973	1.23E-09	1.29E-07	ENSG00000170315/ENSG00000185650/ENSG00000101665/ENSG00000185122/ENSG00000107404/ENSG00000165912/ENSG00000166233/ENSG00000017427/ENSG00000142208/ENSG00000106588/ENSG00000105373/ENSG00000103266/ENSG00000129084/ENSG00000070756/ENSG00000150991/ENSG00000179262/ENSG00000116288/ENSG00000177666/ENSG00000113712/ENSG00000108344/ENSG00000113558/ENSG00000105325/ENSG00000110651/ENSG00000111667/ENSG00000204264…	UBB/ZFP36L1/SMAD7/HSF1/DVL1/PACSIN3/ARIH1/IGF1/AKT1/PSMA2/NOP53/STUB1/PSMA1/PABPC1/UBC/RAD23A/PARK7/PNPLA2/CSNK1A1/PSMD3/SKP1/FZR1/CD81/USP5/PSMB8/HIF1A/PSMD13/PLK1/DDRGK1/ANAPC1/XBP1/PRKAA1/CAV1/SUMO1/HK2/MAD2L1/PCSK9/MFN2/ANAPC15/PSME2/TSC2/AXIN1/CDC37/PSMB7/POLR2G/HSPBP1/UBE2C/ANAPC16/CDC20/BCAP31/UBE2V2/IRS1/PSMB3/PTEN/LARP1/ANAPC11/TWIST1/SESN2/KHSRP/CCDC22/ANAPC7/VCP/PSMD2/MAPK3/FBXO22/PINK…	237
BP	GO:0007059	chromosome segregation	219/7221	322/13973	1.34E-09	1.38E-07	ENSG00000167513/ENSG00000164949/ENSG00000215301/ENSG00000105568/ENSG00000119048/ENSG00000169689/ENSG00000030066/ENSG00000175216/ENSG00000007168/ENSG00000177954/ENSG00000264364/ENSG00000168496/ENSG00000215021/ENSG00000036257/ENSG00000116670/ENSG00000178222/ENSG00000175643/ENSG00000103275/ENSG00000070831/ENSG00000148335/ENSG00000143442/ENSG00000137497/ENSG00000179051/ENSG00000010292/ENSG00000079616…	CDT1/GEM/DDX3X/PPP2R1A/UBE2B/CENPX/NUP160/CKAP5/PAFAH1B1/RPS27/DYNLL2/FEN1/PHB2/CUL3/MAD2L2/RNF212/RMI2/UBE2I/CDC42/NTMT1/POGZ/NUMA1/RCC2/NCAPD2/KIF22/NUP133/CHTF8/CENPH/BAG6/EHMT2/SEC13/NUP85/PLK1/ZWILCH/ZWINT/NEK6/CHMP1A/LCMT1/WAPL/FAM96B/PSMG2/SMC6/MAD2L1/P3H4/ANAPC15/TACC3/TAOK1/DYNC1H1/MMS19/KNSTRN/RACGAP1/FAM96A/PMF1/CIAO1/NDC1/UBE2C/KPNB1/CDC20/BIRC5/RPS3/PPP1CC/ANAPC11/PTTG1/XPO1/SLC25A5/…	219
BP	GO:0045732	positive regulation of protein catabolic process	178/7221	254/13973	1.35E-09	1.38E-07	ENSG00000170315/ENSG00000101665/ENSG00000182087/ENSG00000107404/ENSG00000254598/ENSG00000007944/ENSG00000165912/ENSG00000166233/ENSG00000142208/ENSG00000106588/ENSG00000105373/ENSG00000103266/ENSG00000129084/ENSG00000150991/ENSG00000125398/ENSG00000179262/ENSG00000113712/ENSG00000108344/ENSG00000163659/ENSG00000113558/ENSG00000105325/ENSG00000110651/ENSG00000186010/ENSG00000111667/ENSG00000100359…	UBB/SMAD7/TMEM259/DVL1/CSNK2A3/MYLIP/PACSIN3/ARIH1/AKT1/PSMA2/NOP53/STUB1/PSMA1/UBC/SOX9/RAD23A/CSNK1A1/PSMD3/TIPARP/SKP1/FZR1/CD81/NDUFA13/USP5/SGSM3/PSMB8/BAG6/PSMD13/PLK1/DDRGK1/ANAPC1/RAB7A/XBP1/GJA1/GGA1/CAV1/SNF8/SUMO1/MAD2L1/PCSK9/ANAPC15/PSME2/AXIN1/GSK3A/PSMB7/HSPBP1/UBE2C/ANAPC16/CDC20/BCAP31/UBE2V2/PSMB3/PTEN/ANAPC11/CCDC22/ANAPC7/VCP/PSMD2/FBXO22/KEAP1/VPS28/STX5/RNF40/TRIB1/BUB3/PSMD…	178
BP	GO:0006399	tRNA metabolic process	134/7221	183/13973	1.65E-09	1.65E-07	ENSG00000204394/ENSG00000059588/ENSG00000169718/ENSG00000104907/ENSG00000172053/ENSG00000179115/ENSG00000065427/ENSG00000141994/ENSG00000006744/ENSG00000165526/ENSG00000178718/ENSG00000007376/ENSG00000116120/ENSG00000068438/ENSG00000106305/ENSG00000160917/ENSG00000173113/ENSG00000090861/ENSG00000100220/ENSG00000172336/ENSG00000154743/ENSG00000132463/ENSG00000196305/ENSG00000167118/ENSG00000130299…	VARS/TARBP1/DUS1L/TRMT1/QARS/FARSA/KARS/DUS3L/ELAC2/RPUSD4/RPP25/RPUSD1/FARSB/FTSJ1/AIMP2/CPSF4/TRMT112/AARS/RTCB/POP7/TSEN2/GRSF1/IARS/URM1/GTPBP3/TRUB2/QTRT1/PPA1/NSUN2/GTF3C5/DTD1/WDR4/NAT10/PUS1/GTF3C1/TSEN54/PPA2/TARS/PUSL1/CARS2/LAGE3/OSGEP/EEF1E1/YARS/GTF3C6/RPUSD3/TARS2/RARS/GTF3C2/TSEN15/CTU1/TRMU/EXOSC3/EARS2/EXOSC2/HSD17B10/HARS2/WARS2/DDX1/TRMT61A/YRDC/EXOSC7/ELP1/CPSF1/CTU2/PUS7/METT…	134
BP	GO:0006417	regulation of translation	266/7221	402/13973	1.74E-09	1.72E-07	ENSG00000100664/ENSG00000136997/ENSG00000108654/ENSG00000185650/ENSG00000113742/ENSG00000132182/ENSG00000137801/ENSG00000215301/ENSG00000204394/ENSG00000089154/ENSG00000106682/ENSG00000185129/ENSG00000106263/ENSG00000099817/ENSG00000138814/ENSG00000030066/ENSG00000166197/ENSG00000070814/ENSG00000142208/ENSG00000132341/ENSG00000167658/ENSG00000111640/ENSG00000112531/ENSG00000126602/ENSG00000167862…	EIF5/MYC/DDX5/ZFP36L1/CPEB4/NUP210/THBS1/DDX3X/VARS/GCN1/EIF4H/PURA/EIF3B/POLR2E/PPP3CA/NUP160/NOLC1/TCOF1/AKT1/RAN/EEF2/GAPDH/QKI/TRAP1/MRPL58/PABPC1/EIF3L/ADAR/POLR2H/EIF4G1/SRP9/MAP2K2/DHX9/CDK4/NUP205/AARS/NUP133/EIF4EBP1/XPO5/H3F3B/EIF1/EIF4B/CDC123/DROSHA/RBM3/TARBP2/RBM8A/IARS/RAE1/CASC3/SOX4/NUP85/TSFM/RBMS3/DHFR/NUP188/EIF4E2/LRPPRC/PPP1CA/DTD1/C1QBP/COA3/STAT3/EIF6/PER1/RPS6KB2/CNOT11/M…	266
BP	GO:0051028	mRNA transport	106/7221	139/13973	1.86E-09	1.80E-07	ENSG00000185650/ENSG00000132182/ENSG00000185122/ENSG00000170144/ENSG00000205937/ENSG00000030066/ENSG00000091542/ENSG00000151461/ENSG00000112531/ENSG00000123136/ENSG00000155561/ENSG00000160917/ENSG00000069248/ENSG00000136450/ENSG00000265241/ENSG00000157020/ENSG00000101146/ENSG00000108349/ENSG00000125450/ENSG00000131652/ENSG00000095319/ENSG00000135486/ENSG00000138095/ENSG00000125755/ENSG00000163634…	ZFP36L1/NUP210/HSF1/HNRNPA3/RNPS1/NUP160/ALKBH5/UPF2/QKI/DDX39A/NUP205/CPSF4/NUP133/SRSF1/RBM8A/SEC13/RAE1/CASC3/NUP85/THOC6/NUP188/HNRNPA1/LRPPRC/SYMPK/THOC7/SLBP/EIF4A3/NDC1/NXT1/NUP155/SRRM1/NCBP1/KHSRP/NUP93/XPO1/MVP/G3BP2/AHCTF1/THOC5/CPSF1/XPO7/AAAS/NUP62/BUD13/NPIPA1/DDX19B/THOC3/SMG5/BICD2/SRSF9/NUP37/MYO1C/EIF4E/MAGOH/HNRNPA1L2/EIF5AL1/MCM3AP/CHTOP/GLE1/SRSF3/RANBP17/EIF5A/POLR2D/NUPL2/D…	106
BP	GO:0043241	protein complex disassembly	161/7221	227/13973	2.05E-09	1.95E-07	ENSG00000262814/ENSG00000115306/ENSG00000168209/ENSG00000116221/ENSG00000122140/ENSG00000107404/ENSG00000204568/ENSG00000164062/ENSG00000159111/ENSG00000113048/ENSG00000125901/ENSG00000172757/ENSG00000167862/ENSG00000175756/ENSG00000114686/ENSG00000117632/ENSG00000086504/ENSG00000179271/ENSG00000113712/ENSG00000148187/ENSG00000105364/ENSG00000004975/ENSG00000243927/ENSG00000174547/ENSG00000173113…	MRPL12/SPTBN1/DDIT4/MRPL37/MRPS2/DVL1/MRPS18B/APEH/MRPL10/MRPS27/MRPS26/CFL1/MRPL58/AURKAIP1/MRPL3/STMN1/MRPL28/GADD45GIP1/CSNK1A1/MRRF/MRPL4/DVL2/MRPS6/MRPL11/TRMT112/MRPS9/MRPL43/DAP3/MRPS12/MRPL9/KATNB1/MRPS7/MRPL48/MRPS34/MRPS18A/MRPL17/MRPL52/PPP1CA/MRPS30/CHMP1A/CAPZB/TWF1/MRPL13/MRPL55/FRAT2/MRPL22/MRPS35/MRPL34/MRPL16/CIB1/GSN/CAV1/AXIN1/MRPS25/MRPL20/MRPS16/NAPA/SPTBN2/MRPS23/MRPS15/MRPL…	161
BP	GO:0006611	protein export from nucleus	126/7221	171/13973	2.61E-09	2.41E-07	ENSG00000132182/ENSG00000124207/ENSG00000205937/ENSG00000030066/ENSG00000091542/ENSG00000132341/ENSG00000142684/ENSG00000105373/ENSG00000151461/ENSG00000116288/ENSG00000123136/ENSG00000155561/ENSG00000160917/ENSG00000069248/ENSG00000124571/ENSG00000136938/ENSG00000136450/ENSG00000265241/ENSG00000101146/ENSG00000108349/ENSG00000124766/ENSG00000125450/ENSG00000102119/ENSG00000131652/ENSG00000095319…	NUP210/CSE1L/RNPS1/NUP160/ALKBH5/RAN/ZNF593/NOP53/UPF2/PARK7/DDX39A/NUP205/CPSF4/NUP133/XPO5/ANP32B/SRSF1/RBM8A/RAE1/CASC3/SOX4/NUP85/EMD/THOC6/NUP188/XPOT/SYMPK/THOC7/TP53/XPO6/RPSA/EIF6/TCF7L2/CHP1/SLBP/EIF4A3/NDC1/NXT1/NUP155/SRRM1/GAS6/NCBP1/NUP93/XPO1/PTPN14/THOC5/PTPN11/CPSF1/ABCE1/XPO7/AAAS/NUP62/BUD13/SMURF1/TXN/DDX19B/THOC3/TGFB1/SMG5/NMD3/NOL6/SRSF9/NUP37/CAMK1/EIF4E/NUP62CL/MAGOH/CHTOP…	126
BP	GO:0019080	viral gene expression	136/7221	187/13973	2.64E-09	2.41E-07	ENSG00000008988/ENSG00000125691/ENSG00000177606/ENSG00000166441/ENSG00000132182/ENSG00000142534/ENSG00000188986/ENSG00000106263/ENSG00000099817/ENSG00000030066/ENSG00000177954/ENSG00000149806/ENSG00000197756/ENSG00000130811/ENSG00000100129/ENSG00000163882/ENSG00000135829/ENSG00000127616/ENSG00000071082/ENSG00000155561/ENSG00000069248/ENSG00000174444/ENSG00000011304/ENSG00000139546/ENSG00000101146…	RPS20/RPL23/JUN/RPL27A/NUP210/RPS11/NELFB/EIF3B/POLR2E/NUP160/RPS27/FAU/RPL37A/EIF3G/EIF3L/POLR2H/DHX9/SMARCA4/RPL31/NUP205/NUP133/RPL4/PTBP1/TARBP2/RAE1/NUP85/NUP188/RPL6/EIF2D/RPSA/USF2/RPS17/RPS29/POLR2G/RPL3/NDC1/NUP155/RPS3/SP1/RPL38/RPS2/NUP93/RPS9/SMARCB1/RPS10/TRIM14/RPL10A/NELFA/PFN1/RPL17/PSMC3/RPS21/TRIM27/RPL29/LEF1/AAAS/NUP62/TRIM8/RPS27A/RPL41/RPS26/RPL7A/RPL36A/CTDP1/RPL21/RPLP0/NU…	136
BP	GO:0007067	mitotic nuclear division	182/7221	262/13973	2.66E-09	2.41E-07	ENSG00000159069/ENSG00000167513/ENSG00000105568/ENSG00000017427/ENSG00000132341/ENSG00000215021/ENSG00000036257/ENSG00000175756/ENSG00000116670/ENSG00000196924/ENSG00000117632/ENSG00000070831/ENSG00000143442/ENSG00000137497/ENSG00000010292/ENSG00000079616/ENSG00000078401/ENSG00000168802/ENSG00000101146/ENSG00000166851/ENSG00000122952/ENSG00000047849/ENSG00000119408/ENSG00000131165/ENSG00000101057…	FBXW5/CDT1/PPP2R1A/IGF1/RAN/PHB2/CUL3/AURKAIP1/MAD2L2/FLNA/STMN1/CDC42/POGZ/NUMA1/NCAPD2/KIF22/EDN1/CHTF8/RAE1/PLK1/ZWINT/MAP4/NEK6/CHMP1A/MYBL2/LCMT1/WAPL/PSMG2/MAD2L1/NME6/ANAPC15/TACC3/INTS13/DYNC1H1/PKMYT1/KNSTRN/RACGAP1/DAPK3/UBE2C/KPNB1/POC1A/CDC20/PRMT5/RANBP1/BIRC5/PHIP/ANAPC11/DCTN2/PTPA/PTTG1/CHMP4B/RCC1/BUB3/H2AFY/NDEL1/ATM/MZT1/KIF3B/PIN1/TOM1L1/SPAG5/HSPA1B/WRAP73/SH2B1/RAD21/NUP62/C…	182
BP	GO:0034248	regulation of cellular amide metabolic process	288/7221	441/13973	2.90E-09	2.59E-07	ENSG00000100664/ENSG00000136997/ENSG00000108654/ENSG00000185650/ENSG00000113742/ENSG00000132182/ENSG00000073921/ENSG00000169242/ENSG00000137801/ENSG00000215301/ENSG00000101210/ENSG00000204394/ENSG00000089154/ENSG00000106682/ENSG00000185129/ENSG00000106263/ENSG00000099817/ENSG00000138814/ENSG00000030066/ENSG00000166197/ENSG00000070814/ENSG00000142208/ENSG00000132341/ENSG00000167658/ENSG00000111640…	EIF5/MYC/DDX5/ZFP36L1/CPEB4/NUP210/PICALM/EFNA1/THBS1/DDX3X/EEF1A2/VARS/GCN1/EIF4H/PURA/EIF3B/POLR2E/PPP3CA/NUP160/NOLC1/TCOF1/AKT1/RAN/EEF2/GAPDH/QKI/TRAP1/MRPL58/PABPC1/EIF3L/ADAR/POLR2H/EIF4G1/SRP9/MAP2K2/PGAM1/DHX9/CDK4/NUP205/AARS/NUP133/EIF4EBP1/XPO5/H3F3B/EIF1/EIF4B/CDC123/DROSHA/RBM3/TARBP2/RBM8A/IARS/RAE1/CASC3/SOX4/NUP85/TSFM/RBMS3/DHFR/NUP188/EIF4E2/CTSA/LRPPRC/PPP1CA/DTD1/C1QBP/TNFRSF…	288
BP	GO:0002478	antigen processing and presentation of exogenous peptide antigen	117/7221	157/13973	3.10E-09	2.72E-07	ENSG00000168394/ENSG00000176986/ENSG00000161203/ENSG00000106367/ENSG00000264364/ENSG00000106588/ENSG00000129084/ENSG00000118640/ENSG00000117984/ENSG00000108344/ENSG00000066735/ENSG00000079616/ENSG00000204264/ENSG00000157020/ENSG00000185627/ENSG00000082781/ENSG00000231925/ENSG00000166710/ENSG00000075785/ENSG00000077549/ENSG00000051523/ENSG00000075945/ENSG00000196961/ENSG00000100280/ENSG00000100911…	TAP1/SEC24C/AP2M1/AP1S1/DYNLL2/PSMA2/PSMA1/VAMP8/CTSD/PSMD3/KIF26A/KIF22/PSMB8/SEC13/PSMD13/ITGB5/TAPBP/B2M/RAB7A/CAPZB/CYBA/KIFAP3/AP2A1/AP1B1/PSME2/CLTA/DYNC1H1/PSMB7/SPTBN2/HLA-C/AP2S1/RACGAP1/CTSF/DNM2/HLA-DMB/PSMB3/DCTN2/PSMD2/TAP2/CD74/AP2A2/PSMD9/PSMA5/KIF3B/PSME3/DCTN3/PSMD1/PSMB2/PSMC3/HLA-A/DCTN6/ACTR1A/HLA-DRB1/KIF2C/PSMC2/PSMF1/PSMD4/KIF15/DCTN1/PSMD8/IFI30/PSMB10/SEC24B/AP1S2/IKBKG/H…	117
BP	GO:0044839	cell cycle G2/M phase transition	175/7221	251/13973	3.46E-09	2.99E-07	ENSG00000170315/ENSG00000167552/ENSG00000105568/ENSG00000175216/ENSG00000213639/ENSG00000007168/ENSG00000022267/ENSG00000106588/ENSG00000105373/ENSG00000129084/ENSG00000150991/ENSG00000135446/ENSG00000108344/ENSG00000113558/ENSG00000116691/ENSG00000179051/ENSG00000196230/ENSG00000147889/ENSG00000204264/ENSG00000105810/ENSG00000111206/ENSG00000185627/ENSG00000166851/ENSG00000141577/ENSG00000143420…	UBB/TUBA1A/PPP2R1A/CKAP5/PPP1CB/PAFAH1B1/FHL1/PSMA2/NOP53/PSMA1/UBC/CDK4/PSMD3/SKP1/MIIP/RCC2/TUBB/CDKN2A/PSMB8/CDK6/FOXM1/PSMD13/PLK1/CEP131/ENSA/LCMT1/CDK2/TP53/FBXL15/PSME2/CDC25B/DYNC1H1/PSMB7/PKMYT1/DNM2/PSMB3/CEP152/DCTN2/USH1C/CCNB2/SIN3A/FANCI/PSMD2/NAE1/CETN2/H2AFY/PSMD9/CDK5RAP3/ATM/PSMA5/PSME3/CDK1/DCTN3/PSMD1/PSMB2/BRCA1/SKP2/PSMC3/WNT10B/ZFYVE19/MUS81/CCNA2/HAUS7/RAD21/CDKN1A/ACTR1A/…	175
BP	GO:0000956	nuclear-transcribed mRNA catabolic process	147/7221	206/13973	5.26E-09	4.46E-07	ENSG00000008988/ENSG00000125691/ENSG00000108654/ENSG00000185650/ENSG00000166441/ENSG00000142534/ENSG00000105568/ENSG00000205937/ENSG00000204392/ENSG00000177954/ENSG00000149806/ENSG00000151461/ENSG00000197756/ENSG00000070756/ENSG00000178896/ENSG00000114867/ENSG00000071082/ENSG00000174444/ENSG00000063046/ENSG00000110063/ENSG00000130520/ENSG00000265241/ENSG00000108349/ENSG00000161960/ENSG00000089009…	RPS20/RPL23/DDX5/ZFP36L1/RPL27A/RPS11/PPP2R1A/RNPS1/LSM2/RPS27/FAU/UPF2/RPL37A/PABPC1/EXOSC4/EIF4G1/RPL31/RPL4/EIF4B/DCPS/LSM4/RBM8A/CASC3/EIF4A1/RPL6/NT5C3B/LSM5/RPSA/CNOT11/EXOSC1/RPS17/LSM3/PELO/CNOT9/RPS29/POLR2G/RPL3/EIF4A3/EXOSC5/CNOT4/RPS3/NCBP1/RPL38/RPS2/RPS9/RPS10/LSM7/NBDY/SMG9/EXOSC3/CNOT10/CNOT1/RPL10A/EXOSC2/ATM/EXOSC7/PYM1/RPL17/TNRC6B/RPS21/RPL29/ZFP36L2/CNOT8/MLH1/RPS27A/RPL41/RP…	147
BP	GO:0051168	nuclear export	134/7221	185/13973	5.32E-09	4.46E-07	ENSG00000132182/ENSG00000124207/ENSG00000205937/ENSG00000030066/ENSG00000091542/ENSG00000132341/ENSG00000142684/ENSG00000105373/ENSG00000151461/ENSG00000116288/ENSG00000123136/ENSG00000155561/ENSG00000160917/ENSG00000069248/ENSG00000124571/ENSG00000136938/ENSG00000136450/ENSG00000265241/ENSG00000101146/ENSG00000108349/ENSG00000124766/ENSG00000125450/ENSG00000102119/ENSG00000139405/ENSG00000131652…	NUP210/CSE1L/RNPS1/NUP160/ALKBH5/RAN/ZNF593/NOP53/UPF2/PARK7/DDX39A/NUP205/CPSF4/NUP133/XPO5/ANP32B/SRSF1/RBM8A/RAE1/CASC3/SOX4/NUP85/EMD/RITA1/THOC6/NUP188/XPOT/HNRNPA1/SYMPK/THOC7/TP53/XPO6/RPSA/EIF6/TCF7L2/CHP1/SLBP/EIF4A3/NDC1/NXT1/NUP155/AKAP13/RANBP1/SRRM1/GAS6/NCBP1/NUP93/XPO1/PTPN14/THOC5/PTPN11/CPSF1/ABCE1/XPO7/AAAS/NUP62/BUD13/SMURF1/TXN/DDX19B/THOC3/TGFB1/SMG5/NMD3/NOL6/SRSF9/NUP37/CAM…	134
BP	GO:0006402	mRNA catabolic process	158/7221	224/13973	5.45E-09	4.50E-07	ENSG00000008988/ENSG00000125691/ENSG00000108654/ENSG00000185650/ENSG00000166441/ENSG00000142534/ENSG00000105568/ENSG00000205937/ENSG00000204392/ENSG00000177954/ENSG00000149806/ENSG00000184363/ENSG00000151461/ENSG00000197756/ENSG00000070756/ENSG00000178896/ENSG00000114867/ENSG00000023191/ENSG00000071082/ENSG00000174444/ENSG00000063046/ENSG00000110063/ENSG00000130520/ENSG00000265241/ENSG00000108349…	RPS20/RPL23/DDX5/ZFP36L1/RPL27A/RPS11/PPP2R1A/RNPS1/LSM2/RPS27/FAU/PKP3/UPF2/RPL37A/PABPC1/EXOSC4/EIF4G1/RNH1/RPL31/RPL4/EIF4B/DCPS/LSM4/RBM8A/CASC3/EIF4A1/RPL6/NT5C3B/LSM5/RPSA/CNOT11/EXOSC1/RPS17/LSM3/PELO/CNOT9/RPS29/POLR2G/RPL3/EIF4A3/EXOSC5/CNOT4/RPS3/NCBP1/RPL38/RPS2/KHSRP/RPS9/RPS10/LSM7/NBDY/SMG9/EXOSC3/CNOT10/CNOT1/RPL10A/EXOSC2/ATM/EXOSC7/PYM1/HSPA1B/RPL17/TNRC6B/RPS21/RPL29/ZFP36L2/CNO…	158
BP	GO:0019884	antigen processing and presentation of exogenous antigen	118/7221	160/13973	7.62E-09	6.21E-07	ENSG00000168394/ENSG00000176986/ENSG00000161203/ENSG00000106367/ENSG00000264364/ENSG00000106588/ENSG00000129084/ENSG00000118640/ENSG00000117984/ENSG00000108344/ENSG00000066735/ENSG00000079616/ENSG00000204264/ENSG00000157020/ENSG00000185627/ENSG00000065000/ENSG00000082781/ENSG00000231925/ENSG00000166710/ENSG00000075785/ENSG00000077549/ENSG00000051523/ENSG00000075945/ENSG00000196961/ENSG00000100280…	TAP1/SEC24C/AP2M1/AP1S1/DYNLL2/PSMA2/PSMA1/VAMP8/CTSD/PSMD3/KIF26A/KIF22/PSMB8/SEC13/PSMD13/AP3D1/ITGB5/TAPBP/B2M/RAB7A/CAPZB/CYBA/KIFAP3/AP2A1/AP1B1/PSME2/CLTA/DYNC1H1/PSMB7/SPTBN2/HLA-C/AP2S1/RACGAP1/CTSF/DNM2/HLA-DMB/PSMB3/DCTN2/PSMD2/TAP2/CD74/AP2A2/PSMD9/PSMA5/KIF3B/PSME3/DCTN3/PSMD1/PSMB2/PSMC3/HLA-A/DCTN6/ACTR1A/HLA-DRB1/KIF2C/PSMC2/PSMF1/PSMD4/KIF15/DCTN1/PSMD8/IFI30/PSMB10/SEC24B/AP1S2/I…	118
BP	GO:1903320	regulation of protein modification by small protein conjugation or removal	190/7221	278/13973	9.15E-09	7.36E-07	ENSG00000125691/ENSG00000170315/ENSG00000145901/ENSG00000101665/ENSG00000086061/ENSG00000097007/ENSG00000182979/ENSG00000169689/ENSG00000106588/ENSG00000105373/ENSG00000103266/ENSG00000129084/ENSG00000162517/ENSG00000150991/ENSG00000116670/ENSG00000088832/ENSG00000116288/ENSG00000103275/ENSG00000108344/ENSG00000113558/ENSG00000106305/ENSG00000105325/ENSG00000064961/ENSG00000111961/ENSG00000010810…	RPL23/UBB/TNIP1/SMAD7/DNAJA1/ABL1/MTA1/CENPX/PSMA2/NOP53/STUB1/PSMA1/PEF1/UBC/MAD2L2/FKBP1A/PARK7/UBE2I/PSMD3/SKP1/AIMP2/FZR1/HMG20B/SASH1/FYN/CDKN2A/PSMB8/SOX4/PSMD13/PLK1/ARRB1/RELA/ANAPC1/CDK2/PDCD6/KDM1A/SIAH2/CHP1/CAV1/MAD2L1/PRMT3/ANAPC15/PSME2/AXIN1/RAB1A/PSMB7/HSPBP1/UBE2C/NDFIP2/ANAPC16/CDC20/RPS3/PSMB3/PTEN/ANAPC11/GTPBP4/TSPO/CCDC22/FANCI/ANAPC7/VCP/PSMD2/FBXO22/PINK1/VPS28/RNF40/HSPA5…	190
BP	GO:0006413	translational initiation	137/7221	191/13973	1.02E-08	8.06E-07	ENSG00000008988/ENSG00000125691/ENSG00000100664/ENSG00000166441/ENSG00000215301/ENSG00000142534/ENSG00000106682/ENSG00000106263/ENSG00000177954/ENSG00000149806/ENSG00000197756/ENSG00000130811/ENSG00000070756/ENSG00000100129/ENSG00000114867/ENSG00000071082/ENSG00000187840/ENSG00000174444/ENSG00000173812/ENSG00000063046/ENSG00000151465/ENSG00000011304/ENSG00000161960/ENSG00000135930/ENSG00000172531…	RPS20/RPL23/EIF5/RPL27A/DDX3X/RPS11/EIF4H/EIF3B/RPS27/FAU/RPL37A/EIF3G/PABPC1/EIF3L/EIF4G1/RPL31/EIF4EBP1/RPL4/EIF1/EIF4B/CDC123/PTBP1/EIF4A1/EIF4E2/PPP1CA/RPL6/EIF2D/RPSA/EIF6/RPS6KB2/RPS17/RPS29/EIF2AK1/POLR2G/RPL3/EIF2B5/PAIP2/RPS3/RXRA/EIF2S3/NCBP1/LARP1/RPL38/RPS2/RPS9/RPS6KB1/RPS10/RPL10A/EIF2A/DDX1/RPL17/COPS5/RPS21/DHX29/ABCE1/RPL29/EIF4E3/EIF2AK2/RPS27A/RPL41/RPS26/RPL7A/RPL36A/RPL21/TIC…	137
BP	GO:0000086	G2/M transition of mitotic cell cycle	168/7221	242/13973	1.16E-08	9.10E-07	ENSG00000170315/ENSG00000167552/ENSG00000105568/ENSG00000175216/ENSG00000213639/ENSG00000007168/ENSG00000022267/ENSG00000106588/ENSG00000105373/ENSG00000129084/ENSG00000150991/ENSG00000135446/ENSG00000108344/ENSG00000113558/ENSG00000116691/ENSG00000179051/ENSG00000196230/ENSG00000147889/ENSG00000204264/ENSG00000105810/ENSG00000111206/ENSG00000185627/ENSG00000166851/ENSG00000141577/ENSG00000143420…	UBB/TUBA1A/PPP2R1A/CKAP5/PPP1CB/PAFAH1B1/FHL1/PSMA2/NOP53/PSMA1/UBC/CDK4/PSMD3/SKP1/MIIP/RCC2/TUBB/CDKN2A/PSMB8/CDK6/FOXM1/PSMD13/PLK1/CEP131/ENSA/LCMT1/CDK2/FBXL15/PSME2/CDC25B/DYNC1H1/PSMB7/PKMYT1/DNM2/PSMB3/CEP152/DCTN2/USH1C/CCNB2/SIN3A/FANCI/PSMD2/NAE1/CETN2/PSMD9/CDK5RAP3/ATM/PSMA5/PSME3/CDK1/DCTN3/PSMD1/PSMB2/BRCA1/SKP2/PSMC3/WNT10B/ZFYVE19/MUS81/CCNA2/HAUS7/RAD21/CDKN1A/ACTR1A/CCNB1/CALM2…	168
BP	GO:1903362	regulation of cellular protein catabolic process	177/7221	257/13973	1.22E-08	9.37E-07	ENSG00000125691/ENSG00000170315/ENSG00000169242/ENSG00000101665/ENSG00000158941/ENSG00000107404/ENSG00000007944/ENSG00000173473/ENSG00000166233/ENSG00000142208/ENSG00000233276/ENSG00000106588/ENSG00000105373/ENSG00000103266/ENSG00000129084/ENSG00000150991/ENSG00000179262/ENSG00000116288/ENSG00000113712/ENSG00000116750/ENSG00000108344/ENSG00000113558/ENSG00000105325/ENSG00000110651/ENSG00000111667…	RPL23/UBB/EFNA1/SMAD7/CCAR2/DVL1/MYLIP/SMARCC1/ARIH1/AKT1/GPX1/PSMA2/NOP53/STUB1/PSMA1/UBC/RAD23A/PARK7/CSNK1A1/UCHL5/PSMD3/SKP1/FZR1/CD81/USP5/CDKN2A/PSMB8/BAG6/PSMD13/PLK1/GIPC1/DDRGK1/UBQLN4/ANAPC1/XBP1/ATP13A2/CAV1/SUMO1/MAD2L1/PCSK9/ANAPC15/PSME2/AXIN1/PSMB7/HSPBP1/TAF9/UBE2C/ANAPC16/CDC20/BCAP31/UBE2V2/PSMB3/PTEN/ANAPC11/CCDC22/ANAPC7/VCP/PSMD2/FBXO22/PINK1/KEAP1/GNA12/SCO1/RNF40/TRIB1/ARAF…	177
BP	GO:0043624	cellular protein complex disassembly	138/7221	193/13973	1.25E-08	9.49E-07	ENSG00000262814/ENSG00000115306/ENSG00000116221/ENSG00000122140/ENSG00000204568/ENSG00000164062/ENSG00000159111/ENSG00000113048/ENSG00000125901/ENSG00000172757/ENSG00000167862/ENSG00000175756/ENSG00000114686/ENSG00000117632/ENSG00000086504/ENSG00000179271/ENSG00000148187/ENSG00000105364/ENSG00000243927/ENSG00000174547/ENSG00000173113/ENSG00000135972/ENSG00000055950/ENSG00000132676/ENSG00000128626…	MRPL12/SPTBN1/MRPL37/MRPS2/MRPS18B/APEH/MRPL10/MRPS27/MRPS26/CFL1/MRPL58/AURKAIP1/MRPL3/STMN1/MRPL28/GADD45GIP1/MRRF/MRPL4/MRPS6/MRPL11/TRMT112/MRPS9/MRPL43/DAP3/MRPS12/MRPL9/KATNB1/MRPS7/MRPL48/MRPS34/MRPS18A/MRPL17/MRPL52/MRPS30/CAPZB/TWF1/MRPL13/MRPL55/MRPL22/MRPS35/MRPL34/MRPL16/CIB1/GSN/MRPS25/MRPL20/MRPS16/NAPA/SPTBN2/MRPS23/MRPS15/MRPL23/DSTN/MRPL50/MRPL27/MRPS17/MRPL54/TWF2/SPTAN1/MRPL15/…	138
BP	GO:0007006	mitochondrial membrane organization	94/7221	123/13973	1.26E-08	9.49E-07	ENSG00000151729/ENSG00000198668/ENSG00000140983/ENSG00000228253/ENSG00000264364/ENSG00000099624/ENSG00000100216/ENSG00000184831/ENSG00000186010/ENSG00000134308/ENSG00000169100/ENSG00000101412/ENSG00000198899/ENSG00000106554/ENSG00000174917/ENSG00000108179/ENSG00000152234/ENSG00000141510/ENSG00000241837/ENSG00000168610/ENSG00000181284/ENSG00000159399/ENSG00000204922/ENSG00000116688/ENSG00000116459…	SLC25A4/CALM1/RHOT2/MT-ATP8/DYNLL2/ATP5D/TOMM22/APOO/NDUFA13/YWHAQ/SLC25A6/E2F1/MT-ATP6/CHCHD3/C19orf70/PPIF/ATP5A1/TP53/ATP5O/STAT3/TMEM102/HK2/UQCC3/MFN2/ATP5F1/TIMM13/IMMT/GSK3A/PEX5/TAZ/SLC25A5/PINK1/BNIP3L/BNIP3/TIMM10/SAMM50/LETM1/PPP3CC/NOL3/ATPIF1/ACAA2/BID/BAD/ZNF205/RTL10/TIMM50/SLC35F6/BAK1/YWHAB/SLC9A1/TIMM9/MUL1/SNCA/AFG3L2/CNP/THEM4/ATP5J/TIMM22/ATP5C1/CHCHD6/CASP8/ATP5H/OPA1/PMAIP1…	94
BP	GO:0006260	DNA replication	193/7221	284/13973	1.40E-08	1.04E-06	ENSG00000008441/ENSG00000177606/ENSG00000134853/ENSG00000214022/ENSG00000073111/ENSG00000167513/ENSG00000109321/ENSG00000153250/ENSG00000105568/ENSG00000106628/ENSG00000185129/ENSG00000169689/ENSG00000137309/ENSG00000196365/ENSG00000017427/ENSG00000147862/ENSG00000112118/ENSG00000111602/ENSG00000168496/ENSG00000167325/ENSG00000149136/ENSG00000148337/ENSG00000132383/ENSG00000135829/ENSG00000175643…	NFIX/JUN/PDGFRA/REPIN1/MCM2/CDT1/AREG/RBMS1/PPP2R1A/POLD2/PURA/CENPX/HMGA1/LONP1/IGF1/NFIB/MCM3/TIMELESS/FEN1/RRM1/SSRP1/CIZ1/RPA1/DHX9/RMI2/STOML2/CDC42/MCM7/RFC2/KAT5/CHTF8/PTMS/RBM14/NFIC/TONSL/EHMT2/PCLAF/GRWD1/PCNA/HRAS/RNASEH1/DTD1/GINS2/E4F1/SET/RNASEH2A/CDK2/WAPL/PARP1/SLBP/CST3/DNAJA3/SSBP1/CHAF1B/POLD1/CHAF1A/ATF1/RFC4/MCM6/RPA3/RFC5/CDK2AP1/POLA2/RHNO1/GTPBP4/SIN3A/RTFDC1/DUT/EXO1/TOP1…	193
BP	GO:0006120	mitochondrial electron transport, NADH to ubiquinone	46/7221	52/13973	1.84E-08	1.35E-06	ENSG00000198886/ENSG00000198888/ENSG00000167792/ENSG00000088682/ENSG00000116288/ENSG00000165264/ENSG00000212907/ENSG00000091140/ENSG00000186010/ENSG00000115286/ENSG00000174886/ENSG00000136521/ENSG00000110717/ENSG00000130414/ENSG00000140990/ENSG00000128609/ENSG00000119421/ENSG00000158828/ENSG00000178127/ENSG00000119013/ENSG00000151366/ENSG00000099795/ENSG00000147123/ENSG00000184752/ENSG00000213619…	MT-ND4/MT-ND1/NDUFV1/COQ9/PARK7/NDUFB6/MT-ND4L/DLD/NDUFA13/NDUFS7/NDUFA11/NDUFB5/NDUFS8/NDUFA10/NDUFB10/NDUFA5/NDUFA8/PINK1/NDUFV2/NDUFB3/NDUFC2/NDUFB7/NDUFB11/NDUFA12/NDUFS3/NDUFS2/NDUFS5/NDUFA9/NDUFB8/NDUFB9/SNCA/MT-ND3/NDUFV3/NDUFS6/NDUFB2/NDUFA2/NDUFA4/NDUFB4/MT-ND6/NDUFA7/MT-ND5/DNAJC15/NDUFAB1/NDUFC1/NDUFAF1/NDUFB1	46
BP	GO:0045930	negative regulation of mitotic cell cycle	189/7221	278/13973	1.88E-08	1.36E-06	ENSG00000035862/ENSG00000170315/ENSG00000185650/ENSG00000167513/ENSG00000097007/ENSG00000143294/ENSG00000022267/ENSG00000106588/ENSG00000105373/ENSG00000129084/ENSG00000175756/ENSG00000150991/ENSG00000116670/ENSG00000179271/ENSG00000108344/ENSG00000113558/ENSG00000116691/ENSG00000127616/ENSG00000101412/ENSG00000126457/ENSG00000078098/ENSG00000073536/ENSG00000204264/ENSG00000139579/ENSG00000143624…	TIMP2/UBB/ZFP36L1/CDT1/ABL1/PRCC/FHL1/PSMA2/NOP53/PSMA1/AURKAIP1/UBC/MAD2L2/GADD45GIP1/PSMD3/SKP1/MIIP/SMARCA4/E2F1/PRMT1/FAP/NLE1/PSMB8/NABP2/INTS3/PIDD1/PCNA/SOX4/PSMD13/PLK1/HRAS/ZWILCH/ZWINT/E4F1/TPRA1/LCMT1/CDK2/TP53/GADD45A/PSMG2/CNOT11/MUC1/SCRIB/CTDSP2/MAD2L1/NME6/BRINP3/ANAPC15/PSME2/PSMB7/CNOT9/CARM1/E2F4/CNOT4/RPS27L/PSMB3/PTEN/PTTG1/FANCI/PSMD2/NAE1/CNOT10/CNOT1/TRIAP1/BUB3/PSMD9/CDK5…	189
BP	GO:0090150	establishment of protein localization to membrane	241/7221	366/13973	1.95E-08	1.39E-06	ENSG00000008988/ENSG00000125691/ENSG00000008952/ENSG00000198668/ENSG00000166441/ENSG00000115306/ENSG00000142534/ENSG00000145675/ENSG00000088992/ENSG00000177954/ENSG00000149806/ENSG00000264364/ENSG00000142208/ENSG00000184363/ENSG00000197756/ENSG00000109113/ENSG00000143742/ENSG00000100216/ENSG00000168824/ENSG00000071082/ENSG00000058262/ENSG00000186010/ENSG00000168958/ENSG00000134308/ENSG00000121680…	RPS20/RPL23/SEC62/CALM1/RPL27A/SPTBN1/RPS11/PIK3R1/TESC/RPS27/FAU/DYNLL2/AKT1/PKP3/RPL37A/RAB34/SRP9/TOMM22/HGNC:18790/RPL31/SEC61A1/NDUFA13/MFF/YWHAQ/PEX16/FYN/E2F1/RPL4/BAG6/RAB13/JUP/UBL4A/RPL6/PACS1/TNFRSF1A/LYPLA1/TP53/RPSA/KRT18/CIB1/FIS1/CHP1/GOLPH3/SCRIB/IFT20/SNAP47/RPS17/RHOQ/OXA1L/BSG/TIMM13/RANGRF/RPS29/PEX5/RPL3/VAMP2/SRP68/NUP155/STOM/RPS3/RHOG/GAS6/TMED2/RPL38/RPS2/SSR2/RPS9/TCAF1/…	241
BP	GO:1903050	regulation of proteolysis involved in cellular protein catabolic process	161/7221	232/13973	2.43E-08	1.71E-06	ENSG00000125691/ENSG00000170315/ENSG00000169242/ENSG00000101665/ENSG00000158941/ENSG00000107404/ENSG00000173473/ENSG00000166233/ENSG00000142208/ENSG00000233276/ENSG00000106588/ENSG00000105373/ENSG00000103266/ENSG00000129084/ENSG00000150991/ENSG00000179262/ENSG00000116288/ENSG00000113712/ENSG00000116750/ENSG00000108344/ENSG00000113558/ENSG00000105325/ENSG00000111667/ENSG00000147889/ENSG00000204264…	RPL23/UBB/EFNA1/SMAD7/CCAR2/DVL1/SMARCC1/ARIH1/AKT1/GPX1/PSMA2/NOP53/STUB1/PSMA1/UBC/RAD23A/PARK7/CSNK1A1/UCHL5/PSMD3/SKP1/FZR1/USP5/CDKN2A/PSMB8/BAG6/PSMD13/PLK1/GIPC1/DDRGK1/UBQLN4/ANAPC1/XBP1/CAV1/SUMO1/MAD2L1/ANAPC15/PSME2/AXIN1/PSMB7/HSPBP1/TAF9/UBE2C/ANAPC16/CDC20/BCAP31/UBE2V2/PSMB3/PTEN/ANAPC11/CCDC22/ANAPC7/VCP/PSMD2/FBXO22/PINK1/KEAP1/GNA12/SCO1/RNF40/TRIB1/ARAF/DDA1/BUB3/PSMD9/PSMA5/AN…	161
BP	GO:0071166	ribonucleoprotein complex localization	94/7221	124/13973	2.58E-08	1.79E-06	ENSG00000132182/ENSG00000205937/ENSG00000030066/ENSG00000105618/ENSG00000091542/ENSG00000132341/ENSG00000142684/ENSG00000105373/ENSG00000151461/ENSG00000123136/ENSG00000155561/ENSG00000160917/ENSG00000069248/ENSG00000136450/ENSG00000265241/ENSG00000101146/ENSG00000108349/ENSG00000125450/ENSG00000131652/ENSG00000095319/ENSG00000184575/ENSG00000125755/ENSG00000163634/ENSG00000168028/ENSG00000242372…	NUP210/RNPS1/NUP160/PRPF31/ALKBH5/RAN/ZNF593/NOP53/UPF2/DDX39A/NUP205/CPSF4/NUP133/SRSF1/RBM8A/RAE1/CASC3/NUP85/THOC6/NUP188/XPOT/SYMPK/THOC7/RPSA/EIF6/SLBP/EIF4A3/NDC1/NXT1/NUP155/SRRM1/NCBP1/NUP93/XPO1/THOC5/CPSF1/ABCE1/AAAS/NUP62/BUD13/DDX19B/THOC3/SMG5/NMD3/NOL6/SRSF9/NUP37/EIF4E/NUP62CL/MAGOH/CHTOP/GLE1/SRSF3/EIF5A/POLR2D/NPM1/NUPL2/RRS1/SRSF4/AKAP8L/MAGOHB/SEM1/IWS1/RIOK2/TGS1/DHX38/DDX39B/…	94
BP	GO:0015931	nucleobase-containing compound transport	153/7221	219/13973	2.67E-08	1.84E-06	ENSG00000151729/ENSG00000185650/ENSG00000132182/ENSG00000185122/ENSG00000112759/ENSG00000170144/ENSG00000205937/ENSG00000030066/ENSG00000175216/ENSG00000091542/ENSG00000132341/ENSG00000142684/ENSG00000105373/ENSG00000151461/ENSG00000112531/ENSG00000123136/ENSG00000155561/ENSG00000160917/ENSG00000069248/ENSG00000124571/ENSG00000169100/ENSG00000136450/ENSG00000265241/ENSG00000157020/ENSG00000101146…	SLC25A4/ZFP36L1/NUP210/HSF1/SLC29A1/HNRNPA3/RNPS1/NUP160/CKAP5/ALKBH5/RAN/ZNF593/NOP53/UPF2/QKI/DDX39A/NUP205/CPSF4/NUP133/XPO5/SLC25A6/SRSF1/RBM8A/SEC13/RAE1/CASC3/NUP85/SLC35B2/THOC6/NUP188/XPOT/HNRNPA1/LRPPRC/SLC35C2/SYMPK/THOC7/GJA1/RPSA/EIF6/SLBP/SLC29A2/EIF4A3/NDC1/NXT1/NUP155/RANBP1/SRRM1/NCBP1/KHSRP/NUP93/XPO1/SLC25A5/MVP/G3BP2/SLC35C1/AHCTF1/THOC5/SNUPN/CPSF1/ABCE1/XPO7/AAAS/NUP62/BUD13/…	153
BP	GO:0010389	regulation of G2/M transition of mitotic cell cycle	134/7221	188/13973	2.79E-08	1.88E-06	ENSG00000170315/ENSG00000167552/ENSG00000105568/ENSG00000175216/ENSG00000007168/ENSG00000022267/ENSG00000106588/ENSG00000105373/ENSG00000129084/ENSG00000150991/ENSG00000135446/ENSG00000108344/ENSG00000113558/ENSG00000116691/ENSG00000179051/ENSG00000196230/ENSG00000147889/ENSG00000204264/ENSG00000105810/ENSG00000185627/ENSG00000166851/ENSG00000141577/ENSG00000123374/ENSG00000100911/ENSG00000197102…	UBB/TUBA1A/PPP2R1A/CKAP5/PAFAH1B1/FHL1/PSMA2/NOP53/PSMA1/UBC/CDK4/PSMD3/SKP1/MIIP/RCC2/TUBB/CDKN2A/PSMB8/CDK6/PSMD13/PLK1/CEP131/CDK2/PSME2/DYNC1H1/PSMB7/PSMB3/CEP152/DCTN2/SIN3A/FANCI/PSMD2/NAE1/CETN2/PSMD9/CDK5RAP3/ATM/PSMA5/PSME3/CDK1/DCTN3/PSMD1/PSMB2/BRCA1/PSMC3/WNT10B/ZFYVE19/MUS81/CCNA2/HAUS7/RAD21/ACTR1A/CCNB1/RPS27A/SSNA1/PSMC2/VPS4A/CDK5RAP2/PSMF1/PSMD4/TICRR/DCTN1/PSMD8/TUBG1/AKAP9/CDC…	134
BP	GO:0019058	viral life cycle	280/7221	434/13973	2.80E-08	1.88E-06	ENSG00000008988/ENSG00000125691/ENSG00000177606/ENSG00000108654/ENSG00000170315/ENSG00000166441/ENSG00000132182/ENSG00000130726/ENSG00000099139/ENSG00000145901/ENSG00000130303/ENSG00000215301/ENSG00000142534/ENSG00000175334/ENSG00000188986/ENSG00000106263/ENSG00000099817/ENSG00000030066/ENSG00000177954/ENSG00000149806/ENSG00000167986/ENSG00000132341/ENSG00000197635/ENSG00000197756/ENSG00000057149…	RPS20/RPL23/JUN/DDX5/UBB/RPL27A/NUP210/TRIM28/PCSK5/TNIP1/BST2/DDX3X/RPS11/BANF1/NELFB/EIF3B/POLR2E/NUP160/RPS27/FAU/DDB1/RAN/DPP4/RPL37A/SERPINB3/EIF3G/PABPC1/EIF3L/UBC/ADAR/POLR2H/RAD23A/VAMP8/DHX9/CDC42/PPIE/SMARCA4/RPL31/NUP205/CD81/NUP133/PPIH/RPL4/PTBP1/TARBP2/RAE1/NUP85/THOC6/NUP188/ITGB5/RAB7A/RPL6/CHMP1A/EIF2D/THOC7/NCAM1/RPSA/GSN/CAV1/SNF8/USF2/LAMTOR5/ILF3/EFNB2/HYAL2/RPS17/RAB1A/RPS29…	280
BP	GO:1902749	regulation of cell cycle G2/M phase transition	140/7221	198/13973	3.13E-08	2.08E-06	ENSG00000170315/ENSG00000167552/ENSG00000105568/ENSG00000175216/ENSG00000007168/ENSG00000022267/ENSG00000106588/ENSG00000105373/ENSG00000129084/ENSG00000150991/ENSG00000135446/ENSG00000108344/ENSG00000113558/ENSG00000116691/ENSG00000179051/ENSG00000196230/ENSG00000147889/ENSG00000204264/ENSG00000105810/ENSG00000185627/ENSG00000166851/ENSG00000141577/ENSG00000123374/ENSG00000141510/ENSG00000100911…	UBB/TUBA1A/PPP2R1A/CKAP5/PAFAH1B1/FHL1/PSMA2/NOP53/PSMA1/UBC/CDK4/PSMD3/SKP1/MIIP/RCC2/TUBB/CDKN2A/PSMB8/CDK6/PSMD13/PLK1/CEP131/CDK2/TP53/PSME2/CDC25B/DYNC1H1/PSMB7/PSMB3/CEP152/DCTN2/SIN3A/FANCI/PSMD2/NAE1/CETN2/H2AFY/PSMD9/CDK5RAP3/ATM/PSMA5/PSME3/CDK1/DCTN3/PSMD1/PSMB2/BRCA1/PSMC3/WNT10B/ZFYVE19/MUS81/CCNA2/HAUS7/RAD21/ACTR1A/CCNB1/RPS27A/SSNA1/PSMC2/VPS4A/CDK5RAP2/PSMF1/PSMD4/TICRR/DCTN1/PSM…	140
BP	GO:1903052	positive regulation of proteolysis involved in cellular protein catabolic process	122/7221	169/13973	3.53E-08	2.32E-06	ENSG00000170315/ENSG00000101665/ENSG00000107404/ENSG00000166233/ENSG00000142208/ENSG00000106588/ENSG00000105373/ENSG00000103266/ENSG00000129084/ENSG00000150991/ENSG00000179262/ENSG00000113712/ENSG00000108344/ENSG00000113558/ENSG00000105325/ENSG00000111667/ENSG00000204264/ENSG00000185627/ENSG00000166851/ENSG00000198171/ENSG00000153107/ENSG00000100219/ENSG00000105974/ENSG00000116030/ENSG00000164109…	UBB/SMAD7/DVL1/ARIH1/AKT1/PSMA2/NOP53/STUB1/PSMA1/UBC/RAD23A/CSNK1A1/PSMD3/SKP1/FZR1/USP5/PSMB8/PSMD13/PLK1/DDRGK1/ANAPC1/XBP1/CAV1/SUMO1/MAD2L1/ANAPC15/PSME2/AXIN1/PSMB7/HSPBP1/UBE2C/ANAPC16/CDC20/BCAP31/UBE2V2/PSMB3/PTEN/ANAPC11/CCDC22/ANAPC7/VCP/PSMD2/FBXO22/KEAP1/RNF40/TRIB1/BUB3/PSMD9/PSMA5/ANAPC5/ATPIF1/PSME3/CDK1/PSMD1/PSMB2/NKD2/PSMC3/RNF114/CCNB1/SMURF1/UBQLN1/RPS27A/RFWD2/PSMC2/CDC16/PS…	122
BP	GO:0000209	protein polyubiquitination	191/7221	283/13973	3.74E-08	2.42E-06	ENSG00000159069/ENSG00000170315/ENSG00000127191/ENSG00000109332/ENSG00000070423/ENSG00000172009/ENSG00000119048/ENSG00000007944/ENSG00000166233/ENSG00000168159/ENSG00000106588/ENSG00000036257/ENSG00000103266/ENSG00000129084/ENSG00000150991/ENSG00000108344/ENSG00000113558/ENSG00000179526/ENSG00000105325/ENSG00000111961/ENSG00000204308/ENSG00000147889/ENSG00000204264/ENSG00000185627/ENSG00000103429…	FBXW5/UBB/TRAF2/UBE2D3/RNF126/THOP1/UBE2B/MYLIP/ARIH1/RNF187/PSMA2/CUL3/STUB1/PSMA1/UBC/PSMD3/SKP1/SHARPIN/FZR1/SASH1/RNF5/CDKN2A/PSMB8/PSMD13/BFAR/ANAPC1/TRIM56/RNF26/SIAH2/FBXL15/UNKL/PSME2/FBXW9/PSMB7/FBXO11/RNF167/UBE2G2/AMFR/UBE2J2/UBE2C/UBE2V2/PSMB3/UBE2O/ANAPC11/ANAPC7/PSMD2/FBXO22/DTX3L/RNF40/PELI1/FBXO21/KLHL42/PSMD9/FBXL19/FBXL16/PRPF19/PSMA5/SIAH1/ANAPC5/PSME3/PSMD1/MARCH6/PSMB2/BRCA1/…	191
BP	GO:0010257	NADH dehydrogenase complex assembly	54/7221	64/13973	4.02E-08	2.52E-06	ENSG00000198886/ENSG00000198888/ENSG00000167792/ENSG00000106603/ENSG00000130159/ENSG00000165264/ENSG00000186010/ENSG00000113845/ENSG00000177646/ENSG00000115286/ENSG00000178057/ENSG00000174886/ENSG00000136521/ENSG00000110717/ENSG00000155463/ENSG00000171204/ENSG00000130414/ENSG00000140990/ENSG00000110074/ENSG00000128609/ENSG00000119421/ENSG00000102125/ENSG00000178127/ENSG00000156170/ENSG00000119013…	MT-ND4/MT-ND1/NDUFV1/COA1/ECSIT/NDUFB6/NDUFA13/TIMMDC1/ACAD9/NDUFS7/NDUFAF3/NDUFA11/NDUFB5/NDUFS8/OXA1L/TMEM126B/NDUFA10/NDUFB10/FOXRED1/NDUFA5/NDUFA8/TAZ/NDUFV2/NDUFAF6/NDUFB3/NDUFAF8/NDUFC2/NDUFB7/NDUFB11/NDUFA12/NDUFS3/NDUFS2/NDUFS5/NDUFA9/DMAC1/NDUFAF7/NDUFB8/NDUFB9/MT-ND3/NDUFV3/NDUFS6/NDUFB2/NDUFA2/DMAC2/NDUFB4/MT-ND6/NUBPL/NDUFA7/MT-ND5/NDUFAB1/NDUFC1/NDUFAF4/NDUFAF1/NDUFB1	54
BP	GO:0032981	mitochondrial respiratory chain complex I assembly	54/7221	64/13973	4.02E-08	2.52E-06	ENSG00000198886/ENSG00000198888/ENSG00000167792/ENSG00000106603/ENSG00000130159/ENSG00000165264/ENSG00000186010/ENSG00000113845/ENSG00000177646/ENSG00000115286/ENSG00000178057/ENSG00000174886/ENSG00000136521/ENSG00000110717/ENSG00000155463/ENSG00000171204/ENSG00000130414/ENSG00000140990/ENSG00000110074/ENSG00000128609/ENSG00000119421/ENSG00000102125/ENSG00000178127/ENSG00000156170/ENSG00000119013…	MT-ND4/MT-ND1/NDUFV1/COA1/ECSIT/NDUFB6/NDUFA13/TIMMDC1/ACAD9/NDUFS7/NDUFAF3/NDUFA11/NDUFB5/NDUFS8/OXA1L/TMEM126B/NDUFA10/NDUFB10/FOXRED1/NDUFA5/NDUFA8/TAZ/NDUFV2/NDUFAF6/NDUFB3/NDUFAF8/NDUFC2/NDUFB7/NDUFB11/NDUFA12/NDUFS3/NDUFS2/NDUFS5/NDUFA9/DMAC1/NDUFAF7/NDUFB8/NDUFB9/MT-ND3/NDUFV3/NDUFS6/NDUFB2/NDUFA2/DMAC2/NDUFB4/MT-ND6/NUBPL/NDUFA7/MT-ND5/NDUFAB1/NDUFC1/NDUFAF4/NDUFAF1/NDUFB1	54
BP	GO:0097031	mitochondrial respiratory chain complex I biogenesis	54/7221	64/13973	4.02E-08	2.52E-06	ENSG00000198886/ENSG00000198888/ENSG00000167792/ENSG00000106603/ENSG00000130159/ENSG00000165264/ENSG00000186010/ENSG00000113845/ENSG00000177646/ENSG00000115286/ENSG00000178057/ENSG00000174886/ENSG00000136521/ENSG00000110717/ENSG00000155463/ENSG00000171204/ENSG00000130414/ENSG00000140990/ENSG00000110074/ENSG00000128609/ENSG00000119421/ENSG00000102125/ENSG00000178127/ENSG00000156170/ENSG00000119013…	MT-ND4/MT-ND1/NDUFV1/COA1/ECSIT/NDUFB6/NDUFA13/TIMMDC1/ACAD9/NDUFS7/NDUFAF3/NDUFA11/NDUFB5/NDUFS8/OXA1L/TMEM126B/NDUFA10/NDUFB10/FOXRED1/NDUFA5/NDUFA8/TAZ/NDUFV2/NDUFAF6/NDUFB3/NDUFAF8/NDUFC2/NDUFB7/NDUFB11/NDUFA12/NDUFS3/NDUFS2/NDUFS5/NDUFA9/DMAC1/NDUFAF7/NDUFB8/NDUFB9/MT-ND3/NDUFV3/NDUFS6/NDUFB2/NDUFA2/DMAC2/NDUFB4/MT-ND6/NUBPL/NDUFA7/MT-ND5/NDUFAB1/NDUFC1/NDUFAF4/NDUFAF1/NDUFB1	54
BP	GO:0006405	RNA export from nucleus	98/7221	131/13973	4.21E-08	2.61E-06	ENSG00000132182/ENSG00000205937/ENSG00000030066/ENSG00000091542/ENSG00000132341/ENSG00000142684/ENSG00000105373/ENSG00000151461/ENSG00000123136/ENSG00000155561/ENSG00000160917/ENSG00000069248/ENSG00000124571/ENSG00000136450/ENSG00000265241/ENSG00000101146/ENSG00000108349/ENSG00000125450/ENSG00000131652/ENSG00000095319/ENSG00000184575/ENSG00000135486/ENSG00000125755/ENSG00000163634/ENSG00000168028…	NUP210/RNPS1/NUP160/ALKBH5/RAN/ZNF593/NOP53/UPF2/DDX39A/NUP205/CPSF4/NUP133/XPO5/SRSF1/RBM8A/RAE1/CASC3/NUP85/THOC6/NUP188/XPOT/HNRNPA1/SYMPK/THOC7/RPSA/EIF6/SLBP/EIF4A3/NDC1/NXT1/NUP155/RANBP1/SRRM1/NCBP1/NUP93/XPO1/THOC5/CPSF1/ABCE1/AAAS/NUP62/BUD13/DDX19B/THOC3/SMG5/NMD3/NOL6/SRSF9/NUP37/EIF4E/NUP62CL/MAGOH/CHTOP/GLE1/SRSF3/PHAX/EIF5A/POLR2D/NPM1/NUPL2/RRS1/SRSF4/AKAP8L/MAGOHB/SEM1/IWS1/RIOK2/…	98
BP	GO:0007062	sister chromatid cohesion	96/7221	128/13973	4.65E-08	2.85E-06	ENSG00000105568/ENSG00000030066/ENSG00000175216/ENSG00000007168/ENSG00000177954/ENSG00000264364/ENSG00000168496/ENSG00000215021/ENSG00000143442/ENSG00000179051/ENSG00000079616/ENSG00000069248/ENSG00000168802/ENSG00000153044/ENSG00000157020/ENSG00000125450/ENSG00000166851/ENSG00000174442/ENSG00000122952/ENSG00000062650/ENSG00000164109/ENSG00000160551/ENSG00000197102/ENSG00000160783/ENSG00000117399…	PPP2R1A/NUP160/CKAP5/PAFAH1B1/RPS27/DYNLL2/FEN1/PHB2/POGZ/RCC2/KIF22/NUP133/CHTF8/CENPH/SEC13/NUP85/PLK1/ZWILCH/ZWINT/WAPL/MAD2L1/TAOK1/DYNC1H1/PMF1/CDC20/BIRC5/PPP1CC/XPO1/CTCF/AHCTF1/BUB3/H2AFY/CENPA/NDEL1/CENPM/RAD21/CENPT/KIF2C/MCMBP/ESPL1/CENPN/CENPS/MAD1L1/CENPU/NUP37/CLASP2/SMC3/RB1/NUDC/RANGAP1/NSMCE2/MRE11/CENPF/SFPQ/CDCA5/HDAC8/DSCC1/CLASP1/BUB1/ZW10/CENPO/DYNLL1/CDCA8/NAA50/CENPE/DSN1/…	96
BP	GO:0071426	ribonucleoprotein complex export from nucleus	92/7221	122/13973	5.64E-08	3.40E-06	ENSG00000132182/ENSG00000205937/ENSG00000030066/ENSG00000091542/ENSG00000132341/ENSG00000142684/ENSG00000105373/ENSG00000151461/ENSG00000123136/ENSG00000155561/ENSG00000160917/ENSG00000069248/ENSG00000136450/ENSG00000265241/ENSG00000101146/ENSG00000108349/ENSG00000125450/ENSG00000131652/ENSG00000095319/ENSG00000184575/ENSG00000125755/ENSG00000163634/ENSG00000168028/ENSG00000242372/ENSG00000163950…	NUP210/RNPS1/NUP160/ALKBH5/RAN/ZNF593/NOP53/UPF2/DDX39A/NUP205/CPSF4/NUP133/SRSF1/RBM8A/RAE1/CASC3/NUP85/THOC6/NUP188/XPOT/SYMPK/THOC7/RPSA/EIF6/SLBP/EIF4A3/NDC1/NXT1/NUP155/SRRM1/NCBP1/NUP93/XPO1/THOC5/CPSF1/ABCE1/AAAS/NUP62/BUD13/DDX19B/THOC3/SMG5/NMD3/NOL6/SRSF9/NUP37/EIF4E/NUP62CL/MAGOH/CHTOP/GLE1/SRSF3/EIF5A/POLR2D/NPM1/NUPL2/RRS1/SRSF4/AKAP8L/MAGOHB/SEM1/IWS1/RIOK2/DHX38/DDX39B/PABPN1/POLDI…	92
BP	GO:2001020	regulation of response to DNA damage stimulus	119/7221	165/13973	5.66E-08	3.40E-06	ENSG00000136997/ENSG00000108654/ENSG00000145423/ENSG00000130726/ENSG00000185122/ENSG00000158941/ENSG00000097007/ENSG00000111602/ENSG00000149923/ENSG00000135829/ENSG00000132646/ENSG00000111206/ENSG00000165119/ENSG00000143499/ENSG00000105393/ENSG00000004487/ENSG00000185499/ENSG00000136603/ENSG00000139842/ENSG00000124802/ENSG00000273841/ENSG00000169189/ENSG00000158161/ENSG00000169139/ENSG00000149273…	MYC/DDX5/SFRP2/TRIM28/HSF1/CCAR2/ABL1/TIMELESS/PPP4C/DHX9/PCNA/FOXM1/HNRNPK/SMYD2/BABAM1/KDM1A/MUC1/SKIL/CUL4A/EEF1E1/TAF9/NSMCE1/EYA3/UBE2V2/RPS3/NSD2/TWIST1/ERCC1/TMEM161A/CD74/TRIAP1/ATM/THOC5/BID/BABAM2/BRCA1/RPA2/MIF/XRCC1/CBX8/TP53BP1/BCL2L12/PARPBP/UBE2V1/MGMT/PAXIP1/RAD51/NSMCE4A/SIRT6/FBXO4/PTTG1IP/BRCC3/CHEK2/HELB/TIGAR/IER3/PGAP2/OTUB1/RNASEH2B/SNAI1/UBE2N/SPIDR/NPM1/RINT1/PRKCD/TRIM32…	119
BP	GO:1901991	negative regulation of mitotic cell cycle phase transition	144/7221	206/13973	6.43E-08	3.82E-06	ENSG00000170315/ENSG00000185650/ENSG00000167513/ENSG00000022267/ENSG00000106588/ENSG00000105373/ENSG00000129084/ENSG00000150991/ENSG00000116670/ENSG00000108344/ENSG00000113558/ENSG00000116691/ENSG00000127616/ENSG00000101412/ENSG00000126457/ENSG00000204264/ENSG00000177595/ENSG00000132646/ENSG00000124766/ENSG00000185627/ENSG00000166851/ENSG00000163870/ENSG00000205629/ENSG00000123374/ENSG00000141510…	UBB/ZFP36L1/CDT1/FHL1/PSMA2/NOP53/PSMA1/UBC/MAD2L2/PSMD3/SKP1/MIIP/SMARCA4/E2F1/PRMT1/PSMB8/PIDD1/PCNA/SOX4/PSMD13/PLK1/TPRA1/LCMT1/CDK2/TP53/GADD45A/PSMG2/CNOT11/MUC1/CTDSP2/MAD2L1/ANAPC15/PSME2/PSMB7/CNOT9/CARM1/E2F4/CNOT4/RPS27L/PSMB3/PTEN/FANCI/PSMD2/NAE1/CNOT10/CNOT1/TRIAP1/BUB3/PSMD9/CDK5RAP3/ATM/PSMA5/PRMT2/PSME3/CDK1/PSMD1/PSMB2/BRCA1/RPA2/PSMC3/ZFYVE19/MUS81/ZFP36L2/RAD21/CDKN1A/RBL2/CNO…	144
BP	GO:0034655	nucleobase-containing compound catabolic process	239/7221	366/13973	6.53E-08	3.84E-06	ENSG00000008988/ENSG00000125691/ENSG00000108654/ENSG00000185650/ENSG00000166441/ENSG00000185122/ENSG00000142534/ENSG00000105568/ENSG00000101444/ENSG00000197157/ENSG00000090621/ENSG00000179958/ENSG00000205937/ENSG00000204392/ENSG00000177954/ENSG00000149806/ENSG00000168496/ENSG00000184363/ENSG00000233276/ENSG00000065057/ENSG00000151461/ENSG00000197756/ENSG00000070756/ENSG00000178896/ENSG00000114867…	RPS20/RPL23/DDX5/ZFP36L1/RPL27A/HSF1/RPS11/PPP2R1A/AHCY/SND1/PABPC4/DCTPP1/RNPS1/LSM2/RPS27/FAU/FEN1/PKP3/GPX1/NTHL1/UPF2/RPL37A/PABPC1/EXOSC4/EIF4G1/RNH1/NT5C/RPL31/H1F0/RPL4/EIF4B/DCPS/LSM4/CDKN2A/DROSHA/UNG/RBM8A/CASC3/EIF4A1/RNASEH1/LRPPRC/NUDT3/RPL6/NT5C3B/RNASEH2A/HPRT1/LSM5/RPSA/ITPA/CNOT11/DNPH1/DIS3L/EXOSC1/RPS17/HINT1/GSK3A/LSM3/PELO/CNOT9/RPS29/PPP1R8/POLR2G/SMUG1/RPL3/EIF4A3/KPNB1/EXO…	239
BP	GO:0031145	anaphase-promoting complex-dependent catabolic process	63/7221	78/13973	8.52E-08	4.96E-06	ENSG00000170315/ENSG00000106588/ENSG00000036257/ENSG00000129084/ENSG00000150991/ENSG00000108344/ENSG00000105325/ENSG00000204264/ENSG00000185627/ENSG00000166851/ENSG00000153107/ENSG00000164109/ENSG00000110200/ENSG00000100911/ENSG00000136930/ENSG00000175063/ENSG00000166295/ENSG00000117399/ENSG00000277791/ENSG00000141552/ENSG00000164611/ENSG00000196510/ENSG00000175166/ENSG00000154473/ENSG00000110801…	UBB/PSMA2/CUL3/PSMA1/UBC/PSMD3/FZR1/PSMB8/PSMD13/PLK1/ANAPC1/MAD2L1/ANAPC15/PSME2/PSMB7/UBE2C/ANAPC16/CDC20/PSMB3/ANAPC11/PTTG1/ANAPC7/PSMD2/BUB3/PSMD9/PSMA5/ANAPC5/PSME3/CDK1/PSMD1/PSMB2/SKP2/PSMC3/CCNB1/RPS27A/UBE2S/PSMC2/CDC16/PSMF1/PSMD4/PSMD8/PSMB10/FBXO31/PSME1/UBE2E1/SEM1/PSMB9/PSMC1/PSMC5/PSMD11/ANAPC2/BUB1B/CDC26/PSMD12/CDC23/AURKA/AURKB/ANAPC4/PSMC4/PSMD14/PSMB1/PSMA6/PSMB5	63
BP	GO:0006418	tRNA aminoacylation for protein translation	43/7221	49/13973	9.33E-08	5.38E-06	ENSG00000204394/ENSG00000172053/ENSG00000179115/ENSG00000065427/ENSG00000116120/ENSG00000106305/ENSG00000090861/ENSG00000196305/ENSG00000180817/ENSG00000138777/ENSG00000113407/ENSG00000134905/ENSG00000124802/ENSG00000134684/ENSG00000143374/ENSG00000113643/ENSG00000103356/ENSG00000112855/ENSG00000116874/ENSG00000137513/ENSG00000160799/ENSG00000115866/ENSG00000011376/ENSG00000134440/ENSG00000145982…	VARS/QARS/FARSA/KARS/FARSB/AIMP2/AARS/IARS/PPA1/PPA2/TARS/CARS2/EEF1E1/YARS/TARS2/RARS/EARS2/HARS2/WARS2/NARS2/CCDC12/DARS/LARS2/NARS/FARS2/DALRD3/HARS/VARS2/DARS2/AARSD1/SARS2/CARS/TARSL2/LARS/YARS2/EPRS/GARS/AARS2/SARS/MARS/FDXACB1/PARS2/RARS2	43
BP	GO:0010821	regulation of mitochondrion organization	147/7221	212/13973	1.06E-07	6.06E-06	ENSG00000203485/ENSG00000109332/ENSG00000142230/ENSG00000196365/ENSG00000017427/ENSG00000264364/ENSG00000142208/ENSG00000233276/ENSG00000227057/ENSG00000116288/ENSG00000165283/ENSG00000072310/ENSG00000169230/ENSG00000161011/ENSG00000108773/ENSG00000168958/ENSG00000134308/ENSG00000101412/ENSG00000100644/ENSG00000175792/ENSG00000108828/ENSG00000085733/ENSG00000132846/ENSG00000108179/ENSG00000141510…	INF2/UBE2D3/SAE1/LONP1/IGF1/DYNLL2/AKT1/GPX1/WDR46/PARK7/STOML2/SREBF1/PRELID1/SQSTM1/KAT2A/MFF/YWHAQ/E2F1/HIF1A/RUVBL1/VAT1/CTTN/ZBED3/PPIF/TP53/ATP13A2/ATG13/TMEM102/FIS1/HAX1/GOLPH3/HK2/MYO19/MFN2/TSC2/CDC37/GSK3A/PSMB7/BIK/UBE2J2/TNFSF10/VDAC1/TSPO/UGCG/WBP11/SLC25A5/PINK1/ZBTB17/BNIP3L/BNIP3/TRIAP1/PPP3CC/NRG1/NOL3/WDR35/PEMT/ATPIF1/CAMKK2/FAM162A/FXN/ACAA2/HTRA2/BID/BAD/ZNF205/STARD7/SREBF2…	147
BP	GO:0051186	cofactor metabolic process	255/7221	395/13973	1.07E-07	6.07E-06	ENSG00000013306/ENSG00000132182/ENSG00000085662/ENSG00000169710/ENSG00000168209/ENSG00000067225/ENSG00000101444/ENSG00000152556/ENSG00000163050/ENSG00000030066/ENSG00000111716/ENSG00000100714/ENSG00000017427/ENSG00000177156/ENSG00000149925/ENSG00000111640/ENSG00000160688/ENSG00000181929/ENSG00000159131/ENSG00000163931/ENSG00000135002/ENSG00000088682/ENSG00000123505/ENSG00000146701/ENSG00000171314…	SLC25A39/NUP210/AKR1B1/FASN/DDIT4/PKM/AHCY/PFKM/COQ8A/NUP160/LDHB/MTHFD1/IGF1/TALDO1/ALDOA/GAPDH/FLAD1/PRKAG1/GART/TKT/RFK/COQ9/AMD1/MDH2/PGAM1/ISCU/NADK/PGD/PFKL/NUP205/NAXE/DLD/PDXK/ACACA/NUP133/ACLY/NUBP2/SHMT2/SPR/HIF1A/H6PD/AKR7A2/RAE1/MMADHC/TMEM14C/NUP85/PCBD1/DHFR/NUP188/HMBS/PDHX/ENO1/VKORC1/TPI1/ATIC/PPT1/GLRX3/SLC25A1/COASY/FPGS/FAM96B/NAMPT/STAT3/EIF6/PRKAA1/NAPRT/HK2/UROS/PGK1/MTHFS/…	255
BP	GO:0043039	tRNA aminoacylation	45/7221	52/13973	1.17E-07	6.55E-06	ENSG00000204394/ENSG00000172053/ENSG00000179115/ENSG00000065427/ENSG00000116120/ENSG00000106305/ENSG00000090861/ENSG00000196305/ENSG00000180817/ENSG00000138777/ENSG00000113407/ENSG00000134905/ENSG00000124802/ENSG00000134684/ENSG00000143374/ENSG00000113643/ENSG00000103356/ENSG00000112855/ENSG00000116874/ENSG00000137513/ENSG00000160799/ENSG00000115866/ENSG00000011376/ENSG00000134440/ENSG00000145982…	VARS/QARS/FARSA/KARS/FARSB/AIMP2/AARS/IARS/PPA1/PPA2/TARS/CARS2/EEF1E1/YARS/TARS2/RARS/EARS2/HARS2/WARS2/NARS2/CCDC12/DARS/LARS2/NARS/FARS2/DALRD3/HARS/VARS2/DARS2/AARSD1/SARS2/QRSL1/CARS/TARSL2/LARS/YARS2/EPRS/GARS/AARS2/GATB/SARS/MARS/FDXACB1/PARS2/RARS2	45
BP	GO:1903364	positive regulation of cellular protein catabolic process	131/7221	186/13973	1.25E-07	6.92E-06	ENSG00000170315/ENSG00000101665/ENSG00000107404/ENSG00000166233/ENSG00000142208/ENSG00000106588/ENSG00000105373/ENSG00000103266/ENSG00000129084/ENSG00000150991/ENSG00000179262/ENSG00000113712/ENSG00000108344/ENSG00000113558/ENSG00000105325/ENSG00000110651/ENSG00000111667/ENSG00000204264/ENSG00000185627/ENSG00000166851/ENSG00000198171/ENSG00000153107/ENSG00000100219/ENSG00000105974/ENSG00000116030…	UBB/SMAD7/DVL1/ARIH1/AKT1/PSMA2/NOP53/STUB1/PSMA1/UBC/RAD23A/CSNK1A1/PSMD3/SKP1/FZR1/CD81/USP5/PSMB8/PSMD13/PLK1/DDRGK1/ANAPC1/XBP1/CAV1/SUMO1/MAD2L1/PCSK9/ANAPC15/PSME2/AXIN1/PSMB7/HSPBP1/UBE2C/ANAPC16/CDC20/BCAP31/UBE2V2/PSMB3/PTEN/ANAPC11/CCDC22/ANAPC7/VCP/PSMD2/FBXO22/KEAP1/RNF40/TRIB1/BUB3/PSMD9/PSMA5/ANAPC5/ATPIF1/PSME3/CDK1/PSMD1/PSMB2/LRP1/NKD2/PSMC3/RNF114/CCNB1/SMURF1/UBQLN1/RPS27A/RFWD…	131
BP	GO:0019083	viral transcription	123/7221	173/13973	1.29E-07	7.08E-06	ENSG00000008988/ENSG00000125691/ENSG00000177606/ENSG00000166441/ENSG00000132182/ENSG00000142534/ENSG00000188986/ENSG00000099817/ENSG00000030066/ENSG00000177954/ENSG00000149806/ENSG00000197756/ENSG00000163882/ENSG00000135829/ENSG00000127616/ENSG00000071082/ENSG00000155561/ENSG00000069248/ENSG00000174444/ENSG00000139546/ENSG00000101146/ENSG00000125450/ENSG00000095319/ENSG00000089009/ENSG00000168028…	RPS20/RPL23/JUN/RPL27A/NUP210/RPS11/NELFB/POLR2E/NUP160/RPS27/FAU/RPL37A/POLR2H/DHX9/SMARCA4/RPL31/NUP205/NUP133/RPL4/TARBP2/RAE1/NUP85/NUP188/RPL6/RPSA/USF2/RPS17/RPS29/POLR2G/RPL3/NDC1/NUP155/RPS3/SP1/RPL38/RPS2/NUP93/RPS9/SMARCB1/RPS10/TRIM14/RPL10A/NELFA/PFN1/RPL17/PSMC3/RPS21/TRIM27/RPL29/LEF1/AAAS/NUP62/TRIM8/RPS27A/RPL41/RPS26/RPL7A/RPL36A/CTDP1/RPL21/RPLP0/NUP37/RPLP1/INPP5K/RPL14/RPS6/SU…	123
BP	GO:0006839	mitochondrial transport	202/7221	305/13973	1.42E-07	7.70E-06	ENSG00000151729/ENSG00000013306/ENSG00000140983/ENSG00000109332/ENSG00000228253/ENSG00000142230/ENSG00000264364/ENSG00000215021/ENSG00000099624/ENSG00000130204/ENSG00000227057/ENSG00000179091/ENSG00000147454/ENSG00000100216/ENSG00000165283/ENSG00000072310/ENSG00000278540/ENSG00000108773/ENSG00000186010/ENSG00000168958/ENSG00000134308/ENSG00000169100/ENSG00000101412/ENSG00000140740/ENSG00000198899…	SLC25A4/SLC25A39/RHOT2/UBE2D3/MT-ATP8/SAE1/DYNLL2/PHB2/ATP5D/TOMM40/WDR46/CYC1/SLC25A37/TOMM22/STOML2/SREBF1/ACACA/KAT2A/NDUFA13/MFF/YWHAQ/SLC25A6/E2F1/UQCRC2/MT-ATP6/PMPCA/RUVBL1/TIMM17B/PMPCB/ZBED3/PPIF/ATP5A1/SLC25A1/SPG7/TP53/ATP5O/MTX1/STAT3/TOMM34/ATG13/TMEM102/FIS1/HAX1/HK2/MFN2/ATP5F1/TIMM13/GSK3A/PSMB7/SLC25A26/UBE2J2/TIMM17A/VDAC1/PHB/TIMM10B/TSPO/UGCG/WBP11/SLC25A5/CHCHD4/SLC25A22/PINK…	202
BP	GO:0031396	regulation of protein ubiquitination	171/7221	253/13973	1.65E-07	8.86E-06	ENSG00000125691/ENSG00000170315/ENSG00000101665/ENSG00000086061/ENSG00000097007/ENSG00000182979/ENSG00000169689/ENSG00000106588/ENSG00000103266/ENSG00000129084/ENSG00000162517/ENSG00000150991/ENSG00000116670/ENSG00000088832/ENSG00000116288/ENSG00000108344/ENSG00000113558/ENSG00000106305/ENSG00000105325/ENSG00000111961/ENSG00000010810/ENSG00000147889/ENSG00000204264/ENSG00000124766/ENSG00000185627…	RPL23/UBB/SMAD7/DNAJA1/ABL1/MTA1/CENPX/PSMA2/STUB1/PSMA1/PEF1/UBC/MAD2L2/FKBP1A/PARK7/PSMD3/SKP1/AIMP2/FZR1/SASH1/FYN/CDKN2A/PSMB8/SOX4/PSMD13/PLK1/ARRB1/ANAPC1/CDK2/PDCD6/KDM1A/SIAH2/CHP1/CAV1/MAD2L1/PRMT3/ANAPC15/PSME2/AXIN1/RAB1A/PSMB7/HSPBP1/UBE2C/NDFIP2/ANAPC16/CDC20/RPS3/PSMB3/PTEN/ANAPC11/GTPBP4/TSPO/CCDC22/FANCI/ANAPC7/PSMD2/FBXO22/PINK1/VPS28/RNF40/HSPA5/PELI1/BUB3/SPHK1/PSMD9/NSMCE3/CDK…	171
BP	GO:0048002	antigen processing and presentation of peptide antigen	120/7221	169/13973	2.06E-07	1.10E-05	ENSG00000168394/ENSG00000176986/ENSG00000161203/ENSG00000106367/ENSG00000264364/ENSG00000106588/ENSG00000129084/ENSG00000118640/ENSG00000117984/ENSG00000108344/ENSG00000066735/ENSG00000079616/ENSG00000204264/ENSG00000157020/ENSG00000185627/ENSG00000082781/ENSG00000231925/ENSG00000166710/ENSG00000075785/ENSG00000077549/ENSG00000051523/ENSG00000075945/ENSG00000196961/ENSG00000100280/ENSG00000100911…	TAP1/SEC24C/AP2M1/AP1S1/DYNLL2/PSMA2/PSMA1/VAMP8/CTSD/PSMD3/KIF26A/KIF22/PSMB8/SEC13/PSMD13/ITGB5/TAPBP/B2M/RAB7A/CAPZB/CYBA/KIFAP3/AP2A1/AP1B1/PSME2/CLTA/DYNC1H1/PSMB7/SPTBN2/HLA-C/AP2S1/RACGAP1/CTSF/DNM2/BCAP31/HLA-DMB/PSMB3/DCTN2/PSMD2/TAP2/CD74/AP2A2/PSMD9/PSMA5/KIF3B/PSME3/DCTN3/PSMD1/PSMB2/PSMC3/HLA-A/DCTN6/ACTR1A/HLA-DRB1/KIF2C/PSMC2/PSMF1/PSMD4/KIF15/DCTN1/PSMD8/IFI30/PSMB10/SEC24B/AP1S2/…	120
BP	GO:1901988	negative regulation of cell cycle phase transition	146/7221	212/13973	2.28E-07	1.20E-05	ENSG00000170315/ENSG00000185650/ENSG00000167513/ENSG00000022267/ENSG00000106588/ENSG00000105373/ENSG00000129084/ENSG00000150991/ENSG00000116670/ENSG00000108344/ENSG00000113558/ENSG00000116691/ENSG00000127616/ENSG00000101412/ENSG00000126457/ENSG00000204264/ENSG00000177595/ENSG00000132646/ENSG00000124766/ENSG00000185627/ENSG00000166851/ENSG00000163870/ENSG00000205629/ENSG00000123374/ENSG00000141510…	UBB/ZFP36L1/CDT1/FHL1/PSMA2/NOP53/PSMA1/UBC/MAD2L2/PSMD3/SKP1/MIIP/SMARCA4/E2F1/PRMT1/PSMB8/PIDD1/PCNA/SOX4/PSMD13/PLK1/TPRA1/LCMT1/CDK2/TP53/GADD45A/PSMG2/CNOT11/MUC1/CTDSP2/MAD2L1/ANAPC15/PSME2/PSMB7/CNOT9/CARM1/E2F4/CNOT4/RPS27L/PSMB3/PTEN/FANCI/PSMD2/NAE1/CNOT10/CNOT1/TRIAP1/BUB3/H2AFY/PSMD9/CDK5RAP3/ATM/PSMA5/PRMT2/PSME3/CDK1/PSMD1/PSMB2/BRCA1/RPA2/PSMC3/ZFYVE19/MUS81/ZFP36L2/RAD21/CDKN1A/RB…	146
BP	GO:0071826	ribonucleoprotein complex subunit organization	155/7221	227/13973	2.30E-07	1.20E-05	ENSG00000100664/ENSG00000215301/ENSG00000261236/ENSG00000106682/ENSG00000074201/ENSG00000106263/ENSG00000179409/ENSG00000144028/ENSG00000130810/ENSG00000076924/ENSG00000165496/ENSG00000124562/ENSG00000105618/ENSG00000177954/ENSG00000048740/ENSG00000105373/ENSG00000023734/ENSG00000100129/ENSG00000160710/ENSG00000142252/ENSG00000174231/ENSG00000148187/ENSG00000174243/ENSG00000146963/ENSG00000174547…	EIF5/DDX3X/BOP1/EIF4H/CLNS1A/EIF3B/GEMIN4/SNRNP200/PPAN/XAB2/RPL10L/SNRPC/PRPF31/RPS27/CELF2/NOP53/STRAP/EIF3L/ADAR/GEMIN7/PRPF8/MRRF/DDX23/LUC7L2/MRPL11/DHX30/SF1/SF3A2/SF3A1/EIF4B/LSM4/NLE1/SRSF1/SF3B1/RBMX/TARBP2/MRPS7/TXNL4A/RUVBL1/ATXN2L/RPL6/EIF2D/C1QBP/RPSA/PTGES3/EIF6/WDR77/RPS17/PRMT7/PIH1D1/DYNC1H1/LSM3/MRPL20/PELO/RPL3/TAF9/SNRPB/PRMT5/RPS27L/RRP7A/NCBP1/GEMIN5/RPL38/DDX20/RPS10/G3BP2/…	155
BP	GO:0016197	endosomal transport	174/7221	259/13973	2.43E-07	1.26E-05	ENSG00000170315/ENSG00000073921/ENSG00000135441/ENSG00000008294/ENSG00000070423/ENSG00000102879/ENSG00000149823/ENSG00000106367/ENSG00000165689/ENSG00000133083/ENSG00000150991/ENSG00000169221/ENSG00000126934/ENSG00000168824/ENSG00000123595/ENSG00000161011/ENSG00000100359/ENSG00000143545/ENSG00000115234/ENSG00000065000/ENSG00000100711/ENSG00000075785/ENSG00000104915/ENSG00000167671/ENSG00000196961…	UBB/PICALM/BLOC1S1/SPAG9/RNF126/CORO1A/VPS51/AP1S1/SDCCAG3/DCLK1/UBC/TBC1D10B/MAP2K2/HGNC:18790/RAB9A/SQSTM1/SGSM3/RAB13/SNX17/AP3D1/ZFYVE21/RAB7A/STX10/UBXN6/AP2A1/SNF8/SCRIB/RAB21/SGSM2/ABCA1/SNAPIN/VTI1B/UBE2O/AP5Z1/RAB14/VCP/MAPK3/RAB10/TSG101/PLEKHJ1/SNX5/VPS28/STX5/HGS/MTMR2/CHMP4B/VPS33A/VPS18/VPS25/PTPN23/VPS26A/EMP2/SNX3/WASHC2A/RAB11B/VPS37C/ARHGAP1/RAB32/TRIM27/WASHC2C/ARL1/MVB12A/VPS2…	174
BP	GO:0048193	Golgi vesicle transport	219/7221	336/13973	2.86E-07	1.47E-05	ENSG00000109220/ENSG00000109321/ENSG00000142186/ENSG00000115306/ENSG00000176986/ENSG00000111481/ENSG00000166557/ENSG00000149823/ENSG00000264364/ENSG00000036257/ENSG00000162517/ENSG00000109113/ENSG00000118640/ENSG00000066735/ENSG00000079616/ENSG00000182158/ENSG00000103051/ENSG00000134287/ENSG00000157020/ENSG00000231925/ENSG00000148396/ENSG00000085063/ENSG00000114354/ENSG00000175115/ENSG00000077549…	CHIC2/AREG/SCYL1/SPTBN1/SEC24C/COPZ1/TMED3/VPS51/DYNLL2/CUL3/PEF1/RAB34/VAMP8/KIF26A/KIF22/CREB3L2/COG4/ARF3/SEC13/TAPBP/SEC16A/CD59/TFG/PACS1/CAPZB/KIF1C/STX10/PDCD6/LYPLA1/PREB/KIFAP3/KRT18/AP2A1/ARFGAP1/GOLPH3/ARFGAP2/SGSM2/RAB1A/DYNC1H1/RANGRF/ERGIC1/NAPA/SPTBN2/COPA/RACGAP1/VAMP2/DNM2/BCAP31/VTI1B/RAB1B/VAPA/GAS6/TMED2/DCTN2/CCDC22/TMEM115/TEX261/PPP6C/COPG1/RAB14/VCP/SPTAN1/RAB10/EXOC4/STX5…	219
BP	GO:0022618	ribonucleoprotein complex assembly	148/7221	216/13973	3.08E-07	1.57E-05	ENSG00000100664/ENSG00000215301/ENSG00000261236/ENSG00000106682/ENSG00000074201/ENSG00000106263/ENSG00000179409/ENSG00000144028/ENSG00000130810/ENSG00000076924/ENSG00000165496/ENSG00000124562/ENSG00000105618/ENSG00000177954/ENSG00000048740/ENSG00000105373/ENSG00000023734/ENSG00000100129/ENSG00000160710/ENSG00000142252/ENSG00000174231/ENSG00000174243/ENSG00000146963/ENSG00000174547/ENSG00000132153…	EIF5/DDX3X/BOP1/EIF4H/CLNS1A/EIF3B/GEMIN4/SNRNP200/PPAN/XAB2/RPL10L/SNRPC/PRPF31/RPS27/CELF2/NOP53/STRAP/EIF3L/ADAR/GEMIN7/PRPF8/DDX23/LUC7L2/MRPL11/DHX30/SF1/SF3A2/SF3A1/EIF4B/LSM4/NLE1/SRSF1/SF3B1/RBMX/TARBP2/MRPS7/TXNL4A/RUVBL1/ATXN2L/RPL6/EIF2D/C1QBP/RPSA/PTGES3/EIF6/WDR77/RPS17/PRMT7/PIH1D1/DYNC1H1/LSM3/MRPL20/RPL3/TAF9/SNRPB/PRMT5/RPS27L/RRP7A/NCBP1/GEMIN5/RPL38/DDX20/RPS10/G3BP2/CELF1/NBDY…	148
BP	GO:1903146	regulation of mitophagy	43/7221	50/13973	3.32E-07	1.68E-05	ENSG00000116288/ENSG00000072310/ENSG00000108773/ENSG00000100644/ENSG00000175792/ENSG00000085733/ENSG00000159363/ENSG00000143575/ENSG00000159399/ENSG00000116688/ENSG00000103197/ENSG00000105401/ENSG00000105723/ENSG00000213585/ENSG00000100300/ENSG00000084463/ENSG00000158828/ENSG00000116809/ENSG00000104765/ENSG00000176171/ENSG00000130770/ENSG00000110931/ENSG00000115317/ENSG00000198911/ENSG00000198742…	PARK7/SREBF1/KAT2A/HIF1A/RUVBL1/CTTN/ATP13A2/HAX1/HK2/MFN2/TSC2/CDC37/GSK3A/VDAC1/TSPO/WBP11/PINK1/ZBTB17/BNIP3L/BNIP3/ATPIF1/CAMKK2/HTRA2/SREBF2/SMURF1/HTT/OPTN/SLC17A9/MUL1/RNF41/TIGAR/FBXO7/POLR3A/TOMM7/ZDHHC8/HDAC6/CLEC16A/USP36/U2AF1/ACTL6A/DNM1L/GBA/FBXW7	43
BP	GO:0019882	antigen processing and presentation	137/7221	198/13973	3.48E-07	1.74E-05	ENSG00000137801/ENSG00000168394/ENSG00000176986/ENSG00000161203/ENSG00000106367/ENSG00000264364/ENSG00000106588/ENSG00000129084/ENSG00000109113/ENSG00000118640/ENSG00000117984/ENSG00000108344/ENSG00000066735/ENSG00000079616/ENSG00000204264/ENSG00000157020/ENSG00000185627/ENSG00000065000/ENSG00000104856/ENSG00000082781/ENSG00000231925/ENSG00000166710/ENSG00000075785/ENSG00000077549/ENSG00000051523…	THBS1/TAP1/SEC24C/AP2M1/AP1S1/DYNLL2/PSMA2/PSMA1/RAB34/VAMP8/CTSD/PSMD3/KIF26A/KIF22/PSMB8/SEC13/PSMD13/AP3D1/RELB/ITGB5/TAPBP/B2M/RAB7A/CAPZB/CYBA/KIFAP3/AP2A1/AP1B1/PSME2/CLTA/DYNC1H1/PSMB7/SPTBN2/HLA-C/AP2S1/RACGAP1/CTSF/DNM2/BCAP31/HLA-DMB/PSMB3/DCTN2/PSMD2/RAB10/TAP2/CD74/AP2A2/PSMD9/PSMA5/KIF3B/PSME3/DCTN3/PSMD1/PSMB2/RAB4A/PSMC3/RAB32/HLA-A/DCTN6/ACTR1A/HLA-DRB1/KIF2C/ICAM1/PSMC2/PSMF1/PSM…	137
BP	GO:0043038	amino acid activation	45/7221	53/13973	3.86E-07	1.92E-05	ENSG00000204394/ENSG00000172053/ENSG00000179115/ENSG00000065427/ENSG00000116120/ENSG00000106305/ENSG00000090861/ENSG00000196305/ENSG00000180817/ENSG00000138777/ENSG00000113407/ENSG00000134905/ENSG00000124802/ENSG00000134684/ENSG00000143374/ENSG00000113643/ENSG00000103356/ENSG00000112855/ENSG00000116874/ENSG00000137513/ENSG00000160799/ENSG00000115866/ENSG00000011376/ENSG00000134440/ENSG00000145982…	VARS/QARS/FARSA/KARS/FARSB/AIMP2/AARS/IARS/PPA1/PPA2/TARS/CARS2/EEF1E1/YARS/TARS2/RARS/EARS2/HARS2/WARS2/NARS2/CCDC12/DARS/LARS2/NARS/FARS2/DALRD3/HARS/VARS2/DARS2/AARSD1/SARS2/QRSL1/CARS/TARSL2/LARS/YARS2/EPRS/GARS/AARS2/GATB/SARS/MARS/FDXACB1/PARS2/RARS2	45
BP	GO:2000060	positive regulation of protein ubiquitination involved in ubiquitin-dependent protein catabolic process	67/7221	86/13973	4.42E-07	2.17E-05	ENSG00000170315/ENSG00000106588/ENSG00000129084/ENSG00000150991/ENSG00000108344/ENSG00000113558/ENSG00000105325/ENSG00000204264/ENSG00000185627/ENSG00000166851/ENSG00000153107/ENSG00000164109/ENSG00000110200/ENSG00000100911/ENSG00000103126/ENSG00000136930/ENSG00000175063/ENSG00000166295/ENSG00000117399/ENSG00000277791/ENSG00000171862/ENSG00000141552/ENSG00000101997/ENSG00000196510/ENSG00000175166…	UBB/PSMA2/PSMA1/UBC/PSMD3/SKP1/FZR1/PSMB8/PSMD13/PLK1/ANAPC1/MAD2L1/ANAPC15/PSME2/AXIN1/PSMB7/UBE2C/ANAPC16/CDC20/PSMB3/PTEN/ANAPC11/CCDC22/ANAPC7/PSMD2/FBXO22/BUB3/PSMD9/PSMA5/ANAPC5/PSME3/CDK1/PSMD1/PSMB2/PSMC3/CCNB1/SMURF1/RPS27A/PSMC2/CDC16/PSMF1/PSMD4/PSMD8/PSMB10/PTK2/PSME1/UBE2E1/SEM1/PSMB9/PSMC1/CUL1/PSMC5/PSMD11/ANAPC2/BUB1B/CLU/CDC26/PSMD12/CDC23/BTRC/ANAPC4/PSMC4/PSMD14/PSMB1/PSMA6/FBX…	67
BP	GO:0016570	histone modification	265/7221	417/13973	4.58E-07	2.23E-05	ENSG00000123143/ENSG00000166337/ENSG00000135999/ENSG00000132510/ENSG00000119048/ENSG00000182979/ENSG00000141756/ENSG00000085276/ENSG00000174744/ENSG00000188976/ENSG00000167986/ENSG00000071655/ENSG00000171720/ENSG00000196363/ENSG00000148335/ENSG00000124422/ENSG00000113558/ENSG00000072310/ENSG00000187778/ENSG00000061273/ENSG00000108773/ENSG00000064961/ENSG00000100425/ENSG00000126457/ENSG00000172977…	PKN1/TAF10/EPC2/KDM6B/UBE2B/MTA1/FKBP10/MECOM/BRMS1/NOC2L/DDB1/MBD3/HDAC3/WDR5/NTMT1/USP22/SKP1/SREBF1/MCRS1/HDAC7/KAT2A/HMG20B/BRD1/PRMT1/KAT5/RBM14/EHMT2/WBP2/GATA3/RUVBL1/PPP5C/ARRB1/MEAF6/MRGBP/SET/CDK2/SMYD2/TP53/PER1/TADA3/KDM1A/PRKAA1/MUC1/EPOP/PRMT3/EP400/PRMT7/HDAC2/PIH1D1/MLLT6/CARM1/RYBP/MED24/ARID5B/TAF9/COPRS/EYA3/PRMT5/NSD2/PHB/TWIST1/KDM3A/YEATS2/DNMT1/SIN3A/SMARCB1/TRRAP/CTCF/KAT2…	265
BP	GO:1904668	positive regulation of ubiquitin protein ligase activity	65/7221	83/13973	4.65E-07	2.25E-05	ENSG00000170315/ENSG00000106588/ENSG00000129084/ENSG00000150991/ENSG00000108344/ENSG00000113558/ENSG00000105325/ENSG00000204264/ENSG00000185627/ENSG00000166851/ENSG00000153107/ENSG00000164109/ENSG00000110200/ENSG00000100911/ENSG00000138069/ENSG00000136930/ENSG00000175063/ENSG00000166295/ENSG00000117399/ENSG00000277791/ENSG00000171862/ENSG00000141552/ENSG00000196510/ENSG00000175166/ENSG00000154473…	UBB/PSMA2/PSMA1/UBC/PSMD3/SKP1/FZR1/PSMB8/PSMD13/PLK1/ANAPC1/MAD2L1/ANAPC15/PSME2/RAB1A/PSMB7/UBE2C/ANAPC16/CDC20/PSMB3/PTEN/ANAPC11/ANAPC7/PSMD2/BUB3/PSMD9/PSMA5/ANAPC5/PSME3/CDK1/PSMD1/PSMB2/PSMC3/CCNB1/RPS27A/UBE2S/PSMC2/CDC16/PSMF1/PSMD4/PSMD8/PSMB10/PSME1/UBE2E1/SEM1/PSMB9/PSMC1/CUL1/PSMC5/PSMD11/ANAPC2/BUB1B/CDC26/PSMD12/CDC23/CDC20B/BTRC/ANAPC4/PSMC4/PSMD14/PSMB1/PSMA6/GORASP1/GOLGA2/PSMB5	65
BP	GO:0072331	signal transduction by p53 class mediator	173/7221	259/13973	4.73E-07	2.27E-05	ENSG00000125691/ENSG00000108654/ENSG00000170315/ENSG00000168209/ENSG00000166337/ENSG00000261236/ENSG00000188976/ENSG00000142208/ENSG00000181929/ENSG00000105373/ENSG00000071655/ENSG00000149136/ENSG00000150991/ENSG00000132383/ENSG00000175643/ENSG00000132382/ENSG00000186834/ENSG00000049541/ENSG00000101412/ENSG00000126457/ENSG00000172977/ENSG00000204463/ENSG00000204371/ENSG00000177595/ENSG00000132646…	RPL23/DDX5/UBB/DDIT4/TAF10/BOP1/NOC2L/AKT1/PRKAG1/NOP53/MBD3/SSRP1/UBC/RPA1/RMI2/MYBBP1A/HEXIM1/RFC2/E2F1/PRMT1/KAT5/BAG6/EHMT2/PIDD1/PCNA/TMEM109/SOX4/FOXM1/TAF6/SHISA5/HNRNPK/MEAF6/CDK2/SMYD2/TP53/GADD45A/KDM1A/PRKAA1/CNOT11/MUC1/HINT1/HDAC2/CNOT9/CARM1/NDRG1/EEF1E1/RFC4/TAF9/E2F4/RPA3/RFC5/CNOT4/RHNO1/PRMT5/RPS27L/TWIST1/SESN2/PPP1R13L/EXO1/MAPKAPK5/CNOT10/CNOT1/CD74/TRIAP1/CDK5RAP3/ATM/PIN1/C…	173
BP	GO:0097193	intrinsic apoptotic signaling pathway	180/7221	271/13973	5.00E-07	2.37E-05	ENSG00000108654/ENSG00000145423/ENSG00000170315/ENSG00000127191/ENSG00000086061/ENSG00000158941/ENSG00000168209/ENSG00000215301/ENSG00000097007/ENSG00000145675/ENSG00000157613/ENSG00000188976/ENSG00000142208/ENSG00000233276/ENSG00000036257/ENSG00000126602/ENSG00000116288/ENSG00000115694/ENSG00000132382/ENSG00000186010/ENSG00000101412/ENSG00000204463/ENSG00000100644/ENSG00000110108/ENSG00000164054…	DDX5/SFRP2/UBB/TRAF2/DNAJA1/CCAR2/DDIT4/DDX3X/ABL1/PIK3R1/CREB3L1/NOC2L/AKT1/GPX1/CUL3/TRAP1/PARK7/STK25/MYBBP1A/NDUFA13/E2F1/BAG6/HIF1A/TMEM109/SHISA5/HRAS/ENO1/HNRNPK/PPIF/XBP1/TNFRSF1A/TP53/PARP1/KDM1A/FIS1/CAV1/MUC1/HINT1/SKIL/S100A9/NONO/CUL4A/CYP1B1/TAF9/DFNA5/BCAP31/RPS3/RPS27L/PDCD10/ERP29/PINK1/TMBIM6/TMEM161A/BNIP3/CD74/TRIAP1/P4HB/SOD1/NOL3/ATM/IKBKE/SIAH1/PRKRA/HTRA2/BID/CYCS/STK24/BA…	180
BP	GO:0098813	nuclear chromosome segregation	184/7221	278/13973	5.40E-07	2.55E-05	ENSG00000167513/ENSG00000164949/ENSG00000105568/ENSG00000119048/ENSG00000169689/ENSG00000030066/ENSG00000175216/ENSG00000007168/ENSG00000177954/ENSG00000264364/ENSG00000168496/ENSG00000215021/ENSG00000036257/ENSG00000116670/ENSG00000178222/ENSG00000175643/ENSG00000070831/ENSG00000143442/ENSG00000137497/ENSG00000179051/ENSG00000010292/ENSG00000079616/ENSG00000069248/ENSG00000168802/ENSG00000153044…	CDT1/GEM/PPP2R1A/UBE2B/CENPX/NUP160/CKAP5/PAFAH1B1/RPS27/DYNLL2/FEN1/PHB2/CUL3/MAD2L2/RNF212/RMI2/CDC42/POGZ/NUMA1/RCC2/NCAPD2/KIF22/NUP133/CHTF8/CENPH/BAG6/EHMT2/SEC13/NUP85/PLK1/ZWILCH/ZWINT/NEK6/CHMP1A/LCMT1/WAPL/PSMG2/MAD2L1/P3H4/ANAPC15/TACC3/TAOK1/DYNC1H1/KNSTRN/RACGAP1/PMF1/NDC1/UBE2C/KPNB1/CDC20/BIRC5/PPP1CC/ANAPC11/PTTG1/XPO1/CTCF/CHMP4B/TRIP13/AHCTF1/TRAPPC12/BUB3/H2AFY/CENPA/NDEL1/ATM/…	184
BP	GO:0006457	protein folding	146/7221	214/13973	5.53E-07	2.58E-05	ENSG00000170315/ENSG00000086061/ENSG00000105701/ENSG00000141756/ENSG00000089597/ENSG00000166598/ENSG00000126602/ENSG00000172354/ENSG00000112208/ENSG00000150991/ENSG00000088832/ENSG00000084072/ENSG00000141556/ENSG00000171960/ENSG00000163468/ENSG00000101132/ENSG00000120725/ENSG00000128463/ENSG00000107262/ENSG00000004478/ENSG00000146731/ENSG00000134285/ENSG00000166710/ENSG00000069345/ENSG00000108179…	UBB/DNAJA1/FKBP8/FKBP10/GANAB/HSP90B1/TRAP1/GNB2/BAG2/UBC/FKBP1A/PPIE/TBCD/PPIH/CCT3/PFDN4/SIL1/EMC4/BAG1/FKBP4/CCT6A/FKBP11/B2M/DNAJA2/PPIF/PTGES3/LTBP4/DNAJA3/CDC37/PRKCSH/UNC45A/CRTAP/CCT4/HSPBP1/CCT7/AMFR/ERP29/DNAJC1/HSPA9/CHCHD4/VCP/HSPA5/HSPA8/PPIG/CD74/P4HB/SPHK1/NUDCD2/NPPC/ENGASE/DNAJB4/SNRNP70/HSPA1B/CLPX/NFYC/ST13/PFDN6/DNAJC4/GRPEL2/PPIA/PEX19/NGLY1/GAK/WFS1/GNB4/RPS27A/PPIL2/TOR2A/H…	146
BP	GO:0044270	cellular nitrogen compound catabolic process	257/7221	404/13973	6.03E-07	2.79E-05	ENSG00000008988/ENSG00000125691/ENSG00000108654/ENSG00000185650/ENSG00000166441/ENSG00000185122/ENSG00000142534/ENSG00000105568/ENSG00000101444/ENSG00000197157/ENSG00000090621/ENSG00000179958/ENSG00000205937/ENSG00000204392/ENSG00000177954/ENSG00000149806/ENSG00000168496/ENSG00000184363/ENSG00000233276/ENSG00000065057/ENSG00000151461/ENSG00000197756/ENSG00000128309/ENSG00000070756/ENSG00000178896…	RPS20/RPL23/DDX5/ZFP36L1/RPL27A/HSF1/RPS11/PPP2R1A/AHCY/SND1/PABPC4/DCTPP1/RNPS1/LSM2/RPS27/FAU/FEN1/PKP3/GPX1/NTHL1/UPF2/RPL37A/MPST/PABPC1/EXOSC4/EIF4G1/RNH1/NT5C/RPL31/H1F0/RPL4/EIF4B/DCPS/LSM4/CDKN2A/DROSHA/UNG/RBM8A/CASC3/EIF4A1/RNASEH1/LRPPRC/NUDT3/RPL6/NT5C3B/RNASEH2A/HPRT1/LSM5/RPSA/ITPA/CNOT11/DNPH1/DIS3L/EXOSC1/RPS17/HINT1/MTHFS/GSK3A/QPRT/LSM3/PELO/CNOT9/RPS29/PPP1R8/POLR2G/SMUG1/RPL3/…	257
BP	GO:0000070	mitotic sister chromatid segregation	99/7221	137/13973	6.25E-07	2.88E-05	ENSG00000167513/ENSG00000105568/ENSG00000036257/ENSG00000116670/ENSG00000143442/ENSG00000137497/ENSG00000010292/ENSG00000079616/ENSG00000168802/ENSG00000166851/ENSG00000122952/ENSG00000119408/ENSG00000131165/ENSG00000205629/ENSG00000062650/ENSG00000128789/ENSG00000164109/ENSG00000110200/ENSG00000013810/ENSG00000128944/ENSG00000161800/ENSG00000175063/ENSG00000108424/ENSG00000117399/ENSG00000141552…	CDT1/PPP2R1A/CUL3/MAD2L2/POGZ/NUMA1/NCAPD2/KIF22/CHTF8/PLK1/ZWINT/NEK6/CHMP1A/LCMT1/WAPL/PSMG2/MAD2L1/ANAPC15/TACC3/KNSTRN/RACGAP1/UBE2C/KPNB1/CDC20/ANAPC11/PTTG1/CHMP4B/BUB3/H2AFY/ATM/SPAG5/RAD21/NUP62/CCNB1/KIF18B/KIF2C/CHAMP1/VPS4A/ESPL1/MAD1L1/SMC3/PHF23/RB1/NSMCE2/CENPF/SMC4/CDCA5/NCAPD3/NEK2/CHMP5/RRS1/KLHL22/KIF23/AKAP8L/DSCC1/BUB1/KIFC1/DIS3L2/ZW10/CDCA8/NAA50/VPS4B/CENPE/DSN1/MAU2/AKAP8/…	99
BP	GO:0000184	nuclear-transcribed mRNA catabolic process, nonsense-mediated decay	89/7221	121/13973	6.38E-07	2.89E-05	ENSG00000008988/ENSG00000125691/ENSG00000166441/ENSG00000142534/ENSG00000105568/ENSG00000205937/ENSG00000177954/ENSG00000149806/ENSG00000151461/ENSG00000197756/ENSG00000070756/ENSG00000114867/ENSG00000071082/ENSG00000174444/ENSG00000265241/ENSG00000108349/ENSG00000089009/ENSG00000168028/ENSG00000182774/ENSG00000213741/ENSG00000100316/ENSG00000141543/ENSG00000149273/ENSG00000136937/ENSG00000172809…	RPS20/RPL23/RPL27A/RPS11/PPP2R1A/RNPS1/RPS27/FAU/UPF2/RPL37A/PABPC1/EIF4G1/RPL31/RPL4/RBM8A/CASC3/RPL6/RPSA/RPS17/RPS29/RPL3/EIF4A3/RPS3/NCBP1/RPL38/RPS2/RPS9/RPS10/SMG9/RPL10A/PYM1/RPL17/RPS21/RPL29/RPS27A/RPL41/RPS26/RPL7A/RPL36A/RPL21/SMG5/RPLP0/EXOSC10/RPLP1/RPL14/RPS6/MAGOH/PARN/RPS15A/RPS7/DCP1A/RPL13/RPL36/RPS8/MAGOHB/RPL18/RPL30/RPS18/CTIF/RPS12/SKIV2L/RPL9/UPF3A/RPS13/NCBP2/RPL12/RPL22/R…	89
BP	GO:0051310	metaphase plate congression	44/7221	52/13973	6.39E-07	2.89E-05	ENSG00000167513/ENSG00000164949/ENSG00000036257/ENSG00000137497/ENSG00000079616/ENSG00000131165/ENSG00000197102/ENSG00000108424/ENSG00000101421/ENSG00000171853/ENSG00000076382/ENSG00000213024/ENSG00000134057/ENSG00000142945/ENSG00000198824/ENSG00000076242/ENSG00000132612/ENSG00000002822/ENSG00000101447/ENSG00000163611/ENSG00000117724/ENSG00000146670/ENSG00000086065/ENSG00000179041/ENSG00000237649…	CDT1/GEM/CUL3/NUMA1/KIF22/CHMP1A/DYNC1H1/KPNB1/CHMP4B/TRAPPC12/SPAG5/NUP62/CCNB1/KIF2C/CHAMP1/MLH1/VPS4A/MAD1L1/FAM83D/SPICE1/CENPF/CDCA5/CHMP5/RRS1/KIFC1/ZW10/CDCA8/VPS4B/CENPE/SEPT1/CHMP2A/CHMP4A/PSRC1/CDC23/CHMP7/CHMP6/KIF14/NDC80/RAB11A/SPDL1/KIF18A/PIBF1/CENPQ/CHMP2B	44
BP	GO:0000422	mitophagy	66/7221	85/13973	6.72E-07	3.00E-05	ENSG00000116288/ENSG00000072310/ENSG00000161011/ENSG00000108773/ENSG00000100644/ENSG00000175792/ENSG00000170296/ENSG00000085733/ENSG00000159363/ENSG00000175224/ENSG00000214253/ENSG00000143575/ENSG00000159399/ENSG00000116688/ENSG00000103197/ENSG00000105401/ENSG00000157954/ENSG00000105723/ENSG00000165775/ENSG00000213585/ENSG00000100300/ENSG00000084463/ENSG00000158828/ENSG00000116809/ENSG00000104765…	PARK7/SREBF1/SQSTM1/KAT2A/HIF1A/RUVBL1/GABARAP/CTTN/ATP13A2/ATG13/FIS1/HAX1/HK2/MFN2/TSC2/CDC37/WIPI2/GSK3A/FUNDC2/VDAC1/TSPO/WBP11/PINK1/ZBTB17/BNIP3L/BNIP3/WDR45/ATG9A/ATPIF1/CAMKK2/HTRA2/ATG4D/SREBF2/SMURF1/HTT/OPTN/SLC17A9/USP30/MUL1/ATG5/ATG4B/RNF41/TIGAR/WDR45B/FBXO7/AMBRA1/POLR3A/ATG7/ATG4C/CISD2/TOMM7/ZDHHC8/HDAC6/CLEC16A/USP36/U2AF1/WIPI1/ACTL6A/DNM1L/RB1CC1/GBA/GABARAPL2/ATG2A/ATG2B/FBX…	66
BP	GO:0061726	mitochondrion disassembly	66/7221	85/13973	6.72E-07	3.00E-05	ENSG00000116288/ENSG00000072310/ENSG00000161011/ENSG00000108773/ENSG00000100644/ENSG00000175792/ENSG00000170296/ENSG00000085733/ENSG00000159363/ENSG00000175224/ENSG00000214253/ENSG00000143575/ENSG00000159399/ENSG00000116688/ENSG00000103197/ENSG00000105401/ENSG00000157954/ENSG00000105723/ENSG00000165775/ENSG00000213585/ENSG00000100300/ENSG00000084463/ENSG00000158828/ENSG00000116809/ENSG00000104765…	PARK7/SREBF1/SQSTM1/KAT2A/HIF1A/RUVBL1/GABARAP/CTTN/ATP13A2/ATG13/FIS1/HAX1/HK2/MFN2/TSC2/CDC37/WIPI2/GSK3A/FUNDC2/VDAC1/TSPO/WBP11/PINK1/ZBTB17/BNIP3L/BNIP3/WDR45/ATG9A/ATPIF1/CAMKK2/HTRA2/ATG4D/SREBF2/SMURF1/HTT/OPTN/SLC17A9/USP30/MUL1/ATG5/ATG4B/RNF41/TIGAR/WDR45B/FBXO7/AMBRA1/POLR3A/ATG7/ATG4C/CISD2/TOMM7/ZDHHC8/HDAC6/CLEC16A/USP36/U2AF1/WIPI1/ACTL6A/DNM1L/RB1CC1/GBA/GABARAPL2/ATG2A/ATG2B/FBX…	66
BP	GO:0006353	DNA-templated transcription, termination	80/7221	107/13973	7.60E-07	3.36E-05	ENSG00000103495/ENSG00000099817/ENSG00000205937/ENSG00000163882/ENSG00000123136/ENSG00000160917/ENSG00000160075/ENSG00000136450/ENSG00000265241/ENSG00000103168/ENSG00000161980/ENSG00000108349/ENSG00000131652/ENSG00000171453/ENSG00000125755/ENSG00000066379/ENSG00000163634/ENSG00000167005/ENSG00000163950/ENSG00000141543/ENSG00000125835/ENSG00000100462/ENSG00000133226/ENSG00000136937/ENSG00000137054…	MAZ/POLR2E/RNPS1/POLR2H/DDX39A/CPSF4/SSU72/SRSF1/RBM8A/TAF1C/POLR3K/CASC3/THOC6/POLR1C/SYMPK/ZNRD1/THOC7/NUDT21/SLBP/EIF4A3/SNRPB/PRMT5/SRRM1/NCBP1/POLR1E/ERCC3/SNRPD3/THOC5/GTF2H2/CPSF1/PCF11/CPSF7/TTF2/THOC3/SNRPG/SRSF9/CSTF1/MAGOH/ERCC2/POLR1D/GTF2H1/CHTOP/CSTF2T/SRSF3/POLR1B/CDK7/GTF2H5/SRSF4/CAVIN1/MAGOHB/POLR2A/UBTF/DHX38/DDX39B/PABPN1/GTF2H3/POLDIP3/CSTF3/U2AF1/LSM10/NCBP2/CPSF3/TAF1D/THOC…	80
BP	GO:0006914	autophagy	280/7221	445/13973	7.72E-07	3.39E-05	ENSG00000170315/ENSG00000167965/ENSG00000101210/ENSG00000097007/ENSG00000004142/ENSG00000149823/ENSG00000264364/ENSG00000142208/ENSG00000103148/ENSG00000014216/ENSG00000111640/ENSG00000181929/ENSG00000110719/ENSG00000130204/ENSG00000149357/ENSG00000150991/ENSG00000114867/ENSG00000116288/ENSG00000118640/ENSG00000100216/ENSG00000117984/ENSG00000072310/ENSG00000112977/ENSG00000149547/ENSG00000161011…	UBB/MLST8/EEF1A2/ABL1/POLDIP2/VPS51/DYNLL2/AKT1/NPRL3/CAPN1/GAPDH/PRKAG1/TCIRG1/TOMM40/LAMTOR1/UBC/EIF4G1/PARK7/VAMP8/TOMM22/CTSD/SREBF1/DAP/EI24/SQSTM1/KAT2A/RNF5/HIF1A/LAMTOR4/EHMT2/RUVBL1/YOD1/QSOX1/GABARAP/ULK1/CTTN/UBQLN4/FEZ1/CTSA/RAB7A/XBP1/TP53/ATP13A2/UBXN6/PRKAA1/ATG13/FIS1/SNF8/HAX1/HK2/LAMTOR5/IFT20/MFN2/TSC2/RAB1A/CDC37/WIPI2/GSK3A/S100A9/FUNDC2/DAPK3/SNAPIN/ATP6V0E1/VDAC1/RAB1B/ANXA…	280
BP	GO:0034976	response to endoplasmic reticulum stress	174/7221	262/13973	7.80E-07	3.40E-05	ENSG00000177606/ENSG00000008952/ENSG00000127191/ENSG00000137801/ENSG00000164897/ENSG00000113296/ENSG00000182087/ENSG00000145675/ENSG00000157613/ENSG00000124702/ENSG00000143321/ENSG00000167658/ENSG00000103266/ENSG00000166598/ENSG00000116288/ENSG00000137076/ENSG00000058262/ENSG00000143222/ENSG00000182158/ENSG00000204308/ENSG00000136813/ENSG00000204463/ENSG00000072778/ENSG00000180667/ENSG00000177239…	JUN/SEC62/TRAF2/THBS1/TMUB1/THBS4/TMEM259/PIK3R1/CREB3L1/KLHDC3/HDGF/EEF2/STUB1/HSP90B1/PARK7/TLN1/SEC61A1/UFC1/CREB3L2/RNF5/KIAA0368/BAG6/ACADVL/YOD1/MAN1B1/MYDGF/BFAR/DDRGK1/IGFBP1/XBP1/TP53/PREB/UBXN6/ARFGAP1/ERLEC1/CAV1/CTDSP2/GSK3A/EIF2B5/UBE2G2/AMFR/UBE2J2/UBAC2/ATF6B/BCAP31/TBL2/ERP29/SESN2/TATDN2/VCP/ZBTB17/TMBIM6/HSPA5/P4HB/OS9/VAPB/YIF1A/CDK5RAP3/MARCH6/AGR2/CASP4/MAGEA3/TMEM129/ANKZF1/…	174
BP	GO:0006283	transcription-coupled nucleotide-excision repair	58/7221	73/13973	8.02E-07	3.43E-05	ENSG00000170315/ENSG00000106628/ENSG00000099817/ENSG00000169727/ENSG00000076924/ENSG00000167986/ENSG00000150991/ENSG00000163882/ENSG00000132383/ENSG00000084072/ENSG00000049541/ENSG00000205581/ENSG00000132646/ENSG00000141030/ENSG00000062822/ENSG00000139842/ENSG00000168002/ENSG00000163918/ENSG00000106399/ENSG00000111445/ENSG00000012061/ENSG00000163161/ENSG00000111652/ENSG00000168090/ENSG00000110107…	UBB/POLD2/POLR2E/GPS1/XAB2/DDB1/UBC/POLR2H/RPA1/PPIE/RFC2/HMGN1/PCNA/COPS3/POLD1/CUL4A/POLR2G/RFC4/RPA3/RFC5/ERCC1/ERCC3/COPS7A/COPS6/PRPF19/GTF2H2/ERCC5/RPA2/XRCC1/COPS5/POLD3/ISY1/RPS27A/COPS8/POLK/ERCC2/GTF2H1/POLR2J/COPS4/POLR2D/COPS7B/POLR2C/CDK7/GTF2H5/USP7/POLR2A/RBX1/XPA/GTF2H3/ERCC8/LIG3/CCNH/POLR2F/TCEA1/AQR/MNAT1/LIG1/RFC1	58
BP	GO:0007052	mitotic spindle organization	71/7221	93/13973	8.17E-07	3.43E-05	ENSG00000132341/ENSG00000196924/ENSG00000117632/ENSG00000137497/ENSG00000101146/ENSG00000166851/ENSG00000047849/ENSG00000131165/ENSG00000101057/ENSG00000013810/ENSG00000064102/ENSG00000197102/ENSG00000161800/ENSG00000108424/ENSG00000164087/ENSG00000117399/ENSG00000089685/ENSG00000175203/ENSG00000119383/ENSG00000101421/ENSG00000180198/ENSG00000204899/ENSG00000101350/ENSG00000204388/ENSG00000116213…	RAN/FLNA/STMN1/NUMA1/RAE1/PLK1/MAP4/CHMP1A/MYBL2/TACC3/INTS13/DYNC1H1/RACGAP1/KPNB1/POC1A/CDC20/BIRC5/DCTN2/PTPA/CHMP4B/RCC1/MZT1/KIF3B/HSPA1B/WRAP73/NUP62/CCNB1/TUBGCP4/TUBGCP2/DCTN1/CLASP2/CHEK2/SPICE1/PKD1/NEK2/CHMP5/KIF23/SUN2/CLASP1/KIF11/EML1/KIFC1/GNAI1/PLK2/PCNT/ARHGEF10/VPS4B/TPX2/TUBGCP3/TUBGCP5/CHMP2A/PSRC1/KIF4A/PRC1/TUBGCP6/MAP9/TBCE/AURKA/AURKB/HSPA1A/TPR/TNKS/SBDS/NDC80/WDR62/RAB11…	71
BP	GO:0009124	nucleoside monophosphate biosynthetic process	71/7221	93/13973	8.17E-07	3.43E-05	ENSG00000106348/ENSG00000205542/ENSG00000228253/ENSG00000067225/ENSG00000178035/ENSG00000143179/ENSG00000084774/ENSG00000128050/ENSG00000149925/ENSG00000110719/ENSG00000099624/ENSG00000159131/ENSG00000135002/ENSG00000004455/ENSG00000179091/ENSG00000165283/ENSG00000198899/ENSG00000178921/ENSG00000147224/ENSG00000074800/ENSG00000198931/ENSG00000138363/ENSG00000152234/ENSG00000165704/ENSG00000143799…	IMPDH1/TMSB4X/MT-ATP8/PKM/IMPDH2/UCK2/CAD/PAICS/ALDOA/TCIRG1/ATP5D/GART/RFK/AK2/CYC1/STOML2/MT-ATP6/PFAS/PRPS1/ENO1/APRT/ATIC/ATP5A1/HPRT1/PARP1/ATP5O/STAT3/TK1/ADK/UQCC3/AMPD2/GMPS/ATP5F1/PRPS2/SURF1/TYMS/DUT/VCP/PINK1/DGUOK/ADA/ADSL/AK1/SHMT1/UMPS/UCKL1/UCK1/PRKAG2/DCK/TGFB1/SLC25A13/DHODH/CHCHD10/CMPK1/ATP5J/ATP5C1/ATP5H/DCTD/COX5B/ATP5E/NIPSNAP2/ADSS/ATP5J2/ATP5I/PID1/ATP5G1/ATP6V0A1/FLCN/ATP…	71
BP	GO:1902850	microtubule cytoskeleton organization involved in mitosis	71/7221	93/13973	8.17E-07	3.43E-05	ENSG00000132341/ENSG00000196924/ENSG00000117632/ENSG00000137497/ENSG00000101146/ENSG00000166851/ENSG00000047849/ENSG00000131165/ENSG00000101057/ENSG00000013810/ENSG00000064102/ENSG00000197102/ENSG00000161800/ENSG00000108424/ENSG00000164087/ENSG00000117399/ENSG00000089685/ENSG00000175203/ENSG00000119383/ENSG00000101421/ENSG00000180198/ENSG00000204899/ENSG00000101350/ENSG00000204388/ENSG00000116213…	RAN/FLNA/STMN1/NUMA1/RAE1/PLK1/MAP4/CHMP1A/MYBL2/TACC3/INTS13/DYNC1H1/RACGAP1/KPNB1/POC1A/CDC20/BIRC5/DCTN2/PTPA/CHMP4B/RCC1/MZT1/KIF3B/HSPA1B/WRAP73/NUP62/CCNB1/TUBGCP4/TUBGCP2/DCTN1/CLASP2/CHEK2/SPICE1/PKD1/NEK2/CHMP5/KIF23/SUN2/CLASP1/KIF11/EML1/KIFC1/GNAI1/PLK2/PCNT/ARHGEF10/VPS4B/TPX2/TUBGCP3/TUBGCP5/CHMP2A/PSRC1/KIF4A/PRC1/TUBGCP6/MAP9/TBCE/AURKA/AURKB/HSPA1A/TPR/TNKS/SBDS/NDC80/WDR62/RAB11…	71
BP	GO:0009060	aerobic respiration	52/7221	64/13973	8.17E-07	3.43E-05	ENSG00000198938/ENSG00000135441/ENSG00000121691/ENSG00000010256/ENSG00000198804/ENSG00000105373/ENSG00000146701/ENSG00000143252/ENSG00000091140/ENSG00000140740/ENSG00000100644/ENSG00000105819/ENSG00000073578/ENSG00000167985/ENSG00000155463/ENSG00000204370/ENSG00000131828/ENSG00000148290/ENSG00000165280/ENSG00000176171/ENSG00000182054/ENSG00000239900/ENSG00000165060/ENSG00000122729/ENSG00000014641…	MT-CO3/BLOC1S1/CAT/UQCRC1/MT-CO1/NOP53/MDH2/SDHC/DLD/UQCRC2/HIF1A/PMPCB/SDHA/SDHAF2/OXA1L/SDHD/PDHA1/SURF1/VCP/BNIP3/IDH2/ADSL/FXN/ACO1/MDH1/CS/UQCRH/COX6A1/SIRT3/IDH3B/MTFR1/NNT/CHCHD5/ACO2/SUCLG1/SUCLG2/SLC25A14/PDHB/DLAT/COX10/DLST/FH/IDH3A/UQCRHL/IDH3G/COX20/ME3/MTFR1L/COX19/UQCR10/PANK2/SDHB	52
BP	GO:0051443	positive regulation of ubiquitin-protein transferase activity	76/7221	101/13973	9.27E-07	3.86E-05	ENSG00000170315/ENSG00000106588/ENSG00000103266/ENSG00000129084/ENSG00000150991/ENSG00000108344/ENSG00000113558/ENSG00000105325/ENSG00000204264/ENSG00000185627/ENSG00000166851/ENSG00000153107/ENSG00000164109/ENSG00000110200/ENSG00000100911/ENSG00000103126/ENSG00000138069/ENSG00000136930/ENSG00000175063/ENSG00000166295/ENSG00000117399/ENSG00000277791/ENSG00000171862/ENSG00000141552/ENSG00000196510…	UBB/PSMA2/STUB1/PSMA1/UBC/PSMD3/SKP1/FZR1/PSMB8/PSMD13/PLK1/ANAPC1/MAD2L1/ANAPC15/PSME2/AXIN1/RAB1A/PSMB7/UBE2C/ANAPC16/CDC20/PSMB3/PTEN/ANAPC11/ANAPC7/PSMD2/PINK1/BUB3/PSMD9/PSMA5/ANAPC5/PIN1/PSME3/CDK1/PSMD1/PSMB2/PSMC3/CCNB1/RPS27A/UBE2S/PSMC2/CDC16/PSMF1/PSMD4/PSMD8/UBE2L3/PSMB10/UBE2N/PSME1/UBE2E1/DCUN1D2/SEM1/PSMB9/PSMC1/CUL1/PSMC5/PSMD11/TRIB3/ANAPC2/BUB1B/CDC26/PSMD12/CDC23/DCUN1D1/TOPORS…	76
BP	GO:0031123	RNA 3'-end processing	86/7221	117/13973	1.03E-06	4.26E-05	ENSG00000185650/ENSG00000164880/ENSG00000185122/ENSG00000077312/ENSG00000205937/ENSG00000006744/ENSG00000070756/ENSG00000178896/ENSG00000123136/ENSG00000160917/ENSG00000160075/ENSG00000136450/ENSG00000103005/ENSG00000132463/ENSG00000265241/ENSG00000108349/ENSG00000130826/ENSG00000131652/ENSG00000125755/ENSG00000163634/ENSG00000167005/ENSG00000168028/ENSG00000163950/ENSG00000141543/ENSG00000077348…	ZFP36L1/INTS1/HSF1/SNRPA/RNPS1/ELAC2/PABPC1/EXOSC4/DDX39A/CPSF4/SSU72/SRSF1/USB1/GRSF1/RBM8A/CASC3/DKC1/THOC6/SYMPK/THOC7/NUDT21/RPSA/SLBP/EIF4A3/EXOSC5/SRRM1/NCBP1/RNF40/EXOSC3/EXOSC2/THOC5/EXOSC7/RPS21/CPSF1/PCF11/CCNB1/INTS7/CPSF7/THOC3/SRSF9/APP/CSTF1/MAGOH/EXOSC6/MTPAP/CHTOP/SUPT5H/CSTF2T/SRSF3/FBL/TUT1/POLR2D/SRSF4/MAGOHB/RNF20/PAF1/SUPV3L1/CDK9/TOE1/DHX38/DDX39B/PABPN1/POLDIP3/PAPOLB/CSTF3…	86
BP	GO:0051437	positive regulation of ubiquitin-protein ligase activity involved in regulation of mitotic cell cycle transition	59/7221	75/13973	1.20E-06	4.91E-05	ENSG00000170315/ENSG00000106588/ENSG00000129084/ENSG00000150991/ENSG00000108344/ENSG00000113558/ENSG00000105325/ENSG00000204264/ENSG00000185627/ENSG00000166851/ENSG00000153107/ENSG00000164109/ENSG00000110200/ENSG00000100911/ENSG00000136930/ENSG00000175063/ENSG00000166295/ENSG00000117399/ENSG00000277791/ENSG00000141552/ENSG00000196510/ENSG00000175166/ENSG00000154473/ENSG00000110801/ENSG00000143106…	UBB/PSMA2/PSMA1/UBC/PSMD3/SKP1/FZR1/PSMB8/PSMD13/PLK1/ANAPC1/MAD2L1/ANAPC15/PSME2/PSMB7/UBE2C/ANAPC16/CDC20/PSMB3/ANAPC11/ANAPC7/PSMD2/BUB3/PSMD9/PSMA5/ANAPC5/PSME3/CDK1/PSMD1/PSMB2/PSMC3/CCNB1/RPS27A/PSMC2/CDC16/PSMF1/PSMD4/PSMD8/PSMB10/PSME1/UBE2E1/SEM1/PSMB9/PSMC1/CUL1/PSMC5/PSMD11/ANAPC2/BUB1B/CDC26/PSMD12/CDC23/BTRC/ANAPC4/PSMC4/PSMD14/PSMB1/PSMA6/PSMB5	59
BP	GO:0010948	negative regulation of cell cycle process	178/7221	270/13973	1.22E-06	4.91E-05	ENSG00000125691/ENSG00000170315/ENSG00000185650/ENSG00000167513/ENSG00000022267/ENSG00000106588/ENSG00000105373/ENSG00000129084/ENSG00000175756/ENSG00000150991/ENSG00000116670/ENSG00000135446/ENSG00000108344/ENSG00000113558/ENSG00000116691/ENSG00000127616/ENSG00000101412/ENSG00000126457/ENSG00000204264/ENSG00000239306/ENSG00000177595/ENSG00000132646/ENSG00000124766/ENSG00000185627/ENSG00000166851…	RPL23/UBB/ZFP36L1/CDT1/FHL1/PSMA2/NOP53/PSMA1/AURKAIP1/UBC/MAD2L2/CDK4/PSMD3/SKP1/MIIP/SMARCA4/E2F1/PRMT1/PSMB8/RBM14/PIDD1/PCNA/SOX4/PSMD13/PLK1/TPRA1/LCMT1/CDK2/WAPL/TP53/GADD45A/PSMG2/CNOT11/MUC1/CTDSP2/MAD2L1/NME6/ANAPC15/PSME2/PSMB7/CNOT9/CARM1/E2F4/CNOT4/RPS27L/PSMB3/PTEN/PTTG1/FANCI/PSMD2/NAE1/CNOT10/CNOT1/TRIAP1/BUB3/H2AFY/PSMD9/CDK5RAP3/ATM/PSMA5/PRMT2/PSME3/CDK1/TOM1L1/PSMD1/PSMB2/BRCA1…	178
BP	GO:1904666	regulation of ubiquitin protein ligase activity	70/7221	92/13973	1.22E-06	4.91E-05	ENSG00000125691/ENSG00000170315/ENSG00000106588/ENSG00000129084/ENSG00000150991/ENSG00000116670/ENSG00000108344/ENSG00000113558/ENSG00000105325/ENSG00000147889/ENSG00000204264/ENSG00000185627/ENSG00000166851/ENSG00000153107/ENSG00000123374/ENSG00000164109/ENSG00000110200/ENSG00000100911/ENSG00000138069/ENSG00000136930/ENSG00000175063/ENSG00000166295/ENSG00000117399/ENSG00000277791/ENSG00000171862…	RPL23/UBB/PSMA2/PSMA1/UBC/MAD2L2/PSMD3/SKP1/FZR1/CDKN2A/PSMB8/PSMD13/PLK1/ANAPC1/CDK2/MAD2L1/ANAPC15/PSME2/RAB1A/PSMB7/UBE2C/ANAPC16/CDC20/PSMB3/PTEN/ANAPC11/ANAPC7/PSMD2/BUB3/PSMD9/PSMA5/ANAPC5/PSME3/CDK1/PSMD1/PSMB2/PSMC3/CCNB1/RPS27A/UBE2S/PSMC2/CDC16/PSMF1/PSMD4/PSMD8/PSMB10/RPS7/PSME1/UBE2E1/SEM1/PSMB9/PSMC1/CUL1/PSMC5/PSMD11/ANAPC2/BUB1B/CDC26/PSMD12/CDC23/CDC20B/BTRC/ANAPC4/PSMC4/PSMD14/PS…	70
BP	GO:0006406	mRNA export from nucleus	77/7221	103/13973	1.23E-06	4.91E-05	ENSG00000132182/ENSG00000205937/ENSG00000030066/ENSG00000091542/ENSG00000151461/ENSG00000123136/ENSG00000155561/ENSG00000160917/ENSG00000069248/ENSG00000136450/ENSG00000265241/ENSG00000101146/ENSG00000108349/ENSG00000125450/ENSG00000131652/ENSG00000095319/ENSG00000125755/ENSG00000163634/ENSG00000163950/ENSG00000141543/ENSG00000058804/ENSG00000132661/ENSG00000113569/ENSG00000133226/ENSG00000136937…	NUP210/RNPS1/NUP160/ALKBH5/UPF2/DDX39A/NUP205/CPSF4/NUP133/SRSF1/RBM8A/RAE1/CASC3/NUP85/THOC6/NUP188/SYMPK/THOC7/SLBP/EIF4A3/NDC1/NXT1/NUP155/SRRM1/NCBP1/NUP93/THOC5/CPSF1/AAAS/NUP62/BUD13/DDX19B/THOC3/SMG5/SRSF9/NUP37/EIF4E/MAGOH/CHTOP/GLE1/SRSF3/EIF5A/POLR2D/NUPL2/SRSF4/AKAP8L/MAGOHB/SEM1/IWS1/DHX38/DDX39B/PABPN1/POLDIP3/U2AF1/NCBP2/NUP54/CPSF3/THOC1/HNRNPA2B1/SMG1/NUP98/PCID2/NUP214/UPF1/TPR/C…	77
BP	GO:0071427	mRNA-containing ribonucleoprotein complex export from nucleus	77/7221	103/13973	1.23E-06	4.91E-05	ENSG00000132182/ENSG00000205937/ENSG00000030066/ENSG00000091542/ENSG00000151461/ENSG00000123136/ENSG00000155561/ENSG00000160917/ENSG00000069248/ENSG00000136450/ENSG00000265241/ENSG00000101146/ENSG00000108349/ENSG00000125450/ENSG00000131652/ENSG00000095319/ENSG00000125755/ENSG00000163634/ENSG00000163950/ENSG00000141543/ENSG00000058804/ENSG00000132661/ENSG00000113569/ENSG00000133226/ENSG00000136937…	NUP210/RNPS1/NUP160/ALKBH5/UPF2/DDX39A/NUP205/CPSF4/NUP133/SRSF1/RBM8A/RAE1/CASC3/NUP85/THOC6/NUP188/SYMPK/THOC7/SLBP/EIF4A3/NDC1/NXT1/NUP155/SRRM1/NCBP1/NUP93/THOC5/CPSF1/AAAS/NUP62/BUD13/DDX19B/THOC3/SMG5/SRSF9/NUP37/EIF4E/MAGOH/CHTOP/GLE1/SRSF3/EIF5A/POLR2D/NUPL2/SRSF4/AKAP8L/MAGOHB/SEM1/IWS1/DHX38/DDX39B/PABPN1/POLDIP3/U2AF1/NCBP2/NUP54/CPSF3/THOC1/HNRNPA2B1/SMG1/NUP98/PCID2/NUP214/UPF1/TPR/C…	77
BP	GO:0019439	aromatic compound catabolic process	263/7221	417/13973	1.26E-06	5.00E-05	ENSG00000008988/ENSG00000125691/ENSG00000108654/ENSG00000185650/ENSG00000166441/ENSG00000185122/ENSG00000142534/ENSG00000105568/ENSG00000101444/ENSG00000197157/ENSG00000090621/ENSG00000179958/ENSG00000205937/ENSG00000204392/ENSG00000177954/ENSG00000149806/ENSG00000168496/ENSG00000184363/ENSG00000233276/ENSG00000065057/ENSG00000093010/ENSG00000151461/ENSG00000197756/ENSG00000070756/ENSG00000178896…	RPS20/RPL23/DDX5/ZFP36L1/RPL27A/HSF1/RPS11/PPP2R1A/AHCY/SND1/PABPC4/DCTPP1/RNPS1/LSM2/RPS27/FAU/FEN1/PKP3/GPX1/NTHL1/COMT/UPF2/RPL37A/PABPC1/EXOSC4/EIF4G1/RNH1/NT5C/RPL31/H1F0/RPL4/EIF4B/DCPS/LSM4/CDKN2A/DROSHA/UNG/HPD/RBM8A/CASC3/PCBD1/EIF4A1/RNASEH1/MAOB/LRPPRC/NUDT3/RPL6/NT5C3B/HGD/RNASEH2A/HPRT1/LSM5/RPSA/ITPA/CNOT11/DNPH1/DIS3L/EXOSC1/RPS17/HINT1/MTHFS/GSK3A/LSM3/PELO/CNOT9/RPS29/PPP1R8/POLR…	263
BP	GO:0007093	mitotic cell cycle checkpoint	111/7221	158/13973	1.37E-06	5.39E-05	ENSG00000170315/ENSG00000167513/ENSG00000143294/ENSG00000105373/ENSG00000150991/ENSG00000116670/ENSG00000101412/ENSG00000126457/ENSG00000139579/ENSG00000143624/ENSG00000177595/ENSG00000132646/ENSG00000124766/ENSG00000166851/ENSG00000174775/ENSG00000174442/ENSG00000122952/ENSG00000205629/ENSG00000123374/ENSG00000141510/ENSG00000116717/ENSG00000128789/ENSG00000158435/ENSG00000185499/ENSG00000164109…	UBB/CDT1/PRCC/NOP53/UBC/MAD2L2/E2F1/PRMT1/NABP2/INTS3/PIDD1/PCNA/SOX4/PLK1/HRAS/ZWILCH/ZWINT/LCMT1/CDK2/TP53/GADD45A/PSMG2/CNOT11/MUC1/MAD2L1/ANAPC15/CNOT9/CARM1/E2F4/CNOT4/RPS27L/FANCI/NAE1/CNOT10/CNOT1/TRIAP1/BUB3/CDK5RAP3/ATM/CDK1/BRCA1/RPA2/ZFYVE19/MUS81/CDKN1A/RBL2/CNOT8/CCNB1/MSH2/RPS27A/VPS4A/TGFB1/TICRR/MAD1L1/MDC1/RPS6/FBXO31/RB1/NBN/CHEK2/CNOT7/MRE11/CENPF/PCBP4/NPM1/RINT1/CDKN2B/KLHL22…	111
BP	GO:0007051	spindle organization	104/7221	147/13973	1.73E-06	6.76E-05	ENSG00000105568/ENSG00000175216/ENSG00000132341/ENSG00000171720/ENSG00000196924/ENSG00000117632/ENSG00000148335/ENSG00000137497/ENSG00000196230/ENSG00000101146/ENSG00000166851/ENSG00000047849/ENSG00000119408/ENSG00000131165/ENSG00000101057/ENSG00000013810/ENSG00000064102/ENSG00000197102/ENSG00000128944/ENSG00000161800/ENSG00000108424/ENSG00000164087/ENSG00000117399/ENSG00000099901/ENSG00000089685…	PPP2R1A/CKAP5/RAN/HDAC3/FLNA/STMN1/NTMT1/NUMA1/TUBB/RAE1/PLK1/MAP4/NEK6/CHMP1A/MYBL2/TACC3/INTS13/DYNC1H1/KNSTRN/RACGAP1/KPNB1/POC1A/CDC20/RANBP1/BIRC5/RPS3/DCTN2/PTPA/CHMP4B/RCC1/MYH9/AUNIP/MZT1/KIF3B/SPAG5/HSPA1B/WRAP73/HAUS7/NUP62/CCNB1/MLH1/TUBGCP4/ESPL1/TUBGCP2/DCTN1/TUBG1/CLASP2/HAUS5/CHEK2/KIZ/SPICE1/PKD1/NEK2/CHMP5/KIF23/SUN2/HAUS1/CLASP1/KIF11/CEP63/EML1/KIFC1/GNAI1/PLK2/PCNT/ARHGEF10/HA…	104
BP	GO:0051052	regulation of DNA metabolic process	233/7221	366/13973	1.85E-06	7.17E-05	ENSG00000177606/ENSG00000136997/ENSG00000136826/ENSG00000134853/ENSG00000130726/ENSG00000167513/ENSG00000109321/ENSG00000185122/ENSG00000105568/ENSG00000119048/ENSG00000196365/ENSG00000017427/ENSG00000111602/ENSG00000142208/ENSG00000071655/ENSG00000148337/ENSG00000149923/ENSG00000135829/ENSG00000165283/ENSG00000070831/ENSG00000049541/ENSG00000163468/ENSG00000168802/ENSG00000136830/ENSG00000147889…	JUN/MYC/KLF4/PDGFRA/TRIM28/CDT1/AREG/HSF1/PPP2R1A/UBE2B/LONP1/IGF1/TIMELESS/AKT1/MBD3/CIZ1/PPP4C/DHX9/STOML2/CDC42/RFC2/CCT3/CHTF8/FAM129B/CDKN2A/UNG/NABP2/CCT6A/EHMT2/GATA3/PCNA/FOXM1/HRAS/BMPR2/DKC1/HNRNPA1/CDK2/WAPL/TP53/STAT6/PARP1/NAT10/GJA1/BABAM1/MBD2/PTGES3/KDM1A/CST3/GSK3A/CCT4/CUL4A/ATF1/RFC4/CCT7/RFC5/KPNA2/EYA3/PRMT5/UBE2V2/RPS3/NSD2/TWIST1/GTPBP4/DNMT1/ACD/ERCC1/MAPK3/TMEM161A/EXOSC3…	233
BP	GO:0019886	antigen processing and presentation of exogenous peptide antigen via MHC class II	67/7221	88/13973	1.98E-06	7.62E-05	ENSG00000176986/ENSG00000161203/ENSG00000106367/ENSG00000264364/ENSG00000117984/ENSG00000066735/ENSG00000079616/ENSG00000157020/ENSG00000075785/ENSG00000077549/ENSG00000075945/ENSG00000196961/ENSG00000100280/ENSG00000122705/ENSG00000197102/ENSG00000173898/ENSG00000042753/ENSG00000161800/ENSG00000174080/ENSG00000079805/ENSG00000242574/ENSG00000175203/ENSG00000019582/ENSG00000183020/ENSG00000101350…	SEC24C/AP2M1/AP1S1/DYNLL2/CTSD/KIF26A/KIF22/SEC13/RAB7A/CAPZB/KIFAP3/AP2A1/AP1B1/CLTA/DYNC1H1/SPTBN2/AP2S1/RACGAP1/CTSF/DNM2/HLA-DMB/DCTN2/CD74/AP2A2/KIF3B/DCTN3/DCTN6/ACTR1A/HLA-DRB1/KIF2C/KIF15/DCTN1/IFI30/SEC24B/AP1S2/DCTN4/HLA-DRA/CTSS/HLA-DPA1/AP2B1/SH3GL2/ACTR1B/SEC23A/KLC2/KIF23/HLA-DPB1/KIF11/CAPZA2/AP1M2/DYNLL1/SEC31A/CENPE/HLA-DQA1/SEC24D/AP1M1/CTSL/KIF4A/CANX/DYNC1LI1/KLC1/CAPZA1/KIF18…	67
BP	GO:0033044	regulation of chromosome organization	190/7221	292/13973	2.04E-06	7.82E-05	ENSG00000136997/ENSG00000130726/ENSG00000167513/ENSG00000119048/ENSG00000137309/ENSG00000188976/ENSG00000168496/ENSG00000036257/ENSG00000116670/ENSG00000175643/ENSG00000137497/ENSG00000072310/ENSG00000108773/ENSG00000163468/ENSG00000132475/ENSG00000139579/ENSG00000146731/ENSG00000204371/ENSG00000132471/ENSG00000107485/ENSG00000166851/ENSG00000130826/ENSG00000137486/ENSG00000135486/ENSG00000119408…	MYC/TRIM28/CDT1/UBE2B/HMGA1/NOC2L/FEN1/CUL3/MAD2L2/RMI2/NUMA1/SREBF1/KAT2A/CCT3/H3F3B/NABP2/CCT6A/EHMT2/WBP2/GATA3/PLK1/DKC1/ARRB1/HNRNPA1/NEK6/SET/LCMT1/WAPL/TP53/PARP1/NAT10/PSMG2/TADA3/KDM1A/MUC1/MAD2L1/ANAPC15/TACC3/PIH1D1/MLLT6/CCT4/CCT7/UBE2C/ANAPC11/TWIST1/KDM3A/DNMT1/ACD/SIN3A/PTTG1/SMARCB1/ERCC1/CENPV/CTCF/MAPK3/VEGFA/PINK1/RNF40/MAPKAPK5/RPS6KA4/NELFA/TRAPPC12/BUB3/H2AFY/EID1/ATM/C6orf8…	190
BP	GO:0046700	heterocycle catabolic process	254/7221	403/13973	2.06E-06	7.85E-05	ENSG00000008988/ENSG00000125691/ENSG00000108654/ENSG00000185650/ENSG00000166441/ENSG00000185122/ENSG00000142534/ENSG00000105568/ENSG00000101444/ENSG00000197157/ENSG00000090621/ENSG00000179958/ENSG00000205937/ENSG00000204392/ENSG00000177954/ENSG00000149806/ENSG00000168496/ENSG00000184363/ENSG00000233276/ENSG00000065057/ENSG00000151461/ENSG00000197756/ENSG00000070756/ENSG00000178896/ENSG00000114867…	RPS20/RPL23/DDX5/ZFP36L1/RPL27A/HSF1/RPS11/PPP2R1A/AHCY/SND1/PABPC4/DCTPP1/RNPS1/LSM2/RPS27/FAU/FEN1/PKP3/GPX1/NTHL1/UPF2/RPL37A/PABPC1/EXOSC4/EIF4G1/RNH1/NT5C/RPL31/H1F0/RPL4/EIF4B/DCPS/LSM4/CDKN2A/DROSHA/UNG/RBM8A/CASC3/EIF4A1/RNASEH1/LRPPRC/NUDT3/RPL6/NT5C3B/RNASEH2A/HPRT1/LSM5/RPSA/ITPA/CNOT11/DNPH1/DIS3L/EXOSC1/RPS17/HINT1/MTHFS/GSK3A/QPRT/LSM3/PELO/CNOT9/RPS29/PPP1R8/POLR2G/SMUG1/RPL3/EIF4A…	254
BP	GO:0031647	regulation of protein stability	153/7221	229/13973	2.09E-06	7.90E-05	ENSG00000125691/ENSG00000162407/ENSG00000169242/ENSG00000101665/ENSG00000158941/ENSG00000100726/ENSG00000107404/ENSG00000119048/ENSG00000145675/ENSG00000007944/ENSG00000088992/ENSG00000017427/ENSG00000111640/ENSG00000215021/ENSG00000105373/ENSG00000103266/ENSG00000070087/ENSG00000179262/ENSG00000116288/ENSG00000171720/ENSG00000196924/ENSG00000070831/ENSG00000072310/ENSG00000110651/ENSG00000108773…	RPL23/PLPP3/EFNA1/SMAD7/CCAR2/TELO2/DVL1/UBE2B/PIK3R1/MYLIP/TESC/IGF1/GAPDH/PHB2/NOP53/STUB1/PFN2/RAD23A/PARK7/HDAC3/FLNA/CDC42/SREBF1/CD81/KAT2A/CCT3/RNF5/CDKN2A/BAG6/CCT6A/SOX4/PLK1/GIPC1/NCLN/CTSA/ZBED3/XBP1/DPM2/PTGES3/TADA3/CHP1/GSN/SUMO1/CDC37/CRTAP/CCT4/CCT7/TAF9/PDCD10/PTEN/PHB/GTPBP4/PINK1/RNF149/HCFC1/HSPA8/KRAS/PFN1/SIAH1/PIN1/LSS/PRKRA/HSPA1B/WNT10B/CDKN1A/USP19/PEX19/TBRG1/ISOC2/LAMP…	153
BP	GO:0045727	positive regulation of translation	77/7221	104/13973	2.35E-06	8.80E-05	ENSG00000136997/ENSG00000137801/ENSG00000215301/ENSG00000138814/ENSG00000167658/ENSG00000070756/ENSG00000135829/ENSG00000135446/ENSG00000151465/ENSG00000102317/ENSG00000139546/ENSG00000124766/ENSG00000144642/ENSG00000108561/ENSG00000183978/ENSG00000242372/ENSG00000175634/ENSG00000196498/ENSG00000168002/ENSG00000141543/ENSG00000145191/ENSG00000186350/ENSG00000185088/ENSG00000155506/ENSG00000170889…	MYC/THBS1/DDX3X/PPP3CA/EEF2/PABPC1/DHX9/CDK4/CDC123/RBM3/TARBP2/SOX4/RBMS3/C1QBP/COA3/EIF6/RPS6KB2/NCOR2/POLR2G/EIF4A3/EIF2B5/RXRA/RPS27L/LARP1/RPS9/RPS6KB1/UQCC1/MAPK3/PINK1/ESR1/ERBB2/PYM1/DHX29/CDK5RAP1/TGFB1/UQCC2/SLC35A4/YBX3/EIF4G2/EIF5AL1/DNAJC3/EIF2AK4/EIF5A/POLR2D/NPM1/LARP4B/PAIP1/ZC3H12A/YTHDF1/YTHDF2/HNRNPD/FMR1/NCK1/EIF3D/ITGA2/DDX39B/MTOR/IMPACT/SERP1/BCDIN3D/POLDIP3/UPF3A/PPP1R15A/…	77
BP	GO:0006302	double-strand break repair	135/7221	199/13973	2.36E-06	8.80E-05	ENSG00000185122/ENSG00000196419/ENSG00000148362/ENSG00000182979/ENSG00000111602/ENSG00000168496/ENSG00000149923/ENSG00000116670/ENSG00000132383/ENSG00000172977/ENSG00000139579/ENSG00000160949/ENSG00000111206/ENSG00000131153/ENSG00000122783/ENSG00000143799/ENSG00000105393/ENSG00000085999/ENSG00000004487/ENSG00000185043/ENSG00000163029/ENSG00000116030/ENSG00000169189/ENSG00000106399/ENSG00000158161…	HSF1/XRCC6/PAXX/MTA1/TIMELESS/FEN1/PPP4C/MAD2L2/RPA1/KAT5/NABP2/TONSL/FOXM1/GINS2/C7orf49/PARP1/BABAM1/RAD54L/KDM1A/CIB1/SMC6/SUMO1/NSMCE1/RPA3/EYA3/UBE2V2/NSD2/TWIST1/HIST1H4E/AP5Z1/ERCC1/VCP/DTX3L/TRIP13/POLL/MND1/PRPF19/XRCC2/ATM/DDX1/TDP1/BABAM2/BRCA1/RPA2/XRCC1/MUS81/MORF4L1/TP53BP1/RAD21/MLH1/MSH2/CDC45/PARPBP/MGMT/MDC1/PAXIP1/CDC7/RAD51/RECQL/SIRT6/POLA1/DCLRE1B/XRCC5/POLM/NBN/BRCC3/CHEK2/…	135
BP	GO:0072657	protein localization to membrane	308/7221	499/13973	2.68E-06	9.88E-05	ENSG00000008988/ENSG00000125691/ENSG00000008952/ENSG00000198668/ENSG00000166441/ENSG00000131477/ENSG00000115306/ENSG00000142534/ENSG00000107404/ENSG00000145675/ENSG00000161203/ENSG00000088992/ENSG00000177954/ENSG00000149806/ENSG00000264364/ENSG00000142208/ENSG00000184363/ENSG00000197756/ENSG00000073712/ENSG00000105894/ENSG00000109113/ENSG00000143742/ENSG00000118640/ENSG00000196924/ENSG00000100216…	RPS20/RPL23/SEC62/CALM1/RPL27A/RAMP2/SPTBN1/RPS11/DVL1/PIK3R1/AP2M1/TESC/RPS27/FAU/DYNLL2/AKT1/PKP3/RPL37A/FERMT2/PTN/RAB34/SRP9/VAMP8/FLNA/TOMM22/HGNC:18790/RPL31/SEC61A1/NDUFA13/MFF/YWHAQ/PEX16/FYN/E2F1/RPL4/BAG6/RAB13/FNTA/AP3D1/JUP/UBL4A/RPL6/PACS1/TNFRSF1A/LYPLA1/TP53/RPSA/KRT18/CIB1/FIS1/CHP1/GSN/CAV1/GOLPH3/SCRIB/IFT20/SNAP47/RPS17/RHOQ/DNAJA3/OXA1L/BSG/TIMM13/RANGRF/RPS29/PDZD11/PEX5/RPL3…	308
BP	GO:0002495	antigen processing and presentation of peptide antigen via MHC class II	68/7221	90/13973	2.68E-06	9.88E-05	ENSG00000176986/ENSG00000161203/ENSG00000106367/ENSG00000264364/ENSG00000117984/ENSG00000066735/ENSG00000079616/ENSG00000157020/ENSG00000075785/ENSG00000077549/ENSG00000075945/ENSG00000196961/ENSG00000100280/ENSG00000122705/ENSG00000197102/ENSG00000173898/ENSG00000042753/ENSG00000161800/ENSG00000174080/ENSG00000079805/ENSG00000242574/ENSG00000175203/ENSG00000019582/ENSG00000183020/ENSG00000101350…	SEC24C/AP2M1/AP1S1/DYNLL2/CTSD/KIF26A/KIF22/SEC13/RAB7A/CAPZB/KIFAP3/AP2A1/AP1B1/CLTA/DYNC1H1/SPTBN2/AP2S1/RACGAP1/CTSF/DNM2/HLA-DMB/DCTN2/CD74/AP2A2/KIF3B/DCTN3/DCTN6/ACTR1A/HLA-DRB1/KIF2C/KIF15/DCTN1/IFI30/SEC24B/AP1S2/DCTN4/HLA-DRA/CTSS/HLA-DPA1/AP2B1/SH3GL2/ACTR1B/SEC23A/KLC2/KIF23/HLA-DPB1/KIF11/CAPZA2/AP1M2/DYNLL1/SEC31A/CENPE/HLA-DQA1/SEC24D/AP1M1/CTSL/KIF4A/CANX/DYNC1LI1/PYCARD/KLC1/CAPZA…	68
BP	GO:0048285	organelle fission	266/7221	425/13973	2.70E-06	9.88E-05	ENSG00000159069/ENSG00000167513/ENSG00000185122/ENSG00000203485/ENSG00000105568/ENSG00000119048/ENSG00000169689/ENSG00000017427/ENSG00000124702/ENSG00000132341/ENSG00000215021/ENSG00000036257/ENSG00000175756/ENSG00000116670/ENSG00000178222/ENSG00000196924/ENSG00000117632/ENSG00000070831/ENSG00000143442/ENSG00000137497/ENSG00000010292/ENSG00000079616/ENSG00000105325/ENSG00000078401/ENSG00000168958…	FBXW5/CDT1/HSF1/INF2/PPP2R1A/UBE2B/CENPX/IGF1/KLHDC3/RAN/PHB2/CUL3/AURKAIP1/MAD2L2/RNF212/FLNA/STMN1/CDC42/POGZ/NUMA1/NCAPD2/KIF22/FZR1/EDN1/MFF/CHTF8/BAG6/EHMT2/RAE1/PSMD13/PLK1/FANCA/ZWINT/MAP4/NEK6/CHMP1A/MYBL2/LCMT1/WAPL/PSMG2/FIS1/MAD2L1/MYO19/NME6/P3H4/ANAPC15/TACC3/INTS13/CDC25B/DYNC1H1/PKMYT1/KNSTRN/RACGAP1/NDC1/DAPK3/UBE2C/KPNB1/DNM2/POC1A/CDC20/PRMT5/RANBP1/BIRC5/PHIP/ANAPC11/DCTN2/PTPA…	266
BP	GO:0051439	regulation of ubiquitin-protein ligase activity involved in mitotic cell cycle	57/7221	73/13973	2.82E-06	0.000102437	ENSG00000170315/ENSG00000106588/ENSG00000129084/ENSG00000150991/ENSG00000108344/ENSG00000105325/ENSG00000204264/ENSG00000185627/ENSG00000166851/ENSG00000153107/ENSG00000123374/ENSG00000164109/ENSG00000110200/ENSG00000100911/ENSG00000136930/ENSG00000175063/ENSG00000166295/ENSG00000117399/ENSG00000277791/ENSG00000141552/ENSG00000196510/ENSG00000175166/ENSG00000154473/ENSG00000110801/ENSG00000143106…	UBB/PSMA2/PSMA1/UBC/PSMD3/FZR1/PSMB8/PSMD13/PLK1/ANAPC1/CDK2/MAD2L1/ANAPC15/PSME2/PSMB7/UBE2C/ANAPC16/CDC20/PSMB3/ANAPC11/ANAPC7/PSMD2/BUB3/PSMD9/PSMA5/ANAPC5/PSME3/CDK1/PSMD1/PSMB2/PSMC3/CCNB1/RPS27A/PSMC2/CDC16/PSMF1/PSMD4/PSMD8/PSMB10/PSME1/UBE2E1/SEM1/PSMB9/PSMC1/PSMC5/PSMD11/ANAPC2/BUB1B/CDC26/PSMD12/CDC23/ANAPC4/PSMC4/PSMD14/PSMB1/PSMA6/PSMB5	57
BP	GO:0072599	establishment of protein localization to endoplasmic reticulum	78/7221	106/13973	3.03E-06	0.000108658	ENSG00000008988/ENSG00000125691/ENSG00000008952/ENSG00000166441/ENSG00000142534/ENSG00000177954/ENSG00000149806/ENSG00000197756/ENSG00000143742/ENSG00000071082/ENSG00000058262/ENSG00000174444/ENSG00000089009/ENSG00000168028/ENSG00000114902/ENSG00000182774/ENSG00000213741/ENSG00000100316/ENSG00000167881/ENSG00000149273/ENSG00000172809/ENSG00000140988/ENSG00000170889/ENSG00000084733/ENSG00000124614…	RPS20/RPL23/SEC62/RPL27A/RPS11/RPS27/FAU/RPL37A/SRP9/RPL31/SEC61A1/RPL4/RPL6/RPSA/SPCS1/RPS17/RPS29/RPL3/SRP68/RPS3/RPL38/RPS2/RPS9/RAB10/RPS10/CHMP4B/RPL10A/SSR3/SRP14/RPL17/RAB3GAP2/RPS21/RPL29/SRP19/RPS27A/RPL41/RPS26/RPL7A/RPL36A/RPL21/RPLP0/RPLP1/RPL14/RPS6/SRPRA/RPS15A/RPS7/ZFAND2B/RPL13/RPL36/RPS8/RPL18/RPL30/PMM1/RPS18/RPS12/RPL9/CHMP4A/RPS13/RPL12/SRP72/RPL22/RPL8/RYR2/RPL26/RPL37/RPS24/…	78
BP	GO:1903008	organelle disassembly	78/7221	106/13973	3.03E-06	0.000108658	ENSG00000116288/ENSG00000148187/ENSG00000072310/ENSG00000161011/ENSG00000108773/ENSG00000100644/ENSG00000175792/ENSG00000170296/ENSG00000085733/ENSG00000143486/ENSG00000159363/ENSG00000175224/ENSG00000214253/ENSG00000143575/ENSG00000159399/ENSG00000116688/ENSG00000103197/ENSG00000105401/ENSG00000157954/ENSG00000105723/ENSG00000165775/ENSG00000152684/ENSG00000213585/ENSG00000100300/ENSG00000084463…	PARK7/MRRF/SREBF1/SQSTM1/KAT2A/HIF1A/RUVBL1/GABARAP/CTTN/EIF2D/ATP13A2/ATG13/FIS1/HAX1/HK2/MFN2/TSC2/CDC37/WIPI2/GSK3A/FUNDC2/PELO/VDAC1/TSPO/WBP11/PINK1/ZBTB17/BNIP3L/STX5/BNIP3/WDR45/ATG9A/ATPIF1/CAMKK2/CDK1/HTRA2/ATG4D/SREBF2/SMURF1/HTT/OPTN/KIF5B/SLC17A9/USP30/MUL1/ATG5/ATG4B/RNF41/TIGAR/WDR45B/FBXO7/AMBRA1/POLR3A/KIF9/MCTS1/ATG7/ATG4C/CISD2/TOMM7/ZDHHC8/HDAC6/CLEC16A/USP36/U2AF1/GBF1/WIPI1/A…	78
BP	GO:0031570	DNA integrity checkpoint	113/7221	163/13973	3.13E-06	0.000111435	ENSG00000170315/ENSG00000167513/ENSG00000158941/ENSG00000105373/ENSG00000150991/ENSG00000105325/ENSG00000101412/ENSG00000126457/ENSG00000177595/ENSG00000132646/ENSG00000124766/ENSG00000166851/ENSG00000091436/ENSG00000119408/ENSG00000123374/ENSG00000141510/ENSG00000116717/ENSG00000105393/ENSG00000158435/ENSG00000185499/ENSG00000160551/ENSG00000144580/ENSG00000142453/ENSG00000139842/ENSG00000205250…	UBB/CDT1/CCAR2/NOP53/UBC/FZR1/E2F1/PRMT1/PIDD1/PCNA/SOX4/PLK1/MAP3K20/NEK6/CDK2/TP53/GADD45A/BABAM1/CNOT11/MUC1/TAOK1/CNOT9/CARM1/CUL4A/E2F4/CNOT4/RHNO1/RPS27L/FANCI/NAE1/CNOT10/CNOT1/TRIAP1/PRPF19/CDK5RAP3/ATM/THOC5/CDK1/PTPN11/BABAM2/BRCA1/RPA2/MUS81/TP53BP1/MAPKAPK2/CDKN1A/RBL2/CNOT8/CCNB1/INTS7/MSH2/CDC45/RPS27A/DOT1L/RAD1/TICRR/MDC1/HINFP/FBXO31/FBXO4/NBN/BRCC3/CHEK2/EIF2AK4/CNOT7/MRE11/USP2…	113
BP	GO:0009451	RNA modification	91/7221	127/13973	3.20E-06	0.000113188	ENSG00000059588/ENSG00000169718/ENSG00000145912/ENSG00000104907/ENSG00000091542/ENSG00000126749/ENSG00000141994/ENSG00000099899/ENSG00000130305/ENSG00000160710/ENSG00000165526/ENSG00000007376/ENSG00000068438/ENSG00000173113/ENSG00000090861/ENSG00000071462/ENSG00000167118/ENSG00000130299/ENSG00000130826/ENSG00000167112/ENSG00000213339/ENSG00000037474/ENSG00000138095/ENSG00000007520/ENSG00000160193…	TARBP1/DUS1L/NHP2/TRMT1/ALKBH5/EMG1/DUS3L/TRMT2A/NSUN5/ADAR/RPUSD4/RPUSD1/FTSJ1/TRMT112/AARS/BUD23/URM1/GTPBP3/DKC1/TRUB2/QTRT1/NSUN2/LRPPRC/TSR3/WDR4/NAT10/PUS1/PUSL1/MRM2/OSGEP/HENMT1/RPUSD3/CTU1/TRMU/HSD17B10/TRMT61A/YRDC/ELP1/MEPCE/DIMT1/CTU2/PUS7/METTL1/METTL15/TFB2M/CDK5RAP1/MTERF4/ALKBH3/FTO/MRM3/DUS2/THG1L/ADARB1/PARN/FBL/TRIT1/VIRMA/WTAP/PUS3/NSUN6/MRM1/NUDT16/NOP56/TRMO/TGS1/METTL16/BAG…	91
BP	GO:0006612	protein targeting to membrane	125/7221	183/13973	3.21E-06	0.000113188	ENSG00000008988/ENSG00000125691/ENSG00000008952/ENSG00000166441/ENSG00000115306/ENSG00000142534/ENSG00000088992/ENSG00000177954/ENSG00000149806/ENSG00000197756/ENSG00000143742/ENSG00000071082/ENSG00000058262/ENSG00000168958/ENSG00000121680/ENSG00000010810/ENSG00000174444/ENSG00000089009/ENSG00000175115/ENSG00000168028/ENSG00000185043/ENSG00000214253/ENSG00000187446/ENSG00000182774/ENSG00000172270…	RPS20/RPL23/SEC62/RPL27A/SPTBN1/RPS11/TESC/RPS27/FAU/RPL37A/SRP9/RPL31/SEC61A1/MFF/PEX16/FYN/RPL4/RPL6/PACS1/RPSA/CIB1/FIS1/CHP1/RPS17/BSG/RPS29/PEX5/RPL3/SRP68/NUP155/STOM/RPS3/GAS6/TMED2/RPL38/RPS2/SSR2/RPS9/TCAF1/RPS10/EXOC4/CHMP4B/NFASC/RPL10A/ERBB2/SSR3/ITGB1BP1/ICMT/SRP14/NKD2/RPL17/RPS21/RPL29/ATG4D/SRP19/PEX19/SMURF1/DMTN/RPS27A/RPL41/RPS26/RPL7A/RPL36A/RPL21/RPLP0/RPLP1/INPP5K/MYO1C/RPL1…	125
BP	GO:0043618	regulation of transcription from RNA polymerase II promoter in response to stress	81/7221	111/13973	3.43E-06	0.000119884	ENSG00000177606/ENSG00000170315/ENSG00000185122/ENSG00000109332/ENSG00000089154/ENSG00000157613/ENSG00000106588/ENSG00000129084/ENSG00000150991/ENSG00000164442/ENSG00000108344/ENSG00000204264/ENSG00000100644/ENSG00000185627/ENSG00000141510/ENSG00000185499/ENSG00000100911/ENSG00000136930/ENSG00000213676/ENSG00000277791/ENSG00000130766/ENSG00000169375/ENSG00000175166/ENSG00000112715/ENSG00000139644…	JUN/UBB/HSF1/UBE2D3/GCN1/CREB3L1/PSMA2/PSMA1/UBC/CITED2/PSMD3/PSMB8/HIF1A/PSMD13/TP53/MUC1/PSME2/PSMB7/ATF6B/PSMB3/SESN2/SIN3A/PSMD2/VEGFA/TMBIM6/EGLN3/HSPA5/PSMD9/HIGD1A/EGLN1/PSMA5/PSME3/PSMD1/PSMB2/PSMC3/EGLN2/RPS27A/PSMC2/PSMF1/ARNT/PSMD4/PSMD8/ATF4/PSMB10/NEDD4/PSME1/CEBPB/SEM1/PSMB9/PSMC1/UBE2D2/RBX1/ATF3/NCK1/KLF2/PSMC5/PSMD11/IMPACT/LIMD1/ELOB/MAPK7/ATF6/RBPJ/NFE2L2/PPP1R15A/PSMD12/EGR1/H…	81
BP	GO:0018205	peptidyl-lysine modification	227/7221	358/13973	3.81E-06	0.000132599	ENSG00000132182/ENSG00000130726/ENSG00000135441/ENSG00000166337/ENSG00000135999/ENSG00000182979/ENSG00000142230/ENSG00000030066/ENSG00000085276/ENSG00000188976/ENSG00000071655/ENSG00000116288/ENSG00000178222/ENSG00000103275/ENSG00000196363/ENSG00000124422/ENSG00000187778/ENSG00000061273/ENSG00000155561/ENSG00000108773/ENSG00000064961/ENSG00000100425/ENSG00000069248/ENSG00000172977/ENSG00000147889…	NUP210/TRIM28/BLOC1S1/TAF10/EPC2/MTA1/SAE1/NUP160/MECOM/NOC2L/MBD3/PARK7/RNF212/UBE2I/WDR5/USP22/MCRS1/HDAC7/NUP205/KAT2A/HMG20B/BRD1/NUP133/KAT5/CDKN2A/BAG6/EHMT2/WBP2/RAE1/GATA3/PCNA/SOX4/NUP85/RUVBL1/NUP188/ARRB1/RELA/MEAF6/MRGBP/SET/SMYD2/BCL11A/PER1/TADA3/MUC1/SUMO1/EP400/HDAC2/PIH1D1/MLLT6/EEF2KMT/MED24/TAF9/NDC1/NUP155/BIRC5/NSD2/TWIST1/KDM3A/YEATS2/DNMT1/NUP93/SIN3A/SMARCB1/TRRAP/CTCF/KAT…	227
BP	GO:0031124	mRNA 3'-end processing	67/7221	89/13973	3.96E-06	0.00013703	ENSG00000185650/ENSG00000185122/ENSG00000077312/ENSG00000205937/ENSG00000070756/ENSG00000123136/ENSG00000160917/ENSG00000160075/ENSG00000136450/ENSG00000132463/ENSG00000265241/ENSG00000108349/ENSG00000131652/ENSG00000125755/ENSG00000163634/ENSG00000167005/ENSG00000163950/ENSG00000141543/ENSG00000133226/ENSG00000136937/ENSG00000103549/ENSG00000100296/ENSG00000071894/ENSG00000165494/ENSG00000134057…	ZFP36L1/HSF1/SNRPA/RNPS1/PABPC1/DDX39A/CPSF4/SSU72/SRSF1/GRSF1/RBM8A/CASC3/THOC6/SYMPK/THOC7/NUDT21/SLBP/EIF4A3/SRRM1/NCBP1/RNF40/THOC5/CPSF1/PCF11/CCNB1/CPSF7/THOC3/SRSF9/APP/CSTF1/MAGOH/MTPAP/CHTOP/SUPT5H/CSTF2T/SRSF3/TUT1/POLR2D/SRSF4/MAGOHB/RNF20/PAF1/CDK9/DHX38/DDX39B/PABPN1/POLDIP3/PAPOLB/CSTF3/U2AF1/CTR9/NCBP2/CPSF3/CPSF6/THOC1/CSTF2/CCNT1/NELFE/AHCYL1/CPSF2/UPF3B/FIP1L1/CLP1/BARD1/THOC2/S…	67
BP	GO:0001736	establishment of planar polarity	87/7221	121/13973	4.16E-06	0.000141143	ENSG00000104332/ENSG00000145423/ENSG00000170315/ENSG00000097007/ENSG00000107404/ENSG00000161203/ENSG00000007168/ENSG00000137273/ENSG00000106588/ENSG00000129084/ENSG00000150991/ENSG00000070831/ENSG00000108344/ENSG00000004975/ENSG00000204264/ENSG00000185627/ENSG00000163785/ENSG00000196961/ENSG00000109083/ENSG00000100911/ENSG00000136930/ENSG00000042753/ENSG00000277791/ENSG00000169071/ENSG00000175166…	SFRP1/SFRP2/UBB/ABL1/DVL1/AP2M1/PAFAH1B1/FOXF2/PSMA2/PSMA1/UBC/CDC42/PSMD3/DVL2/PSMB8/PSMD13/RYK/AP2A1/IFT20/PSME2/PSMB7/AP2S1/PSMB3/ROR2/PSMD2/FZD2/AP2A2/GPC4/PSMD9/PFN1/PSMA5/PSME3/PSMD1/PSMB2/RAC1/PSMC3/PTK7/SMURF1/RPS27A/FZD7/TIAM1/PSMC2/PSMF1/GPC6/FZD6/PSMD4/DAAM1/PSMD8/PSMB10/GPC3/SEC24B/CELSR1/TTC8/DACT1/AP2B1/CELSR2/MKS1/DVL3/PSME1/SEM1/PSMB9/PSMC1/WDR1/NPHP3/PSMC5/PSMD11/DAB2/ARHGEF19/AL…	87
BP	GO:0007164	establishment of tissue polarity	87/7221	121/13973	4.16E-06	0.000141143	ENSG00000104332/ENSG00000145423/ENSG00000170315/ENSG00000097007/ENSG00000107404/ENSG00000161203/ENSG00000007168/ENSG00000137273/ENSG00000106588/ENSG00000129084/ENSG00000150991/ENSG00000070831/ENSG00000108344/ENSG00000004975/ENSG00000204264/ENSG00000185627/ENSG00000163785/ENSG00000196961/ENSG00000109083/ENSG00000100911/ENSG00000136930/ENSG00000042753/ENSG00000277791/ENSG00000169071/ENSG00000175166…	SFRP1/SFRP2/UBB/ABL1/DVL1/AP2M1/PAFAH1B1/FOXF2/PSMA2/PSMA1/UBC/CDC42/PSMD3/DVL2/PSMB8/PSMD13/RYK/AP2A1/IFT20/PSME2/PSMB7/AP2S1/PSMB3/ROR2/PSMD2/FZD2/AP2A2/GPC4/PSMD9/PFN1/PSMA5/PSME3/PSMD1/PSMB2/RAC1/PSMC3/PTK7/SMURF1/RPS27A/FZD7/TIAM1/PSMC2/PSMF1/GPC6/FZD6/PSMD4/DAAM1/PSMD8/PSMB10/GPC3/SEC24B/CELSR1/TTC8/DACT1/AP2B1/CELSR2/MKS1/DVL3/PSME1/SEM1/PSMB9/PSMC1/WDR1/NPHP3/PSMC5/PSMD11/DAB2/ARHGEF19/AL…	87
BP	GO:0051438	regulation of ubiquitin-protein transferase activity	87/7221	121/13973	4.16E-06	0.000141143	ENSG00000125691/ENSG00000170315/ENSG00000101665/ENSG00000097007/ENSG00000106588/ENSG00000103266/ENSG00000129084/ENSG00000150991/ENSG00000116670/ENSG00000116288/ENSG00000108344/ENSG00000113558/ENSG00000105325/ENSG00000147889/ENSG00000204264/ENSG00000185627/ENSG00000166851/ENSG00000153107/ENSG00000123374/ENSG00000164109/ENSG00000110200/ENSG00000100911/ENSG00000103126/ENSG00000138069/ENSG00000136930…	RPL23/UBB/SMAD7/ABL1/PSMA2/STUB1/PSMA1/UBC/MAD2L2/PARK7/PSMD3/SKP1/FZR1/CDKN2A/PSMB8/PSMD13/PLK1/ANAPC1/CDK2/MAD2L1/ANAPC15/PSME2/AXIN1/RAB1A/PSMB7/UBE2C/ANAPC16/CDC20/PSMB3/PTEN/ANAPC11/ANAPC7/PSMD2/PINK1/BUB3/PSMD9/PSMA5/ANAPC5/PIN1/PSME3/CDK1/PSMD1/PSMB2/PSMC3/ZER1/CCNB1/RPS27A/UBE2S/PSMC2/CDC16/PSMF1/PSMD4/PSMD8/UBE2L3/PSMB10/RPS7/UBE2N/PSME1/UBE2E1/DCUN1D2/SEM1/PSMB9/PSMC1/LIMK1/CUL1/PSMC5/P…	87
BP	GO:0051436	negative regulation of ubiquitin-protein ligase activity involved in mitotic cell cycle	56/7221	72/13973	4.30E-06	0.000145137	ENSG00000170315/ENSG00000106588/ENSG00000129084/ENSG00000150991/ENSG00000108344/ENSG00000105325/ENSG00000204264/ENSG00000185627/ENSG00000153107/ENSG00000123374/ENSG00000164109/ENSG00000110200/ENSG00000100911/ENSG00000136930/ENSG00000175063/ENSG00000166295/ENSG00000117399/ENSG00000277791/ENSG00000141552/ENSG00000196510/ENSG00000175166/ENSG00000154473/ENSG00000110801/ENSG00000143106/ENSG00000089053…	UBB/PSMA2/PSMA1/UBC/PSMD3/FZR1/PSMB8/PSMD13/ANAPC1/CDK2/MAD2L1/ANAPC15/PSME2/PSMB7/UBE2C/ANAPC16/CDC20/PSMB3/ANAPC11/ANAPC7/PSMD2/BUB3/PSMD9/PSMA5/ANAPC5/PSME3/CDK1/PSMD1/PSMB2/PSMC3/CCNB1/RPS27A/PSMC2/CDC16/PSMF1/PSMD4/PSMD8/PSMB10/PSME1/UBE2E1/SEM1/PSMB9/PSMC1/PSMC5/PSMD11/ANAPC2/BUB1B/CDC26/PSMD12/CDC23/ANAPC4/PSMC4/PSMD14/PSMB1/PSMA6/PSMB5	56
BP	GO:0045047	protein targeting to ER	75/7221	102/13973	4.90E-06	0.000164493	ENSG00000008988/ENSG00000125691/ENSG00000008952/ENSG00000166441/ENSG00000142534/ENSG00000177954/ENSG00000149806/ENSG00000197756/ENSG00000143742/ENSG00000071082/ENSG00000058262/ENSG00000174444/ENSG00000089009/ENSG00000168028/ENSG00000114902/ENSG00000182774/ENSG00000213741/ENSG00000100316/ENSG00000167881/ENSG00000149273/ENSG00000172809/ENSG00000140988/ENSG00000170889/ENSG00000124614/ENSG00000101421…	RPS20/RPL23/SEC62/RPL27A/RPS11/RPS27/FAU/RPL37A/SRP9/RPL31/SEC61A1/RPL4/RPL6/RPSA/SPCS1/RPS17/RPS29/RPL3/SRP68/RPS3/RPL38/RPS2/RPS9/RPS10/CHMP4B/RPL10A/SSR3/SRP14/RPL17/RPS21/RPL29/SRP19/RPS27A/RPL41/RPS26/RPL7A/RPL36A/RPL21/RPLP0/RPLP1/RPL14/RPS6/SRPRA/RPS15A/RPS7/ZFAND2B/RPL13/RPL36/RPS8/RPL18/RPL30/PMM1/RPS18/RPS12/RPL9/CHMP4A/RPS13/RPL12/SRP72/RPL22/RPL8/RPL26/RPL37/RPS24/RPS4X/SEC61G/RPL18A/…	75
BP	GO:0006289	nucleotide-excision repair	83/7221	115/13973	5.39E-06	0.000179711	ENSG00000170315/ENSG00000106628/ENSG00000099817/ENSG00000169727/ENSG00000076924/ENSG00000167986/ENSG00000065057/ENSG00000150991/ENSG00000163882/ENSG00000132383/ENSG00000179262/ENSG00000103275/ENSG00000084072/ENSG00000049541/ENSG00000205581/ENSG00000132646/ENSG00000141030/ENSG00000141510/ENSG00000143799/ENSG00000116030/ENSG00000155229/ENSG00000062822/ENSG00000139842/ENSG00000168002/ENSG00000163918…	UBB/POLD2/POLR2E/GPS1/XAB2/DDB1/NTHL1/UBC/POLR2H/RPA1/RAD23A/UBE2I/PPIE/RFC2/HMGN1/PCNA/COPS3/TP53/PARP1/SUMO1/MMS19/POLD1/CUL4A/POLR2G/RFC4/RPA3/RFC5/UBE2V2/ERCC1/ERCC3/COPS7A/SUMO3/COPS6/POLL/CETN2/CHD1L/PRPF19/GTF2H2/ERCC5/RPA2/XRCC1/COPS5/POLD3/ISY1/RPS27A/FANCC/POLE/DDB2/RAD23B/COPS8/POLK/ERCC2/GTF2H1/POLR2J/COPS4/SLC30A9/POLR2D/COPS7B/UBE2N/POLR2C/CDK7/GTF2H5/USP7/POLR2A/RBX1/OGG1/NEIL2/PNK…	83
BP	GO:0070972	protein localization to endoplasmic reticulum	91/7221	128/13973	5.46E-06	0.000181245	ENSG00000008988/ENSG00000125691/ENSG00000008952/ENSG00000166441/ENSG00000142534/ENSG00000177954/ENSG00000149806/ENSG00000197756/ENSG00000143742/ENSG00000071082/ENSG00000058262/ENSG00000197858/ENSG00000121680/ENSG00000174444/ENSG00000198171/ENSG00000089009/ENSG00000168028/ENSG00000114902/ENSG00000182774/ENSG00000213741/ENSG00000100316/ENSG00000167881/ENSG00000134882/ENSG00000185825/ENSG00000149273…	RPS20/RPL23/SEC62/RPL27A/RPS11/RPS27/FAU/RPL37A/SRP9/RPL31/SEC61A1/GPAA1/PEX16/RPL4/DDRGK1/RPL6/RPSA/SPCS1/RPS17/RPS29/RPL3/SRP68/UBAC2/BCAP31/RPS3/VAPA/RPL38/RPS2/RPS9/RAB10/RPS10/CHMP4B/HSPA5/RPL10A/OS9/SSR3/SRP14/RPL17/RAB3GAP2/RPS21/RPL29/SRP19/KDELR2/RPS27A/RPL41/RPS26/RPL7A/RPL36A/RPL21/RPLP0/RPLP1/RPL14/RPS6/SRPRA/KDELR1/RPS15A/RPS7/ZFAND2B/RPL13/RPL36/RPS8/RPL18/RPL30/PMM1/RPS18/RPS12/RPL…	91
BP	GO:0006613	cotranslational protein targeting to membrane	73/7221	99/13973	5.50E-06	0.000181504	ENSG00000008988/ENSG00000125691/ENSG00000008952/ENSG00000166441/ENSG00000142534/ENSG00000177954/ENSG00000149806/ENSG00000197756/ENSG00000143742/ENSG00000071082/ENSG00000058262/ENSG00000174444/ENSG00000089009/ENSG00000168028/ENSG00000182774/ENSG00000213741/ENSG00000100316/ENSG00000167881/ENSG00000149273/ENSG00000172809/ENSG00000140988/ENSG00000163479/ENSG00000170889/ENSG00000124614/ENSG00000198755…	RPS20/RPL23/SEC62/RPL27A/RPS11/RPS27/FAU/RPL37A/SRP9/RPL31/SEC61A1/RPL4/RPL6/RPSA/RPS17/RPS29/RPL3/SRP68/RPS3/RPL38/RPS2/SSR2/RPS9/RPS10/RPL10A/SSR3/SRP14/RPL17/RPS21/RPL29/SRP19/RPS27A/RPL41/RPS26/RPL7A/RPL36A/RPL21/RPLP0/RPLP1/RPL14/RPS6/SRPRA/RPS15A/RPS7/ZFAND2B/RPL13/RPL36/RPS8/RPL18/RPL30/RPS18/RPS12/RPL9/RPS13/RPL12/SRP72/RPL22/RPL8/SSR1/RPL26/TRAM1/RPL37/RPS24/RPS4X/RPL18A/RPS16/RPLP2/RPL2…	73
BP	GO:0051348	negative regulation of transferase activity	213/7221	335/13973	5.72E-06	0.000187678	ENSG00000125691/ENSG00000104332/ENSG00000145423/ENSG00000170315/ENSG00000123143/ENSG00000106819/ENSG00000136158/ENSG00000101665/ENSG00000086061/ENSG00000097007/ENSG00000105568/ENSG00000185070/ENSG00000107404/ENSG00000169727/ENSG00000088992/ENSG00000172053/ENSG00000182492/ENSG00000142208/ENSG00000106588/ENSG00000129084/ENSG00000057149/ENSG00000168734/ENSG00000150991/ENSG00000116670/ENSG00000160710…	RPL23/SFRP1/SFRP2/UBB/PKN1/ASPN/SPRY2/SMAD7/DNAJA1/ABL1/PPP2R1A/FLRT2/DVL1/GPS1/TESC/QARS/BGN/AKT1/PSMA2/PSMA1/SERPINB3/PKIG/UBC/MAD2L2/ADAR/PARK7/PSMD3/FZR1/HEXIM1/GGNBP2/CDKN2A/PSMB8/SH3BP5/TARBP2/GSTP1/PSMD13/PLK1/PRDX3/GMFG/ANAPC1/CDK2/TP53/NR2F2/GADD45A/PDCD4/SOCS3/GADD45B/CIB1/CHP1/CAV1/MAD2L1/HYAL2/ANAPC15/PSME2/TSC2/GSK3A/PSMB7/DUSP2/UBE2C/MIDN/ANAPC16/CDC20/PSMB3/PTEN/ANAPC11/GPS2/CDKN2C…	213
BP	GO:0051444	negative regulation of ubiquitin-protein transferase activity	64/7221	85/13973	6.44E-06	0.000209943	ENSG00000125691/ENSG00000170315/ENSG00000101665/ENSG00000097007/ENSG00000106588/ENSG00000129084/ENSG00000150991/ENSG00000116670/ENSG00000116288/ENSG00000108344/ENSG00000105325/ENSG00000147889/ENSG00000204264/ENSG00000185627/ENSG00000153107/ENSG00000123374/ENSG00000164109/ENSG00000110200/ENSG00000100911/ENSG00000136930/ENSG00000175063/ENSG00000166295/ENSG00000117399/ENSG00000277791/ENSG00000141552…	RPL23/UBB/SMAD7/ABL1/PSMA2/PSMA1/UBC/MAD2L2/PARK7/PSMD3/FZR1/CDKN2A/PSMB8/PSMD13/ANAPC1/CDK2/MAD2L1/ANAPC15/PSME2/PSMB7/UBE2C/ANAPC16/CDC20/PSMB3/ANAPC11/ANAPC7/PSMD2/BUB3/PSMD9/PSMA5/ANAPC5/PSME3/CDK1/PSMD1/PSMB2/PSMC3/CCNB1/RPS27A/PSMC2/CDC16/PSMF1/PSMD4/PSMD8/PSMB10/RPS7/PSME1/UBE2E1/SEM1/PSMB9/PSMC1/LIMK1/PSMC5/PSMD11/ANAPC2/BUB1B/CDC26/PSMD12/CDC23/ANAPC4/PSMC4/PSMD14/PSMB1/PSMA6/PSMB5	64
BP	GO:0043620	regulation of DNA-templated transcription in response to stress	84/7221	117/13973	6.67E-06	0.00021621	ENSG00000177606/ENSG00000170315/ENSG00000185122/ENSG00000109332/ENSG00000089154/ENSG00000157613/ENSG00000106588/ENSG00000129084/ENSG00000150991/ENSG00000164442/ENSG00000108344/ENSG00000204264/ENSG00000100644/ENSG00000185627/ENSG00000173039/ENSG00000141510/ENSG00000185499/ENSG00000100911/ENSG00000136930/ENSG00000117676/ENSG00000213676/ENSG00000277791/ENSG00000130766/ENSG00000169375/ENSG00000175166…	JUN/UBB/HSF1/UBE2D3/GCN1/CREB3L1/PSMA2/PSMA1/UBC/CITED2/PSMD3/PSMB8/HIF1A/PSMD13/RELA/TP53/MUC1/PSME2/PSMB7/RPS6KA1/ATF6B/PSMB3/SESN2/SIN3A/PSMD2/VEGFA/TMBIM6/EGLN3/HSPA5/PSMD9/HIGD1A/EGLN1/PSMA5/PSME3/PSMD1/PSMB2/PSMC3/EGLN2/RPS27A/PSMC2/PSMF1/ARNT/PSMD4/PSMD8/ATF4/PSMB10/NEDD4/PSME1/CEBPB/SEM1/PSMB9/PSMC1/UBE2D2/RBX1/ATF3/NCK1/KLF2/PSMC5/PSMD11/C8orf4/IMPACT/LIMD1/ELOB/MAPK7/ATF6/RBPJ/NFE2L2/PP…	84
BP	GO:0051054	positive regulation of DNA metabolic process	137/7221	205/13973	6.88E-06	0.000219766	ENSG00000177606/ENSG00000136997/ENSG00000136826/ENSG00000134853/ENSG00000130726/ENSG00000167513/ENSG00000109321/ENSG00000185122/ENSG00000119048/ENSG00000017427/ENSG00000111602/ENSG00000142208/ENSG00000148337/ENSG00000135829/ENSG00000165283/ENSG00000070831/ENSG00000049541/ENSG00000163468/ENSG00000168802/ENSG00000076248/ENSG00000139579/ENSG00000146731/ENSG00000132646/ENSG00000111206/ENSG00000174775…	JUN/MYC/KLF4/PDGFRA/TRIM28/CDT1/AREG/HSF1/UBE2B/IGF1/TIMELESS/AKT1/CIZ1/DHX9/STOML2/CDC42/RFC2/CCT3/CHTF8/UNG/NABP2/CCT6A/PCNA/FOXM1/HRAS/DKC1/HNRNPA1/CDK2/STAT6/BABAM1/PTGES3/CST3/CCT4/ATF1/RFC4/CCT7/RFC5/EYA3/UBE2V2/RPS3/NSD2/DNMT1/ACD/ERCC1/MAPK3/TMEM161A/EXOSC3/MAPKAPK5/CACYBP/ATM/PFN1/CDK1/BABAM2/BRCA1/RAC1/XRCC1/CBX8/TP53BP1/MLH1/MSH2/CHTF18/TGFB1/CCT8/MGMT/WRAP53/PAXIP1/CDC7/RAD51/ENDOG/CC…	137
BP	GO:0002504	antigen processing and presentation of peptide or polysaccharide antigen via MHC class II	69/7221	93/13973	6.90E-06	0.000219766	ENSG00000137801/ENSG00000176986/ENSG00000161203/ENSG00000106367/ENSG00000264364/ENSG00000117984/ENSG00000066735/ENSG00000079616/ENSG00000157020/ENSG00000075785/ENSG00000077549/ENSG00000075945/ENSG00000196961/ENSG00000100280/ENSG00000122705/ENSG00000197102/ENSG00000173898/ENSG00000042753/ENSG00000161800/ENSG00000174080/ENSG00000079805/ENSG00000242574/ENSG00000175203/ENSG00000019582/ENSG00000183020…	THBS1/SEC24C/AP2M1/AP1S1/DYNLL2/CTSD/KIF26A/KIF22/SEC13/RAB7A/CAPZB/KIFAP3/AP2A1/AP1B1/CLTA/DYNC1H1/SPTBN2/AP2S1/RACGAP1/CTSF/DNM2/HLA-DMB/DCTN2/CD74/AP2A2/KIF3B/DCTN3/DCTN6/ACTR1A/HLA-DRB1/KIF2C/KIF15/DCTN1/IFI30/SEC24B/AP1S2/DCTN4/HLA-DRA/CTSS/HLA-DPA1/AP2B1/SH3GL2/ACTR1B/SEC23A/KLC2/KIF23/HLA-DPB1/KIF11/CAPZA2/AP1M2/DYNLL1/SEC31A/CENPE/HLA-DQA1/SEC24D/AP1M1/CTSL/KIF4A/CANX/DYNC1LI1/PYCARD/KLC1…	69
BP	GO:0006614	SRP-dependent cotranslational protein targeting to membrane	69/7221	93/13973	6.90E-06	0.000219766	ENSG00000008988/ENSG00000125691/ENSG00000166441/ENSG00000142534/ENSG00000177954/ENSG00000149806/ENSG00000197756/ENSG00000143742/ENSG00000071082/ENSG00000058262/ENSG00000174444/ENSG00000089009/ENSG00000168028/ENSG00000182774/ENSG00000213741/ENSG00000100316/ENSG00000167881/ENSG00000149273/ENSG00000172809/ENSG00000140988/ENSG00000170889/ENSG00000124614/ENSG00000198755/ENSG00000114850/ENSG00000140319…	RPS20/RPL23/RPL27A/RPS11/RPS27/FAU/RPL37A/SRP9/RPL31/SEC61A1/RPL4/RPL6/RPSA/RPS17/RPS29/RPL3/SRP68/RPS3/RPL38/RPS2/RPS9/RPS10/RPL10A/SSR3/SRP14/RPL17/RPS21/RPL29/SRP19/RPS27A/RPL41/RPS26/RPL7A/RPL36A/RPL21/RPLP0/RPLP1/RPL14/RPS6/SRPRA/RPS15A/RPS7/ZFAND2B/RPL13/RPL36/RPS8/RPL18/RPL30/RPS18/RPS12/RPL9/RPS13/RPL12/SRP72/RPL22/RPL8/RPL26/RPL37/RPS24/RPS4X/RPL18A/RPS16/RPLP2/RPL23A/RPL32/RPL35A/RPL15/…	69
BP	GO:0090175	regulation of establishment of planar polarity	79/7221	109/13973	6.95E-06	0.000220355	ENSG00000104332/ENSG00000145423/ENSG00000170315/ENSG00000097007/ENSG00000107404/ENSG00000161203/ENSG00000106588/ENSG00000129084/ENSG00000150991/ENSG00000070831/ENSG00000108344/ENSG00000004975/ENSG00000204264/ENSG00000185627/ENSG00000163785/ENSG00000196961/ENSG00000100911/ENSG00000136930/ENSG00000042753/ENSG00000277791/ENSG00000169071/ENSG00000175166/ENSG00000180340/ENSG00000183020/ENSG00000076716…	SFRP1/SFRP2/UBB/ABL1/DVL1/AP2M1/PSMA2/PSMA1/UBC/CDC42/PSMD3/DVL2/PSMB8/PSMD13/RYK/AP2A1/PSME2/PSMB7/AP2S1/PSMB3/ROR2/PSMD2/FZD2/AP2A2/GPC4/PSMD9/PFN1/PSMA5/PSME3/PSMD1/PSMB2/RAC1/PSMC3/PTK7/SMURF1/RPS27A/FZD7/TIAM1/PSMC2/PSMF1/GPC6/FZD6/PSMD4/DAAM1/PSMD8/PSMB10/GPC3/SEC24B/CELSR1/DACT1/AP2B1/CELSR2/MKS1/DVL3/PSME1/SEM1/PSMB9/PSMC1/NPHP3/PSMC5/PSMD11/DAB2/ARHGEF19/PSMD12/PRICKLE2/CELSR3/ARRB2/MAGI…	79
BP	GO:0006732	coenzyme metabolic process	208/7221	327/13973	7.05E-06	0.000222154	ENSG00000132182/ENSG00000169710/ENSG00000168209/ENSG00000067225/ENSG00000101444/ENSG00000152556/ENSG00000163050/ENSG00000030066/ENSG00000111716/ENSG00000100714/ENSG00000017427/ENSG00000177156/ENSG00000149925/ENSG00000111640/ENSG00000160688/ENSG00000181929/ENSG00000159131/ENSG00000163931/ENSG00000135002/ENSG00000088682/ENSG00000123505/ENSG00000146701/ENSG00000171314/ENSG00000008130/ENSG00000142657…	NUP210/FASN/DDIT4/PKM/AHCY/PFKM/COQ8A/NUP160/LDHB/MTHFD1/IGF1/TALDO1/ALDOA/GAPDH/FLAD1/PRKAG1/GART/TKT/RFK/COQ9/AMD1/MDH2/PGAM1/NADK/PGD/PFKL/NUP205/NAXE/DLD/PDXK/ACACA/NUP133/ACLY/SHMT2/SPR/HIF1A/H6PD/RAE1/MMADHC/NUP85/PCBD1/DHFR/NUP188/PDHX/ENO1/TPI1/ATIC/PPT1/SLC25A1/COASY/FPGS/NAMPT/STAT3/EIF6/PRKAA1/NAPRT/HK2/PGK1/MTHFS/QPRT/ELOVL1/PDZD11/PDHA1/ELOVL5/ACOT7/NDC1/SLC19A1/NUP155/TYMS/G6PD/NUP9…	208
BP	GO:0034250	positive regulation of cellular amide metabolic process	87/7221	122/13973	7.16E-06	0.00022457	ENSG00000136997/ENSG00000073921/ENSG00000169242/ENSG00000137801/ENSG00000215301/ENSG00000138814/ENSG00000167658/ENSG00000070756/ENSG00000135829/ENSG00000135446/ENSG00000151465/ENSG00000102317/ENSG00000139546/ENSG00000124766/ENSG00000144642/ENSG00000108561/ENSG00000067182/ENSG00000183978/ENSG00000242372/ENSG00000175634/ENSG00000196498/ENSG00000168002/ENSG00000141543/ENSG00000145191/ENSG00000186350…	MYC/PICALM/EFNA1/THBS1/DDX3X/PPP3CA/EEF2/PABPC1/DHX9/CDK4/CDC123/RBM3/TARBP2/SOX4/RBMS3/C1QBP/TNFRSF1A/COA3/EIF6/RPS6KB2/NCOR2/POLR2G/EIF4A3/EIF2B5/RXRA/RPS27L/LARP1/RPS9/RPS6KB1/UQCC1/MAPK3/PINK1/ESR1/SMPD2/NSMAF/ERBB2/PYM1/DHX29/CDK5RAP1/TGFB1/UQCC2/SLC35A4/YBX3/EIF4G2/EIF5AL1/DNAJC3/EIF2AK4/EIF5A/POLR2D/NPM1/LARP4B/PRKCD/PAIP1/ZC3H12A/YTHDF1/YTHDF2/HNRNPD/FMR1/CSNK1E/NCK1/EIF3D/ITGA2/DDX39B/MT…	87
BP	GO:0071103	DNA conformation change	168/7221	258/13973	7.34E-06	0.000228969	ENSG00000170315/ENSG00000073111/ENSG00000184897/ENSG00000188375/ENSG00000215301/ENSG00000196419/ENSG00000185129/ENSG00000169689/ENSG00000137309/ENSG00000188976/ENSG00000167986/ENSG00000273802/ENSG00000150991/ENSG00000125398/ENSG00000135829/ENSG00000166508/ENSG00000010292/ENSG00000189060/ENSG00000025770/ENSG00000136938/ENSG00000132475/ENSG00000147889/ENSG00000153044/ENSG00000105447/ENSG00000175792…	UBB/MCM2/H1FX/H3F3C/DDX3X/XRCC6/PURA/CENPX/HMGA1/NOC2L/DDB1/HIST1H2BG/UBC/SOX9/DHX9/MCM7/NCAPD2/H1F0/NCAPH2/ANP32B/H3F3B/CDKN2A/CENPH/GRWD1/RUVBL1/CHMP1A/GINS2/NAA10/SET/HIST1H2BD/WAPL/TP53/PARP1/RAD54L/IPO4/HIST2H2BE/CHAF1B/CHAF1A/NAP1L4/CUL4A/MCM6/HIST1H4E/CENPV/ERCC3/CTCF/SUB1/TOP1/OIP5/CETN2/CHD1L/H2AFY/ANP32E/HIST1H2BN/CENPA/DDX1/GTF2H2/HMGB2/CDK1/CENPM/MCM5/HIST1H2BF/ACIN1/CENPW/NCAPG2/TOP3…	168
BP	GO:1904667	negative regulation of ubiquitin protein ligase activity	60/7221	79/13973	7.76E-06	0.000240641	ENSG00000125691/ENSG00000170315/ENSG00000106588/ENSG00000129084/ENSG00000150991/ENSG00000116670/ENSG00000108344/ENSG00000105325/ENSG00000147889/ENSG00000204264/ENSG00000185627/ENSG00000153107/ENSG00000123374/ENSG00000164109/ENSG00000110200/ENSG00000100911/ENSG00000136930/ENSG00000175063/ENSG00000166295/ENSG00000117399/ENSG00000277791/ENSG00000141552/ENSG00000196510/ENSG00000175166/ENSG00000154473…	RPL23/UBB/PSMA2/PSMA1/UBC/MAD2L2/PSMD3/FZR1/CDKN2A/PSMB8/PSMD13/ANAPC1/CDK2/MAD2L1/ANAPC15/PSME2/PSMB7/UBE2C/ANAPC16/CDC20/PSMB3/ANAPC11/ANAPC7/PSMD2/BUB3/PSMD9/PSMA5/ANAPC5/PSME3/CDK1/PSMD1/PSMB2/PSMC3/CCNB1/RPS27A/PSMC2/CDC16/PSMF1/PSMD4/PSMD8/PSMB10/RPS7/PSME1/UBE2E1/SEM1/PSMB9/PSMC1/PSMC5/PSMD11/ANAPC2/BUB1B/CDC26/PSMD12/CDC23/ANAPC4/PSMC4/PSMD14/PSMB1/PSMA6/PSMB5	60
BP	GO:0008630	intrinsic apoptotic signaling pathway in response to DNA damage	75/7221	103/13973	8.93E-06	0.00027539	ENSG00000145423/ENSG00000158941/ENSG00000168209/ENSG00000097007/ENSG00000145675/ENSG00000101412/ENSG00000204463/ENSG00000110108/ENSG00000164054/ENSG00000165119/ENSG00000067182/ENSG00000141510/ENSG00000004487/ENSG00000185499/ENSG00000136603/ENSG00000273841/ENSG00000149273/ENSG00000185088/ENSG00000064545/ENSG00000019582/ENSG00000170855/ENSG00000149311/ENSG00000263528/ENSG00000115317/ENSG00000015475…	SFRP2/CCAR2/DDIT4/ABL1/PIK3R1/E2F1/BAG6/TMEM109/SHISA5/HNRNPK/TNFRSF1A/TP53/KDM1A/MUC1/SKIL/TAF9/RPS3/RPS27L/TMEM161A/CD74/TRIAP1/ATM/IKBKE/HTRA2/BID/BAD/BRCA1/MIF/CDKN1A/CDIP1/MLH1/MSH2/BCL2L12/BAK1/AEN/EPHA2/DYRK2/CHEK2/USP28/PGAP2/SNAI1/TRIM32/RAD9A/NACC2/TAF9B/XPA/CRIP1/USP47/SIRT1/TPT1/PHLDA3/MSH6/CLU/PIAS4/FBXO18/ING2/BCL2/RPL26/TP63/BCL3/BCL2L1/TOPORS/PML/HIPK1/HIC1/PYCARD/TP73/CXCL12/TNFR…	75
BP	GO:0009156	ribonucleoside monophosphate biosynthetic process	63/7221	84/13973	9.48E-06	0.000290762	ENSG00000106348/ENSG00000205542/ENSG00000228253/ENSG00000067225/ENSG00000178035/ENSG00000143179/ENSG00000084774/ENSG00000128050/ENSG00000149925/ENSG00000110719/ENSG00000099624/ENSG00000159131/ENSG00000135002/ENSG00000004455/ENSG00000179091/ENSG00000165283/ENSG00000198899/ENSG00000178921/ENSG00000147224/ENSG00000074800/ENSG00000198931/ENSG00000138363/ENSG00000152234/ENSG00000165704/ENSG00000143799…	IMPDH1/TMSB4X/MT-ATP8/PKM/IMPDH2/UCK2/CAD/PAICS/ALDOA/TCIRG1/ATP5D/GART/RFK/AK2/CYC1/STOML2/MT-ATP6/PFAS/PRPS1/ENO1/APRT/ATIC/ATP5A1/HPRT1/PARP1/ATP5O/STAT3/ADK/UQCC3/AMPD2/GMPS/ATP5F1/PRPS2/SURF1/VCP/PINK1/ADA/ADSL/AK1/UMPS/UCKL1/UCK1/PRKAG2/TGFB1/SLC25A13/DHODH/CHCHD10/CMPK1/ATP5J/ATP5C1/ATP5H/COX5B/ATP5E/NIPSNAP2/ADSS/ATP5J2/ATP5I/PID1/ATP5G1/ATP6V0A1/FLCN/ATP5G2/AMPD1	63
BP	GO:0060071	Wnt signaling pathway, planar cell polarity pathway	78/7221	108/13973	9.86E-06	0.000300714	ENSG00000104332/ENSG00000145423/ENSG00000170315/ENSG00000097007/ENSG00000107404/ENSG00000161203/ENSG00000106588/ENSG00000129084/ENSG00000150991/ENSG00000070831/ENSG00000108344/ENSG00000004975/ENSG00000204264/ENSG00000185627/ENSG00000163785/ENSG00000196961/ENSG00000100911/ENSG00000136930/ENSG00000042753/ENSG00000277791/ENSG00000169071/ENSG00000175166/ENSG00000180340/ENSG00000183020/ENSG00000076716…	SFRP1/SFRP2/UBB/ABL1/DVL1/AP2M1/PSMA2/PSMA1/UBC/CDC42/PSMD3/DVL2/PSMB8/PSMD13/RYK/AP2A1/PSME2/PSMB7/AP2S1/PSMB3/ROR2/PSMD2/FZD2/AP2A2/GPC4/PSMD9/PFN1/PSMA5/PSME3/PSMD1/PSMB2/RAC1/PSMC3/PTK7/SMURF1/RPS27A/FZD7/TIAM1/PSMC2/PSMF1/GPC6/FZD6/PSMD4/DAAM1/PSMD8/PSMB10/GPC3/CELSR1/DACT1/AP2B1/CELSR2/MKS1/DVL3/PSME1/SEM1/PSMB9/PSMC1/NPHP3/PSMC5/PSMD11/DAB2/ARHGEF19/PSMD12/PRICKLE2/CELSR3/ARRB2/MAGI2/PSMC4…	78
BP	GO:0000077	DNA damage checkpoint	106/7221	154/13973	1.04E-05	0.000314627	ENSG00000170315/ENSG00000158941/ENSG00000105373/ENSG00000150991/ENSG00000105325/ENSG00000101412/ENSG00000126457/ENSG00000177595/ENSG00000132646/ENSG00000124766/ENSG00000166851/ENSG00000091436/ENSG00000119408/ENSG00000123374/ENSG00000141510/ENSG00000116717/ENSG00000105393/ENSG00000158435/ENSG00000185499/ENSG00000160551/ENSG00000144580/ENSG00000142453/ENSG00000139842/ENSG00000205250/ENSG00000080802…	UBB/CCAR2/NOP53/UBC/FZR1/E2F1/PRMT1/PIDD1/PCNA/SOX4/PLK1/MAP3K20/NEK6/CDK2/TP53/GADD45A/BABAM1/CNOT11/MUC1/TAOK1/CNOT9/CARM1/CUL4A/E2F4/CNOT4/RHNO1/RPS27L/FANCI/CNOT10/CNOT1/TRIAP1/PRPF19/CDK5RAP3/ATM/THOC5/CDK1/PTPN11/BABAM2/BRCA1/RPA2/MUS81/TP53BP1/MAPKAPK2/CDKN1A/RBL2/CNOT8/CCNB1/INTS7/MSH2/RPS27A/DOT1L/RAD1/MDC1/HINFP/FBXO31/FBXO4/NBN/BRCC3/CHEK2/EIF2AK4/CNOT7/MRE11/USP28/RNASEH2B/TAOK2/PCBP4…	106
BP	GO:0006890	retrograde vesicle-mediated transport, Golgi to ER	61/7221	81/13973	1.05E-05	0.000316108	ENSG00000142186/ENSG00000111481/ENSG00000166557/ENSG00000066735/ENSG00000079616/ENSG00000103051/ENSG00000134287/ENSG00000231925/ENSG00000129250/ENSG00000075945/ENSG00000101199/ENSG00000113384/ENSG00000149182/ENSG00000138069/ENSG00000105402/ENSG00000122218/ENSG00000161800/ENSG00000174903/ENSG00000086598/ENSG00000126062/ENSG00000181789/ENSG00000101350/ENSG00000148248/ENSG00000054793/ENSG00000169223…	SCYL1/COPZ1/TMED3/KIF26A/KIF22/COG4/ARF3/TAPBP/KIF1C/KIFAP3/ARFGAP1/GOLPH3/ARFGAP2/RAB1A/NAPA/COPA/RACGAP1/RAB1B/TMED2/TMEM115/COPG1/KIF3B/SURF4/ATP9A/LMAN2/TMED10/KIF2C/KDELR2/HTT/BNIP1/PICK1/KIF15/BICD2/STX18/KDELR1/SEC22B/USE1/COPG2/ARF5/KLC2/RINT1/KIF23/KIF11/TMED9/ZW10/CENPE/UVRAG/COG7/GBF1/BET1L/KIF4A/NBAS/RAB6A/GOLPH3L/KDELR3/KLC1/COPZ2/RAB6C/ATP9B/KIF18A/TMED7	61
BP	GO:0042787	protein ubiquitination involved in ubiquitin-dependent protein catabolic process	135/7221	203/13973	1.17E-05	0.000352644	ENSG00000125691/ENSG00000170315/ENSG00000070423/ENSG00000007944/ENSG00000166233/ENSG00000167986/ENSG00000106588/ENSG00000036257/ENSG00000103266/ENSG00000129084/ENSG00000150991/ENSG00000108344/ENSG00000113558/ENSG00000105325/ENSG00000114125/ENSG00000204308/ENSG00000147889/ENSG00000204264/ENSG00000185627/ENSG00000166851/ENSG00000103429/ENSG00000153107/ENSG00000164109/ENSG00000110200/ENSG00000100911…	RPL23/UBB/RNF126/MYLIP/ARIH1/DDB1/PSMA2/CUL3/STUB1/PSMA1/UBC/PSMD3/SKP1/FZR1/RNF7/RNF5/CDKN2A/PSMB8/PSMD13/PLK1/BFAR/ANAPC1/MAD2L1/ANAPC15/PSME2/AXIN1/BTBD3/BTBD6/PSMB7/CUL4A/AMFR/UBE2C/ANAPC16/CDC20/PSMB3/PTEN/ANAPC11/CCDC22/PTTG1/ANAPC7/PSMD2/FBXO22/BTBD2/RMND5B/BUB3/OS9/PSMD9/PSMA5/SIAH1/ANAPC5/KBTBD4/PSME3/CDK1/MAEA/PSMD1/PSMB2/UHRF1/PSMC3/CCNB1/SMURF1/FBXO45/RPS27A/PSMC2/CDC16/PSMF1/PSMD4/SG…	135
BP	GO:0010212	response to ionizing radiation	101/7221	146/13973	1.19E-05	0.000354425	ENSG00000136997/ENSG00000104332/ENSG00000145423/ENSG00000185122/ENSG00000196419/ENSG00000182979/ENSG00000104529/ENSG00000065427/ENSG00000233276/ENSG00000081237/ENSG00000106009/ENSG00000172977/ENSG00000139579/ENSG00000143624/ENSG00000107485/ENSG00000110108/ENSG00000174775/ENSG00000051523/ENSG00000141510/ENSG00000143799/ENSG00000116717/ENSG00000105393/ENSG00000085999/ENSG00000004487/ENSG00000132356…	MYC/SFRP1/SFRP2/HSF1/XRCC6/MTA1/EEF1D/KARS/GPX1/PTPRC/BRAT1/KAT5/NABP2/INTS3/GATA3/TMEM109/HRAS/CYBA/TP53/PARP1/GADD45A/BABAM1/RAD54L/KDM1A/PRKAA1/NET1/KRT14/DNM2/EYA3/RHNO1/ERCC1/POLG/XRCC2/ATM/CCND2/BABAM2/BRCA1/ELK1/TP53BP1/CDKN1A/INTS7/MSH2/ICAM1/RFWD2/MEN1/TGFB1/RAD1/TICRR/BAK1/MGMT/PAXIP1/RAD51/AEN/FBXO4/XRCC5/BRCC3/CHEK2/SWI5/TIGAR/USP28/YAP1/SPIDR/GTF2H5/TOPBP1/RAD9A/BLM/H2AFX/ECT2/TNKS1B…	101
BP	GO:0071897	DNA biosynthetic process	132/7221	198/13973	1.21E-05	0.000360153	ENSG00000136997/ENSG00000170315/ENSG00000136826/ENSG00000106628/ENSG00000145912/ENSG00000150991/ENSG00000116670/ENSG00000132383/ENSG00000175643/ENSG00000132382/ENSG00000049541/ENSG00000163468/ENSG00000172977/ENSG00000162585/ENSG00000168802/ENSG00000136830/ENSG00000146731/ENSG00000166803/ENSG00000132646/ENSG00000204217/ENSG00000130826/ENSG00000135486/ENSG00000141510/ENSG00000135372/ENSG00000152661…	MYC/UBB/KLF4/POLD2/NHP2/UBC/MAD2L2/RPA1/RMI2/MYBBP1A/RFC2/CCT3/KAT5/FAAP20/CHTF8/FAM129B/CCT6A/PCLAF/PCNA/BMPR2/DKC1/HNRNPA1/TP53/NAT10/GJA1/PTGES3/TK1/POLD1/CCT4/RFC4/CCT7/RPA3/RFC5/POLA2/TYMS/PHB/ACD/VCP/MAPK3/EXO1/MAPKAPK5/POLG/POLL/XRCC2/ATM/HNRNPC/BRCA1/RPA2/PRIM2/POLD3/SH2B1/CDKN1A/PPIA/CHTF18/RPS27A/POLE/MEN1/SMG5/CCT8/WRAP53/USP10/EXOSC10/ISG15/RAD51/POLE4/CCT5/POLA1/FBXO4/XRCC5/POLK/PARN…	132
BP	GO:2000058	regulation of protein ubiquitination involved in ubiquitin-dependent protein catabolic process	74/7221	102/13973	1.27E-05	0.000376011	ENSG00000125691/ENSG00000170315/ENSG00000106588/ENSG00000129084/ENSG00000150991/ENSG00000108344/ENSG00000113558/ENSG00000105325/ENSG00000147889/ENSG00000204264/ENSG00000185627/ENSG00000166851/ENSG00000153107/ENSG00000164109/ENSG00000110200/ENSG00000100911/ENSG00000103126/ENSG00000136930/ENSG00000175063/ENSG00000166295/ENSG00000117399/ENSG00000277791/ENSG00000171862/ENSG00000141552/ENSG00000101997…	RPL23/UBB/PSMA2/PSMA1/UBC/PSMD3/SKP1/FZR1/CDKN2A/PSMB8/PSMD13/PLK1/ANAPC1/MAD2L1/ANAPC15/PSME2/AXIN1/PSMB7/UBE2C/ANAPC16/CDC20/PSMB3/PTEN/ANAPC11/CCDC22/ANAPC7/PSMD2/FBXO22/BUB3/PSMD9/PSMA5/ANAPC5/PSME3/CDK1/PSMD1/PSMB2/PSMC3/CCNB1/SMURF1/RPS27A/PSMC2/CDC16/PSMF1/PSMD4/SGTA/PSMD8/PSMB10/PTK2/RPS7/PSME1/UBE2E1/SEM1/PSMB9/PSMC1/CUL1/PSMC5/PSMD11/ANAPC2/BUB1B/CLU/CDC26/PSMD12/CDC23/PML/BTRC/ANAPC4/P…	74
BP	GO:0032392	DNA geometric change	62/7221	83/13973	1.39E-05	0.00040884	ENSG00000170315/ENSG00000073111/ENSG00000215301/ENSG00000196419/ENSG00000185129/ENSG00000137309/ENSG00000167986/ENSG00000150991/ENSG00000135829/ENSG00000166508/ENSG00000175792/ENSG00000131153/ENSG00000141510/ENSG00000143799/ENSG00000085999/ENSG00000139842/ENSG00000076003/ENSG00000163161/ENSG00000113387/ENSG00000147400/ENSG00000131778/ENSG00000079785/ENSG00000145736/ENSG00000164104/ENSG00000100297…	UBB/MCM2/DDX3X/XRCC6/PURA/HMGA1/DDB1/UBC/DHX9/MCM7/RUVBL1/GINS2/TP53/PARP1/RAD54L/CUL4A/MCM6/ERCC3/SUB1/CETN2/CHD1L/DDX1/GTF2H2/HMGB2/MCM5/CDC45/RPS27A/MCM4/DDB2/RAD51/HMGB3/RAD23B/RECQL/XRCC5/ERCC2/GTF2H1/NBN/HELB/MRE11/POT1/GTF2H5/RUVBL2/BLM/RBX1/SUPV3L1/XPA/PIF1/G3BP1/GINS1/GTF2H3/FBXO18/HNRNPA2B1/XPC/MTERF1/RECQL5/RAD54B/GINS4/SMARCAL1/BRIP1/DDX11/TWNK/CHD2	62
BP	GO:1902229	regulation of intrinsic apoptotic signaling pathway in response to DNA damage	31/7221	36/13973	1.50E-05	0.000438881	ENSG00000145423/ENSG00000158941/ENSG00000165119/ENSG00000004487/ENSG00000185499/ENSG00000136603/ENSG00000273841/ENSG00000149273/ENSG00000064545/ENSG00000019582/ENSG00000170855/ENSG00000015475/ENSG00000240972/ENSG00000126453/ENSG00000148985/ENSG00000124216/ENSG00000119401/ENSG00000172613/ENSG00000148411/ENSG00000187325/ENSG00000170242/ENSG00000096717/ENSG00000133112/ENSG00000120885/ENSG00000105229…	SFRP2/CCAR2/HNRNPK/KDM1A/MUC1/SKIL/TAF9/RPS3/TMEM161A/CD74/TRIAP1/BID/MIF/BCL2L12/PGAP2/SNAI1/TRIM32/RAD9A/NACC2/TAF9B/USP47/SIRT1/TPT1/CLU/PIAS4/FBXO18/ING2/RPL26/BCL2L1/CXCL12/ACKR3	31
BP	GO:0006294	nucleotide-excision repair, preincision complex assembly	26/7221	29/13973	1.61E-05	0.000468044	ENSG00000170315/ENSG00000167986/ENSG00000150991/ENSG00000132383/ENSG00000143799/ENSG00000139842/ENSG00000106399/ENSG00000163161/ENSG00000147400/ENSG00000131778/ENSG00000145736/ENSG00000134899/ENSG00000117748/ENSG00000143947/ENSG00000134574/ENSG00000119318/ENSG00000104884/ENSG00000110768/ENSG00000134058/ENSG00000272047/ENSG00000100387/ENSG00000136936/ENSG00000111358/ENSG00000154767/ENSG00000134480…	UBB/DDB1/UBC/RPA1/PARP1/CUL4A/RPA3/ERCC3/CETN2/CHD1L/GTF2H2/ERCC5/RPA2/RPS27A/DDB2/RAD23B/ERCC2/GTF2H1/CDK7/GTF2H5/RBX1/XPA/GTF2H3/XPC/CCNH/MNAT1	26
BP	GO:0001738	morphogenesis of a polarized epithelium	92/7221	132/13973	1.79E-05	0.000519658	ENSG00000104332/ENSG00000145423/ENSG00000170315/ENSG00000097007/ENSG00000107404/ENSG00000161203/ENSG00000007168/ENSG00000137273/ENSG00000106588/ENSG00000129084/ENSG00000150991/ENSG00000070831/ENSG00000108344/ENSG00000004975/ENSG00000204264/ENSG00000185627/ENSG00000163785/ENSG00000196961/ENSG00000109083/ENSG00000103241/ENSG00000100911/ENSG00000136930/ENSG00000042753/ENSG00000277791/ENSG00000169071…	SFRP1/SFRP2/UBB/ABL1/DVL1/AP2M1/PAFAH1B1/FOXF2/PSMA2/PSMA1/UBC/CDC42/PSMD3/DVL2/PSMB8/PSMD13/RYK/AP2A1/IFT20/FOXF1/PSME2/PSMB7/AP2S1/PSMB3/ROR2/PSMD2/RAB10/FZD2/AP2A2/GPC4/PSMD9/PFN1/PSMA5/PSME3/PSMD1/PSMB2/RAC1/PSMC3/PTK7/SMURF1/RPS27A/FZD7/TIAM1/PSMC2/PSMF1/GPC6/FZD6/PSMD4/DAAM1/PSMD8/PSMB10/MSN/GPC3/SEC24B/CELSR1/TTC8/DACT1/AP2B1/DLG5/CELSR2/MKS1/DVL3/PSME1/SEM1/LAMA5/PSMB9/PSMC1/WDR1/NPHP3/PS…	92
BP	GO:0000280	nuclear division	238/7221	383/13973	1.85E-05	0.000532869	ENSG00000159069/ENSG00000167513/ENSG00000185122/ENSG00000105568/ENSG00000119048/ENSG00000169689/ENSG00000017427/ENSG00000124702/ENSG00000132341/ENSG00000215021/ENSG00000036257/ENSG00000175756/ENSG00000116670/ENSG00000178222/ENSG00000196924/ENSG00000117632/ENSG00000070831/ENSG00000143442/ENSG00000137497/ENSG00000010292/ENSG00000079616/ENSG00000105325/ENSG00000078401/ENSG00000168802/ENSG00000204463…	FBXW5/CDT1/HSF1/PPP2R1A/UBE2B/CENPX/IGF1/KLHDC3/RAN/PHB2/CUL3/AURKAIP1/MAD2L2/RNF212/FLNA/STMN1/CDC42/POGZ/NUMA1/NCAPD2/KIF22/FZR1/EDN1/CHTF8/BAG6/EHMT2/RAE1/PSMD13/PLK1/FANCA/ZWINT/MAP4/NEK6/CHMP1A/MYBL2/LCMT1/WAPL/PSMG2/MAD2L1/NME6/P3H4/ANAPC15/TACC3/INTS13/CDC25B/DYNC1H1/PKMYT1/KNSTRN/RACGAP1/NDC1/DAPK3/UBE2C/KPNB1/POC1A/CDC20/PRMT5/RANBP1/BIRC5/PHIP/ANAPC11/DCTN2/PTPA/PTTG1/ERCC1/CHMP4B/RCC1/…	238
BP	GO:0090305	nucleic acid phosphodiester bond hydrolysis	172/7221	268/13973	2.03E-05	0.000583036	ENSG00000170315/ENSG00000141101/ENSG00000185122/ENSG00000261236/ENSG00000197157/ENSG00000106628/ENSG00000145912/ENSG00000168496/ENSG00000167986/ENSG00000065057/ENSG00000006744/ENSG00000178896/ENSG00000150991/ENSG00000132383/ENSG00000178718/ENSG00000117419/ENSG00000189060/ENSG00000160917/ENSG00000049541/ENSG00000110063/ENSG00000172336/ENSG00000147889/ENSG00000113360/ENSG00000103005/ENSG00000154743…	UBB/NOB1/HSF1/BOP1/SND1/POLD2/NHP2/FEN1/DDB1/NTHL1/ELAC2/EXOSC4/UBC/RPA1/RPP25/ERI3/H1F0/CPSF4/RFC2/DCPS/POP7/CDKN2A/DROSHA/USB1/TSEN2/POLR3K/PCNA/RNASEH1/LRPPRC/ZNRD1/RNASEH2A/PARP1/RPSA/LAS1L/DIS3L/TSEN54/MOV10/POLD1/PELO/PPP1R8/CUL4A/RFC4/RPA3/KPNB1/EXOSC5/RFC5/NCBP1/APEX2/ERCC1/TATDN2/ERCC3/TSEN15/TMBIM6/KRI1/EXO1/EXOSC3/POLG/CNOT1/APEX1/CHD1L/MRPL44/EXOSC2/RRP36/DDX1/GTF2H2/HMGB2/ERCC5/TATDN…	172
BP	GO:0016925	protein sumoylation	66/7221	90/13973	2.08E-05	0.000594223	ENSG00000132182/ENSG00000130726/ENSG00000182979/ENSG00000142230/ENSG00000030066/ENSG00000116288/ENSG00000178222/ENSG00000103275/ENSG00000061273/ENSG00000155561/ENSG00000064961/ENSG00000069248/ENSG00000147889/ENSG00000101146/ENSG00000132646/ENSG00000125450/ENSG00000095319/ENSG00000173039/ENSG00000119866/ENSG00000116030/ENSG00000058804/ENSG00000113569/ENSG00000089685/ENSG00000102900/ENSG00000184900…	NUP210/TRIM28/MTA1/SAE1/NUP160/PARK7/RNF212/UBE2I/HDAC7/NUP205/HMG20B/NUP133/CDKN2A/RAE1/PCNA/NUP85/NUP188/RELA/BCL11A/SUMO1/NDC1/NUP155/BIRC5/NUP93/SUMO3/TOP1/UBA2/TOLLIP/AAAS/TP53BP1/NUP62/ARNT/NUP37/MUL1/RANGAP1/NSMCE2/ZBED1/PIAS2/NUPL2/PIAS1/HDAC4/SENP1/MITF/CDCA8/GNL3/HMG20A/PIAS3/NUP54/PIAS4/EGR1/EGR2/NUP98/NUP214/AURKB/TOPORS/TPR/TOP2A/INCENP/NUP107/NUP35/ZNF451/SP3/RANBP2/L3MBTL2/NUP43/TO…	66
BP	GO:0002181	cytoplasmic translation	52/7221	68/13973	2.24E-05	0.000635548	ENSG00000008988/ENSG00000163584/ENSG00000100664/ENSG00000113742/ENSG00000166441/ENSG00000106682/ENSG00000106263/ENSG00000167658/ENSG00000100129/ENSG00000114867/ENSG00000135829/ENSG00000068438/ENSG00000071082/ENSG00000187840/ENSG00000174444/ENSG00000063046/ENSG00000011304/ENSG00000089009/ENSG00000143486/ENSG00000146223/ENSG00000149273/ENSG00000132478/ENSG00000162244/ENSG00000037241/ENSG00000241343…	RPS20/RPL22L1/EIF5/CPEB4/RPL27A/EIF4H/EIF3B/EEF2/EIF3L/EIF4G1/DHX9/FTSJ1/RPL31/EIF4EBP1/RPL4/EIF4B/PTBP1/RPL6/EIF2D/RPL7L1/RPS3/UNK/RPL29/RPL26L1/RPL36A/CPEB2/TICRR/RPLP1/EIF3F/YBX3/RPS7/EIF3M/RPL36/YTHDF2/RPL30/FMR1/MCTS1/NCK1/EIF3D/SSB/RPL9/PCBP2/EIF3A/RPL22/RPL8/RPL26/METTL3/EIF3I/RPLP2/RPL35A/RPL15/RBM4	52
BP	GO:0010506	regulation of autophagy	181/7221	284/13973	2.30E-05	0.000649099	ENSG00000167965/ENSG00000101210/ENSG00000097007/ENSG00000004142/ENSG00000142208/ENSG00000103148/ENSG00000014216/ENSG00000111640/ENSG00000181929/ENSG00000149357/ENSG00000114867/ENSG00000116288/ENSG00000072310/ENSG00000112977/ENSG00000108773/ENSG00000204308/ENSG00000100644/ENSG00000188186/ENSG00000204371/ENSG00000175792/ENSG00000116260/ENSG00000177169/ENSG00000085733/ENSG00000160803/ENSG00000149557…	MLST8/EEF1A2/ABL1/POLDIP2/AKT1/NPRL3/CAPN1/GAPDH/PRKAG1/LAMTOR1/EIF4G1/PARK7/SREBF1/DAP/KAT2A/RNF5/HIF1A/LAMTOR4/EHMT2/RUVBL1/QSOX1/ULK1/CTTN/UBQLN4/FEZ1/CTSA/XBP1/ATP13A2/PRKAA1/ATG13/HAX1/HK2/LAMTOR5/IFT20/MFN2/TSC2/CDC37/GSK3A/DAPK3/ATP6V0E1/VDAC1/RAB1B/LARP1/TSPO/SESN2/WBP11/MAPK3/PINK1/ZBTB17/EXOC4/BNIP3L/SNX5/CHMP4B/BNIP3/PSAP/WDR6/VPS26A/ATM/TRIM65/ATPIF1/CAMKK2/RRAGA/EXOC7/HTRA2/MET/BAD/S…	181
BP	GO:0009127	purine nucleoside monophosphate biosynthetic process	55/7221	73/13973	2.78E-05	0.000772641	ENSG00000106348/ENSG00000205542/ENSG00000228253/ENSG00000067225/ENSG00000178035/ENSG00000128050/ENSG00000149925/ENSG00000110719/ENSG00000099624/ENSG00000159131/ENSG00000004455/ENSG00000179091/ENSG00000165283/ENSG00000198899/ENSG00000178921/ENSG00000147224/ENSG00000074800/ENSG00000198931/ENSG00000138363/ENSG00000152234/ENSG00000165704/ENSG00000143799/ENSG00000241837/ENSG00000168610/ENSG00000156110…	IMPDH1/TMSB4X/MT-ATP8/PKM/IMPDH2/PAICS/ALDOA/TCIRG1/ATP5D/GART/AK2/CYC1/STOML2/MT-ATP6/PFAS/PRPS1/ENO1/APRT/ATIC/ATP5A1/HPRT1/PARP1/ATP5O/STAT3/ADK/UQCC3/AMPD2/GMPS/ATP5F1/PRPS2/SURF1/VCP/PINK1/ADA/ADSL/AK1/PRKAG2/TGFB1/SLC25A13/CHCHD10/ATP5J/ATP5C1/ATP5H/COX5B/ATP5E/NIPSNAP2/ADSS/ATP5J2/ATP5I/PID1/ATP5G1/ATP6V0A1/FLCN/ATP5G2/AMPD1	55
BP	GO:0009168	purine ribonucleoside monophosphate biosynthetic process	55/7221	73/13973	2.78E-05	0.000772641	ENSG00000106348/ENSG00000205542/ENSG00000228253/ENSG00000067225/ENSG00000178035/ENSG00000128050/ENSG00000149925/ENSG00000110719/ENSG00000099624/ENSG00000159131/ENSG00000004455/ENSG00000179091/ENSG00000165283/ENSG00000198899/ENSG00000178921/ENSG00000147224/ENSG00000074800/ENSG00000198931/ENSG00000138363/ENSG00000152234/ENSG00000165704/ENSG00000143799/ENSG00000241837/ENSG00000168610/ENSG00000156110…	IMPDH1/TMSB4X/MT-ATP8/PKM/IMPDH2/PAICS/ALDOA/TCIRG1/ATP5D/GART/AK2/CYC1/STOML2/MT-ATP6/PFAS/PRPS1/ENO1/APRT/ATIC/ATP5A1/HPRT1/PARP1/ATP5O/STAT3/ADK/UQCC3/AMPD2/GMPS/ATP5F1/PRPS2/SURF1/VCP/PINK1/ADA/ADSL/AK1/PRKAG2/TGFB1/SLC25A13/CHCHD10/ATP5J/ATP5C1/ATP5H/COX5B/ATP5E/NIPSNAP2/ADSS/ATP5J2/ATP5I/PID1/ATP5G1/ATP6V0A1/FLCN/ATP5G2/AMPD1	55
BP	GO:0032508	DNA duplex unwinding	55/7221	73/13973	2.78E-05	0.000772641	ENSG00000170315/ENSG00000073111/ENSG00000215301/ENSG00000196419/ENSG00000185129/ENSG00000137309/ENSG00000167986/ENSG00000150991/ENSG00000135829/ENSG00000166508/ENSG00000175792/ENSG00000131153/ENSG00000143799/ENSG00000139842/ENSG00000076003/ENSG00000163161/ENSG00000113387/ENSG00000147400/ENSG00000131778/ENSG00000079785/ENSG00000145736/ENSG00000100297/ENSG00000093009/ENSG00000143947/ENSG00000104738…	UBB/MCM2/DDX3X/XRCC6/PURA/HMGA1/DDB1/UBC/DHX9/MCM7/RUVBL1/GINS2/PARP1/CUL4A/MCM6/ERCC3/SUB1/CETN2/CHD1L/DDX1/GTF2H2/MCM5/CDC45/RPS27A/MCM4/DDB2/RAD51/RAD23B/RECQL/XRCC5/ERCC2/GTF2H1/NBN/HELB/MRE11/POT1/GTF2H5/RUVBL2/BLM/RBX1/SUPV3L1/XPA/PIF1/G3BP1/GINS1/GTF2H3/FBXO18/XPC/RECQL5/RAD54B/GINS4/BRIP1/DDX11/TWNK/CHD2	55
BP	GO:0007007	inner mitochondrial membrane organization	32/7221	38/13973	2.83E-05	0.00078411	ENSG00000228253/ENSG00000099624/ENSG00000184831/ENSG00000186010/ENSG00000198899/ENSG00000106554/ENSG00000174917/ENSG00000152234/ENSG00000241837/ENSG00000204922/ENSG00000116459/ENSG00000099800/ENSG00000132305/ENSG00000102125/ENSG00000158828/ENSG00000134809/ENSG00000100347/ENSG00000168924/ENSG00000100575/ENSG00000141385/ENSG00000154723/ENSG00000177370/ENSG00000165629/ENSG00000159685/ENSG00000167863…	MT-ATP8/ATP5D/APOO/NDUFA13/MT-ATP6/CHCHD3/C19orf70/ATP5A1/ATP5O/UQCC3/ATP5F1/TIMM13/IMMT/TAZ/PINK1/TIMM10/SAMM50/LETM1/TIMM9/AFG3L2/ATP5J/TIMM22/ATP5C1/CHCHD6/ATP5H/OPA1/ATP5E/ATP5J2/APOOL/ATP5I/ATP5G1/ATP5G2	32
BP	GO:0061136	regulation of proteasomal protein catabolic process	101/7221	148/13973	2.92E-05	0.000803585	ENSG00000170315/ENSG00000101665/ENSG00000158941/ENSG00000107404/ENSG00000173473/ENSG00000166233/ENSG00000142208/ENSG00000233276/ENSG00000105373/ENSG00000103266/ENSG00000179262/ENSG00000116288/ENSG00000113712/ENSG00000116750/ENSG00000111667/ENSG00000204463/ENSG00000166851/ENSG00000123159/ENSG00000198171/ENSG00000160803/ENSG00000100219/ENSG00000105974/ENSG00000116030/ENSG00000100911/ENSG00000133265…	UBB/SMAD7/CCAR2/DVL1/SMARCC1/ARIH1/AKT1/GPX1/NOP53/STUB1/RAD23A/PARK7/CSNK1A1/UCHL5/USP5/BAG6/PLK1/GIPC1/DDRGK1/UBQLN4/XBP1/CAV1/SUMO1/PSME2/HSPBP1/TAF9/BCAP31/UBE2V2/VCP/FBXO22/PINK1/KEAP1/GNA12/SCO1/RNF40/TRIB1/ARAF/DDA1/PSME3/NKD2/PSMC3/WNT10B/USP19/RNF114/UBQLN1/RFWD2/PSMC2/PSMF1/COMMD1/SGTA/RAD23B/RNF166/SVIP/SDCBP/PKD1/UBE2K/PBK/PIAS1/PSME1/SENP1/PSMC1/RCHY1/FMR1/PLK2/RBX1/CSNK1E/GSK3B/PSMC…	101
BP	GO:0031146	SCF-dependent proteasomal ubiquitin-dependent protein catabolic process	53/7221	70/13973	3.06E-05	0.000830394	ENSG00000159069/ENSG00000170315/ENSG00000106588/ENSG00000129084/ENSG00000150991/ENSG00000108344/ENSG00000113558/ENSG00000114125/ENSG00000204264/ENSG00000185627/ENSG00000107872/ENSG00000100911/ENSG00000136930/ENSG00000277791/ENSG00000175166/ENSG00000110801/ENSG00000143106/ENSG00000131467/ENSG00000173692/ENSG00000126067/ENSG00000165916/ENSG00000162063/ENSG00000143947/ENSG00000161057/ENSG00000125818…	FBXW5/UBB/PSMA2/PSMA1/UBC/PSMD3/SKP1/RNF7/PSMB8/PSMD13/FBXL15/PSME2/PSMB7/PSMB3/PSMD2/PSMD9/PSMA5/PSME3/PSMD1/PSMB2/PSMC3/CCNF/RPS27A/PSMC2/PSMF1/PSMD4/PSMD8/PSMB10/FBXO31/FBXO4/FBXW11/FBXL3/PSME1/SEM1/FBXW4/PSMB9/PSMC1/RBX1/CUL1/FBXO6/PSMC5/PSMD11/PSMD12/FBXO9/FBXL18/BTRC/KIF14/PSMC4/PSMD14/PSMB1/PSMA6/FBXW7/PSMB5	53
BP	GO:0044766	multi-organism transport	53/7221	70/13973	3.06E-05	0.000830394	ENSG00000170315/ENSG00000132182/ENSG00000130303/ENSG00000030066/ENSG00000132341/ENSG00000150991/ENSG00000155561/ENSG00000069248/ENSG00000101146/ENSG00000125450/ENSG00000131652/ENSG00000095319/ENSG00000075785/ENSG00000163634/ENSG00000105974/ENSG00000058804/ENSG00000108424/ENSG00000182481/ENSG00000113569/ENSG00000141542/ENSG00000102900/ENSG00000082898/ENSG00000074319/ENSG00000160948/ENSG00000100296…	UBB/NUP210/BST2/NUP160/RAN/UBC/NUP205/NUP133/RAE1/NUP85/THOC6/NUP188/RAB7A/THOC7/CAV1/NDC1/KPNB1/KPNA2/NUP155/RAB40B/NUP93/XPO1/TSG101/VPS28/THOC5/VPS37C/AAAS/MVB12A/NUP62/RPS27A/THOC3/DYNLT1/NUP37/CAV2/EPS15/TCP1/NUPL2/FMR1/DDX39B/MVB12B/NUP54/THOC1/KPNA5/NUP98/NUP214/UBAP1/TPR/NUP107/NUP35/RAB29/RANBP2/THOC2/NUP43	53
BP	GO:1902579	multi-organism localization	53/7221	70/13973	3.06E-05	0.000830394	ENSG00000170315/ENSG00000132182/ENSG00000130303/ENSG00000030066/ENSG00000132341/ENSG00000150991/ENSG00000155561/ENSG00000069248/ENSG00000101146/ENSG00000125450/ENSG00000131652/ENSG00000095319/ENSG00000075785/ENSG00000163634/ENSG00000105974/ENSG00000058804/ENSG00000108424/ENSG00000182481/ENSG00000113569/ENSG00000141542/ENSG00000102900/ENSG00000082898/ENSG00000074319/ENSG00000160948/ENSG00000100296…	UBB/NUP210/BST2/NUP160/RAN/UBC/NUP205/NUP133/RAE1/NUP85/THOC6/NUP188/RAB7A/THOC7/CAV1/NDC1/KPNB1/KPNA2/NUP155/RAB40B/NUP93/XPO1/TSG101/VPS28/THOC5/VPS37C/AAAS/MVB12A/NUP62/RPS27A/THOC3/DYNLT1/NUP37/CAV2/EPS15/TCP1/NUPL2/FMR1/DDX39B/MVB12B/NUP54/THOC1/KPNA5/NUP98/NUP214/UBAP1/TPR/NUP107/NUP35/RAB29/RANBP2/THOC2/NUP43	53
BP	GO:0051640	organelle localization	287/7221	472/13973	3.07E-05	0.000830442	ENSG00000198668/ENSG00000170315/ENSG00000116473/ENSG00000136158/ENSG00000167513/ENSG00000109321/ENSG00000136717/ENSG00000140983/ENSG00000135441/ENSG00000164949/ENSG00000119048/ENSG00000176986/ENSG00000161203/ENSG00000198917/ENSG00000132361/ENSG00000007168/ENSG00000132341/ENSG00000142684/ENSG00000105373/ENSG00000036257/ENSG00000149357/ENSG00000162517/ENSG00000127314/ENSG00000070087/ENSG00000109113…	CALM1/UBB/RAP1A/SPRY2/CDT1/AREG/BIN1/RHOT2/BLOC1S1/GEM/UBE2B/SEC24C/AP2M1/SPOUT1/CLUH/PAFAH1B1/RAN/ZNF593/NOP53/CUL3/LAMTOR1/PEF1/RAP1B/PFN2/RAB34/VAMP8/BRAT1/STK25/CDC42/KXD1/CROCC/NUMA1/KIF22/KAT2A/HIF1A/MEF2A/SEC13/ATP6AP1/AP3D1/SEC16A/MAP4/FHOD1/FEZ1/CD59/LRPPRC/TFG/CHMP1A/TPGS1/MAP1B/RIPOR1/PDCD6/PREB/KIFAP3/EIF6/S100A13/SCRIB/IFT20/PLEKHM2/MFN2/SNAP47/FOXF1/RAB1A/MAP4K2/INTS13/DYNC1H1/NAPA/…	287
BP	GO:0006900	membrane budding	79/7221	112/13973	3.53E-05	0.000943814	ENSG00000109321/ENSG00000176986/ENSG00000161203/ENSG00000036257/ENSG00000162517/ENSG00000157020/ENSG00000065000/ENSG00000148396/ENSG00000085063/ENSG00000075785/ENSG00000114354/ENSG00000131165/ENSG00000249915/ENSG00000138073/ENSG00000159210/ENSG00000113384/ENSG00000138069/ENSG00000105402/ENSG00000174903/ENSG00000101558/ENSG00000086598/ENSG00000119414/ENSG00000074319/ENSG00000160948/ENSG00000162236…	AREG/SEC24C/AP2M1/CUL3/PEF1/SEC13/AP3D1/SEC16A/CD59/RAB7A/TFG/CHMP1A/PDCD6/PREB/SNF8/GOLPH3/RAB1A/NAPA/RAB1B/VAPA/TMED2/PPP6C/TSG101/VPS28/STX5/CHMP4B/PDCD6IP/COL7A1/CNIH1/TRAPPC1/VAPB/BET1/TRAPPC3/SNX3/SAR1A/VPS37C/TMED10/MVB12A/MCFD2/VPS4A/TRAPPC10/CTSZ/TRAPPC4/TRAPPC2/PPP6R3/SEC24B/PPP6R1/TRAPPC2L/SEC22B/KLHL12/ANXA2/INSIG1/SEC23A/CHMP5/USO1/TMED9/SEC31A/CHMP3/PRKCI/VPS4B/GRIA1/SEC24D/TRAPPC9/…	79
BP	GO:0002283	neutrophil activation involved in immune response	258/7221	421/13973	3.54E-05	0.000943814	ENSG00000035862/ENSG00000106348/ENSG00000116473/ENSG00000130303/ENSG00000215301/ENSG00000103187/ENSG00000125730/ENSG00000176978/ENSG00000196419/ENSG00000067225/ENSG00000121691/ENSG00000178035/ENSG00000164062/ENSG00000143621/ENSG00000214078/ENSG00000014216/ENSG00000149925/ENSG00000167658/ENSG00000106588/ENSG00000110719/ENSG00000057149/ENSG00000124570/ENSG00000149357/ENSG00000127314/ENSG00000118640…	TIMP2/IMPDH1/RAP1A/BST2/DDX3X/COTL1/C3/DPP7/XRCC6/PKM/CAT/IMPDH2/APEH/ILF2/CPNE1/CAPN1/ALDOA/EEF2/PSMA2/TCIRG1/SERPINB3/SERPINB6/LAMTOR1/RAP1B/VAMP8/PGAM1/PTGES2/CTSD/PSMD3/PFKL/PPIE/GDI2/BRI3/PDXK/TUBB/CD47/ACLY/GSTP1/PSMD13/YPEL5/QSOX1/NCSTN/JUP/VAT1/GMFG/CD59/CTSA/B2M/RAB7A/APRT/CYBA/NIT2/PRDX6/GSN/NAPRT/PYGL/CST3/CYB5R3/CNN2/CAP1/DYNC1H1/S100A9/GRN/GUSB/PSMB7/GYG1/HLA-C/FTL/HMOX2/STXBP2/KPNB1…	258
BP	GO:0043312	neutrophil degranulation	258/7221	421/13973	3.54E-05	0.000943814	ENSG00000035862/ENSG00000106348/ENSG00000116473/ENSG00000130303/ENSG00000215301/ENSG00000103187/ENSG00000125730/ENSG00000176978/ENSG00000196419/ENSG00000067225/ENSG00000121691/ENSG00000178035/ENSG00000164062/ENSG00000143621/ENSG00000214078/ENSG00000014216/ENSG00000149925/ENSG00000167658/ENSG00000106588/ENSG00000110719/ENSG00000057149/ENSG00000124570/ENSG00000149357/ENSG00000127314/ENSG00000118640…	TIMP2/IMPDH1/RAP1A/BST2/DDX3X/COTL1/C3/DPP7/XRCC6/PKM/CAT/IMPDH2/APEH/ILF2/CPNE1/CAPN1/ALDOA/EEF2/PSMA2/TCIRG1/SERPINB3/SERPINB6/LAMTOR1/RAP1B/VAMP8/PGAM1/PTGES2/CTSD/PSMD3/PFKL/PPIE/GDI2/BRI3/PDXK/TUBB/CD47/ACLY/GSTP1/PSMD13/YPEL5/QSOX1/NCSTN/JUP/VAT1/GMFG/CD59/CTSA/B2M/RAB7A/APRT/CYBA/NIT2/PRDX6/GSN/NAPRT/PYGL/CST3/CYB5R3/CNN2/CAP1/DYNC1H1/S100A9/GRN/GUSB/PSMB7/GYG1/HLA-C/FTL/HMOX2/STXBP2/KPNB1…	258
BP	GO:0006520	cellular amino acid metabolic process	211/7221	338/13973	3.59E-05	0.000952257	ENSG00000204394/ENSG00000101444/ENSG00000130707/ENSG00000213722/ENSG00000103257/ENSG00000084774/ENSG00000172053/ENSG00000100714/ENSG00000179115/ENSG00000065427/ENSG00000106588/ENSG00000093010/ENSG00000129084/ENSG00000159131/ENSG00000128309/ENSG00000116288/ENSG00000108344/ENSG00000116120/ENSG00000106305/ENSG00000091140/ENSG00000090861/ENSG00000183010/ENSG00000167363/ENSG00000182199/ENSG00000100983…	VARS/AHCY/ASS1/DDAH2/SLC7A5/CAD/QARS/MTHFD1/FARSA/KARS/PSMA2/COMT/PSMA1/GART/MPST/PARK7/PSMD3/FARSB/AIMP2/DLD/AARS/PYCR1/FN3K/SHMT2/GSS/BCKDK/PSMB8/HPD/CKB/PFAS/IARS/PSMD13/PCBD1/DHFR/PPA1/NIT2/HGD/PYCR2/FPGS/CTPS1/HIBADH/CPS1/GMPS/PPA2/TARS/PSME2/MTHFS/CRTAP/GCSH/PSMB7/ALDH18A1/CARS2/EEF1E1/YARS/KYAT1/PSMB3/MRI1/TARS2/RARS/PSMD2/MCCC2/EGLN3/GAD1/EARS2/P4HB/PLOD3/PSMD9/GOT2/HSD17B10/HARS2/AZIN1/O…	211
BP	GO:0010639	negative regulation of organelle organization	199/7221	317/13973	3.65E-05	0.000959402	ENSG00000144339/ENSG00000167513/ENSG00000205542/ENSG00000115306/ENSG00000119048/ENSG00000137309/ENSG00000102879/ENSG00000188976/ENSG00000017427/ENSG00000142208/ENSG00000233276/ENSG00000175756/ENSG00000116670/ENSG00000070087/ENSG00000117632/ENSG00000169230/ENSG00000141556/ENSG00000132475/ENSG00000004478/ENSG00000239306/ENSG00000140854/ENSG00000204371/ENSG00000166851/ENSG00000108828/ENSG00000130755…	TMEFF2/CDT1/TMSB4X/SPTBN1/UBE2B/HMGA1/CORO1A/NOC2L/IGF1/AKT1/GPX1/AURKAIP1/MAD2L2/PFN2/STMN1/PRELID1/TBCD/H3F3B/FKBP4/RBM14/KATNB1/EHMT2/PLK1/VAT1/GMFG/MAP4/UBQLN4/HNRNPA1/FEZ1/ARAP1/RAB7A/PPIF/CAPZB/TWF1/SET/LCMT1/WAPL/PARP1/NAT10/PSMG2/CIB1/GSN/MAD2L1/NME6/TBC1D4/ANAPC15/TSC2/PIH1D1/MLLT6/SPTBN2/CORO1B/DNM2/TWIST1/KDM3A/TSPO/DNMT1/ACD/SIN3A/PTTG1/SLC25A5/SMARCB1/ERCC1/TWF2/SPTAN1/PINK1/MID1IP1/…	199
BP	GO:0051098	regulation of binding	195/7221	310/13973	3.65E-05	0.000959402	ENSG00000177606/ENSG00000143537/ENSG00000136826/ENSG00000127191/ENSG00000130726/ENSG00000167513/ENSG00000205542/ENSG00000076604/ENSG00000185122/ENSG00000008294/ENSG00000166337/ENSG00000097007/ENSG00000107404/ENSG00000221818/ENSG00000138814/ENSG00000104964/ENSG00000017427/ENSG00000214078/ENSG00000132341/ENSG00000142684/ENSG00000099250/ENSG00000103266/ENSG00000100906/ENSG00000004399/ENSG00000116670…	JUN/ADAM15/KLF4/TRAF2/TRIM28/CDT1/TMSB4X/TRAF4/HSF1/SPAG9/TAF10/ABL1/DVL1/EBF2/PPP3CA/AES/IGF1/CPNE1/RAN/ZNF593/NRP1/STUB1/NFKBIA/PLXND1/MAD2L2/FKBP1A/EIF4G1/PARK7/STMN1/MEF2C/CDC42/CSNK1A1/KAT2A/E2F1/GATA3/PCBD1/PLK1/ARRB1/DDRGK1/B2M/PPP1CA/EDF1/WAPL/PARP1/MBD2/NME1/KDM1A/TCF7L2/CAV1/SUMO1/PCSK9/PRMT7/HDAC2/CARM1/EIF4A3/AMFR/SNAPIN/NCBP1/TWIST1/GTPBP4/ACD/SIN3A/ROCK1/RFNG/MAPK3/TMBIM6/SUMO3/HSPA…	195
BP	GO:0007569	cell aging	66/7221	91/13973	3.76E-05	0.000985175	ENSG00000125995/ENSG00000097007/ENSG00000188783/ENSG00000137309/ENSG00000115738/ENSG00000106991/ENSG00000177425/ENSG00000164442/ENSG00000105325/ENSG00000171490/ENSG00000147889/ENSG00000105810/ENSG00000111206/ENSG00000174775/ENSG00000119408/ENSG00000141510/ENSG00000150593/ENSG00000163029/ENSG00000103423/ENSG00000133794/ENSG00000124802/ENSG00000171862/ENSG00000122691/ENSG00000012061/ENSG00000198839…	ROMO1/ABL1/PRELP/HMGA1/ID2/ENG/PAWR/CITED2/FZR1/RSL1D1/CDKN2A/CDK6/FOXM1/HRAS/NEK6/TP53/PDCD4/SMC6/DNAJA3/ARNTL/EEF1E1/PTEN/TWIST1/ERCC1/ZNF277/LIMS1/MAPKAPK5/KRAS/SOD1/ATM/CDK1/MIF/BCL6/CDKN1A/NUP62/ICAM1/BCL2L12/SRF/MAP2K1/CHEK2/NSMCE2/NPM1/ULK3/PRMT6/PRKCD/OPA1/H2AFX/MTOR/SIRT1/MNT/CTC1/ZMIZ1/ING2/BCL2/TP63/ATR/TBX3/MARCH5/PML/WNT16/MAPK14/NUAK1/ILK/BGLAP/TBX2/ZNF354A	66
BP	GO:0050821	protein stabilization	97/7221	142/13973	3.92E-05	0.001021202	ENSG00000125691/ENSG00000162407/ENSG00000169242/ENSG00000101665/ENSG00000100726/ENSG00000107404/ENSG00000119048/ENSG00000145675/ENSG00000088992/ENSG00000017427/ENSG00000111640/ENSG00000215021/ENSG00000105373/ENSG00000070087/ENSG00000116288/ENSG00000196924/ENSG00000163468/ENSG00000147889/ENSG00000204463/ENSG00000146731/ENSG00000124766/ENSG00000132846/ENSG00000110958/ENSG00000187446/ENSG00000116030…	RPL23/PLPP3/EFNA1/SMAD7/TELO2/DVL1/UBE2B/PIK3R1/TESC/IGF1/GAPDH/PHB2/NOP53/PFN2/PARK7/FLNA/CCT3/CDKN2A/BAG6/CCT6A/SOX4/ZBED3/PTGES3/CHP1/SUMO1/CDC37/CRTAP/CCT4/CCT7/TAF9/PDCD10/PTEN/PHB/GTPBP4/PINK1/HCFC1/PFN1/PIN1/PRKRA/HSPA1B/WNT10B/CDKN1A/USP19/PEX19/TBRG1/LAMP1/WFS1/NAA15/CCT8/STK4/CREBL2/FLOT2/USP13/CCT5/MUL1/HIP1/P3H1/AAK1/ATP1B3/CHEK2/HPS4/RPS7/PPIB/ZSWIM7/CCT2/NPM1/TCP1/CDK7/TNIP2/APOA1/P…	97
BP	GO:0043967	histone H4 acetylation	47/7221	61/13973	3.95E-05	0.001023484	ENSG00000196363/ENSG00000124422/ENSG00000187778/ENSG00000108773/ENSG00000175792/ENSG00000137486/ENSG00000163875/ENSG00000179094/ENSG00000171148/ENSG00000185499/ENSG00000183495/ENSG00000104872/ENSG00000099956/ENSG00000196367/ENSG00000172534/ENSG00000012048/ENSG00000185787/ENSG00000138795/ENSG00000120616/ENSG00000043143/ENSG00000109911/ENSG00000122390/ENSG00000158321/ENSG00000178028/ENSG00000221926…	WDR5/USP22/MCRS1/KAT2A/RUVBL1/ARRB1/MEAF6/PER1/TADA3/MUC1/EP400/PIH1D1/SMARCB1/TRRAP/HCFC1/BRCA1/MORF4L1/LEF1/EPC1/JADE2/ELP4/NAA60/AUTS2/DMAP1/TRIM16/ELP3/ATG5/PHF20/ING4/RUVBL2/KANSL3/IWS1/KANSL1/NCOA1/HAT1/NAA50/SIRT1/YEATS4/KAT7/ACTL6A/ING3/BRD8/BEND3/JADE1/KMT2A/JADE3/MORF4L2	47
BP	GO:0016236	macroautophagy	173/7221	272/13973	4.08E-05	0.001052611	ENSG00000170315/ENSG00000167965/ENSG00000004142/ENSG00000264364/ENSG00000142208/ENSG00000103148/ENSG00000014216/ENSG00000111640/ENSG00000181929/ENSG00000110719/ENSG00000130204/ENSG00000149357/ENSG00000150991/ENSG00000118640/ENSG00000100216/ENSG00000149547/ENSG00000161011/ENSG00000204308/ENSG00000100644/ENSG00000188186/ENSG00000204371/ENSG00000180667/ENSG00000116260/ENSG00000170296/ENSG00000177169…	UBB/MLST8/POLDIP2/DYNLL2/AKT1/NPRL3/CAPN1/GAPDH/PRKAG1/TCIRG1/TOMM40/LAMTOR1/UBC/VAMP8/TOMM22/EI24/SQSTM1/RNF5/HIF1A/LAMTOR4/EHMT2/YOD1/QSOX1/GABARAP/ULK1/UBQLN4/FEZ1/RAB7A/ATP13A2/UBXN6/PRKAA1/ATG13/SNF8/LAMTOR5/IFT20/MFN2/TSC2/RAB1A/CDC37/WIPI2/SNAPIN/ATP6V0E1/VDAC1/RAB1B/LARP1/SESN2/VCP/MAPK3/TSG101/PINK1/EXOC4/BNIP3L/SNX5/VPS28/HGS/CHMP4B/BNIP3/VPS33A/WDR45/NBR1/ATG9A/VPS25/VPS26A/RRAGA/EXOC7…	173
BP	GO:2001233	regulation of apoptotic signaling pathway	222/7221	358/13973	4.23E-05	0.001087855	ENSG00000104332/ENSG00000145423/ENSG00000170315/ENSG00000100234/ENSG00000127191/ENSG00000137801/ENSG00000131653/ENSG00000086061/ENSG00000158941/ENSG00000215301/ENSG00000105568/ENSG00000157613/ENSG00000188976/ENSG00000172053/ENSG00000017427/ENSG00000264364/ENSG00000142208/ENSG00000233276/ENSG00000099250/ENSG00000126602/ENSG00000116288/ENSG00000137713/ENSG00000044115/ENSG00000168040/ENSG00000169230…	SFRP1/SFRP2/UBB/TIMP3/TRAF2/THBS1/TRAF7/DNAJA1/CCAR2/DDX3X/PPP2R1A/CREB3L1/NOC2L/QARS/IGF1/DYNLL2/AKT1/GPX1/NRP1/TRAP1/PARK7/PPP2R1B/CTNNA1/FADD/PRELID1/NDUFA13/MFF/YWHAQ/FYN/E2F1/NLE1/HIF1A/PIDD1/LTBR/GSTP1/RELA/CTTN/MAGED1/ENO1/HNRNPK/PPIF/XBP1/TP53/PARP1/KDM1A/SIAH2/TCF7L2/TMEM102/FIS1/GSN/CAV1/MUC1/HYAL2/SKIL/PIH1D1/GSK3A/S100A9/NONO/BIK/TAF9/ZC3HC1/DAPK3/TNFSF10/DFNA5/EYA3/BCAP31/RPS3/PHIP/P…	222
BP	GO:0006261	DNA-dependent DNA replication	98/7221	144/13973	4.52E-05	0.001156621	ENSG00000073111/ENSG00000167513/ENSG00000106628/ENSG00000185129/ENSG00000169689/ENSG00000137309/ENSG00000196365/ENSG00000112118/ENSG00000168496/ENSG00000148337/ENSG00000132383/ENSG00000165283/ENSG00000166508/ENSG00000049541/ENSG00000168802/ENSG00000160949/ENSG00000132646/ENSG00000171865/ENSG00000131153/ENSG00000104889/ENSG00000123374/ENSG00000143799/ENSG00000163950/ENSG00000103423/ENSG00000062822…	MCM2/CDT1/POLD2/PURA/CENPX/HMGA1/LONP1/MCM3/FEN1/CIZ1/RPA1/STOML2/MCM7/RFC2/CHTF8/TONSL/PCNA/RNASEH1/GINS2/RNASEH2A/CDK2/PARP1/SLBP/DNAJA3/POLD1/RFC4/MCM6/RPA3/RFC5/CDK2AP1/POLA2/RTFDC1/POLG/ORC1/MCM5/RPA2/MUS81/PRIM2/POLD3/ZPR1/BCL6/CDC45/CHTF18/MCMBP/MCM4/POLE/CENPS/TICRR/CDC7/RAD51/POLE4/CDC34/SMC3/GMNN/POLA1/RPAIN/NBN/CHEK2/HELB/ORC2/MRE11/DONSON/LRWD1/DSCC1/TOPBP1/DBF4B/MCM8/BLM/ORC6/ATG7/OR…	98
BP	GO:0006296	nucleotide-excision repair, DNA incision, 5'-to lesion	31/7221	37/13973	4.65E-05	0.001185018	ENSG00000170315/ENSG00000106628/ENSG00000167986/ENSG00000065057/ENSG00000150991/ENSG00000132383/ENSG00000049541/ENSG00000132646/ENSG00000143799/ENSG00000062822/ENSG00000139842/ENSG00000163918/ENSG00000106399/ENSG00000111445/ENSG00000012061/ENSG00000163161/ENSG00000131778/ENSG00000145736/ENSG00000134899/ENSG00000117748/ENSG00000077514/ENSG00000143947/ENSG00000134574/ENSG00000122008/ENSG00000104884…	UBB/POLD2/DDB1/NTHL1/UBC/RPA1/RFC2/PCNA/PARP1/POLD1/CUL4A/RFC4/RPA3/RFC5/ERCC1/ERCC3/CHD1L/GTF2H2/ERCC5/RPA2/POLD3/RPS27A/DDB2/POLK/ERCC2/GTF2H1/GTF2H5/RBX1/XPA/GTF2H3/RFC1	31
BP	GO:1901361	organic cyclic compound catabolic process	268/7221	440/13973	4.69E-05	0.001189717	ENSG00000008988/ENSG00000125691/ENSG00000108654/ENSG00000185650/ENSG00000166441/ENSG00000185122/ENSG00000142534/ENSG00000105568/ENSG00000101444/ENSG00000197157/ENSG00000090621/ENSG00000179958/ENSG00000205937/ENSG00000204392/ENSG00000177954/ENSG00000149806/ENSG00000168496/ENSG00000184363/ENSG00000233276/ENSG00000065057/ENSG00000093010/ENSG00000151461/ENSG00000197756/ENSG00000070756/ENSG00000178896…	RPS20/RPL23/DDX5/ZFP36L1/RPL27A/HSF1/RPS11/PPP2R1A/AHCY/SND1/PABPC4/DCTPP1/RNPS1/LSM2/RPS27/FAU/FEN1/PKP3/GPX1/NTHL1/COMT/UPF2/RPL37A/PABPC1/EXOSC4/EIF4G1/RNH1/NT5C/RPL31/H1F0/RPL4/EIF4B/DCPS/LSM4/CDKN2A/DROSHA/UNG/HPD/RBM8A/CASC3/SNX17/PCBD1/EIF4A1/RNASEH1/MAOB/LRPPRC/NUDT3/STS/RPL6/NT5C3B/HGD/RNASEH2A/HPRT1/LSM5/RPSA/ITPA/CNOT11/DNPH1/DIS3L/EXOSC1/RPS17/HINT1/MTHFS/GSK3A/QPRT/LSM3/PELO/CNOT9/RP…	268
BP	GO:0051983	regulation of chromosome segregation	62/7221	85/13973	4.84E-05	0.001222445	ENSG00000167513/ENSG00000168496/ENSG00000036257/ENSG00000116670/ENSG00000175643/ENSG00000070831/ENSG00000137497/ENSG00000179051/ENSG00000166851/ENSG00000119408/ENSG00000205629/ENSG00000062650/ENSG00000128789/ENSG00000163029/ENSG00000164109/ENSG00000110200/ENSG00000013810/ENSG00000197102/ENSG00000128944/ENSG00000161800/ENSG00000175063/ENSG00000141552/ENSG00000164611/ENSG00000102974/ENSG00000154473…	CDT1/FEN1/CUL3/MAD2L2/RMI2/CDC42/NUMA1/RCC2/PLK1/NEK6/LCMT1/WAPL/PSMG2/SMC6/MAD2L1/ANAPC15/TACC3/DYNC1H1/KNSTRN/RACGAP1/UBE2C/ANAPC11/PTTG1/CTCF/BUB3/H2AFY/ATM/SPAG5/RAD21/CCNB1/KIF2C/ESPL1/MAD1L1/RB1/NSMCE2/CENPF/SFPQ/CDCA5/NEK2/HDAC8/KLHL22/BUB1/ZW10/RAD18/ECT2/CENPE/BUB1B/CSNK2A1/CDC26/TEX14/HORMAD1/CDC23/PCID2/DYNC1LI1/AURKB/ANAPC4/TPR/TNKS/NDC80/DDX11/XRCC3/DUSP1	62
BP	GO:0007080	mitotic metaphase plate congression	33/7221	40/13973	4.92E-05	0.001237344	ENSG00000167513/ENSG00000036257/ENSG00000079616/ENSG00000131165/ENSG00000108424/ENSG00000101421/ENSG00000213024/ENSG00000134057/ENSG00000142945/ENSG00000198824/ENSG00000132612/ENSG00000002822/ENSG00000146670/ENSG00000086065/ENSG00000179041/ENSG00000237649/ENSG00000086827/ENSG00000134690/ENSG00000119541/ENSG00000138778/ENSG00000130724/ENSG00000254505/ENSG00000134222/ENSG00000094880/ENSG00000147457…	CDT1/CUL3/KIF22/CHMP1A/KPNB1/CHMP4B/NUP62/CCNB1/KIF2C/CHAMP1/VPS4A/MAD1L1/CDCA5/CHMP5/RRS1/KIFC1/ZW10/CDCA8/VPS4B/CENPE/CHMP2A/CHMP4A/PSRC1/CDC23/CHMP7/CHMP6/KIF14/NDC80/RAB11A/SPDL1/KIF18A/PIBF1/CHMP2B	33
BP	GO:0007568	aging	168/7221	264/13973	5.02E-05	0.001256054	ENSG00000035862/ENSG00000177606/ENSG00000168542/ENSG00000125995/ENSG00000073921/ENSG00000198886/ENSG00000184216/ENSG00000097007/ENSG00000188783/ENSG00000121691/ENSG00000170345/ENSG00000137309/ENSG00000198804/ENSG00000115738/ENSG00000196365/ENSG00000142208/ENSG00000167658/ENSG00000071655/ENSG00000106991/ENSG00000177425/ENSG00000164442/ENSG00000072310/ENSG00000044115/ENSG00000091140/ENSG00000105325…	TIMP2/JUN/COL3A1/ROMO1/PICALM/MT-ND4/IRAK1/ABL1/PRELP/CAT/FOS/HMGA1/MT-CO1/ID2/LONP1/AKT1/EEF2/MBD3/ENG/PAWR/CITED2/SREBF1/CTNNA1/DLD/FZR1/EDN1/RSL1D1/AMH/MT-ATP6/CDKN2A/GSS/MMP7/FADS1/CDK6/FOXM1/HRAS/RELA/NEK6/IGFBP2/TPRA1/IGFBP1/TP53/MBD2/PDCD4/RAD54L/STAT3/SMC6/GSN/HYAL2/DNAJA3/GSK3A/ARNTL/CARM1/EEF1E1/KRT14/EIF2B5/AMFR/NFKB2/LITAF/PTEN/TYMS/TWIST1/TSPO/SIN3A/ERCC1/RPS6KB1/ZNF277/ADM/LIMS1/MAP…	168
BP	GO:0042771	intrinsic apoptotic signaling pathway in response to DNA damage by p53 class mediator	35/7221	43/13973	5.04E-05	0.001256054	ENSG00000168209/ENSG00000204463/ENSG00000110108/ENSG00000164054/ENSG00000165119/ENSG00000141510/ENSG00000004487/ENSG00000185499/ENSG00000273841/ENSG00000185088/ENSG00000019582/ENSG00000170855/ENSG00000240972/ENSG00000124762/ENSG00000089486/ENSG00000095002/ENSG00000126453/ENSG00000181026/ENSG00000127334/ENSG00000183765/ENSG00000048028/ENSG00000148985/ENSG00000187325/ENSG00000096717/ENSG00000174307…	DDIT4/BAG6/TMEM109/SHISA5/HNRNPK/TP53/KDM1A/MUC1/TAF9/RPS27L/CD74/TRIAP1/MIF/CDKN1A/CDIP1/MSH2/BCL2L12/AEN/DYRK2/CHEK2/USP28/PGAP2/TAF9B/SIRT1/PHLDA3/ING2/RPL26/TP63/BCL3/TOPORS/PML/HIPK1/PYCARD/TP73/NUPR1	35
BP	GO:0002446	neutrophil mediated immunity	265/7221	435/13973	5.08E-05	0.001259087	ENSG00000035862/ENSG00000106348/ENSG00000116473/ENSG00000130303/ENSG00000215301/ENSG00000103187/ENSG00000125730/ENSG00000176978/ENSG00000196419/ENSG00000067225/ENSG00000121691/ENSG00000178035/ENSG00000164062/ENSG00000143621/ENSG00000214078/ENSG00000014216/ENSG00000149925/ENSG00000167658/ENSG00000106588/ENSG00000110719/ENSG00000057149/ENSG00000124570/ENSG00000149357/ENSG00000127314/ENSG00000118640…	TIMP2/IMPDH1/RAP1A/BST2/DDX3X/COTL1/C3/DPP7/XRCC6/PKM/CAT/IMPDH2/APEH/ILF2/CPNE1/CAPN1/ALDOA/EEF2/PSMA2/TCIRG1/SERPINB3/SERPINB6/LAMTOR1/RAP1B/VAMP8/PGAM1/PTGES2/CTSD/PSMD3/PFKL/PPIE/GDI2/BRI3/PDXK/TUBB/CD47/ACLY/JAGN1/GSTP1/PSMD13/YPEL5/QSOX1/NCSTN/JUP/VAT1/GMFG/CD59/CTSA/B2M/RAB7A/APRT/CYBA/NIT2/PRDX6/GSN/NAPRT/PYGL/CST3/CYB5R3/CNN2/CAP1/DYNC1H1/S100A9/GRN/GUSB/PSMB7/GYG1/HLA-C/FTL/HMOX2/STXBP2…	265
BP	GO:2001252	positive regulation of chromosome organization	102/7221	151/13973	5.12E-05	0.0012638	ENSG00000130726/ENSG00000167513/ENSG00000168496/ENSG00000036257/ENSG00000137497/ENSG00000072310/ENSG00000108773/ENSG00000163468/ENSG00000139579/ENSG00000146731/ENSG00000132471/ENSG00000107485/ENSG00000130826/ENSG00000137486/ENSG00000135486/ENSG00000141510/ENSG00000004487/ENSG00000185499/ENSG00000104872/ENSG00000115484/ENSG00000135624/ENSG00000141552/ENSG00000130816/ENSG00000102977/ENSG00000169375…	TRIM28/CDT1/FEN1/CUL3/NUMA1/SREBF1/KAT2A/CCT3/NABP2/CCT6A/WBP2/GATA3/DKC1/ARRB1/HNRNPA1/TP53/KDM1A/MUC1/PIH1D1/CCT4/CCT7/ANAPC11/DNMT1/ACD/SIN3A/SMARCB1/ERCC1/MAPK3/VEGFA/PINK1/RNF40/MAPKAPK5/RPS6KA4/NELFA/H2AFY/ATM/C6orf89/BRCA1/RTF1/BCL6/RAD21/CCNB1/ESPL1/TGFB1/CCT8/AUTS2/PAXIP1/JDP2/CCT5/SIRT6/FBXO4/RB1/XRCC5/PARN/MAP2K7/CHTOP/NBN/NSMCE2/MRE11/SFPQ/POT1/CCT2/UBE2N/TCP1/BRD7/RUVBL2/NEK2/PHF19/A…	102
BP	GO:0006903	vesicle targeting	60/7221	82/13973	5.48E-05	0.001347212	ENSG00000109321/ENSG00000176986/ENSG00000036257/ENSG00000162517/ENSG00000157020/ENSG00000148396/ENSG00000085063/ENSG00000114354/ENSG00000249915/ENSG00000138073/ENSG00000180900/ENSG00000138069/ENSG00000168067/ENSG00000105402/ENSG00000174903/ENSG00000086598/ENSG00000119414/ENSG00000131558/ENSG00000162236/ENSG00000114270/ENSG00000100528/ENSG00000170043/ENSG00000105829/ENSG00000054116/ENSG00000170348…	AREG/SEC24C/CUL3/PEF1/SEC13/SEC16A/CD59/TFG/PDCD6/PREB/SCRIB/RAB1A/MAP4K2/NAPA/RAB1B/TMED2/PPP6C/EXOC4/STX5/COL7A1/CNIH1/TRAPPC1/BET1/TRAPPC3/TMED10/MCFD2/STARD3NL/TRAPPC10/CTSZ/TRAPPC4/TRAPPC2/PPP6R3/CLASP2/SEC24B/PPP6R1/TRAPPC2L/SEC22B/KLHL12/YKT6/SEC23A/CLASP1/USO1/TMED9/AP1M2/SEC31A/STARD3/GRIA1/SEC24D/TRAPPC9/GBF1/SNAP29/WIPI1/SNAP23/TRAPPC6A/LMAN1/CSNK1D/F8/GORASP1/GOLGA2/SEC23IP	60
BP	GO:0065004	protein-DNA complex assembly	140/7221	216/13973	5.77E-05	0.001412683	ENSG00000170315/ENSG00000073111/ENSG00000167513/ENSG00000184897/ENSG00000188375/ENSG00000196628/ENSG00000169689/ENSG00000167986/ENSG00000273802/ENSG00000150991/ENSG00000132383/ENSG00000125398/ENSG00000143442/ENSG00000189060/ENSG00000136938/ENSG00000132475/ENSG00000153044/ENSG00000105447/ENSG00000175792/ENSG00000148308/ENSG00000119335/ENSG00000158373/ENSG00000143799/ENSG00000196497/ENSG00000184678…	UBB/MCM2/CDT1/H1FX/H3F3C/TCF4/CENPX/DDB1/HIST1H2BG/UBC/RPA1/SOX9/POGZ/H1F0/ANP32B/H3F3B/CENPH/GRWD1/RUVBL1/GTF3C5/SET/HIST1H2BD/PARP1/IPO4/HIST2H2BE/CHAF1B/CHAF1A/NAP1L4/CUL4A/TAF9/RPA3/POLR1E/HIST1H4E/CENPV/ERCC3/CAND1/ESR1/OIP5/CETN2/CHD1L/GTF2A2/TRAPPC12/H2AFY/ANP32E/HIST1H2BN/CENPA/XRCC2/GTF2H2/HMGB2/ERCC5/CENPM/HIST1H2BF/RPA2/PSMC3/WNT10B/CENPW/CENPT/SOX12/CDC45/RPS27A/ASF1B/NAA60/PSMC2/CENP…	140
BP	GO:0017038	protein import	186/7221	296/13973	5.96E-05	0.001452516	ENSG00000125691/ENSG00000177606/ENSG00000145423/ENSG00000130726/ENSG00000205542/ENSG00000115306/ENSG00000124207/ENSG00000204498/ENSG00000145675/ENSG00000138814/ENSG00000017427/ENSG00000142208/ENSG00000132341/ENSG00000215021/ENSG00000100906/ENSG00000130204/ENSG00000168734/ENSG00000171720/ENSG00000196924/ENSG00000100216/ENSG00000065150/ENSG00000186010/ENSG00000069248/ENSG00000121680/ENSG00000160949…	RPL23/JUN/SFRP2/TRIM28/TMSB4X/SPTBN1/CSE1L/NFKBIL1/PIK3R1/PPP3CA/IGF1/AKT1/RAN/PHB2/NFKBIA/TOMM40/PKIG/HDAC3/FLNA/TOMM22/IPO5/NDUFA13/NUP133/PEX16/TONSL/RAE1/NUP85/EMD/JUP/NUP188/TIMM17B/RBPMS/TXNIP/PRDX1/PARP1/STAT3/IPO4/CHP1/HYAL2/TSC2/TIMM13/ARNTL/PEX5/KPNB1/KPNA2/NUP155/POLA2/TIMM17A/RANBP1/LITAF/GAS6/NUP93/CCDC22/CHCHD4/SIX2/MAPK3/NFKBIE/G3BP2/KEAP1/TRIP6/PPP1R10/TIMM10/ARHGEF5/HSPA8/SAMM50/…	186
BP	GO:0042180	cellular ketone metabolic process	137/7221	211/13973	6.09E-05	0.001477458	ENSG00000085662/ENSG00000163050/ENSG00000156521/ENSG00000103253/ENSG00000142208/ENSG00000106588/ENSG00000093010/ENSG00000126368/ENSG00000129084/ENSG00000088682/ENSG00000116288/ENSG00000108344/ENSG00000145861/ENSG00000072310/ENSG00000091140/ENSG00000083720/ENSG00000204264/ENSG00000053371/ENSG00000072778/ENSG00000185627/ENSG00000110435/ENSG00000167397/ENSG00000242372/ENSG00000105974/ENSG00000196498…	AKR1B1/COQ8A/TYSND1/HAGHL/AKT1/PSMA2/COMT/NR1D1/PSMA1/COQ9/PARK7/PSMD3/C1QTNF2/SREBF1/DLD/OXCT1/PSMB8/AKR7A2/ACADVL/PSMD13/PDHX/VKORC1/EIF6/CAV1/NCOR2/PSME2/PSMB7/KYAT1/PDHA1/ELOVL5/IRS1/NR1H2/PSMB3/AKR1C2/TWIST1/FDXR/PSMD2/GLO1/ADM/MID1IP1/PSMD9/GOT2/COQ7/AZIN1/OAZ1/COQ8B/PSMA5/PSME3/COQ4/PSMD1/PSMB2/BRCA1/COQ2/HAGH/PSMC3/NR1H3/COQ5/PRKAG2/PRKAB2/SCAP/CPT1A/PSMC2/PSMF1/PSMD4/NDUFA9/PSMD8/DHRS4/P…	137
BP	GO:0036003	positive regulation of transcription from RNA polymerase II promoter in response to stress	21/7221	23/13973	6.14E-05	0.00148367	ENSG00000185122/ENSG00000089154/ENSG00000157613/ENSG00000100644/ENSG00000141510/ENSG00000185499/ENSG00000213676/ENSG00000130766/ENSG00000112715/ENSG00000044574/ENSG00000128272/ENSG00000172216/ENSG00000162772/ENSG00000127528/ENSG00000166484/ENSG00000118217/ENSG00000168214/ENSG00000116044/ENSG00000148400/ENSG00000012174/ENSG00000060566	HSF1/GCN1/CREB3L1/HIF1A/TP53/MUC1/ATF6B/SESN2/VEGFA/HSPA5/ATF4/CEBPB/ATF3/KLF2/MAPK7/ATF6/RBPJ/NFE2L2/NOTCH1/MBTPS2/CREB3L3	21
BP	GO:1990542	mitochondrial transmembrane transport	58/7221	79/13973	6.19E-05	0.001489055	ENSG00000228253/ENSG00000099624/ENSG00000130204/ENSG00000179091/ENSG00000100216/ENSG00000165283/ENSG00000278540/ENSG00000186010/ENSG00000198899/ENSG00000126768/ENSG00000152234/ENSG00000241837/ENSG00000116459/ENSG00000099800/ENSG00000134375/ENSG00000163528/ENSG00000165175/ENSG00000134809/ENSG00000100347/ENSG00000168924/ENSG00000175567/ENSG00000050393/ENSG00000183172/ENSG00000105197/ENSG00000164284…	MT-ATP8/ATP5D/TOMM40/CYC1/TOMM22/STOML2/ACACA/NDUFA13/MT-ATP6/TIMM17B/ATP5A1/ATP5O/ATP5F1/TIMM13/TIMM17A/CHCHD4/MID1IP1/TIMM10/SAMM50/LETM1/UCP2/MCUR1/SMDT1/TIMM50/GRPEL2/PRKAG2/PRKAB2/CPT2/CPT1A/PAM16/TIMM9/SLC25A36/AFG3L2/MCU/ATP5J/MICU2/TIMM22/ATP5C1/TIMM23/MCUB/GRPEL1/ATP5H/COX5B/ATP5E/TOMM7/SLC25A23/MRS2/PRKAA2/PDCD5/ATP5J2/ATP5I/ATP5G1/TIMM44/HSPD1/SLC8B1/ATP5G2/MPC2/TOMM20	58
BP	GO:0042119	neutrophil activation	260/7221	427/13973	6.24E-05	0.001496584	ENSG00000035862/ENSG00000106348/ENSG00000116473/ENSG00000130303/ENSG00000215301/ENSG00000103187/ENSG00000125730/ENSG00000176978/ENSG00000196419/ENSG00000067225/ENSG00000121691/ENSG00000178035/ENSG00000164062/ENSG00000143621/ENSG00000214078/ENSG00000014216/ENSG00000149925/ENSG00000167658/ENSG00000106588/ENSG00000110719/ENSG00000057149/ENSG00000124570/ENSG00000149357/ENSG00000127314/ENSG00000118640…	TIMP2/IMPDH1/RAP1A/BST2/DDX3X/COTL1/C3/DPP7/XRCC6/PKM/CAT/IMPDH2/APEH/ILF2/CPNE1/CAPN1/ALDOA/EEF2/PSMA2/TCIRG1/SERPINB3/SERPINB6/LAMTOR1/RAP1B/VAMP8/PGAM1/PTGES2/CTSD/PSMD3/PFKL/PPIE/GDI2/BRI3/PDXK/TUBB/CD47/ACLY/GSTP1/PSMD13/YPEL5/QSOX1/NCSTN/JUP/VAT1/GMFG/CD59/CTSA/B2M/RAB7A/APRT/CYBA/NIT2/PRDX6/GSN/NAPRT/PYGL/CST3/CYB5R3/CNN2/CAP1/DYNC1H1/S100A9/GRN/GUSB/PSMB7/GYG1/HLA-C/FTL/HMOX2/STXBP2/KPNB1…	260
BP	GO:1903599	positive regulation of mitophagy	18/7221	19/13973	6.64E-05	0.001585348	ENSG00000116288/ENSG00000100644/ENSG00000159399/ENSG00000116688/ENSG00000105401/ENSG00000158828/ENSG00000176171/ENSG00000130770/ENSG00000110931/ENSG00000115317/ENSG00000198742/ENSG00000197386/ENSG00000123240/ENSG00000090432/ENSG00000100225/ENSG00000196683/ENSG00000094631/ENSG00000177628	PARK7/HIF1A/HK2/MFN2/CDC37/PINK1/BNIP3/ATPIF1/CAMKK2/HTRA2/SMURF1/HTT/OPTN/MUL1/FBXO7/TOMM7/HDAC6/GBA	18
BP	GO:0006369	termination of RNA polymerase II transcription	51/7221	68/13973	6.68E-05	0.001587163	ENSG00000103495/ENSG00000205937/ENSG00000123136/ENSG00000160917/ENSG00000160075/ENSG00000136450/ENSG00000265241/ENSG00000108349/ENSG00000131652/ENSG00000125755/ENSG00000163634/ENSG00000167005/ENSG00000163950/ENSG00000141543/ENSG00000125835/ENSG00000133226/ENSG00000136937/ENSG00000100028/ENSG00000100296/ENSG00000071894/ENSG00000165494/ENSG00000149532/ENSG00000116830/ENSG00000051596/ENSG00000143977…	MAZ/RNPS1/DDX39A/CPSF4/SSU72/SRSF1/RBM8A/CASC3/THOC6/SYMPK/THOC7/NUDT21/SLBP/EIF4A3/SNRPB/SRRM1/NCBP1/SNRPD3/THOC5/CPSF1/PCF11/CPSF7/TTF2/THOC3/SNRPG/SRSF9/CSTF1/MAGOH/CHTOP/CSTF2T/SRSF3/SRSF4/MAGOHB/DHX38/DDX39B/PABPN1/POLDIP3/CSTF3/U2AF1/LSM10/NCBP2/CPSF3/THOC1/CSTF2/CPSF2/UPF3B/FIP1L1/CLP1/THOC2/SRSF5/PAPOLA	51
BP	GO:0036230	granulocyte activation	262/7221	431/13973	6.89E-05	0.001623632	ENSG00000035862/ENSG00000106348/ENSG00000116473/ENSG00000130303/ENSG00000215301/ENSG00000103187/ENSG00000125730/ENSG00000176978/ENSG00000196419/ENSG00000067225/ENSG00000121691/ENSG00000178035/ENSG00000164062/ENSG00000143621/ENSG00000065427/ENSG00000214078/ENSG00000014216/ENSG00000149925/ENSG00000167658/ENSG00000106588/ENSG00000110719/ENSG00000057149/ENSG00000124570/ENSG00000149357/ENSG00000127314…	TIMP2/IMPDH1/RAP1A/BST2/DDX3X/COTL1/C3/DPP7/XRCC6/PKM/CAT/IMPDH2/APEH/ILF2/KARS/CPNE1/CAPN1/ALDOA/EEF2/PSMA2/TCIRG1/SERPINB3/SERPINB6/LAMTOR1/RAP1B/VAMP8/PGAM1/PTGES2/CTSD/PSMD3/PFKL/PPIE/GDI2/BRI3/PDXK/TUBB/CD47/ACLY/GSTP1/PSMD13/YPEL5/QSOX1/NCSTN/JUP/VAT1/GMFG/CD59/CTSA/B2M/RAB7A/APRT/CYBA/NIT2/PRDX6/GSN/NAPRT/PYGL/CST3/CYB5R3/CNN2/CAP1/DYNC1H1/S100A9/GRN/GUSB/PSMB7/GYG1/HLA-C/FTL/HMOX2/VAMP2/S…	262
BP	GO:0018393	internal peptidyl-lysine acetylation	98/7221	145/13973	6.90E-05	0.001623632	ENSG00000166337/ENSG00000135999/ENSG00000188976/ENSG00000071655/ENSG00000196363/ENSG00000124422/ENSG00000187778/ENSG00000108773/ENSG00000100425/ENSG00000172977/ENSG00000204463/ENSG00000132471/ENSG00000107485/ENSG00000175792/ENSG00000137486/ENSG00000163875/ENSG00000101189/ENSG00000119335/ENSG00000179094/ENSG00000171148/ENSG00000185499/ENSG00000183495/ENSG00000104872/ENSG00000008838/ENSG00000273841…	TAF10/EPC2/NOC2L/MBD3/WDR5/USP22/MCRS1/KAT2A/BRD1/KAT5/BAG6/WBP2/GATA3/RUVBL1/ARRB1/MEAF6/MRGBP/SET/PER1/TADA3/MUC1/EP400/PIH1D1/MED24/TAF9/TWIST1/YEATS2/SIN3A/SMARCB1/TRRAP/CTCF/KAT2B/MAPK3/PCGF2/RPS6KA4/HCFC1/SUPT7L/EID1/BRCA1/MORF4L1/LEF1/EPC1/POR/JADE2/ELP4/NAA60/TGFB1/TAF12/AUTS2/DMAP1/PAXIP1/POLE4/TRIM16/PYGO2/ELP3/ATG5/SNCA/PHF20/ING4/KAT6B/BRD7/RUVBL2/KANSL3/IWS1/KANSL1/NCOA1/TAF9B/TAF6L/…	98
BP	GO:0006282	regulation of DNA repair	61/7221	84/13973	6.92E-05	0.001623632	ENSG00000130726/ENSG00000185122/ENSG00000111602/ENSG00000149923/ENSG00000135829/ENSG00000132646/ENSG00000111206/ENSG00000105393/ENSG00000004487/ENSG00000139842/ENSG00000158161/ENSG00000169139/ENSG00000149273/ENSG00000109685/ENSG00000122691/ENSG00000064545/ENSG00000158019/ENSG00000012048/ENSG00000117748/ENSG00000073050/ENSG00000141570/ENSG00000067369/ENSG00000185480/ENSG00000244687/ENSG00000170430…	TRIM28/HSF1/TIMELESS/PPP4C/DHX9/PCNA/FOXM1/BABAM1/KDM1A/CUL4A/EYA3/UBE2V2/RPS3/NSD2/TWIST1/TMEM161A/BABAM2/BRCA1/RPA2/XRCC1/CBX8/TP53BP1/PARPBP/UBE2V1/MGMT/RAD51/SIRT6/BRCC3/HELB/TIGAR/OTUB1/UBE2N/SPIDR/NUDT16/H2AFX/OGG1/CDK9/NUDT16L1/PPP4R2/SIRT1/POLQ/EGFR/FBXO18/UIMC1/ABRAXAS1/RNF8/PML/MRNIP/TRIP12/SETMAR/RECQL5/RNF169/TERF2IP/RAD52/TFIP11/DDX11/NPAS2/KLHL15/USP1/EYA4/PRKCG	61
BP	GO:0051306	mitotic sister chromatid separation	40/7221	51/13973	7.31E-05	0.001710012	ENSG00000167513/ENSG00000105568/ENSG00000036257/ENSG00000116670/ENSG00000166851/ENSG00000119408/ENSG00000205629/ENSG00000128789/ENSG00000164109/ENSG00000110200/ENSG00000013810/ENSG00000175063/ENSG00000141552/ENSG00000164611/ENSG00000154473/ENSG00000149311/ENSG00000164754/ENSG00000134057/ENSG00000135476/ENSG00000002822/ENSG00000139687/ENSG00000156831/ENSG00000117724/ENSG00000099910/ENSG00000169679…	CDT1/PPP2R1A/CUL3/MAD2L2/PLK1/NEK6/LCMT1/PSMG2/MAD2L1/ANAPC15/TACC3/UBE2C/ANAPC11/PTTG1/BUB3/ATM/RAD21/CCNB1/ESPL1/MAD1L1/RB1/NSMCE2/CENPF/KLHL22/BUB1/DIS3L2/ZW10/CENPE/BUB1B/CSNK2A1/CDC26/TEX14/CDC23/PCID2/DYNC1LI1/ANAPC4/TPR/NDC80/XRCC3/DUSP1	40
BP	GO:0009201	ribonucleoside triphosphate biosynthetic process	49/7221	65/13973	7.39E-05	0.001721271	ENSG00000106348/ENSG00000205542/ENSG00000228253/ENSG00000067225/ENSG00000178035/ENSG00000143179/ENSG00000149925/ENSG00000110719/ENSG00000099624/ENSG00000179091/ENSG00000165283/ENSG00000198899/ENSG00000074800/ENSG00000152234/ENSG00000103202/ENSG00000143799/ENSG00000241837/ENSG00000171793/ENSG00000168610/ENSG00000239672/ENSG00000204922/ENSG00000172113/ENSG00000116459/ENSG00000148290/ENSG00000103024…	IMPDH1/TMSB4X/MT-ATP8/PKM/IMPDH2/UCK2/ALDOA/TCIRG1/ATP5D/CYC1/STOML2/MT-ATP6/ENO1/ATP5A1/NME4/PARP1/ATP5O/CTPS1/STAT3/NME1/UQCC3/NME6/ATP5F1/SURF1/NME3/VCP/PINK1/UCKL1/UCK1/PRKAG2/TGFB1/SLC25A13/CHCHD10/ATP5J/ATP5C1/ATP5H/COX5B/ATP5E/NME7/NIPSNAP2/CTPS2/ATP5J2/NME2/ATP5I/PID1/ATP5G1/ATP6V0A1/FLCN/ATP5G2	49
BP	GO:0098781	ncRNA transcription	72/7221	102/13973	7.44E-05	0.001726244	ENSG00000164880/ENSG00000099817/ENSG00000127054/ENSG00000105373/ENSG00000163882/ENSG00000127616/ENSG00000104613/ENSG00000139579/ENSG00000143624/ENSG00000122034/ENSG00000106290/ENSG00000148308/ENSG00000197265/ENSG00000077235/ENSG00000185085/ENSG00000064102/ENSG00000104872/ENSG00000138614/ENSG00000168002/ENSG00000155115/ENSG00000273841/ENSG00000107833/ENSG00000136937/ENSG00000185591/ENSG00000137054…	INTS1/POLR2E/INTS11/NOP53/POLR2H/SMARCA4/INTS10/NABP2/INTS3/GTF3A/TAF6/GTF3C5/GTF2E2/GTF3C1/INTS5/INTS13/PIH1D1/INTS14/POLR2G/GTF3C6/TAF9/NPM3/NCBP1/SP1/POLR1E/SMARCB1/GTF3C2/INTS6/SNAPC4/GTF2A2/H2AFY/ICE2/SRRT/INTS9/INTS7/RRN3/INTS4/NOL11/RPRD2/POLR2J/POLR1B/PHAX/SNAPC5/POLR2D/POLR2C/GTF2E1/BRF1/CDK7/CAVIN1/POLR2A/CDK9/INTS12/DEDD/SNAPC1/SNAPC2/MTOR/ELL/NCBP2/RPRD1A/ICE1/NCL/CCNT1/GTF2B/POLR2F/N…	72
BP	GO:0045787	positive regulation of cell cycle	202/7221	325/13973	7.59E-05	0.001752177	ENSG00000125691/ENSG00000170315/ENSG00000167513/ENSG00000185122/ENSG00000215301/ENSG00000097007/ENSG00000119048/ENSG00000004142/ENSG00000115738/ENSG00000163660/ENSG00000017427/ENSG00000007168/ENSG00000168496/ENSG00000142208/ENSG00000215021/ENSG00000036257/ENSG00000150991/ENSG00000185324/ENSG00000114867/ENSG00000179262/ENSG00000070831/ENSG00000164442/ENSG00000135446/ENSG00000124422/ENSG00000137497…	RPL23/UBB/CDT1/HSF1/DDX3X/ABL1/UBE2B/POLDIP2/ID2/CCNL1/IGF1/PAFAH1B1/FEN1/AKT1/PHB2/CUL3/UBC/CDK10/EIF4G1/RAD23A/CDC42/CITED2/CDK4/USP22/NUMA1/MYBBP1A/RCC2/EDN1/EIF4EBP1/E2F1/PRMT1/FAP/PIDD1/PCNA/SOX4/GIPC1/DDRGK1/CKS1B/CDK2/TP53/GADD45A/CNOT11/CCND3/MUC1/FAM58A/MAD2L1/CDC25B/DYNC1H1/CNOT9/HYAL1/RACGAP1/CARM1/CUL4A/E2F4/UBE2C/POC1A/CNOT4/RHNO1/RANBP1/PHIP/ANAPC11/SIN3A/RPS6KB1/CENPV/ZBTB17/HCFC1/…	202
BP	GO:0030071	regulation of mitotic metaphase/anaphase transition	36/7221	45/13973	7.91E-05	0.001810382	ENSG00000167513/ENSG00000036257/ENSG00000116670/ENSG00000166851/ENSG00000119408/ENSG00000205629/ENSG00000128789/ENSG00000164109/ENSG00000110200/ENSG00000175063/ENSG00000141552/ENSG00000154473/ENSG00000149311/ENSG00000164754/ENSG00000134057/ENSG00000135476/ENSG00000002822/ENSG00000139687/ENSG00000156831/ENSG00000117724/ENSG00000099910/ENSG00000169679/ENSG00000086827/ENSG00000138778/ENSG00000156970…	CDT1/CUL3/MAD2L2/PLK1/NEK6/LCMT1/PSMG2/MAD2L1/ANAPC15/UBE2C/ANAPC11/BUB3/ATM/RAD21/CCNB1/ESPL1/MAD1L1/RB1/NSMCE2/CENPF/KLHL22/BUB1/ZW10/CENPE/BUB1B/CSNK2A1/CDC26/TEX14/CDC23/PCID2/DYNC1LI1/ANAPC4/TPR/NDC80/XRCC3/DUSP1	36
BP	GO:1902099	regulation of metaphase/anaphase transition of cell cycle	36/7221	45/13973	7.91E-05	0.001810382	ENSG00000167513/ENSG00000036257/ENSG00000116670/ENSG00000166851/ENSG00000119408/ENSG00000205629/ENSG00000128789/ENSG00000164109/ENSG00000110200/ENSG00000175063/ENSG00000141552/ENSG00000154473/ENSG00000149311/ENSG00000164754/ENSG00000134057/ENSG00000135476/ENSG00000002822/ENSG00000139687/ENSG00000156831/ENSG00000117724/ENSG00000099910/ENSG00000169679/ENSG00000086827/ENSG00000138778/ENSG00000156970…	CDT1/CUL3/MAD2L2/PLK1/NEK6/LCMT1/PSMG2/MAD2L1/ANAPC15/UBE2C/ANAPC11/BUB3/ATM/RAD21/CCNB1/ESPL1/MAD1L1/RB1/NSMCE2/CENPF/KLHL22/BUB1/ZW10/CENPE/BUB1B/CSNK2A1/CDC26/TEX14/CDC23/PCID2/DYNC1LI1/ANAPC4/TPR/NDC80/XRCC3/DUSP1	36
BP	GO:0033683	nucleotide-excision repair, DNA incision	32/7221	39/13973	7.93E-05	0.001810382	ENSG00000170315/ENSG00000106628/ENSG00000167986/ENSG00000065057/ENSG00000150991/ENSG00000132383/ENSG00000049541/ENSG00000132646/ENSG00000143799/ENSG00000062822/ENSG00000139842/ENSG00000163918/ENSG00000106399/ENSG00000111445/ENSG00000012061/ENSG00000163161/ENSG00000131778/ENSG00000145736/ENSG00000134899/ENSG00000117748/ENSG00000077514/ENSG00000143947/ENSG00000134574/ENSG00000122008/ENSG00000104884…	UBB/POLD2/DDB1/NTHL1/UBC/RPA1/RFC2/PCNA/PARP1/POLD1/CUL4A/RFC4/RPA3/RFC5/ERCC1/ERCC3/CHD1L/GTF2H2/ERCC5/RPA2/POLD3/RPS27A/DDB2/POLK/ERCC2/GTF2H1/GTF2H5/RBX1/OGG1/XPA/GTF2H3/RFC1	32
BP	GO:1901796	regulation of signal transduction by p53 class mediator	113/7221	171/13973	8.84E-05	0.002008892	ENSG00000125691/ENSG00000108654/ENSG00000170315/ENSG00000166337/ENSG00000261236/ENSG00000188976/ENSG00000142208/ENSG00000181929/ENSG00000105373/ENSG00000071655/ENSG00000149136/ENSG00000150991/ENSG00000132383/ENSG00000175643/ENSG00000186834/ENSG00000049541/ENSG00000172977/ENSG00000204371/ENSG00000106290/ENSG00000165119/ENSG00000163875/ENSG00000123374/ENSG00000143499/ENSG00000141510/ENSG00000004487…	RPL23/DDX5/UBB/TAF10/BOP1/NOC2L/AKT1/PRKAG1/NOP53/MBD3/SSRP1/UBC/RPA1/RMI2/HEXIM1/RFC2/KAT5/EHMT2/TAF6/HNRNPK/MEAF6/CDK2/SMYD2/TP53/KDM1A/PRKAA1/MUC1/HDAC2/EEF1E1/RFC4/TAF9/RPA3/RFC5/RHNO1/PRMT5/TWIST1/PPP1R13L/EXO1/MAPKAPK5/CD74/TRIAP1/CDK5RAP3/ATM/PIN1/BRCA1/RPA2/MIF/PRKAG2/PRKAB2/RPS27A/BCL2L12/TP53RK/JMY/SUPT16H/TAF12/CSNK2B/RAD1/RRN3/DYRK2/NBN/PTTG1IP/CHEK2/RPS7/MRE11/PHF20/SNAI1/NPM1/RBBP7/…	113
BP	GO:0006475	internal protein amino acid acetylation	100/7221	149/13973	8.94E-05	0.002022902	ENSG00000166337/ENSG00000135999/ENSG00000188976/ENSG00000071655/ENSG00000146701/ENSG00000196363/ENSG00000124422/ENSG00000187778/ENSG00000108773/ENSG00000100425/ENSG00000172977/ENSG00000204463/ENSG00000132471/ENSG00000107485/ENSG00000175792/ENSG00000137486/ENSG00000163875/ENSG00000102030/ENSG00000101189/ENSG00000119335/ENSG00000179094/ENSG00000171148/ENSG00000185499/ENSG00000183495/ENSG00000104872…	TAF10/EPC2/NOC2L/MBD3/MDH2/WDR5/USP22/MCRS1/KAT2A/BRD1/KAT5/BAG6/WBP2/GATA3/RUVBL1/ARRB1/MEAF6/NAA10/MRGBP/SET/PER1/TADA3/MUC1/EP400/PIH1D1/MED24/TAF9/TWIST1/YEATS2/SIN3A/SMARCB1/TRRAP/CTCF/KAT2B/MAPK3/PCGF2/RPS6KA4/HCFC1/SUPT7L/EID1/BRCA1/MORF4L1/LEF1/EPC1/POR/JADE2/ELP4/NAA60/TGFB1/TAF12/AUTS2/DMAP1/PAXIP1/POLE4/TRIM16/PYGO2/ELP3/ATG5/SNCA/PHF20/ING4/KAT6B/BRD7/RUVBL2/KANSL3/IWS1/KANSL1/NCOA1/T…	100
BP	GO:0032259	methylation	201/7221	324/13973	9.24E-05	0.002084111	ENSG00000130726/ENSG00000101444/ENSG00000059588/ENSG00000170345/ENSG00000165644/ENSG00000085276/ENSG00000198917/ENSG00000104907/ENSG00000167658/ENSG00000126749/ENSG00000071655/ENSG00000093010/ENSG00000133639/ENSG00000099899/ENSG00000130305/ENSG00000196363/ENSG00000148335/ENSG00000068438/ENSG00000173113/ENSG00000126457/ENSG00000182199/ENSG00000136830/ENSG00000071462/ENSG00000204371/ENSG00000107485…	TRIM28/AHCY/TARBP1/FOS/COMTD1/MECOM/SPOUT1/TRMT1/EEF2/EMG1/MBD3/COMT/BTG1/TRMT2A/NSUN5/WDR5/NTMT1/FTSJ1/TRMT112/PRMT1/SHMT2/FAM129B/BUD23/EHMT2/GATA3/NSUN2/WDR4/LCMT1/SMYD2/PARP1/MBD2/WDR77/GSTO1/PRMT3/PRMT7/PIH1D1/GSK3A/MLLT6/EEF2KMT/GCSH/MRM2/FBXO11/CARM1/HENMT1/SNRPB/COPRS/PRMT5/ECE2/TYMS/NSD2/KDM3A/RPS2/DNMT1/SMARCB1/CTCF/VCP/CIAPIN1/TRMU/SNRPD3/PRDM8/HSPA8/NELFA/H2AFY/HSD17B10/PRDM15/ICMT/TR…	201
BP	GO:0090263	positive regulation of canonical Wnt signaling pathway	79/7221	114/13973	9.38E-05	0.002107715	ENSG00000108821/ENSG00000104332/ENSG00000145423/ENSG00000170315/ENSG00000175826/ENSG00000158941/ENSG00000107404/ENSG00000106588/ENSG00000129084/ENSG00000150991/ENSG00000108344/ENSG00000004975/ENSG00000073536/ENSG00000204264/ENSG00000124766/ENSG00000185627/ENSG00000106483/ENSG00000173801/ENSG00000132846/ENSG00000155011/ENSG00000105974/ENSG00000100911/ENSG00000103126/ENSG00000136930/ENSG00000133794…	COL1A1/SFRP1/SFRP2/UBB/CTDNEP1/CCAR2/DVL1/PSMA2/PSMA1/UBC/PSMD3/DVL2/NLE1/PSMB8/SOX4/PSMD13/SFRP4/JUP/ZBED3/DKK2/CAV1/PSME2/AXIN1/PSMB7/ARNTL/DAPK3/PSMB3/ROR2/PSMD2/USP34/PSMD9/PSMA5/PIN1/LGR4/PSME3/PSMD1/PSMB2/LRRK1/PSMC3/WNT10B/RPS27A/PSMC2/PSMF1/PSMD4/PSMD8/LRP6/PSMB10/XIAP/WLS/WNT4/FAM53B/PSME1/SEM1/PSMB9/PSMC1/DIXDC1/RNF220/PSMC5/NFKB1/PSMD11/RBPJ/RNF146/VPS35/PSMD12/ASPM/WNT2/TNKS/PSMC4/SMU…	79
BP	GO:0006888	ER to Golgi vesicle-mediated transport	117/7221	178/13973	9.45E-05	0.002107715	ENSG00000109321/ENSG00000115306/ENSG00000176986/ENSG00000111481/ENSG00000166557/ENSG00000264364/ENSG00000036257/ENSG00000162517/ENSG00000182158/ENSG00000103051/ENSG00000157020/ENSG00000148396/ENSG00000085063/ENSG00000114354/ENSG00000077549/ENSG00000249915/ENSG00000138073/ENSG00000101199/ENSG00000149182/ENSG00000138069/ENSG00000197102/ENSG00000108961/ENSG00000113719/ENSG00000105402/ENSG00000173898…	AREG/SPTBN1/SEC24C/COPZ1/TMED3/DYNLL2/CUL3/PEF1/CREB3L2/COG4/SEC13/SEC16A/CD59/TFG/CAPZB/PDCD6/PREB/ARFGAP1/ARFGAP2/RAB1A/DYNC1H1/RANGRF/ERGIC1/NAPA/SPTBN2/COPA/BCAP31/VTI1B/RAB1B/VAPA/GAS6/TMED2/DCTN2/TMEM115/TEX261/PPP6C/COPG1/VCP/SPTAN1/STX5/COL7A1/TRAPPC12/CNIH1/TRAPPC1/VAPB/YIF1A/BET1/TRAPPC3/DCTN3/SAR1A/TMED10/DCTN6/ACTR1A/PROS1/MCFD2/TRAPPC10/CTSZ/TRAPPC4/SEC23B/DCTN1/TRAPPC2/PPP6R3/IER3IP…	117
BP	GO:0008033	tRNA processing	82/7221	119/13973	9.49E-05	0.002107715	ENSG00000059588/ENSG00000169718/ENSG00000104907/ENSG00000065427/ENSG00000141994/ENSG00000006744/ENSG00000165526/ENSG00000178718/ENSG00000007376/ENSG00000068438/ENSG00000160917/ENSG00000173113/ENSG00000090861/ENSG00000100220/ENSG00000172336/ENSG00000154743/ENSG00000132463/ENSG00000167118/ENSG00000130299/ENSG00000167112/ENSG00000213339/ENSG00000037474/ENSG00000160193/ENSG00000135372/ENSG00000177192…	TARBP1/DUS1L/TRMT1/KARS/DUS3L/ELAC2/RPUSD4/RPP25/RPUSD1/FTSJ1/CPSF4/TRMT112/AARS/RTCB/POP7/TSEN2/GRSF1/URM1/GTPBP3/TRUB2/QTRT1/NSUN2/WDR4/NAT10/PUS1/TSEN54/PUSL1/LAGE3/OSGEP/RPUSD3/TSEN15/CTU1/TRMU/HSD17B10/DDX1/TRMT61A/YRDC/ELP1/CPSF1/CTU2/PUS7/METTL1/POP4/RPP21/TP53RK/CDK5RAP1/DUS2/TRMT12/FARS2/THG1L/FBL/TRIT1/TPRKB/FAM98B/POP5/PUS3/NSUN6/TRMO/RPP30/TRPT1/TRMT1L/ADAT1/SSB/TSEN34/MTFMT/AARS2/CST…	82
BP	GO:0071824	protein-DNA complex subunit organization	157/7221	247/13973	9.51E-05	0.002107715	ENSG00000125691/ENSG00000181218/ENSG00000136997/ENSG00000170315/ENSG00000073111/ENSG00000167513/ENSG00000184897/ENSG00000188375/ENSG00000196628/ENSG00000169689/ENSG00000137309/ENSG00000173473/ENSG00000167986/ENSG00000273802/ENSG00000150991/ENSG00000132383/ENSG00000125398/ENSG00000143442/ENSG00000127616/ENSG00000189060/ENSG00000136938/ENSG00000132475/ENSG00000153044/ENSG00000105447/ENSG00000175792…	RPL23/HIST3H2A/MYC/UBB/MCM2/CDT1/H1FX/H3F3C/TCF4/CENPX/HMGA1/SMARCC1/DDB1/HIST1H2BG/UBC/RPA1/SOX9/POGZ/SMARCA4/H1F0/ANP32B/H3F3B/CENPH/GRWD1/RUVBL1/GTF3C5/SET/HIST1H2BD/PARP1/IPO4/HIST2H2BE/CHAF1B/SMARCD2/CHAF1A/NAP1L4/CUL4A/TAF9/RPA3/POLR1E/HIST1H4E/SMARCB1/CENPV/ERCC3/CTCF/CAND1/ESR1/OIP5/CETN2/CHD1L/GTF2A2/TRAPPC12/H2AFY/ANP32E/HIST1H2BN/CENPA/XRCC2/GTF2H2/HMGB2/ERCC5/CENPM/HIST1H2BF/RPA2/PSMC…	157
BP	GO:0042542	response to hydrogen peroxide	85/7221	124/13973	9.53E-05	0.002107715	ENSG00000108821/ENSG00000177606/ENSG00000136826/ENSG00000109321/ENSG00000085662/ENSG00000185122/ENSG00000097007/ENSG00000121691/ENSG00000132510/ENSG00000233276/ENSG00000167658/ENSG00000126602/ENSG00000177425/ENSG00000116288/ENSG00000115694/ENSG00000183010/ENSG00000132646/ENSG00000011485/ENSG00000165672/ENSG00000173039/ENSG00000265972/ENSG00000108179/ENSG00000166888/ENSG00000132356/ENSG00000101439…	COL1A1/JUN/KLF4/AREG/AKR1B1/HSF1/ABL1/CAT/KDM6B/GPX1/EEF2/TRAP1/PAWR/PARK7/STK25/PYCR1/PCNA/PPP5C/PRDX3/RELA/TXNIP/PPIF/STAT6/PRKAA1/CST3/NET1/HDAC2/ETS1/CYP1B1/RPS3/PDCD10/NUP93/ZNF277/PINK1/PCGF2/BNIP3/LDHA/PSAP/ADA/APEX1/SOD1/FXN/CDK1/MET/STK24/BAD/CBX8/LCN2/SDC1/TXN/BAK1/ENDOG/ZNF580/PRKCD/SLC8A1/HBB/MT-ND6/KLF2/ADAM9/ECT2/EZH2/MT-ND5/HDAC6/IMPACT/SIRT1/MAPK7/FOXO1/FOXO3/NFE2L2/CRYAB/NR4A3/BC…	85
BP	GO:0006310	DNA recombination	146/7221	228/13973	9.79E-05	0.002157129	ENSG00000196419/ENSG00000119048/ENSG00000169689/ENSG00000168496/ENSG00000124702/ENSG00000149923/ENSG00000132383/ENSG00000178222/ENSG00000175643/ENSG00000081059/ENSG00000116750/ENSG00000255150/ENSG00000187778/ENSG00000172977/ENSG00000076248/ENSG00000139579/ENSG00000239306/ENSG00000160949/ENSG00000071564/ENSG00000175792/ENSG00000131153/ENSG00000166888/ENSG00000143799/ENSG00000085999/ENSG00000004487…	XRCC6/UBE2B/CENPX/FEN1/KLHDC3/PPP4C/RPA1/RNF212/RMI2/TCF7/UCHL5/EID3/MCRS1/KAT5/UNG/NABP2/RBM14/TONSL/TCF3/RUVBL1/GINS2/STAT6/PARP1/RAD54L/KDM1A/SMC6/RECQL4/NONO/NSMCE1/RPA3/KPNA2/RHNO1/NSD2/AP5Z1/APEX2/ERCC1/EXO1/TRIP13/EXOSC3/POLL/APEX1/NSMCE3/MND1/XRCC2/ATM/HMGB2/BRCA1/RPA2/XRCC1/MUS81/MORF4L1/LEF1/BCL6/TP53BP1/RAD21/INO80E/MLH1/MSH2/CDC45/PARPBP/TGFB1/INO80D/CENPS/PAXIP1/CDC7/RAD51/HMGB3/CCNB…	146
BP	GO:0018394	peptidyl-lysine acetylation	101/7221	151/13973	0.000101155	0.002219573	ENSG00000135441/ENSG00000166337/ENSG00000135999/ENSG00000188976/ENSG00000071655/ENSG00000196363/ENSG00000124422/ENSG00000187778/ENSG00000108773/ENSG00000100425/ENSG00000172977/ENSG00000204463/ENSG00000132471/ENSG00000107485/ENSG00000124766/ENSG00000175792/ENSG00000137486/ENSG00000163875/ENSG00000101189/ENSG00000119335/ENSG00000179094/ENSG00000171148/ENSG00000185499/ENSG00000183495/ENSG00000196591…	BLOC1S1/TAF10/EPC2/NOC2L/MBD3/WDR5/USP22/MCRS1/KAT2A/BRD1/KAT5/BAG6/WBP2/GATA3/SOX4/RUVBL1/ARRB1/MEAF6/MRGBP/SET/PER1/TADA3/MUC1/EP400/HDAC2/PIH1D1/MED24/TAF9/TWIST1/YEATS2/SIN3A/SMARCB1/TRRAP/CTCF/KAT2B/MAPK3/PCGF2/RPS6KA4/HCFC1/SUPT7L/EID1/BRCA1/MORF4L1/LEF1/EPC1/POR/JADE2/ELP4/NAA60/TGFB1/TAF12/AUTS2/DMAP1/PAXIP1/POLE4/TRIM16/PYGO2/ELP3/ATG5/SNCA/PHF20/ING4/KAT6B/BRD7/RUVBL2/KANSL3/IWS1/KANSL1…	101
BP	GO:0010972	negative regulation of G2/M transition of mitotic cell cycle	63/7221	88/13973	0.000106481	0.002327479	ENSG00000170315/ENSG00000022267/ENSG00000106588/ENSG00000105373/ENSG00000129084/ENSG00000150991/ENSG00000108344/ENSG00000113558/ENSG00000116691/ENSG00000204264/ENSG00000185627/ENSG00000100911/ENSG00000136930/ENSG00000277791/ENSG00000140525/ENSG00000175166/ENSG00000159593/ENSG00000110801/ENSG00000108465/ENSG00000149311/ENSG00000143106/ENSG00000131467/ENSG00000170312/ENSG00000173692/ENSG00000126067…	UBB/FHL1/PSMA2/NOP53/PSMA1/UBC/PSMD3/SKP1/MIIP/PSMB8/PSMD13/PSME2/PSMB7/PSMB3/FANCI/PSMD2/NAE1/PSMD9/CDK5RAP3/ATM/PSMA5/PSME3/CDK1/PSMD1/PSMB2/BRCA1/PSMC3/ZFYVE19/MUS81/RAD21/RPS27A/PSMC2/VPS4A/PSMF1/PSMD4/TICRR/PSMD8/PSMB10/NBN/MRE11/RINT1/PSME1/SEM1/TOPBP1/BLM/PSMB9/PSMC1/RBX1/CUL1/PSMC5/PSMD11/SYF2/USP47/PSMD12/HUS1/AURKA/AURKB/MRNIP/PSMC4/PSMD14/PSMB1/PSMA6/PSMB5	63
BP	GO:1905818	regulation of chromosome separation	39/7221	50/13973	0.000112205	0.002443246	ENSG00000167513/ENSG00000036257/ENSG00000116670/ENSG00000137497/ENSG00000166851/ENSG00000119408/ENSG00000205629/ENSG00000128789/ENSG00000164109/ENSG00000110200/ENSG00000013810/ENSG00000175063/ENSG00000141552/ENSG00000164611/ENSG00000154473/ENSG00000149311/ENSG00000164754/ENSG00000134057/ENSG00000135476/ENSG00000002822/ENSG00000139687/ENSG00000156831/ENSG00000117724/ENSG00000099910/ENSG00000169679…	CDT1/CUL3/MAD2L2/NUMA1/PLK1/NEK6/LCMT1/PSMG2/MAD2L1/ANAPC15/TACC3/UBE2C/ANAPC11/PTTG1/BUB3/ATM/RAD21/CCNB1/ESPL1/MAD1L1/RB1/NSMCE2/CENPF/KLHL22/BUB1/ZW10/CENPE/BUB1B/CSNK2A1/CDC26/TEX14/CDC23/PCID2/DYNC1LI1/ANAPC4/TPR/NDC80/XRCC3/DUSP1	39
BP	GO:0042274	ribosomal small subunit biogenesis	53/7221	72/13973	0.000113447	0.002460893	ENSG00000141101/ENSG00000177954/ENSG00000126749/ENSG00000227057/ENSG00000183751/ENSG00000135972/ENSG00000119285/ENSG00000125445/ENSG00000007520/ENSG00000148843/ENSG00000135372/ENSG00000168028/ENSG00000184967/ENSG00000182774/ENSG00000164934/ENSG00000183520/ENSG00000185088/ENSG00000189306/ENSG00000172809/ENSG00000124614/ENSG00000129347/ENSG00000112578/ENSG00000124541/ENSG00000241945/ENSG00000167721…	NOB1/RPS27/EMG1/WDR46/TBL3/MRPS9/HEATR1/MRPS7/TSR3/PDCD11/NAT10/RPSA/NOC4L/RPS17/DCAF13/UTP11/RPS27L/RRP7A/RPL38/RPS10/KRI1/BYSL/RRP36/PWP2/TSR1/WDR3/ABT1/RPS21/UTP6/UTP18/SURF6/MRPS11/ERAL1/TSR2/SNU13/RPS6/NOL11/RCL1/RPS7/NPM1/RRS1/RPS8/UTP20/RIOK2/NGDN/UTP4/BMS1/FP565260.1/UTP14A/RPS24/DIEXF/MPHOSPH10/RPS16	53
BP	GO:2001242	regulation of intrinsic apoptotic signaling pathway	99/7221	148/13973	0.000117536	0.00253993	ENSG00000145423/ENSG00000170315/ENSG00000086061/ENSG00000158941/ENSG00000215301/ENSG00000157613/ENSG00000188976/ENSG00000142208/ENSG00000233276/ENSG00000126602/ENSG00000116288/ENSG00000186010/ENSG00000100644/ENSG00000074800/ENSG00000165119/ENSG00000108179/ENSG00000100219/ENSG00000141510/ENSG00000143799/ENSG00000004487/ENSG00000214253/ENSG00000105974/ENSG00000185499/ENSG00000136603/ENSG00000163220…	SFRP2/UBB/DNAJA1/CCAR2/DDX3X/CREB3L1/NOC2L/AKT1/GPX1/TRAP1/PARK7/NDUFA13/HIF1A/ENO1/HNRNPK/PPIF/XBP1/TP53/PARP1/KDM1A/FIS1/CAV1/MUC1/SKIL/S100A9/NONO/TAF9/DFNA5/BCAP31/RPS3/ERP29/PINK1/TMBIM6/TMEM161A/CD74/TRIAP1/P4HB/SOD1/NOL3/SIAH1/PRKRA/HTRA2/BID/BAD/MIF/MAGEA3/S100A8/GRINA/UBQLN1/WFS1/NDUFS3/VDAC2/BCL2L12/RRN3/YBX3/TXNDC12/PTTG1IP/SERINC3/RPS7/PLAUR/CREB3/SFPQ/PGAP2/SNAI1/TRIM32/OPA1/RAD9A/PM…	99
BP	GO:0007091	metaphase/anaphase transition of mitotic cell cycle	37/7221	47/13973	0.000118684	0.002545459	ENSG00000167513/ENSG00000036257/ENSG00000116670/ENSG00000166851/ENSG00000119408/ENSG00000205629/ENSG00000128789/ENSG00000164109/ENSG00000110200/ENSG00000013810/ENSG00000175063/ENSG00000141552/ENSG00000154473/ENSG00000149311/ENSG00000164754/ENSG00000134057/ENSG00000135476/ENSG00000002822/ENSG00000139687/ENSG00000156831/ENSG00000117724/ENSG00000099910/ENSG00000169679/ENSG00000086827/ENSG00000138778…	CDT1/CUL3/MAD2L2/PLK1/NEK6/LCMT1/PSMG2/MAD2L1/ANAPC15/TACC3/UBE2C/ANAPC11/BUB3/ATM/RAD21/CCNB1/ESPL1/MAD1L1/RB1/NSMCE2/CENPF/KLHL22/BUB1/ZW10/CENPE/BUB1B/CSNK2A1/CDC26/TEX14/CDC23/PCID2/DYNC1LI1/ANAPC4/TPR/NDC80/XRCC3/DUSP1	37
BP	GO:0044784	metaphase/anaphase transition of cell cycle	37/7221	47/13973	0.000118684	0.002545459	ENSG00000167513/ENSG00000036257/ENSG00000116670/ENSG00000166851/ENSG00000119408/ENSG00000205629/ENSG00000128789/ENSG00000164109/ENSG00000110200/ENSG00000013810/ENSG00000175063/ENSG00000141552/ENSG00000154473/ENSG00000149311/ENSG00000164754/ENSG00000134057/ENSG00000135476/ENSG00000002822/ENSG00000139687/ENSG00000156831/ENSG00000117724/ENSG00000099910/ENSG00000169679/ENSG00000086827/ENSG00000138778…	CDT1/CUL3/MAD2L2/PLK1/NEK6/LCMT1/PSMG2/MAD2L1/ANAPC15/TACC3/UBE2C/ANAPC11/BUB3/ATM/RAD21/CCNB1/ESPL1/MAD1L1/RB1/NSMCE2/CENPF/KLHL22/BUB1/ZW10/CENPE/BUB1B/CSNK2A1/CDC26/TEX14/CDC23/PCID2/DYNC1LI1/ANAPC4/TPR/NDC80/XRCC3/DUSP1	37
BP	GO:2001021	negative regulation of response to DNA damage stimulus	46/7221	61/13973	0.000120855	0.002582312	ENSG00000145423/ENSG00000185122/ENSG00000158941/ENSG00000004487/ENSG00000185499/ENSG00000273841/ENSG00000149273/ENSG00000122691/ENSG00000012061/ENSG00000064545/ENSG00000019582/ENSG00000170855/ENSG00000100296/ENSG00000015475/ENSG00000240972/ENSG00000073050/ENSG00000067369/ENSG00000126453/ENSG00000185480/ENSG00000183255/ENSG00000183765/ENSG00000127311/ENSG00000148985/ENSG00000167770/ENSG00000124216…	SFRP2/HSF1/CCAR2/KDM1A/MUC1/TAF9/RPS3/TWIST1/ERCC1/TMEM161A/CD74/TRIAP1/THOC5/BID/MIF/XRCC1/TP53BP1/BCL2L12/PARPBP/PTTG1IP/CHEK2/HELB/PGAP2/OTUB1/SNAI1/TRIM32/TAF9B/OGG1/NUDT16L1/DDX39B/USP47/SIRT1/TPT1/CLU/POLQ/FBXO18/ING2/THOC1/BCL2L1/TRIP12/RECQL5/RNF169/CXCL12/TFIP11/KLHL15/ACKR3	46
BP	GO:0043162	ubiquitin-dependent protein catabolic process via the multivesicular body sorting pathway	17/7221	18/13973	0.000122244	0.002602238	ENSG00000070423/ENSG00000159210/ENSG00000074319/ENSG00000160948/ENSG00000131475/ENSG00000076201/ENSG00000141198/ENSG00000141971/ENSG00000132612/ENSG00000069869/ENSG00000265491/ENSG00000136100/ENSG00000119541/ENSG00000094631/ENSG00000196814/ENSG00000165006/ENSG00000246922	RNF126/SNF8/TSG101/VPS28/VPS25/PTPN23/TOM1L1/MVB12A/VPS4A/NEDD4/RNF115/VPS36/VPS4B/HDAC6/MVB12B/UBAP1/UBAP1L	17
BP	GO:0031397	negative regulation of protein ubiquitination	93/7221	138/13973	0.000123304	0.00261506	ENSG00000125691/ENSG00000170315/ENSG00000101665/ENSG00000086061/ENSG00000097007/ENSG00000106588/ENSG00000129084/ENSG00000150991/ENSG00000116670/ENSG00000116288/ENSG00000108344/ENSG00000105325/ENSG00000010810/ENSG00000147889/ENSG00000204264/ENSG00000124766/ENSG00000185627/ENSG00000137486/ENSG00000153107/ENSG00000123374/ENSG00000187446/ENSG00000105974/ENSG00000164109/ENSG00000185238/ENSG00000110200…	RPL23/UBB/SMAD7/DNAJA1/ABL1/PSMA2/PSMA1/UBC/MAD2L2/PARK7/PSMD3/FZR1/FYN/CDKN2A/PSMB8/SOX4/PSMD13/ARRB1/ANAPC1/CDK2/CHP1/CAV1/MAD2L1/PRMT3/ANAPC15/PSME2/PSMB7/UBE2C/ANAPC16/CDC20/RPS3/PSMB3/ANAPC11/GTPBP4/TSPO/ANAPC7/PSMD2/VPS28/BUB3/PSMD9/PSMA5/ANAPC5/PSME3/CDK1/PSMD1/PSMB2/HSPA1B/PSMC3/CCNB1/RPS27A/PSMC2/CDC16/PSMF1/PSMD4/SGTA/PSMD8/ISG15/PSMB10/ATG5/RPS7/OTUB1/HDAC8/PSME1/UBE2E1/PARP10/SEM1/SVB…	93
BP	GO:1900034	regulation of cellular response to heat	56/7221	77/13973	0.000127283	0.002687682	ENSG00000132182/ENSG00000167965/ENSG00000185122/ENSG00000158941/ENSG00000030066/ENSG00000112208/ENSG00000132383/ENSG00000155561/ENSG00000069248/ENSG00000107262/ENSG00000004478/ENSG00000101146/ENSG00000125450/ENSG00000095319/ENSG00000110958/ENSG00000058804/ENSG00000106399/ENSG00000113569/ENSG00000230989/ENSG00000102900/ENSG00000102882/ENSG00000174059/ENSG00000109971/ENSG00000149311/ENSG00000117748…	NUP210/MLST8/HSF1/CCAR2/NUP160/BAG2/RPA1/NUP205/NUP133/BAG1/FKBP4/RAE1/NUP85/NUP188/PTGES3/NDC1/RPA3/NUP155/HSBP1/NUP93/MAPK3/CD34/HSPA8/ATM/RPA2/HSPA1B/AAAS/MAPKAPK2/NUP62/IER5/NUP37/AKT1S1/DNAJC2/NUPL2/GSK3B/HSPB8/BAG4/MTOR/HIKESHI/SIRT1/CRYAB/NUP54/NUP98/NUP214/MAPK1/ATR/CHORDC1/MAPT/HSPA1A/TPR/DNAJC7/NUP107/NUP35/DNAJB1/RANBP2/NUP43	56
BP	GO:0042273	ribosomal large subunit biogenesis	51/7221	69/13973	0.000127671	0.002687682	ENSG00000261236/ENSG00000100029/ENSG00000130810/ENSG00000165496/ENSG00000145912/ENSG00000188976/ENSG00000105373/ENSG00000048162/ENSG00000174547/ENSG00000132153/ENSG00000171490/ENSG00000073536/ENSG00000122034/ENSG00000089009/ENSG00000146223/ENSG00000242372/ENSG00000001497/ENSG00000133316/ENSG00000242485/ENSG00000100316/ENSG00000120314/ENSG00000172809/ENSG00000127837/ENSG00000198755/ENSG00000156928…	BOP1/PES1/PPAN/RPL10L/NHP2/NOC2L/NOP53/NOP16/MRPL11/DHX30/RSL1D1/NLE1/GTF3A/RPL6/RPL7L1/EIF6/LAS1L/WDR74/MRPL20/RPL3/WDR55/RPL38/AAMP/RPL10A/MALSU1/RPL26L1/SURF6/RPL7A/MDN1/BRIX1/NIP7/NOL9/SNU13/EBNA1BP2/MRTO4/RPL14/NPM1/RRS1/DDX28/RSL24D1/YAE1D1/NOP2/RPL12/MAK16/RPL26/PAK1IP1/MRPL1/WDR12/RPL23A/RPL3L/RPL35A	51
BP	GO:1902750	negative regulation of cell cycle G2/M phase transition	64/7221	90/13973	0.000130102	0.002728789	ENSG00000170315/ENSG00000022267/ENSG00000106588/ENSG00000105373/ENSG00000129084/ENSG00000150991/ENSG00000108344/ENSG00000113558/ENSG00000116691/ENSG00000204264/ENSG00000185627/ENSG00000100911/ENSG00000136930/ENSG00000277791/ENSG00000140525/ENSG00000175166/ENSG00000159593/ENSG00000113648/ENSG00000110801/ENSG00000108465/ENSG00000149311/ENSG00000143106/ENSG00000131467/ENSG00000170312/ENSG00000173692…	UBB/FHL1/PSMA2/NOP53/PSMA1/UBC/PSMD3/SKP1/MIIP/PSMB8/PSMD13/PSME2/PSMB7/PSMB3/FANCI/PSMD2/NAE1/H2AFY/PSMD9/CDK5RAP3/ATM/PSMA5/PSME3/CDK1/PSMD1/PSMB2/BRCA1/PSMC3/ZFYVE19/MUS81/RAD21/RPS27A/PSMC2/VPS4A/PSMF1/PSMD4/TICRR/PSMD8/PSMB10/NBN/MRE11/RINT1/PSME1/SEM1/TOPBP1/BLM/PSMB9/PSMC1/RBX1/CUL1/PSMC5/PSMD11/SYF2/USP47/PSMD12/HUS1/AURKA/AURKB/MRNIP/PSMC4/PSMD14/PSMB1/PSMA6/PSMB5	64
BP	GO:0046794	transport of virus	49/7221	66/13973	0.00014326	0.002993772	ENSG00000170315/ENSG00000132182/ENSG00000130303/ENSG00000030066/ENSG00000132341/ENSG00000150991/ENSG00000155561/ENSG00000069248/ENSG00000101146/ENSG00000125450/ENSG00000131652/ENSG00000095319/ENSG00000163634/ENSG00000105974/ENSG00000058804/ENSG00000108424/ENSG00000182481/ENSG00000113569/ENSG00000102900/ENSG00000082898/ENSG00000074319/ENSG00000160948/ENSG00000100296/ENSG00000167987/ENSG00000094914…	UBB/NUP210/BST2/NUP160/RAN/UBC/NUP205/NUP133/RAE1/NUP85/THOC6/NUP188/THOC7/CAV1/NDC1/KPNB1/KPNA2/NUP155/NUP93/XPO1/TSG101/VPS28/THOC5/VPS37C/AAAS/MVB12A/NUP62/RPS27A/THOC3/DYNLT1/NUP37/CAV2/EPS15/NUPL2/FMR1/DDX39B/MVB12B/NUP54/THOC1/KPNA5/NUP98/NUP214/UBAP1/TPR/NUP107/NUP35/RANBP2/THOC2/NUP43	49
BP	GO:0090559	regulation of membrane permeability	54/7221	74/13973	0.000144438	0.003007373	ENSG00000151729/ENSG00000140983/ENSG00000264364/ENSG00000134308/ENSG00000169100/ENSG00000101412/ENSG00000108179/ENSG00000141510/ENSG00000168610/ENSG00000181284/ENSG00000159399/ENSG00000105723/ENSG00000005022/ENSG00000104765/ENSG00000176171/ENSG00000170248/ENSG00000120910/ENSG00000140939/ENSG00000130770/ENSG00000167315/ENSG00000015475/ENSG00000002330/ENSG00000122386/ENSG00000215012/ENSG00000213699…	SLC25A4/RHOT2/DYNLL2/YWHAQ/SLC25A6/E2F1/PPIF/TP53/STAT3/TMEM102/HK2/GSK3A/SLC25A5/BNIP3L/BNIP3/PDCD6IP/PPP3CC/NOL3/ATPIF1/ACAA2/BID/BAD/ZNF205/RTL10/SLC35F6/BAK1/YWHAB/SLC9A1/MUL1/CNP/THEM4/TJP2/CASP8/PMAIP1/DYNLL1/GSK3B/YWHAG/MTOR/RHOT1/BCL2/YWHAZ/ALKBH7/TP63/HIP1R/BCL2L1/TFDP1/HSPA1A/TP73/TP53BP2/NAIF1/MOAP1/BOK/BAX/NMT1	54
BP	GO:0031334	positive regulation of protein complex assembly	140/7221	219/13973	0.000151274	0.003138257	ENSG00000177606/ENSG00000167513/ENSG00000167965/ENSG00000075618/ENSG00000213465/ENSG00000128283/ENSG00000102879/ENSG00000167986/ENSG00000103266/ENSG00000070087/ENSG00000132383/ENSG00000114867/ENSG00000137497/ENSG00000132254/ENSG00000254999/ENSG00000085733/ENSG00000130755/ENSG00000164327/ENSG00000130429/ENSG00000141510/ENSG00000143799/ENSG00000241685/ENSG00000148180/ENSG00000116030/ENSG00000104872…	JUN/CDT1/MLST8/FSCN1/ARL2/CDC42EP1/CORO1A/DDB1/STUB1/PFN2/RPA1/EIF4G1/NUMA1/ARFIP2/BRK1/CTTN/GMFG/RICTOR/ARPC1B/TP53/PARP1/ARPC1A/GSN/SUMO1/PIH1D1/PIEZO1/TRABD2A/EVL/CUL4A/CORO1B/BIK/RPA3/RPS3/TWIST1/ERCC1/ERCC3/VCP/VEGFA/PINK1/SUB1/CAND1/ESR1/ARHGEF5/ARPC5L/CHD1L/ARPC2/LCP1/PFN1/GTF2H2/ERCC5/BID/MET/RPA2/HSPA1B/RAC1/PSMC3/IQGAP2/WNT10B/TRIM27/RHOC/WASHC2C/ARPIN/AJUBA/ARPC3/ICAM1/PSMC2/SRF/JMY/TG…	140
BP	GO:0071453	cellular response to oxygen levels	133/7221	207/13973	0.000157182	0.003249003	ENSG00000136997/ENSG00000104332/ENSG00000170315/ENSG00000185650/ENSG00000113742/ENSG00000069667/ENSG00000109332/ENSG00000184216/ENSG00000112759/ENSG00000142208/ENSG00000106588/ENSG00000215021/ENSG00000105373/ENSG00000129084/ENSG00000105894/ENSG00000150991/ENSG00000164442/ENSG00000108344/ENSG00000106153/ENSG00000078401/ENSG00000187840/ENSG00000101412/ENSG00000204264/ENSG00000100644/ENSG00000071553…	MYC/SFRP1/UBB/ZFP36L1/CPEB4/RORA/UBE2D3/IRAK1/SLC29A1/AKT1/PSMA2/PHB2/NOP53/PSMA1/PTN/UBC/CITED2/PSMD3/CHCHD2/EDN1/EIF4EBP1/E2F1/PSMB8/HIF1A/ATP6AP1/PSMD13/ENO1/TP53/PRKAA1/CAV1/PSME2/PGK1/PSMB7/NDRG1/PSMB3/PTEN/TBL2/TWIST1/PSMD2/VEGFA/PINK1/BNIP3L/TMBIM6/CD34/BNIP3/EGLN3/P4HB/PSMD9/HIGD1A/EGLN1/PSMA5/FAM162A/PSME3/ACAA2/PSMD1/PSMB2/BAD/PSMC3/EGLN2/CCNA2/USP19/CCNB1/ATP6V1G1/UBQLN1/AJUBA/RPS27A/I…	133
BP	GO:0016573	histone acetylation	95/7221	142/13973	0.000158738	0.003269321	ENSG00000166337/ENSG00000135999/ENSG00000188976/ENSG00000071655/ENSG00000196363/ENSG00000124422/ENSG00000187778/ENSG00000108773/ENSG00000100425/ENSG00000172977/ENSG00000132471/ENSG00000107485/ENSG00000175792/ENSG00000137486/ENSG00000163875/ENSG00000101189/ENSG00000119335/ENSG00000179094/ENSG00000171148/ENSG00000185499/ENSG00000183495/ENSG00000104872/ENSG00000008838/ENSG00000273841/ENSG00000122691…	TAF10/EPC2/NOC2L/MBD3/WDR5/USP22/MCRS1/KAT2A/BRD1/KAT5/WBP2/GATA3/RUVBL1/ARRB1/MEAF6/MRGBP/SET/PER1/TADA3/MUC1/EP400/PIH1D1/MED24/TAF9/TWIST1/YEATS2/SIN3A/SMARCB1/TRRAP/CTCF/KAT2B/MAPK3/PCGF2/RPS6KA4/HCFC1/SUPT7L/EID1/BRCA1/MORF4L1/LEF1/EPC1/JADE2/ELP4/NAA60/TGFB1/TAF12/AUTS2/DMAP1/PAXIP1/POLE4/TRIM16/PYGO2/ELP3/ATG5/SNCA/PHF20/ING4/KAT6B/BRD7/RUVBL2/KANSL3/IWS1/KANSL1/NCOA1/TAF9B/TAF6L/HAT1/SRCA…	95
BP	GO:0042590	antigen processing and presentation of exogenous peptide antigen via MHC class I	52/7221	71/13973	0.000163587	0.003341559	ENSG00000168394/ENSG00000106588/ENSG00000129084/ENSG00000118640/ENSG00000108344/ENSG00000204264/ENSG00000185627/ENSG00000082781/ENSG00000231925/ENSG00000166710/ENSG00000051523/ENSG00000100911/ENSG00000136930/ENSG00000204525/ENSG00000277791/ENSG00000175166/ENSG00000204267/ENSG00000110801/ENSG00000143106/ENSG00000131467/ENSG00000173692/ENSG00000126067/ENSG00000165916/ENSG00000206503/ENSG00000161057…	TAP1/PSMA2/PSMA1/VAMP8/PSMD3/PSMB8/PSMD13/ITGB5/TAPBP/B2M/CYBA/PSME2/PSMB7/HLA-C/PSMB3/PSMD2/TAP2/PSMD9/PSMA5/PSME3/PSMD1/PSMB2/PSMC3/HLA-A/PSMC2/PSMF1/PSMD4/PSMD8/IFI30/PSMB10/IKBKG/HLA-B/SEC22B/PSME1/SEM1/PSMB9/PSMC1/PSMC5/PSMD11/SNAP23/PSMD12/IKBKB/PSMC4/PSMD14/PSMB1/PSMA6/ITGAV/VAMP3/LNPEP/PSMB5/HLA-F/FCER1G	52
BP	GO:1905897	regulation of response to endoplasmic reticulum stress	52/7221	71/13973	0.000163587	0.003341559	ENSG00000182087/ENSG00000145675/ENSG00000157613/ENSG00000116288/ENSG00000204463/ENSG00000180667/ENSG00000103429/ENSG00000100219/ENSG00000068912/ENSG00000105974/ENSG00000184787/ENSG00000134882/ENSG00000185825/ENSG00000089248/ENSG00000139644/ENSG00000044574/ENSG00000135506/ENSG00000106541/ENSG00000221867/ENSG00000121022/ENSG00000172046/ENSG00000178719/ENSG00000135018/ENSG00000109501/ENSG00000104969…	TMEM259/PIK3R1/CREB3L1/PARK7/BAG6/YOD1/BFAR/XBP1/ERLEC1/CAV1/UBE2G2/UBAC2/BCAP31/ERP29/TMBIM6/HSPA5/OS9/AGR2/MAGEA3/COPS5/USP19/GRINA/UBQLN1/WFS1/SGTA/BAK1/EDEM2/USP13/TXNDC12/SVIP/DNAJC3/SERINC3/CREB3/DERL3/USP25/TMEM33/OPA1/PMAIP1/NCK1/SIRT1/CLU/NFE2L2/PPP1R15A/PTPN1/DAB2IP/HYOU1/HSPA1A/BOK/BAX/UBE2J1/UBQLN2/SPOP	52
BP	GO:0006473	protein acetylation	112/7221	171/13973	0.000164003	0.003341559	ENSG00000135441/ENSG00000166337/ENSG00000135999/ENSG00000188976/ENSG00000071655/ENSG00000116288/ENSG00000146701/ENSG00000196363/ENSG00000124422/ENSG00000187778/ENSG00000108773/ENSG00000100425/ENSG00000172977/ENSG00000204463/ENSG00000132471/ENSG00000107485/ENSG00000124766/ENSG00000175792/ENSG00000137486/ENSG00000163875/ENSG00000102030/ENSG00000101189/ENSG00000119335/ENSG00000179094/ENSG00000171148…	BLOC1S1/TAF10/EPC2/NOC2L/MBD3/PARK7/MDH2/WDR5/USP22/MCRS1/KAT2A/BRD1/KAT5/BAG6/WBP2/GATA3/SOX4/RUVBL1/ARRB1/MEAF6/NAA10/MRGBP/SET/PER1/TADA3/MUC1/EP400/HDAC2/PIH1D1/MED24/TAF9/TWIST1/YEATS2/SIN3A/SMARCB1/TRRAP/CTCF/KAT2B/MAPK3/PCGF2/RPS6KA4/HCFC1/NAA20/SUPT7L/EID1/BRCA1/MORF4L1/LEF1/EPC1/POR/NAA15/JADE2/ELP4/NAA60/TGFB1/TAF12/AUTS2/DMAP1/PAXIP1/POLE4/TRIM16/CAMK1/PYGO2/ELP3/ATG5/SNCA/PHF20/ING4/K…	112
BP	GO:1903311	regulation of mRNA metabolic process	89/7221	132/13973	0.000166484	0.003380043	ENSG00000108654/ENSG00000185650/ENSG00000185122/ENSG00000077312/ENSG00000136527/ENSG00000205937/ENSG00000071626/ENSG00000259956/ENSG00000184363/ENSG00000070756/ENSG00000139793/ENSG00000135829/ENSG00000182872/ENSG00000160633/ENSG00000160917/ENSG00000099995/ENSG00000119707/ENSG00000147274/ENSG00000011304/ENSG00000265241/ENSG00000135486/ENSG00000165119/ENSG00000159140/ENSG00000108561/ENSG00000117592…	DDX5/ZFP36L1/HSF1/SNRPA/TRA2B/RNPS1/DAZAP1/RBM15B/PKP3/PABPC1/MBNL2/DHX9/RBM10/SAFB/CPSF4/SF3A1/RBM25/RBMX/PTBP1/RBM8A/HNRNPA1/HNRNPK/SON/C1QBP/PRDX6/SF3B4/POLR2G/EIF4A3/NCBP1/KHSRP/TMBIM6/RNF40/HSPA8/CNOT1/PRPF19/SNRNP70/TNRC6B/ZFP36L2/CNOT8/CCNB1/DDX17/SRSF9/RBM7/MAGOH/SUPT5H/SAP18/SRSF3/CNOT7/NPM1/TOB1/WTAP/SRSF4/ZC3H12A/IWS1/HNRNPR/RNF20/PAF1/CELF4/FMR1/RC3H1/METTL16/CDK9/GTPBP1/BAG4/PABPN1/P…	89
BP	GO:0010965	regulation of mitotic sister chromatid separation	38/7221	49/13973	0.000171273	0.00346494	ENSG00000167513/ENSG00000036257/ENSG00000116670/ENSG00000166851/ENSG00000119408/ENSG00000205629/ENSG00000128789/ENSG00000164109/ENSG00000110200/ENSG00000013810/ENSG00000175063/ENSG00000141552/ENSG00000164611/ENSG00000154473/ENSG00000149311/ENSG00000164754/ENSG00000134057/ENSG00000135476/ENSG00000002822/ENSG00000139687/ENSG00000156831/ENSG00000117724/ENSG00000099910/ENSG00000169679/ENSG00000086827…	CDT1/CUL3/MAD2L2/PLK1/NEK6/LCMT1/PSMG2/MAD2L1/ANAPC15/TACC3/UBE2C/ANAPC11/PTTG1/BUB3/ATM/RAD21/CCNB1/ESPL1/MAD1L1/RB1/NSMCE2/CENPF/KLHL22/BUB1/ZW10/CENPE/BUB1B/CSNK2A1/CDC26/TEX14/CDC23/PCID2/DYNC1LI1/ANAPC4/TPR/NDC80/XRCC3/DUSP1	38
BP	GO:0051188	cofactor biosynthetic process	116/7221	178/13973	0.000172686	0.003481185	ENSG00000013306/ENSG00000169710/ENSG00000163050/ENSG00000100714/ENSG00000160688/ENSG00000159131/ENSG00000135002/ENSG00000088682/ENSG00000136003/ENSG00000008130/ENSG00000163382/ENSG00000091140/ENSG00000160209/ENSG00000278540/ENSG00000131473/ENSG00000095906/ENSG00000116096/ENSG00000168288/ENSG00000111843/ENSG00000166228/ENSG00000228716/ENSG00000256269/ENSG00000110435/ENSG00000138363/ENSG00000131238…	SLC25A39/FASN/COQ8A/MTHFD1/FLAD1/GART/RFK/COQ9/ISCU/NADK/NAXE/DLD/PDXK/ACACA/ACLY/NUBP2/SPR/MMADHC/TMEM14C/PCBD1/DHFR/HMBS/PDHX/ATIC/PPT1/GLRX3/SLC25A1/COASY/FPGS/FAM96B/NAMPT/NAPRT/UROS/MTHFS/QPRT/MMS19/ELOVL1/CIAO1/UROD/PDHA1/ELOVL5/ACOT7/TSPO/FDXR/CIAPIN1/MTHFD1L/IDH2/SCD/RSAD1/COQ7/NFS1/NARFL/COQ8B/ATPIF1/ACSF3/FXN/COQ4/ME1/COQ2/ACAT1/COQ5/NAXD/NUBP1/SLC25A38/GCDH/PCBD2/NDUFA9/PARP16/PDPR/NFU…	116
BP	GO:0017148	negative regulation of translation	138/7221	216/13973	0.000174849	0.003512363	ENSG00000108654/ENSG00000185650/ENSG00000113742/ENSG00000132182/ENSG00000215301/ENSG00000185129/ENSG00000099817/ENSG00000138814/ENSG00000030066/ENSG00000132341/ENSG00000111640/ENSG00000112531/ENSG00000160710/ENSG00000163882/ENSG00000114867/ENSG00000143742/ENSG00000126934/ENSG00000155561/ENSG00000069248/ENSG00000187840/ENSG00000124571/ENSG00000132475/ENSG00000113360/ENSG00000139546/ENSG00000101146…	DDX5/ZFP36L1/CPEB4/NUP210/DDX3X/PURA/POLR2E/PPP3CA/NUP160/RAN/GAPDH/QKI/ADAR/POLR2H/EIF4G1/SRP9/MAP2K2/NUP205/NUP133/EIF4EBP1/XPO5/H3F3B/DROSHA/TARBP2/RAE1/NUP85/DHFR/NUP188/EIF4E2/STAT3/EIF6/ILF3/NCOR2/MOV10/CNOT9/EIF2AK1/POLR2G/EIF4A3/EIF2B5/NDC1/DAPK3/NUP155/PAIP2/RPS3/TYMS/NCBP1/LARP1/SESN2/KHSRP/NUP93/HIST1H4E/UNK/ESR1/CELF1/CAPRIN1/CNOT1/IGFBP5/PRKRA/SHMT1/TNRC6B/MALSU1/ZFP36L2/AAAS/EIF2AK2…	138
BP	GO:0009142	nucleoside triphosphate biosynthetic process	55/7221	76/13973	0.000181379	0.003630753	ENSG00000106348/ENSG00000205542/ENSG00000228253/ENSG00000067225/ENSG00000178035/ENSG00000143179/ENSG00000149925/ENSG00000110719/ENSG00000099624/ENSG00000179091/ENSG00000165283/ENSG00000198899/ENSG00000074800/ENSG00000152234/ENSG00000103202/ENSG00000143799/ENSG00000241837/ENSG00000171793/ENSG00000168610/ENSG00000239672/ENSG00000156110/ENSG00000204922/ENSG00000172113/ENSG00000116459/ENSG00000148290…	IMPDH1/TMSB4X/MT-ATP8/PKM/IMPDH2/UCK2/ALDOA/TCIRG1/ATP5D/CYC1/STOML2/MT-ATP6/ENO1/ATP5A1/NME4/PARP1/ATP5O/CTPS1/STAT3/NME1/ADK/UQCC3/NME6/ATP5F1/SURF1/DTYMK/TYMS/NME3/VCP/PINK1/AK1/UCKL1/UCK1/PRKAG2/TGFB1/SLC25A13/AK4/CHCHD10/CMPK1/ATP5J/ATP5C1/ATP5H/COX5B/ATP5E/NME7/NIPSNAP2/CTPS2/ATP5J2/NME2/ATP5I/PID1/ATP5G1/ATP6V0A1/FLCN/ATP5G2	55
BP	GO:0050000	chromosome localization	50/7221	68/13973	0.000184861	0.003674675	ENSG00000167513/ENSG00000164949/ENSG00000119048/ENSG00000036257/ENSG00000137497/ENSG00000079616/ENSG00000131165/ENSG00000197102/ENSG00000108424/ENSG00000101421/ENSG00000171853/ENSG00000166579/ENSG00000149311/ENSG00000164828/ENSG00000076382/ENSG00000213024/ENSG00000134057/ENSG00000142945/ENSG00000198824/ENSG00000076242/ENSG00000132612/ENSG00000002822/ENSG00000101447/ENSG00000163611/ENSG00000117724…	CDT1/GEM/UBE2B/CUL3/NUMA1/KIF22/CHMP1A/DYNC1H1/KPNB1/CHMP4B/TRAPPC12/NDEL1/ATM/SUN1/SPAG5/NUP62/CCNB1/KIF2C/CHAMP1/MLH1/VPS4A/MAD1L1/FAM83D/SPICE1/CENPF/CDCA5/CHMP5/RRS1/KIFC1/ZW10/CDCA8/VPS4B/CENPE/SEPT1/CHMP2A/CHMP4A/PSRC1/ACTR3/CDC23/NUP98/CHMP7/CHMP6/KIF14/NDC80/RAB11A/SPDL1/KIF18A/PIBF1/CENPQ/CHMP2B	50
BP	GO:0090114	COPII-coated vesicle budding	50/7221	68/13973	0.000184861	0.003674675	ENSG00000109321/ENSG00000176986/ENSG00000036257/ENSG00000162517/ENSG00000157020/ENSG00000148396/ENSG00000085063/ENSG00000114354/ENSG00000249915/ENSG00000138073/ENSG00000138069/ENSG00000105402/ENSG00000174903/ENSG00000101558/ENSG00000086598/ENSG00000119414/ENSG00000162236/ENSG00000114270/ENSG00000100528/ENSG00000170043/ENSG00000124164/ENSG00000105829/ENSG00000054116/ENSG00000079332/ENSG00000170348…	AREG/SEC24C/CUL3/PEF1/SEC13/SEC16A/CD59/TFG/PDCD6/PREB/RAB1A/NAPA/RAB1B/VAPA/TMED2/PPP6C/STX5/COL7A1/CNIH1/TRAPPC1/VAPB/BET1/TRAPPC3/SAR1A/TMED10/MCFD2/TRAPPC10/CTSZ/TRAPPC4/TRAPPC2/PPP6R3/SEC24B/PPP6R1/TRAPPC2L/SEC22B/KLHL12/INSIG1/SEC23A/USO1/SEC31A/GRIA1/SEC24D/TRAPPC9/TRAPPC6A/LMAN1/CSNK1D/F8/GORASP1/GOLGA2/SEC23IP	50
BP	GO:0033127	regulation of histone phosphorylation	13/7221	13/13973	0.000186522	0.003694828	ENSG00000119048/ENSG00000122691/ENSG00000102882/ENSG00000162302/ENSG00000113648/ENSG00000149311/ENSG00000134057/ENSG00000011243/ENSG00000102081/ENSG00000136807/ENSG00000105127/ENSG00000125538/ENSG00000100784	UBE2B/TWIST1/MAPK3/RPS6KA4/H2AFY/ATM/CCNB1/AKAP8L/FMR1/CDK9/AKAP8/IL1B/RPS6KA5	13
BP	GO:0019395	fatty acid oxidation	66/7221	94/13973	0.000189016	0.003724742	ENSG00000156521/ENSG00000142208/ENSG00000145861/ENSG00000138796/ENSG00000072778/ENSG00000127884/ENSG00000132356/ENSG00000138029/ENSG00000139197/ENSG00000169047/ENSG00000122691/ENSG00000130766/ENSG00000093144/ENSG00000116171/ENSG00000104823/ENSG00000167315/ENSG00000075239/ENSG00000127948/ENSG00000117528/ENSG00000106617/ENSG00000104325/ENSG00000157184/ENSG00000110090/ENSG00000167969/ENSG00000105607…	TYSND1/AKT1/C1QTNF2/HADH/ACADVL/ECHS1/PRKAA1/HADHB/PEX5/IRS1/TWIST1/SESN2/ECHDC1/SCP2/ECH1/ACAA2/ACAT1/POR/ABCD3/PRKAG2/DECR1/CPT2/CPT1A/ECI1/GCDH/HADHA/ABCD1/MECR/ACOT8/SLC27A2/SLC25A17/ADIPOR1/AKT2/ADH7/ETFA/CYGB/ACADM/ECI2/ACADS/ADIPOR2/MTOR/MCAT/ACAD10/PLIN5/NR4A3/MLYCD/BDH2/ALDH3A2/PEX13/ECHDC2/ACAT2/PEX2/NDUFAB1/CRAT/HSD17B4/ETFDH/HACL1/MAPK14/PHYH/LONP2/DECR2/AMACR/DGAT2/IRS2/ACAA1/PPARG	66
BP	GO:0016482	cytosolic transport	90/7221	134/13973	0.000189338	0.003724742	ENSG00000008294/ENSG00000070423/ENSG00000102879/ENSG00000149823/ENSG00000106367/ENSG00000169221/ENSG00000126934/ENSG00000123595/ENSG00000100711/ENSG00000075785/ENSG00000104915/ENSG00000196961/ENSG00000159210/ENSG00000080371/ENSG00000141258/ENSG00000100568/ENSG00000175931/ENSG00000119396/ENSG00000102882/ENSG00000104886/ENSG00000089006/ENSG00000162236/ENSG00000087053/ENSG00000076201/ENSG00000122958…	SPAG9/RNF126/CORO1A/VPS51/AP1S1/TBC1D10B/MAP2K2/RAB9A/ZFYVE21/RAB7A/STX10/AP2A1/SNF8/RAB21/SGSM2/VTI1B/UBE2O/RAB14/MAPK3/PLEKHJ1/SNX5/STX5/MTMR2/PTPN23/VPS26A/EMP2/SNX3/WASHC2A/TRIM27/WASHC2C/ARL1/VPS26B/ANKRD27/LAMP1/GAK/TRAPPC10/STX6/TBC1D14/DCTN1/DENND5A/MSN/MAP2K1/TBC1D17/KIF16B/HOOK2/RGP1/YKT6/EPS15/DNAJC13/GCC2/FAM160A2/VPS52/CLTCL1/RAB5A/CLN5/STX16/CHMP3/DOPEY2/DAB2/SNX12/SNX8/GBF1/EEA1/BE…	90
BP	GO:0042407	cristae formation	26/7221	31/13973	0.000191192	0.003748293	ENSG00000228253/ENSG00000099624/ENSG00000184831/ENSG00000198899/ENSG00000106554/ENSG00000174917/ENSG00000152234/ENSG00000241837/ENSG00000204922/ENSG00000116459/ENSG00000132305/ENSG00000102125/ENSG00000158828/ENSG00000100347/ENSG00000168924/ENSG00000141385/ENSG00000154723/ENSG00000165629/ENSG00000159685/ENSG00000167863/ENSG00000124172/ENSG00000241468/ENSG00000155008/ENSG00000169020/ENSG00000159199…	MT-ATP8/ATP5D/APOO/MT-ATP6/CHCHD3/C19orf70/ATP5A1/ATP5O/UQCC3/ATP5F1/IMMT/TAZ/PINK1/SAMM50/LETM1/AFG3L2/ATP5J/ATP5C1/CHCHD6/ATP5H/ATP5E/ATP5J2/APOOL/ATP5I/ATP5G1/ATP5G2	26
BP	GO:1903321	negative regulation of protein modification by small protein conjugation or removal	97/7221	146/13973	0.00020146	0.003936063	ENSG00000125691/ENSG00000170315/ENSG00000101665/ENSG00000086061/ENSG00000097007/ENSG00000106588/ENSG00000129084/ENSG00000150991/ENSG00000116670/ENSG00000116288/ENSG00000108344/ENSG00000105325/ENSG00000064961/ENSG00000010810/ENSG00000147889/ENSG00000204264/ENSG00000124766/ENSG00000185627/ENSG00000137486/ENSG00000173039/ENSG00000153107/ENSG00000123374/ENSG00000187446/ENSG00000105974/ENSG00000164109…	RPL23/UBB/SMAD7/DNAJA1/ABL1/PSMA2/PSMA1/UBC/MAD2L2/PARK7/PSMD3/FZR1/HMG20B/FYN/CDKN2A/PSMB8/SOX4/PSMD13/ARRB1/RELA/ANAPC1/CDK2/CHP1/CAV1/MAD2L1/PRMT3/ANAPC15/PSME2/PSMB7/UBE2C/ANAPC16/CDC20/RPS3/PSMB3/ANAPC11/GTPBP4/TSPO/ANAPC7/PSMD2/VPS28/BUB3/PSMD9/PSMA5/ANAPC5/PSME3/CDK1/PSMD1/PSMB2/HSPA1B/PSMC3/CCNB1/RPS27A/PSMC2/CDC16/PSMF1/PSMD4/SGTA/PSMD8/ISG15/PSMB10/ATG5/RPS7/OTUB1/HDAC8/PSME1/UBE2E1/PAR…	97
BP	GO:0042769	DNA damage response, detection of DNA damage	30/7221	37/13973	0.000202859	0.003949871	ENSG00000170315/ENSG00000086061/ENSG00000106628/ENSG00000119048/ENSG00000125901/ENSG00000167986/ENSG00000150991/ENSG00000132383/ENSG00000049541/ENSG00000135972/ENSG00000132646/ENSG00000124766/ENSG00000061794/ENSG00000143799/ENSG00000062822/ENSG00000139842/ENSG00000163918/ENSG00000106399/ENSG00000111445/ENSG00000149273/ENSG00000117748/ENSG00000077514/ENSG00000143947/ENSG00000181991/ENSG00000100387…	UBB/DNAJA1/POLD2/UBE2B/MRPS26/DDB1/UBC/RPA1/RFC2/MRPS9/PCNA/SOX4/MRPS35/PARP1/POLD1/CUL4A/RFC4/RPA3/RFC5/RPS3/RPA2/POLD3/RPS27A/MRPS11/RBX1/RAD18/PNKP/DTL/RFC1/USP1	30
BP	GO:0006901	vesicle coating	48/7221	65/13973	0.000208367	0.004034834	ENSG00000109321/ENSG00000176986/ENSG00000036257/ENSG00000162517/ENSG00000157020/ENSG00000148396/ENSG00000085063/ENSG00000114354/ENSG00000249915/ENSG00000138073/ENSG00000138069/ENSG00000105402/ENSG00000174903/ENSG00000086598/ENSG00000119414/ENSG00000162236/ENSG00000114270/ENSG00000100528/ENSG00000170043/ENSG00000105829/ENSG00000054116/ENSG00000170348/ENSG00000180398/ENSG00000160218/ENSG00000101160…	AREG/SEC24C/CUL3/PEF1/SEC13/SEC16A/CD59/TFG/PDCD6/PREB/RAB1A/NAPA/RAB1B/TMED2/PPP6C/STX5/COL7A1/CNIH1/TRAPPC1/BET1/TRAPPC3/TMED10/MCFD2/TRAPPC10/CTSZ/TRAPPC4/TRAPPC2/PPP6R3/SEC24B/PPP6R1/TRAPPC2L/SEC22B/KLHL12/SEC23A/USO1/TMED9/SEC31A/GRIA1/SEC24D/TRAPPC9/GBF1/TRAPPC6A/LMAN1/CSNK1D/F8/GORASP1/GOLGA2/SEC23IP	48
BP	GO:0016073	snRNA metabolic process	61/7221	86/13973	0.000208637	0.004034834	ENSG00000164880/ENSG00000099817/ENSG00000127054/ENSG00000145912/ENSG00000178896/ENSG00000163882/ENSG00000104613/ENSG00000103005/ENSG00000139579/ENSG00000143624/ENSG00000106290/ENSG00000130826/ENSG00000197265/ENSG00000185085/ENSG00000064102/ENSG00000138614/ENSG00000168002/ENSG00000273841/ENSG00000077348/ENSG00000136937/ENSG00000185591/ENSG00000107371/ENSG00000102786/ENSG00000165684/ENSG00000140307…	INTS1/POLR2E/INTS11/NHP2/EXOSC4/POLR2H/INTS10/USB1/NABP2/INTS3/TAF6/DKC1/GTF2E2/INTS5/INTS13/INTS14/POLR2G/TAF9/EXOSC5/NCBP1/SP1/EXOSC3/INTS6/SNAPC4/GTF2A2/EXOSC2/ICE2/EXOSC7/MEPCE/SRRT/INTS9/INTS7/INTS4/RPRD2/EXOSC6/POLR2J/PHAX/TUT1/SNAPC5/POLR2D/POLR2C/GTF2E1/CDK7/POLR2A/CDK9/TOE1/INTS12/SNAPC1/SNAPC2/ELL/NCBP2/RPRD1A/EXOSC8/ICE1/CCNT1/NOP10/GTF2B/POLR2F/GTF2F2/MRPL1/NABP1	61
BP	GO:0016579	protein deubiquitination	164/7221	262/13973	0.000209671	0.004041117	ENSG00000136997/ENSG00000170315/ENSG00000127191/ENSG00000145901/ENSG00000101665/ENSG00000166337/ENSG00000161677/ENSG00000106588/ENSG00000105373/ENSG00000129084/ENSG00000100906/ENSG00000150991/ENSG00000179262/ENSG00000116288/ENSG00000116750/ENSG00000108344/ENSG00000124422/ENSG00000187778/ENSG00000141568/ENSG00000108773/ENSG00000111667/ENSG00000182199/ENSG00000204264/ENSG00000100644/ENSG00000107485…	MYC/UBB/TRAF2/TNIP1/SMAD7/TAF10/JOSD2/PSMA2/NOP53/PSMA1/NFKBIA/UBC/RAD23A/PARK7/UCHL5/PSMD3/USP22/MCRS1/FOXK2/KAT2A/USP5/SHMT2/PSMB8/HIF1A/GATA3/PSMD13/RUVBL1/YOD1/TNIP3/TP53/BABAM1/TADA3/SIAH2/FOXK1/EPOP/PSME2/AXIN1/PSMB7/CDC20/PSMB3/PTEN/USP24/TRRAP/VCP/KAT2B/PSMD2/KEAP1/ESR1/HGS/HCFC1/USP34/RNF135/PSMD9/ADRM1/PSMA5/SNX3/PSME3/CDK1/PSMD1/PSMB2/BABAM2/SHMT1/BRCA1/SKP2/PSMC3/COPS5/USP39/CCNA2/USP…	164
BP	GO:0010332	response to gamma radiation	41/7221	54/13973	0.00021827	0.004192692	ENSG00000136997/ENSG00000185122/ENSG00000196419/ENSG00000233276/ENSG00000081237/ENSG00000107485/ENSG00000110108/ENSG00000174775/ENSG00000051523/ENSG00000141510/ENSG00000143799/ENSG00000004487/ENSG00000132356/ENSG00000140521/ENSG00000196584/ENSG00000149311/ENSG00000126767/ENSG00000124762/ENSG00000133895/ENSG00000030110/ENSG00000051180/ENSG00000079246/ENSG00000183765/ENSG00000078237/ENSG00000137693…	MYC/HSF1/XRCC6/GPX1/PTPRC/GATA3/TMEM109/HRAS/CYBA/TP53/PARP1/KDM1A/PRKAA1/POLG/XRCC2/ATM/ELK1/CDKN1A/MEN1/BAK1/RAD51/XRCC5/CHEK2/TIGAR/YAP1/GTF2H5/H2AFX/FANCD2/TLK2/CRYAB/EGR1/BCL2/RPL26/TP63/ATR/BCL2L1/PML/CBL/TP73/TRIM13/BAX	41
BP	GO:0070646	protein modification by small protein removal	173/7221	278/13973	0.000220162	0.004214853	ENSG00000136997/ENSG00000170315/ENSG00000127191/ENSG00000145901/ENSG00000101665/ENSG00000166337/ENSG00000169727/ENSG00000161677/ENSG00000106588/ENSG00000105373/ENSG00000129084/ENSG00000100906/ENSG00000150991/ENSG00000179262/ENSG00000116288/ENSG00000116750/ENSG00000108344/ENSG00000124422/ENSG00000187778/ENSG00000141568/ENSG00000108773/ENSG00000111667/ENSG00000182199/ENSG00000204264/ENSG00000100644…	MYC/UBB/TRAF2/TNIP1/SMAD7/TAF10/GPS1/JOSD2/PSMA2/NOP53/PSMA1/NFKBIA/UBC/RAD23A/PARK7/UCHL5/PSMD3/USP22/MCRS1/FOXK2/KAT2A/USP5/SHMT2/PSMB8/HIF1A/GATA3/PSMD13/RUVBL1/YOD1/TNIP3/COPS3/TP53/BABAM1/TADA3/SIAH2/FOXK1/EPOP/PSME2/AXIN1/PSMB7/CDC20/PSMB3/PTEN/USP24/TRRAP/VCP/KAT2B/PSMD2/COPS7A/KEAP1/ESR1/HGS/HCFC1/COPS6/USP34/RNF135/PSMD9/ADRM1/PSMA5/SNX3/PSME3/CDK1/PSMD1/PSMB2/BABAM2/SHMT1/BRCA1/SKP2/PSM…	173
BP	GO:0006733	oxidoreduction coenzyme metabolic process	112/7221	172/13973	0.000232453	0.004435268	ENSG00000132182/ENSG00000168209/ENSG00000067225/ENSG00000152556/ENSG00000163050/ENSG00000030066/ENSG00000111716/ENSG00000017427/ENSG00000177156/ENSG00000149925/ENSG00000111640/ENSG00000181929/ENSG00000163931/ENSG00000088682/ENSG00000146701/ENSG00000171314/ENSG00000008130/ENSG00000142657/ENSG00000141959/ENSG00000155561/ENSG00000163382/ENSG00000091140/ENSG00000069248/ENSG00000100644/ENSG00000049239…	NUP210/DDIT4/PKM/PFKM/COQ8A/NUP160/LDHB/IGF1/TALDO1/ALDOA/GAPDH/PRKAG1/TKT/COQ9/MDH2/PGAM1/NADK/PGD/PFKL/NUP205/NAXE/DLD/NUP133/HIF1A/H6PD/RAE1/NUP85/NUP188/PDHX/ENO1/TPI1/NAMPT/STAT3/EIF6/PRKAA1/NAPRT/HK2/PGK1/QPRT/PDHA1/NDC1/NUP155/G6PD/NUP93/FDXR/ADPGK/VCP/PFKP/PGLS/LDHA/IDH2/HK1/COQ7/ENO3/COQ8B/COQ4/ME1/MDH1/COQ2/AAAS/COQ5/NUP62/NAXD/PRKAG2/ME2/PGM1/IDH3B/RPE/PGM2/KCNAB2/ARNT/NDUFA9/DCXR/NUP3…	112
BP	GO:0061077	chaperone-mediated protein folding	46/7221	62/13973	0.000234165	0.004450039	ENSG00000105701/ENSG00000141756/ENSG00000126602/ENSG00000088832/ENSG00000163468/ENSG00000107262/ENSG00000004478/ENSG00000146731/ENSG00000134285/ENSG00000110958/ENSG00000140553/ENSG00000170275/ENSG00000115484/ENSG00000135624/ENSG00000109971/ENSG00000019582/ENSG00000100380/ENSG00000162735/ENSG00000178950/ENSG00000160404/ENSG00000160049/ENSG00000156261/ENSG00000150753/ENSG00000155660/ENSG00000197930…	FKBP8/FKBP10/TRAP1/FKBP1A/CCT3/BAG1/FKBP4/CCT6A/FKBP11/PTGES3/UNC45A/CRTAP/CCT4/CCT7/HSPA8/CD74/ST13/PEX19/GAK/TOR2A/DFFA/CCT8/CCT5/PDIA4/ERO1A/P3H1/TOR1A/PPIB/CCT2/TCP1/FKBP9/PDCD5/CLU/CSNK2A1/DNAJB2/CANX/MKKS/PPID/CHORDC1/DNAJC7/DNAJB1/HSPD1/FYCO1/HSPE1/FKBP7/FKBP1C	46
BP	GO:0046902	regulation of mitochondrial membrane permeability	51/7221	70/13973	0.000234787	0.004450039	ENSG00000151729/ENSG00000140983/ENSG00000264364/ENSG00000134308/ENSG00000169100/ENSG00000101412/ENSG00000108179/ENSG00000141510/ENSG00000168610/ENSG00000181284/ENSG00000159399/ENSG00000105723/ENSG00000005022/ENSG00000104765/ENSG00000176171/ENSG00000120910/ENSG00000140939/ENSG00000130770/ENSG00000167315/ENSG00000015475/ENSG00000002330/ENSG00000122386/ENSG00000215012/ENSG00000213699/ENSG00000030110…	SLC25A4/RHOT2/DYNLL2/YWHAQ/SLC25A6/E2F1/PPIF/TP53/STAT3/TMEM102/HK2/GSK3A/SLC25A5/BNIP3L/BNIP3/PPP3CC/NOL3/ATPIF1/ACAA2/BID/BAD/ZNF205/RTL10/SLC35F6/BAK1/YWHAB/SLC9A1/MUL1/CNP/THEM4/CASP8/PMAIP1/DYNLL1/GSK3B/YWHAG/RHOT1/BCL2/YWHAZ/ALKBH7/TP63/HIP1R/BCL2L1/TFDP1/HSPA1A/TP73/TP53BP2/NAIF1/MOAP1/BOK/BAX/NMT1	51
BP	GO:0016241	regulation of macroautophagy	102/7221	155/13973	0.000242004	0.00457164	ENSG00000167965/ENSG00000004142/ENSG00000142208/ENSG00000103148/ENSG00000014216/ENSG00000111640/ENSG00000181929/ENSG00000149357/ENSG00000204308/ENSG00000100644/ENSG00000188186/ENSG00000204371/ENSG00000116260/ENSG00000177169/ENSG00000160803/ENSG00000149557/ENSG00000159363/ENSG00000132356/ENSG00000175224/ENSG00000134248/ENSG00000109083/ENSG00000116688/ENSG00000103197/ENSG00000105401/ENSG00000113732…	MLST8/POLDIP2/AKT1/NPRL3/CAPN1/GAPDH/PRKAG1/LAMTOR1/RNF5/HIF1A/LAMTOR4/EHMT2/QSOX1/ULK1/UBQLN4/FEZ1/ATP13A2/PRKAA1/ATG13/LAMTOR5/IFT20/MFN2/TSC2/CDC37/ATP6V0E1/RAB1B/LARP1/SESN2/MAPK3/PINK1/EXOC4/BNIP3L/SNX5/CHMP4B/BNIP3/VPS26A/RRAGA/EXOC7/HTRA2/RAB3GAP2/SCOC/PRKAG2/VPS26B/PRKAB2/ATP6V1G1/SMURF1/HTT/OPTN/TBC1D14/CAPNS1/ATP6V1A/RAB12/PHF23/IKBKG/DCN/NEDD4/SUPT5H/ATP6V1E1/SEC22B/ATP6V1B2/RNF41/TIGA…	102
BP	GO:0051170	nuclear import	167/7221	268/13973	0.000255186	0.004804742	ENSG00000125691/ENSG00000177606/ENSG00000145423/ENSG00000130726/ENSG00000205542/ENSG00000115306/ENSG00000124207/ENSG00000204498/ENSG00000145675/ENSG00000179409/ENSG00000138814/ENSG00000017427/ENSG00000142208/ENSG00000132341/ENSG00000215021/ENSG00000181929/ENSG00000100906/ENSG00000168734/ENSG00000171720/ENSG00000142252/ENSG00000196924/ENSG00000065150/ENSG00000069248/ENSG00000160949/ENSG00000101146…	RPL23/JUN/SFRP2/TRIM28/TMSB4X/SPTBN1/CSE1L/NFKBIL1/PIK3R1/GEMIN4/PPP3CA/IGF1/AKT1/RAN/PHB2/PRKAG1/NFKBIA/PKIG/HDAC3/GEMIN7/FLNA/IPO5/NUP133/TONSL/RAE1/NUP85/EMD/JUP/NUP188/HNRNPA1/RBPMS/TXNIP/PRDX1/PARP1/STAT3/IPO4/CHP1/HTATIP2/HYAL2/TSC2/ARNTL/SNRPB/KPNB1/KPNA2/NUP155/POLA2/RANBP1/LITAF/GAS6/GEMIN5/NUP93/CCDC22/SIX2/DDX20/MAPK3/NFKBIE/G3BP2/KEAP1/TRIP6/SNRPD3/PPP1R10/GPN3/GPN1/SPHK1/FAM89B/TNPO3…	167
BP	GO:0051493	regulation of cytoskeleton organization	253/7221	421/13973	0.000257703	0.004836165	ENSG00000104332/ENSG00000159069/ENSG00000144339/ENSG00000134853/ENSG00000205542/ENSG00000167965/ENSG00000115306/ENSG00000130303/ENSG00000097007/ENSG00000075618/ENSG00000213465/ENSG00000128283/ENSG00000145675/ENSG00000102879/ENSG00000007168/ENSG00000172757/ENSG00000173156/ENSG00000070087/ENSG00000117632/ENSG00000081189/ENSG00000070831/ENSG00000137497/ENSG00000132254/ENSG00000254999/ENSG00000078401…	SFRP1/FBXW5/TMEFF2/PDGFRA/TMSB4X/MLST8/SPTBN1/BST2/ABL1/FSCN1/ARL2/CDC42EP1/PIK3R1/CORO1A/PAFAH1B1/CFL1/RHOD/PFN2/STMN1/MEF2C/CDC42/NUMA1/ARFIP2/BRK1/EDN1/TBCD/RASSF7/FKBP4/PLXNB1/RBM14/KATNB1/RAE1/SORBS3/ARHGDIA/PLK1/HRAS/CTTN/GMFG/FHOD1/ARAP1/CEP131/RICTOR/CHMP1A/CAPZB/TWF1/ARPC1B/ARPC1A/CIB1/GSN/HAX1/RHOQ/TACC3/TAOK1/DYNC1H1/MYLK3/S100A9/EVL/SPTBN2/CORO1B/DAPK3/POC1A/CAPN2/AKAP13/RANBP1/RPS3/D…	253
BP	GO:0033045	regulation of sister chromatid segregation	49/7221	67/13973	0.00026639	0.004966521	ENSG00000167513/ENSG00000168496/ENSG00000036257/ENSG00000116670/ENSG00000175643/ENSG00000137497/ENSG00000166851/ENSG00000119408/ENSG00000205629/ENSG00000062650/ENSG00000128789/ENSG00000164109/ENSG00000110200/ENSG00000013810/ENSG00000175063/ENSG00000141552/ENSG00000164611/ENSG00000102974/ENSG00000154473/ENSG00000113648/ENSG00000149311/ENSG00000164754/ENSG00000134057/ENSG00000135476/ENSG00000002822…	CDT1/FEN1/CUL3/MAD2L2/RMI2/NUMA1/PLK1/NEK6/LCMT1/WAPL/PSMG2/MAD2L1/ANAPC15/TACC3/UBE2C/ANAPC11/PTTG1/CTCF/BUB3/H2AFY/ATM/RAD21/CCNB1/ESPL1/MAD1L1/RB1/NSMCE2/CENPF/SFPQ/CDCA5/HDAC8/KLHL22/BUB1/ZW10/CENPE/BUB1B/CSNK2A1/CDC26/TEX14/CDC23/PCID2/DYNC1LI1/ANAPC4/TPR/TNKS/NDC80/DDX11/XRCC3/DUSP1	49
BP	GO:0051303	establishment of chromosome localization	49/7221	67/13973	0.00026639	0.004966521	ENSG00000167513/ENSG00000164949/ENSG00000119048/ENSG00000036257/ENSG00000137497/ENSG00000079616/ENSG00000131165/ENSG00000197102/ENSG00000108424/ENSG00000101421/ENSG00000171853/ENSG00000166579/ENSG00000149311/ENSG00000164828/ENSG00000076382/ENSG00000213024/ENSG00000134057/ENSG00000142945/ENSG00000198824/ENSG00000076242/ENSG00000132612/ENSG00000002822/ENSG00000101447/ENSG00000163611/ENSG00000117724…	CDT1/GEM/UBE2B/CUL3/NUMA1/KIF22/CHMP1A/DYNC1H1/KPNB1/CHMP4B/TRAPPC12/NDEL1/ATM/SUN1/SPAG5/NUP62/CCNB1/KIF2C/CHAMP1/MLH1/VPS4A/MAD1L1/FAM83D/SPICE1/CENPF/CDCA5/CHMP5/RRS1/KIFC1/ZW10/CDCA8/VPS4B/CENPE/SEPT1/CHMP2A/CHMP4A/PSRC1/ACTR3/CDC23/CHMP7/CHMP6/KIF14/NDC80/RAB11A/SPDL1/KIF18A/PIBF1/CENPQ/CHMP2B	49
BP	GO:0043254	regulation of protein complex assembly	221/7221	364/13973	0.000273077	0.00507461	ENSG00000177606/ENSG00000124225/ENSG00000167513/ENSG00000205542/ENSG00000167965/ENSG00000115306/ENSG00000215301/ENSG00000097007/ENSG00000075618/ENSG00000213465/ENSG00000128283/ENSG00000102879/ENSG00000167986/ENSG00000105373/ENSG00000103266/ENSG00000070087/ENSG00000132383/ENSG00000114867/ENSG00000116288/ENSG00000117632/ENSG00000070831/ENSG00000137497/ENSG00000132254/ENSG00000254999/ENSG00000141556…	JUN/PMEPA1/CDT1/TMSB4X/MLST8/SPTBN1/DDX3X/ABL1/FSCN1/ARL2/CDC42EP1/CORO1A/DDB1/NOP53/STUB1/PFN2/RPA1/EIF4G1/PARK7/STMN1/CDC42/NUMA1/ARFIP2/BRK1/TBCD/EIF4EBP1/FKBP4/ULK1/NCLN/CTTN/GMFG/RICTOR/CAPZB/TWF1/ARPC1B/LCMT1/TP53/PREB/PARP1/ARPC1A/GSN/HAX1/SUMO1/PIH1D1/PIEZO1/TRABD2A/EVL/NAPA/SPTBN2/CUL4A/CORO1B/PEX5/BIK/RPA3/RPS3/TWIST1/ERCC1/TWF2/ERCC3/VCP/SPTAN1/VEGFA/PINK1/SUB1/CAND1/ESR1/ARHGEF5/HCFC1…	221
BP	GO:0034599	cellular response to oxidative stress	156/7221	249/13973	0.000278314	0.005155125	ENSG00000177606/ENSG00000136826/ENSG00000125995/ENSG00000134853/ENSG00000127191/ENSG00000085662/ENSG00000185122/ENSG00000097007/ENSG00000121691/ENSG00000170345/ENSG00000132510/ENSG00000196365/ENSG00000142208/ENSG00000233276/ENSG00000126602/ENSG00000177425/ENSG00000116288/ENSG00000115694/ENSG00000183010/ENSG00000101544/ENSG00000100644/ENSG00000132646/ENSG00000084207/ENSG00000011485/ENSG00000228716…	JUN/KLF4/ROMO1/PDGFRA/TRAF2/AKR1B1/HSF1/ABL1/CAT/FOS/KDM6B/LONP1/AKT1/GPX1/TRAP1/PAWR/PARK7/STK25/PYCR1/ADNP2/HIF1A/PCNA/GSTP1/PPP5C/DHFR/PRDX3/RELA/TXNRD2/PPIF/CYBA/PRDX1/DHRS2/CDK2/PYCR2/TP53/STAT6/PARP1/ATP13A2/PRDX6/PRKAA1/ADPRHL2/CST3/PRDX5/NET1/HDAC2/NONO/ARNTL/ETS1/CYP1B1/DNM2/GSR/RPS3/PDCD10/GPX2/G6PD/SESN2/NUP93/SIN3A/TXN2/ZNF277/MAPK3/PINK1/PCGF2/TMEM161A/PRDX2/BNIP3/PSAP/APEX1/P4HB/AIF…	156
BP	GO:0016049	cell growth	270/7221	452/13973	0.000281888	0.005204436	ENSG00000104332/ENSG00000108654/ENSG00000145423/ENSG00000143537/ENSG00000157227/ENSG00000115414/ENSG00000169554/ENSG00000134531/ENSG00000175602/ENSG00000130303/ENSG00000158941/ENSG00000188375/ENSG00000215301/ENSG00000097007/ENSG00000105568/ENSG00000107404/ENSG00000254598/ENSG00000197785/ENSG00000184347/ENSG00000017427/ENSG00000007168/ENSG00000214078/ENSG00000142208/ENSG00000022267/ENSG00000099250…	SFRP1/DDX5/SFRP2/ADAM15/MMP14/FN1/ZEB2/EMP1/CCDC85B/BST2/CCAR2/H3F3C/DDX3X/ABL1/PPP2R1A/DVL1/CSNK2A3/ATAD3A/SLIT3/IGF1/PAFAH1B1/CPNE1/AKT1/FHL1/NRP1/IFRD1/BTG1/LAMTOR1/DCLK1/EXOSC4/MAD2L2/EIF4G1/SOX9/BRAT1/CDC42/HBEGF/SMARCA4/KIF26A/MEX3C/EI24/SEC61A1/NDUFA13/EDN1/H3F3B/ADNP2/HDGFL2/CDKN2A/PLXNB1/CLSTN1/BMPR2/RYK/ULK1/CTTN/ENO1/CYBA/MAP1B/PPT1/IGFBP2/IP6K2/IGFBP1/BCL11A/TP53/SLC3A2/GJA1/IGFBP7/CI…	270
BP	GO:0034502	protein localization to chromosome	52/7221	72/13973	0.00029395	0.005374946	ENSG00000167513/ENSG00000132383/ENSG00000179051/ENSG00000139579/ENSG00000146731/ENSG00000166851/ENSG00000130826/ENSG00000062650/ENSG00000104872/ENSG00000142453/ENSG00000115484/ENSG00000135624/ENSG00000102977/ENSG00000102974/ENSG00000091831/ENSG00000171853/ENSG00000113648/ENSG00000115163/ENSG00000170312/ENSG00000117748/ENSG00000164754/ENSG00000102901/ENSG00000198824/ENSG00000156261/ENSG00000141499…	CDT1/RPA1/RCC2/NABP2/CCT6A/PLK1/DKC1/WAPL/PIH1D1/CARM1/CCT4/CCT7/ACD/CTCF/ESR1/TRAPPC12/H2AFY/CENPA/CDK1/RPA2/RAD21/CENPT/CHAMP1/CCT8/WRAP53/CCT5/RB1/XRCC5/POT1/CCT2/CDCA5/SPIDR/TINF2/TCP1/RUVBL2/HDAC8/LRWD1/ZW10/GNL3/EZH2/BUB1B/ATR/AURKB/MRNIP/CHMP7/TNKS/NDC80/TERF2IP/ESCO2/SGF29/SPDL1/CENPQ	52
BP	GO:0051304	chromosome separation	52/7221	72/13973	0.00029395	0.005374946	ENSG00000167513/ENSG00000105568/ENSG00000169689/ENSG00000036257/ENSG00000116670/ENSG00000137497/ENSG00000010292/ENSG00000166851/ENSG00000119408/ENSG00000205629/ENSG00000128789/ENSG00000164109/ENSG00000110200/ENSG00000013810/ENSG00000175063/ENSG00000141552/ENSG00000164611/ENSG00000154473/ENSG00000149311/ENSG00000172732/ENSG00000164754/ENSG00000134057/ENSG00000076242/ENSG00000135476/ENSG00000175279…	CDT1/PPP2R1A/CENPX/CUL3/MAD2L2/NUMA1/NCAPD2/PLK1/NEK6/LCMT1/PSMG2/MAD2L1/ANAPC15/TACC3/UBE2C/ANAPC11/PTTG1/BUB3/ATM/MUS81/RAD21/CCNB1/MLH1/ESPL1/CENPS/MAD1L1/RB1/NSMCE2/CENPF/NCAPD3/KLHL22/BUB1/DIS3L2/ZW10/CENPE/BUB1B/CSNK2A1/CDC26/TEX14/EME2/CDC23/PCID2/DYNC1LI1/ANAPC4/TPR/TOP2A/NDC80/RECQL5/EME1/XRCC3/DUSP1/TOP2B	52
BP	GO:2001022	positive regulation of response to DNA damage stimulus	52/7221	72/13973	0.00029395	0.005374946	ENSG00000136997/ENSG00000108654/ENSG00000130726/ENSG00000158941/ENSG00000111602/ENSG00000135829/ENSG00000132646/ENSG00000111206/ENSG00000105393/ENSG00000136603/ENSG00000124802/ENSG00000169189/ENSG00000158161/ENSG00000169139/ENSG00000149273/ENSG00000064545/ENSG00000149311/ENSG00000158019/ENSG00000012048/ENSG00000073050/ENSG00000141570/ENSG00000170430/ENSG00000157212/ENSG00000107672/ENSG00000185515…	MYC/DDX5/TRIM28/CCAR2/TIMELESS/DHX9/PCNA/FOXM1/BABAM1/SKIL/EEF1E1/NSMCE1/EYA3/UBE2V2/RPS3/TMEM161A/ATM/BABAM2/BRCA1/XRCC1/CBX8/MGMT/PAXIP1/NSMCE4A/BRCC3/TIGAR/UBE2N/SPIDR/PRKCD/NUDT16/RAD9A/H2AFX/PMAIP1/FMR1/NACC2/SIRT1/EGFR/PIAS4/FBXO18/UIMC1/ABRAXAS1/RPL26/RNF8/ATR/MRNIP/SETMAR/HIC1/SPRED2/DDX11/NPAS2/EYA4/PRKCG	52
BP	GO:0034249	negative regulation of cellular amide metabolic process	145/7221	230/13973	0.000299259	0.005454553	ENSG00000108654/ENSG00000185650/ENSG00000113742/ENSG00000132182/ENSG00000215301/ENSG00000185129/ENSG00000099817/ENSG00000138814/ENSG00000030066/ENSG00000132341/ENSG00000111640/ENSG00000112531/ENSG00000160710/ENSG00000163882/ENSG00000114867/ENSG00000143742/ENSG00000126934/ENSG00000155561/ENSG00000069248/ENSG00000187840/ENSG00000124571/ENSG00000132475/ENSG00000113360/ENSG00000139546/ENSG00000101146…	DDX5/ZFP36L1/CPEB4/NUP210/DDX3X/PURA/POLR2E/PPP3CA/NUP160/RAN/GAPDH/QKI/ADAR/POLR2H/EIF4G1/SRP9/MAP2K2/NUP205/NUP133/EIF4EBP1/XPO5/H3F3B/DROSHA/TARBP2/RAE1/NUP85/DHFR/NUP188/EIF4E2/CTSA/STAT3/EIF6/PRKAA1/ILF3/NCOR2/MOV10/CNOT9/EIF2AK1/POLR2G/EIF4A3/EIF2B5/NDC1/DAPK3/NUP155/PAIP2/RPS3/TYMS/NCBP1/LARP1/SESN2/KHSRP/NUP93/HIST1H4E/UNK/ESR1/CELF1/CAPRIN1/CNOT1/IGFBP5/PRKRA/SHMT1/SNRNP70/TNRC6B/MALSU1/…	145
BP	GO:1902581	multi-organism cellular localization	47/7221	64/13973	0.000301575	0.005461864	ENSG00000170315/ENSG00000132182/ENSG00000130303/ENSG00000030066/ENSG00000132341/ENSG00000150991/ENSG00000155561/ENSG00000069248/ENSG00000101146/ENSG00000125450/ENSG00000131652/ENSG00000095319/ENSG00000075785/ENSG00000163634/ENSG00000058804/ENSG00000108424/ENSG00000182481/ENSG00000113569/ENSG00000102900/ENSG00000082898/ENSG00000074319/ENSG00000160948/ENSG00000100296/ENSG00000167987/ENSG00000094914…	UBB/NUP210/BST2/NUP160/RAN/UBC/NUP205/NUP133/RAE1/NUP85/THOC6/NUP188/RAB7A/THOC7/NDC1/KPNB1/KPNA2/NUP155/NUP93/XPO1/TSG101/VPS28/THOC5/VPS37C/AAAS/MVB12A/NUP62/RPS27A/THOC3/DYNLT1/NUP37/NUPL2/FMR1/DDX39B/MVB12B/NUP54/THOC1/KPNA5/NUP98/NUP214/UBAP1/TPR/NUP107/NUP35/RANBP2/THOC2/NUP43	47
BP	GO:1902583	multi-organism intracellular transport	47/7221	64/13973	0.000301575	0.005461864	ENSG00000170315/ENSG00000132182/ENSG00000130303/ENSG00000030066/ENSG00000132341/ENSG00000150991/ENSG00000155561/ENSG00000069248/ENSG00000101146/ENSG00000125450/ENSG00000131652/ENSG00000095319/ENSG00000075785/ENSG00000163634/ENSG00000058804/ENSG00000108424/ENSG00000182481/ENSG00000113569/ENSG00000102900/ENSG00000082898/ENSG00000074319/ENSG00000160948/ENSG00000100296/ENSG00000167987/ENSG00000094914…	UBB/NUP210/BST2/NUP160/RAN/UBC/NUP205/NUP133/RAE1/NUP85/THOC6/NUP188/RAB7A/THOC7/NDC1/KPNB1/KPNA2/NUP155/NUP93/XPO1/TSG101/VPS28/THOC5/VPS37C/AAAS/MVB12A/NUP62/RPS27A/THOC3/DYNLT1/NUP37/NUPL2/FMR1/DDX39B/MVB12B/NUP54/THOC1/KPNA5/NUP98/NUP214/UBAP1/TPR/NUP107/NUP35/RANBP2/THOC2/NUP43	47
BP	GO:2001234	negative regulation of apoptotic signaling pathway	126/7221	197/13973	0.000306378	0.005531279	ENSG00000145423/ENSG00000127191/ENSG00000137801/ENSG00000086061/ENSG00000158941/ENSG00000215301/ENSG00000157613/ENSG00000188976/ENSG00000172053/ENSG00000017427/ENSG00000142208/ENSG00000233276/ENSG00000099250/ENSG00000126602/ENSG00000116288/ENSG00000044115/ENSG00000168040/ENSG00000169230/ENSG00000186010/ENSG00000010810/ENSG00000073536/ENSG00000100644/ENSG00000084207/ENSG00000173039/ENSG00000085733…	SFRP2/TRAF2/THBS1/DNAJA1/CCAR2/DDX3X/CREB3L1/NOC2L/QARS/IGF1/AKT1/GPX1/NRP1/TRAP1/PARK7/CTNNA1/FADD/PRELID1/NDUFA13/FYN/NLE1/HIF1A/GSTP1/RELA/CTTN/ENO1/PPIF/XBP1/KDM1A/SIAH2/TCF7L2/MUC1/PIH1D1/NONO/TAF9/ZC3HC1/TNFSF10/EYA3/PHIP/SLC25A5/RPS6KB1/PINK1/PCGF2/TMBIM6/TMEM161A/MAP2K5/CD74/TRIAP1/ACVR1/NOL3/HMGB2/PSME3/FXN/ACAA2/HTRA2/BID/BRCA1/HSPA1B/MIF/MAGEA3/GRINA/SLC35F6/HTT/WFS1/NDUFS3/ICAM1/VDAC2…	126
BP	GO:0061418	regulation of transcription from RNA polymerase II promoter in response to hypoxia	55/7221	77/13973	0.000316617	0.005686966	ENSG00000170315/ENSG00000109332/ENSG00000106588/ENSG00000129084/ENSG00000150991/ENSG00000164442/ENSG00000108344/ENSG00000204264/ENSG00000100644/ENSG00000185627/ENSG00000100911/ENSG00000136930/ENSG00000277791/ENSG00000175166/ENSG00000112715/ENSG00000129521/ENSG00000110801/ENSG00000181061/ENSG00000135766/ENSG00000143106/ENSG00000131467/ENSG00000173692/ENSG00000126067/ENSG00000165916/ENSG00000269858…	UBB/UBE2D3/PSMA2/PSMA1/UBC/CITED2/PSMD3/PSMB8/HIF1A/PSMD13/PSME2/PSMB7/PSMB3/PSMD2/VEGFA/EGLN3/PSMD9/HIGD1A/EGLN1/PSMA5/PSME3/PSMD1/PSMB2/PSMC3/EGLN2/RPS27A/PSMC2/PSMF1/ARNT/PSMD4/PSMD8/PSMB10/PSME1/SEM1/PSMB9/PSMC1/UBE2D2/RBX1/PSMC5/PSMD11/LIMD1/ELOB/RBPJ/PSMD12/EGR1/PSMC4/PSMD14/PSMB1/NOTCH1/PSMA6/VHL/BACH1/STOX1/PSMB5/HIF1AN	55
BP	GO:0043299	leukocyte degranulation	273/7221	458/13973	0.000316995	0.005686966	ENSG00000035862/ENSG00000106348/ENSG00000116473/ENSG00000130303/ENSG00000215301/ENSG00000103187/ENSG00000125730/ENSG00000176978/ENSG00000196419/ENSG00000067225/ENSG00000121691/ENSG00000178035/ENSG00000102879/ENSG00000164062/ENSG00000143621/ENSG00000214078/ENSG00000014216/ENSG00000149925/ENSG00000167658/ENSG00000106588/ENSG00000110719/ENSG00000057149/ENSG00000124570/ENSG00000149357/ENSG00000127314…	TIMP2/IMPDH1/RAP1A/BST2/DDX3X/COTL1/C3/DPP7/XRCC6/PKM/CAT/IMPDH2/CORO1A/APEH/ILF2/CPNE1/CAPN1/ALDOA/EEF2/PSMA2/TCIRG1/SERPINB3/SERPINB6/LAMTOR1/RAP1B/VAMP8/PGAM1/PTGES2/CTSD/PSMD3/PFKL/PPIE/GDI2/BRI3/PDXK/TUBB/CD47/ACLY/GSTP1/PSMD13/YPEL5/QSOX1/NCSTN/JUP/VAT1/GMFG/CD59/CTSA/B2M/RAB7A/APRT/CYBA/NIT2/PRDX6/S100A13/GSN/NAPRT/PYGL/CST3/CYB5R3/FOXF1/CNN2/CAP1/DYNC1H1/S100A9/GRN/GUSB/PSMB7/GYG1/HLA-C/F…	273
BP	GO:1901976	regulation of cell cycle checkpoint	27/7221	33/13973	0.00032291	0.005774919	ENSG00000167513/ENSG00000158941/ENSG00000142208/ENSG00000205629/ENSG00000164109/ENSG00000110200/ENSG00000104419/ENSG00000139842/ENSG00000100296/ENSG00000117748/ENSG00000134057/ENSG00000136861/ENSG00000151876/ENSG00000183765/ENSG00000136104/ENSG00000135249/ENSG00000092470/ENSG00000198563/ENSG00000168411/ENSG00000079134/ENSG00000143971/ENSG00000126226/ENSG00000144635/ENSG00000047410/ENSG00000080986…	CDT1/CCAR2/AKT1/LCMT1/MAD2L1/ANAPC15/NDRG1/CUL4A/THOC5/RPA2/CCNB1/CDK5RAP2/FBXO4/CHEK2/RNASEH2B/RINT1/WDR76/DDX39B/RFWD3/THOC1/ETAA1/PCID2/DYNC1LI1/TPR/NDC80/XRCC3/DUSP1	27
BP	GO:0036294	cellular response to decreased oxygen levels	123/7221	192/13973	0.000326038	0.005812654	ENSG00000136997/ENSG00000104332/ENSG00000170315/ENSG00000185650/ENSG00000113742/ENSG00000069667/ENSG00000109332/ENSG00000184216/ENSG00000112759/ENSG00000142208/ENSG00000106588/ENSG00000215021/ENSG00000105373/ENSG00000129084/ENSG00000105894/ENSG00000150991/ENSG00000164442/ENSG00000108344/ENSG00000106153/ENSG00000078401/ENSG00000187840/ENSG00000101412/ENSG00000204264/ENSG00000100644/ENSG00000185627…	MYC/SFRP1/UBB/ZFP36L1/CPEB4/RORA/UBE2D3/IRAK1/SLC29A1/AKT1/PSMA2/PHB2/NOP53/PSMA1/PTN/UBC/CITED2/PSMD3/CHCHD2/EDN1/EIF4EBP1/E2F1/PSMB8/HIF1A/PSMD13/ENO1/TP53/PRKAA1/PSME2/PGK1/PSMB7/NDRG1/PSMB3/PTEN/TBL2/TWIST1/PSMD2/VEGFA/PINK1/BNIP3L/TMBIM6/CD34/BNIP3/EGLN3/P4HB/PSMD9/HIGD1A/EGLN1/PSMA5/FAM162A/PSME3/ACAA2/PSMD1/PSMB2/BAD/PSMC3/EGLN2/CCNA2/USP19/CCNB1/UBQLN1/AJUBA/RPS27A/ICAM1/PSMC2/PSMF1/CPEB2…	123
BP	GO:0009145	purine nucleoside triphosphate biosynthetic process	45/7221	61/13973	0.000340527	0.006033251	ENSG00000106348/ENSG00000205542/ENSG00000228253/ENSG00000067225/ENSG00000178035/ENSG00000149925/ENSG00000110719/ENSG00000099624/ENSG00000179091/ENSG00000165283/ENSG00000198899/ENSG00000074800/ENSG00000152234/ENSG00000103202/ENSG00000143799/ENSG00000241837/ENSG00000168610/ENSG00000239672/ENSG00000156110/ENSG00000204922/ENSG00000172113/ENSG00000116459/ENSG00000148290/ENSG00000103024/ENSG00000165280…	IMPDH1/TMSB4X/MT-ATP8/PKM/IMPDH2/ALDOA/TCIRG1/ATP5D/CYC1/STOML2/MT-ATP6/ENO1/ATP5A1/NME4/PARP1/ATP5O/STAT3/NME1/ADK/UQCC3/NME6/ATP5F1/SURF1/NME3/VCP/PINK1/PRKAG2/TGFB1/SLC25A13/CHCHD10/ATP5J/ATP5C1/ATP5H/COX5B/ATP5E/NME7/NIPSNAP2/ATP5J2/NME2/ATP5I/PID1/ATP5G1/ATP6V0A1/FLCN/ATP5G2	45
BP	GO:0071806	protein transmembrane transport	45/7221	61/13973	0.000340527	0.006033251	ENSG00000130204/ENSG00000143742/ENSG00000100216/ENSG00000186010/ENSG00000121680/ENSG00000126768/ENSG00000099800/ENSG00000139197/ENSG00000134375/ENSG00000163528/ENSG00000134809/ENSG00000109971/ENSG00000100347/ENSG00000105197/ENSG00000157911/ENSG00000186716/ENSG00000164284/ENSG00000153037/ENSG00000162735/ENSG00000142655/ENSG00000217930/ENSG00000100575/ENSG00000166128/ENSG00000111731/ENSG00000158552…	TOMM40/SRP9/TOMM22/NDUFA13/PEX16/TIMM17B/TIMM13/PEX5/TIMM17A/CHCHD4/TIMM10/HSPA8/SAMM50/TIMM50/PEX10/BCR/GRPEL2/SRP19/PEX19/PEX14/PAM16/TIMM9/RAB8B/C2CD5/ZFAND2B/TIMM22/TIMM23/AKT2/GRPEL1/PEX1/TOMM7/PEX6/PDCD5/CLU/SRP72/PEX13/PEX2/PEX26/TIMM44/RTN2/SEC61G/HSPD1/TOMM70/PEX3/TOMM20	45
BP	GO:0002275	myeloid cell activation involved in immune response	275/7221	462/13973	0.000342217	0.006044424	ENSG00000035862/ENSG00000106348/ENSG00000116473/ENSG00000130303/ENSG00000215301/ENSG00000103187/ENSG00000125730/ENSG00000176978/ENSG00000196419/ENSG00000067225/ENSG00000121691/ENSG00000178035/ENSG00000164062/ENSG00000143621/ENSG00000065427/ENSG00000214078/ENSG00000014216/ENSG00000149925/ENSG00000167658/ENSG00000106588/ENSG00000110719/ENSG00000057149/ENSG00000124570/ENSG00000149357/ENSG00000127314…	TIMP2/IMPDH1/RAP1A/BST2/DDX3X/COTL1/C3/DPP7/XRCC6/PKM/CAT/IMPDH2/APEH/ILF2/KARS/CPNE1/CAPN1/ALDOA/EEF2/PSMA2/TCIRG1/SERPINB3/SERPINB6/LAMTOR1/RAP1B/VAMP8/PGAM1/PTGES2/CTSD/PSMD3/PFKL/PPIE/GDI2/BRI3/PDXK/TUBB/CD47/ACLY/GSTP1/PSMD13/YPEL5/QSOX1/NCSTN/JUP/VAT1/GMFG/CD59/CTSA/B2M/RAB7A/APRT/CYBA/NIT2/PRDX6/SBNO2/S100A13/GSN/NAPRT/PYGL/CST3/CYB5R3/FOXF1/CNN2/CAP1/DYNC1H1/S100A9/GRN/GUSB/PSMB7/GYG1/HLA…	275
BP	GO:0001558	regulation of cell growth	213/7221	351/13973	0.000363215	0.006376562	ENSG00000104332/ENSG00000145423/ENSG00000143537/ENSG00000157227/ENSG00000115414/ENSG00000175602/ENSG00000130303/ENSG00000158941/ENSG00000188375/ENSG00000215301/ENSG00000097007/ENSG00000105568/ENSG00000254598/ENSG00000184347/ENSG00000017427/ENSG00000007168/ENSG00000142208/ENSG00000022267/ENSG00000099250/ENSG00000006652/ENSG00000133639/ENSG00000178896/ENSG00000116670/ENSG00000114867/ENSG00000070831…	SFRP1/SFRP2/ADAM15/MMP14/FN1/CCDC85B/BST2/CCAR2/H3F3C/DDX3X/ABL1/PPP2R1A/CSNK2A3/SLIT3/IGF1/PAFAH1B1/AKT1/FHL1/NRP1/IFRD1/BTG1/EXOSC4/MAD2L2/EIF4G1/CDC42/HBEGF/SMARCA4/KIF26A/EI24/NDUFA13/EDN1/H3F3B/ADNP2/HDGFL2/CDKN2A/CLSTN1/BMPR2/RYK/CTTN/ENO1/CYBA/MAP1B/PPT1/IGFBP2/IP6K2/IGFBP1/BCL11A/TP53/GJA1/IGFBP7/CIB1/LTBP4/DNPH1/RAB21/GAL/NME6/HYAL2/NPR1/NET1/GSK3A/S100A9/HYAL1/TAF9/RPS6KA1/DNM2/FSTL4/SE…	213
BP	GO:0042147	retrograde transport, endosome to Golgi	53/7221	74/13973	0.000363257	0.006376562	ENSG00000008294/ENSG00000070423/ENSG00000149823/ENSG00000106367/ENSG00000169221/ENSG00000123595/ENSG00000100711/ENSG00000075785/ENSG00000104915/ENSG00000141258/ENSG00000100568/ENSG00000175931/ENSG00000104886/ENSG00000089006/ENSG00000162236/ENSG00000122958/ENSG00000099290/ENSG00000204713/ENSG00000172661/ENSG00000120805/ENSG00000151502/ENSG00000160218/ENSG00000135823/ENSG00000132405/ENSG00000204843…	SPAG9/RNF126/VPS51/AP1S1/TBC1D10B/RAB9A/ZFYVE21/RAB7A/STX10/SGSM2/VTI1B/UBE2O/PLEKHJ1/SNX5/STX5/VPS26A/WASHC2A/TRIM27/WASHC2C/ARL1/VPS26B/TRAPPC10/STX6/TBC1D14/DCTN1/DENND5A/TBC1D17/RGP1/YKT6/GCC2/VPS52/CLTCL1/CLN5/STX16/SNX8/GBF1/BET1L/VPS35/ARFRP1/SNX1/RAB6A/FAM109B/RBSN/VAMP3/RAB6C/TMEM87A/RAB29/WASHC1/SNX6/EVI5/TBC1D10A/VPS29/RAB7B	53
BP	GO:0006513	protein monoubiquitination	43/7221	58/13973	0.000383349	0.006708616	ENSG00000170315/ENSG00000109332/ENSG00000070423/ENSG00000119048/ENSG00000167986/ENSG00000036257/ENSG00000162517/ENSG00000113558/ENSG00000249915/ENSG00000163602/ENSG00000115392/ENSG00000175931/ENSG00000074319/ENSG00000163840/ENSG00000103549/ENSG00000276043/ENSG00000089094/ENSG00000183337/ENSG00000077152/ENSG00000134574/ENSG00000107341/ENSG00000069869/ENSG00000130939/ENSG00000117153/ENSG00000107954…	UBB/UBE2D3/RNF126/UBE2B/DDB1/CUL3/PEF1/SKP1/PDCD6/RYBP/FANCL/UBE2O/TSG101/DTX3L/RNF40/UHRF1/KDM2B/BCOR/UBE2T/DDB2/UBE2R2/NEDD4/UBE4B/KLHL12/NEURL1/WDR48/KLHL22/RNF2/UBE2E1/RNF20/PAF1/RBX1/CUL1/RAD18/TRIM25/CTR9/DTL/PCGF1/TOPORS/RING1/CBL/UBE3D/UBE2W	43
BP	GO:0070301	cellular response to hydrogen peroxide	56/7221	79/13973	0.000385297	0.006722072	ENSG00000136826/ENSG00000085662/ENSG00000185122/ENSG00000097007/ENSG00000132510/ENSG00000126602/ENSG00000177425/ENSG00000116288/ENSG00000115694/ENSG00000183010/ENSG00000132646/ENSG00000011485/ENSG00000173039/ENSG00000108179/ENSG00000166888/ENSG00000132356/ENSG00000101439/ENSG00000173848/ENSG00000196591/ENSG00000134954/ENSG00000138061/ENSG00000149273/ENSG00000114209/ENSG00000102900/ENSG00000198839…	KLF4/AKR1B1/HSF1/ABL1/KDM6B/TRAP1/PAWR/PARK7/STK25/PYCR1/PCNA/PPP5C/RELA/PPIF/STAT6/PRKAA1/CST3/NET1/HDAC2/ETS1/CYP1B1/RPS3/PDCD10/NUP93/ZNF277/PINK1/PCGF2/BNIP3/PSAP/APEX1/FXN/CDK1/MET/CBX8/LCN2/TXN/ENDOG/ZNF580/PRKCD/KLF2/ECT2/EZH2/HDAC6/IMPACT/SIRT1/MAPK7/FOXO1/FOXO3/NFE2L2/NR4A3/AXL/IL6/TRPM2/HGF/FOXP1/AIFM1	56
BP	GO:0006354	DNA-templated transcription, elongation	83/7221	124/13973	0.000392298	0.006823361	ENSG00000158941/ENSG00000166337/ENSG00000188986/ENSG00000099817/ENSG00000149136/ENSG00000163882/ENSG00000205581/ENSG00000103168/ENSG00000106290/ENSG00000123297/ENSG00000171453/ENSG00000066379/ENSG00000197265/ENSG00000134759/ENSG00000103126/ENSG00000168002/ENSG00000273841/ENSG00000130165/ENSG00000136937/ENSG00000137054/ENSG00000163161/ENSG00000171703/ENSG00000185049/ENSG00000140307/ENSG00000130706…	CCAR2/TAF10/NELFB/POLR2E/SSRP1/POLR2H/HMGN1/TAF1C/TAF6/TSFM/POLR1C/ZNRD1/GTF2E2/ELP2/AXIN1/POLR2G/TAF9/ELOF1/NCBP1/POLR1E/ERCC3/TCEA2/NELFA/GTF2A2/ADRM1/THOC5/GTF2H2/ELP1/RTF1/MLLT1/ELP4/CTDP1/SUPT16H/TAF12/BRD4/ELP3/ERCC2/POLR1D/GTF2H1/SUPT5H/POLR2J/POLR1B/HTATSF1/POLR2D/POLR2C/GTF2E1/CDK7/GTF2H5/CDK12/IWS1/POLR2A/PAF1/UBTF/TAF9B/CDK9/DDX39B/EZH2/ELL/GTF2H3/ELOB/AFF4/CTR9/EAPP/NCBP2/TAF1D/THOC1/…	83
BP	GO:0060828	regulation of canonical Wnt signaling pathway	141/7221	224/13973	0.000397057	0.00686831	ENSG00000108821/ENSG00000104332/ENSG00000145423/ENSG00000170315/ENSG00000175826/ENSG00000158941/ENSG00000107404/ENSG00000104964/ENSG00000106588/ENSG00000036257/ENSG00000129084/ENSG00000150991/ENSG00000116670/ENSG00000125398/ENSG00000113712/ENSG00000108344/ENSG00000004975/ENSG00000107816/ENSG00000073536/ENSG00000204264/ENSG00000124766/ENSG00000185627/ENSG00000102119/ENSG00000106483/ENSG00000173801…	COL1A1/SFRP1/SFRP2/UBB/CTDNEP1/CCAR2/DVL1/AES/PSMA2/CUL3/PSMA1/UBC/MAD2L2/SOX9/CSNK1A1/PSMD3/DVL2/LZTS2/NLE1/PSMB8/SOX4/PSMD13/EMD/SFRP4/JUP/PPP1CA/ZBED3/IGFBP2/DKK2/IGFBP1/SIAH2/TCF7L2/CAV1/SDHAF2/IFT20/NOTUM/PSME2/AXIN1/GSK3A/PSMB7/ARNTL/DAPK3/PSMB3/ROR2/KREMEN1/PSMD2/USP34/PSMD9/PSMA5/PIN1/LGR4/PSME3/PSMD1/PSMB2/LRRK1/NKD2/PSMC3/WNT10B/LEF1/RPS27A/PSMC2/PSMF1/CCNY/FZD6/RAPGEF1/PSMD4/PSMD8/STK4…	141
BP	GO:0002444	myeloid leukocyte mediated immunity	279/7221	470/13973	0.00039729	0.00686831	ENSG00000035862/ENSG00000106348/ENSG00000116473/ENSG00000130303/ENSG00000215301/ENSG00000103187/ENSG00000125730/ENSG00000176978/ENSG00000196419/ENSG00000067225/ENSG00000121691/ENSG00000178035/ENSG00000164062/ENSG00000143621/ENSG00000214078/ENSG00000014216/ENSG00000149925/ENSG00000167658/ENSG00000106588/ENSG00000110719/ENSG00000057149/ENSG00000124570/ENSG00000149357/ENSG00000127314/ENSG00000118640…	TIMP2/IMPDH1/RAP1A/BST2/DDX3X/COTL1/C3/DPP7/XRCC6/PKM/CAT/IMPDH2/APEH/ILF2/CPNE1/CAPN1/ALDOA/EEF2/PSMA2/TCIRG1/SERPINB3/SERPINB6/LAMTOR1/RAP1B/VAMP8/PGAM1/PTGES2/CTSD/PSMD3/PFKL/PPIE/GDI2/BRI3/PDXK/TUBB/CD47/ACLY/JAGN1/GSTP1/PSMD13/YPEL5/QSOX1/NCSTN/JUP/VAT1/GMFG/CD59/CTSA/B2M/RAB7A/APRT/CYBA/NIT2/SPON2/PRDX6/S100A13/GSN/NAPRT/PYGL/CST3/CYB5R3/FOXF1/CNN2/CAP1/DYNC1H1/S100A9/GRN/GUSB/PSMB7/GYG1/HL…	279
BP	GO:0051225	spindle assembly	62/7221	89/13973	0.000413088	0.007119838	ENSG00000171720/ENSG00000196924/ENSG00000137497/ENSG00000196230/ENSG00000166851/ENSG00000119408/ENSG00000131165/ENSG00000101057/ENSG00000197102/ENSG00000161800/ENSG00000108424/ENSG00000117399/ENSG00000089685/ENSG00000149273/ENSG00000101421/ENSG00000180198/ENSG00000204899/ENSG00000101350/ENSG00000076382/ENSG00000204388/ENSG00000116213/ENSG00000213397/ENSG00000076242/ENSG00000137822/ENSG00000130640…	HDAC3/FLNA/NUMA1/TUBB/PLK1/NEK6/CHMP1A/MYBL2/DYNC1H1/RACGAP1/KPNB1/CDC20/BIRC5/RPS3/CHMP4B/RCC1/MZT1/KIF3B/SPAG5/HSPA1B/WRAP73/HAUS7/MLH1/TUBGCP4/TUBGCP2/HAUS5/CHEK2/SPICE1/NEK2/CHMP5/KIF23/HAUS1/CLASP1/KIF11/CEP63/KIFC1/ARHGEF10/HAUS4/VPS4B/TPX2/WASHC5/TUBGCP3/SEPT1/TUBGCP5/CHMP2A/KIF4A/TUBGCP6/MAP9/ASPM/AURKA/AURKB/HSPA1A/TPR/TNKS/STARD9/CSNK1D/RAB11A/WASHC1/CEP192/GOLGA2/PIBF1/CHMP2B	62
BP	GO:0010565	regulation of cellular ketone metabolic process	97/7221	148/13973	0.000421606	0.007244766	ENSG00000156521/ENSG00000142208/ENSG00000106588/ENSG00000093010/ENSG00000126368/ENSG00000129084/ENSG00000116288/ENSG00000108344/ENSG00000145861/ENSG00000072310/ENSG00000091140/ENSG00000204264/ENSG00000072778/ENSG00000185627/ENSG00000110435/ENSG00000242372/ENSG00000105974/ENSG00000196498/ENSG00000100911/ENSG00000136930/ENSG00000131828/ENSG00000012660/ENSG00000169047/ENSG00000131408/ENSG00000277791…	TYSND1/AKT1/PSMA2/COMT/NR1D1/PSMA1/PARK7/PSMD3/C1QTNF2/SREBF1/DLD/PSMB8/ACADVL/PSMD13/PDHX/EIF6/CAV1/NCOR2/PSME2/PSMB7/PDHA1/ELOVL5/IRS1/NR1H2/PSMB3/TWIST1/PSMD2/MID1IP1/PSMD9/AZIN1/OAZ1/PSMA5/PSME3/PSMD1/PSMB2/BRCA1/PSMC3/NR1H3/PRKAG2/PRKAB2/SCAP/CPT1A/PSMC2/PSMF1/PSMD4/PSMD8/PSMB10/PDPR/ODC1/SNCA/PDK1/INSIG1/WNT4/APOA1/ADIPOR1/PDHB/DLAT/AKT2/SIRT5/PSME1/SEM1/PSMB9/PSMC1/PRKAA2/PSMC5/NQO1/PSMD11…	97
BP	GO:0010823	negative regulation of mitochondrion organization	34/7221	44/13973	0.000426697	0.007265395	ENSG00000017427/ENSG00000142208/ENSG00000233276/ENSG00000169230/ENSG00000108828/ENSG00000108179/ENSG00000103197/ENSG00000100300/ENSG00000005022/ENSG00000158828/ENSG00000176171/ENSG00000170855/ENSG00000140939/ENSG00000165060/ENSG00000167315/ENSG00000213699/ENSG00000090432/ENSG00000181852/ENSG00000078237/ENSG00000198836/ENSG00000197548/ENSG00000156735/ENSG00000038532/ENSG00000120885/ENSG00000005156…	IGF1/AKT1/GPX1/PRELID1/VAT1/PPIF/TSC2/TSPO/SLC25A5/PINK1/BNIP3/TRIAP1/NOL3/FXN/ACAA2/SLC35F6/MUL1/RNF41/TIGAR/OPA1/ATG7/BAG4/CLEC16A/CLU/LIG3/PID1/DNM1L/BCL2L1/MAPT/HSPA1A/ARRB2/FLCN/HGF/BOK	34
BP	GO:0000715	nucleotide-excision repair, DNA damage recognition	20/7221	23/13973	0.000427002	0.007265395	ENSG00000170315/ENSG00000169727/ENSG00000167986/ENSG00000150991/ENSG00000141030/ENSG00000143799/ENSG00000139842/ENSG00000111652/ENSG00000168090/ENSG00000147400/ENSG00000121022/ENSG00000143947/ENSG00000134574/ENSG00000119318/ENSG00000198612/ENSG00000138663/ENSG00000144524/ENSG00000100387/ENSG00000136936/ENSG00000154767	UBB/GPS1/DDB1/UBC/COPS3/PARP1/CUL4A/COPS7A/COPS6/CETN2/COPS5/RPS27A/DDB2/RAD23B/COPS8/COPS4/COPS7B/RBX1/XPA/XPC	20
BP	GO:0016180	snRNA processing	20/7221	23/13973	0.000427002	0.007265395	ENSG00000164880/ENSG00000127054/ENSG00000178896/ENSG00000104613/ENSG00000103005/ENSG00000143624/ENSG00000185085/ENSG00000077348/ENSG00000107371/ENSG00000102786/ENSG00000130713/ENSG00000075914/ENSG00000104299/ENSG00000143493/ENSG00000149262/ENSG00000223496/ENSG00000149016/ENSG00000132773/ENSG00000138785/ENSG00000120699	INTS1/INTS11/EXOSC4/INTS10/USB1/INTS3/INTS5/EXOSC5/EXOSC3/INTS6/EXOSC2/EXOSC7/INTS9/INTS7/INTS4/EXOSC6/TUT1/TOE1/INTS12/EXOSC8	20
BP	GO:0065002	intracellular protein transmembrane transport	41/7221	55/13973	0.000430022	0.007265395	ENSG00000130204/ENSG00000143742/ENSG00000100216/ENSG00000186010/ENSG00000121680/ENSG00000126768/ENSG00000099800/ENSG00000139197/ENSG00000134375/ENSG00000163528/ENSG00000134809/ENSG00000100347/ENSG00000105197/ENSG00000157911/ENSG00000186716/ENSG00000164284/ENSG00000153037/ENSG00000162735/ENSG00000142655/ENSG00000217930/ENSG00000100575/ENSG00000166128/ENSG00000111731/ENSG00000158552/ENSG00000177370…	TOMM40/SRP9/TOMM22/NDUFA13/PEX16/TIMM17B/TIMM13/PEX5/TIMM17A/CHCHD4/TIMM10/SAMM50/TIMM50/PEX10/BCR/GRPEL2/SRP19/PEX19/PEX14/PAM16/TIMM9/RAB8B/C2CD5/ZFAND2B/TIMM22/TIMM23/AKT2/GRPEL1/PEX1/TOMM7/PEX6/PDCD5/SRP72/PEX13/PEX2/PEX26/TIMM44/RTN2/HSPD1/PEX3/TOMM20	41
BP	GO:0043687	post-translational protein modification	231/7221	384/13973	0.000431239	0.007265395	ENSG00000159069/ENSG00000166147/ENSG00000115414/ENSG00000038427/ENSG00000125730/ENSG00000162551/ENSG00000130725/ENSG00000169727/ENSG00000167986/ENSG00000091136/ENSG00000106588/ENSG00000036257/ENSG00000129084/ENSG00000166598/ENSG00000184371/ENSG00000177666/ENSG00000132128/ENSG00000108344/ENSG00000196363/ENSG00000113558/ENSG00000162032/ENSG00000114125/ENSG00000167363/ENSG00000204264/ENSG00000160932…	FBXW5/FBN1/FN1/VCAN/C3/ALPL/UBE2M/GPS1/DDB1/LAMB1/PSMA2/CUL3/PSMA1/HSP90B1/CSF1/PNPLA2/LRRC41/PSMD3/WDR5/SKP1/SPSB3/RNF7/FN3K/PSMB8/LY6E/HIF1A/RAB13/PSMD13/SHISA5/QSOX1/ANKRD9/STS/COPS3/IGFBP1/LCMT1/IGFBP7/SOCS3/FBXL15/CST3/NOTUM/PCSK9/GOLM1/PSME2/FBXW9/RAB1A/WIPI2/PRKCSH/BTBD6/CRTAP/PSMB7/FBXO11/CUL4A/DCAF13/TMEM132A/RCN1/RAB1B/PSMB3/GAS6/CCDC22/LYPD3/DCAF7/PSMD2/FBXO22/COPS7A/NAE1/RABGGTB/CAND1…	231
BP	GO:0042255	ribosome assembly	46/7221	63/13973	0.000434268	0.007265395	ENSG00000215301/ENSG00000261236/ENSG00000130810/ENSG00000165496/ENSG00000177954/ENSG00000105373/ENSG00000174547/ENSG00000132153/ENSG00000073536/ENSG00000125445/ENSG00000089009/ENSG00000108561/ENSG00000168028/ENSG00000242372/ENSG00000182774/ENSG00000242485/ENSG00000100316/ENSG00000185088/ENSG00000189306/ENSG00000172809/ENSG00000124614/ENSG00000144895/ENSG00000241945/ENSG00000167721/ENSG00000146109…	DDX3X/BOP1/PPAN/RPL10L/RPS27/NOP53/MRPL11/DHX30/NLE1/MRPS7/RPL6/C1QBP/RPSA/EIF6/RPS17/MRPL20/RPL3/RPS27L/RRP7A/RPL38/RPS10/EIF2A/PWP2/TSR1/ABT1/MRPS11/MDN1/BRIX1/NIP7/ERAL1/MTERF4/MRTO4/NPM1/RRS1/DDX28/BMS1/RSL24D1/FP565260.1/NOP2/RPL12/EFL1/SBDS/MTERF3/NSUN4/RPL23A/RPL3L	46
BP	GO:0048207	vesicle targeting, rough ER to cis-Golgi	46/7221	63/13973	0.000434268	0.007265395	ENSG00000109321/ENSG00000176986/ENSG00000036257/ENSG00000162517/ENSG00000157020/ENSG00000148396/ENSG00000085063/ENSG00000114354/ENSG00000249915/ENSG00000138073/ENSG00000138069/ENSG00000105402/ENSG00000174903/ENSG00000086598/ENSG00000119414/ENSG00000162236/ENSG00000114270/ENSG00000100528/ENSG00000170043/ENSG00000105829/ENSG00000054116/ENSG00000170348/ENSG00000180398/ENSG00000160218/ENSG00000101160…	AREG/SEC24C/CUL3/PEF1/SEC13/SEC16A/CD59/TFG/PDCD6/PREB/RAB1A/NAPA/RAB1B/TMED2/PPP6C/STX5/COL7A1/CNIH1/TRAPPC1/BET1/TRAPPC3/TMED10/MCFD2/TRAPPC10/CTSZ/TRAPPC4/TRAPPC2/PPP6R3/SEC24B/PPP6R1/TRAPPC2L/SEC22B/KLHL12/SEC23A/USO1/SEC31A/GRIA1/SEC24D/TRAPPC9/TRAPPC6A/LMAN1/CSNK1D/F8/GORASP1/GOLGA2/SEC23IP	46
BP	GO:0048208	COPII vesicle coating	46/7221	63/13973	0.000434268	0.007265395	ENSG00000109321/ENSG00000176986/ENSG00000036257/ENSG00000162517/ENSG00000157020/ENSG00000148396/ENSG00000085063/ENSG00000114354/ENSG00000249915/ENSG00000138073/ENSG00000138069/ENSG00000105402/ENSG00000174903/ENSG00000086598/ENSG00000119414/ENSG00000162236/ENSG00000114270/ENSG00000100528/ENSG00000170043/ENSG00000105829/ENSG00000054116/ENSG00000170348/ENSG00000180398/ENSG00000160218/ENSG00000101160…	AREG/SEC24C/CUL3/PEF1/SEC13/SEC16A/CD59/TFG/PDCD6/PREB/RAB1A/NAPA/RAB1B/TMED2/PPP6C/STX5/COL7A1/CNIH1/TRAPPC1/BET1/TRAPPC3/TMED10/MCFD2/TRAPPC10/CTSZ/TRAPPC4/TRAPPC2/PPP6R3/SEC24B/PPP6R1/TRAPPC2L/SEC22B/KLHL12/SEC23A/USO1/SEC31A/GRIA1/SEC24D/TRAPPC9/TRAPPC6A/LMAN1/CSNK1D/F8/GORASP1/GOLGA2/SEC23IP	46
BP	GO:0075733	intracellular transport of virus	46/7221	63/13973	0.000434268	0.007265395	ENSG00000170315/ENSG00000132182/ENSG00000130303/ENSG00000030066/ENSG00000132341/ENSG00000150991/ENSG00000155561/ENSG00000069248/ENSG00000101146/ENSG00000125450/ENSG00000131652/ENSG00000095319/ENSG00000163634/ENSG00000058804/ENSG00000108424/ENSG00000182481/ENSG00000113569/ENSG00000102900/ENSG00000082898/ENSG00000074319/ENSG00000160948/ENSG00000100296/ENSG00000167987/ENSG00000094914/ENSG00000141971…	UBB/NUP210/BST2/NUP160/RAN/UBC/NUP205/NUP133/RAE1/NUP85/THOC6/NUP188/THOC7/NDC1/KPNB1/KPNA2/NUP155/NUP93/XPO1/TSG101/VPS28/THOC5/VPS37C/AAAS/MVB12A/NUP62/RPS27A/THOC3/DYNLT1/NUP37/NUPL2/FMR1/DDX39B/MVB12B/NUP54/THOC1/KPNA5/NUP98/NUP214/UBAP1/TPR/NUP107/NUP35/RANBP2/THOC2/NUP43	46
BP	GO:0043414	macromolecule methylation	163/7221	263/13973	0.000435758	0.007269004	ENSG00000130726/ENSG00000059588/ENSG00000170345/ENSG00000085276/ENSG00000104907/ENSG00000167658/ENSG00000126749/ENSG00000071655/ENSG00000133639/ENSG00000099899/ENSG00000130305/ENSG00000196363/ENSG00000148335/ENSG00000068438/ENSG00000173113/ENSG00000126457/ENSG00000136830/ENSG00000071462/ENSG00000204371/ENSG00000107485/ENSG00000037474/ENSG00000160193/ENSG00000205629/ENSG00000143499/ENSG00000143799…	TRIM28/TARBP1/FOS/MECOM/TRMT1/EEF2/EMG1/MBD3/BTG1/TRMT2A/NSUN5/WDR5/NTMT1/FTSJ1/TRMT112/PRMT1/FAM129B/BUD23/EHMT2/GATA3/NSUN2/WDR4/LCMT1/SMYD2/PARP1/MBD2/WDR77/PRMT3/PRMT7/PIH1D1/GSK3A/MLLT6/EEF2KMT/MRM2/FBXO11/CARM1/HENMT1/SNRPB/COPRS/PRMT5/NSD2/KDM3A/RPS2/DNMT1/SMARCB1/CTCF/VCP/SNRPD3/HSPA8/NELFA/H2AFY/HSD17B10/ICMT/TRMT61A/SETDB2/PRMT2/MEPCE/DIMT1/BRCA1/RTF1/BCOR/METTL21A/METTL15/TFB2M/DOT1L/M…	163
BP	GO:0010952	positive regulation of peptidase activity	101/7221	155/13973	0.000443979	0.007384554	ENSG00000136997/ENSG00000145423/ENSG00000157227/ENSG00000115414/ENSG00000127191/ENSG00000073921/ENSG00000169242/ENSG00000185122/ENSG00000215301/ENSG00000065427/ENSG00000166681/ENSG00000057149/ENSG00000143590/ENSG00000137409/ENSG00000112977/ENSG00000168040/ENSG00000169230/ENSG00000186010/ENSG00000136938/ENSG00000147889/ENSG00000177595/ENSG00000071994/ENSG00000188130/ENSG00000137486/ENSG00000198171…	MYC/SFRP2/MMP14/FN1/TRAF2/PICALM/EFNA1/HSF1/DDX3X/KARS/BEX3/SERPINB3/EFNA3/MTCH1/DAP/FADD/PRELID1/NDUFA13/ANP32B/CDKN2A/PIDD1/PDCD2/MAPK12/ARRB1/DDRGK1/PDCD6/STAT3/FIS1/GSN/CAV1/PSME2/AKIRIN2/S100A9/TNFSF10/ROBO1/BCAP31/RPS3/RPS27L/VCP/MAPK3/PINK1/EGLN3/WDR35/ADRM1/BCL2L13/FAM162A/PSME3/HTRA2/BID/CYCS/BAD/IFT57/CLPX/S100A8/CYFIP2/DAPK1/BAK1/NLRP1/APP/MUL1/HIP1/SNCA/TRADD/TNFRSF10B/PPM1F/LYN/TFAP4…	101
BP	GO:0032386	regulation of intracellular transport	278/7221	469/13973	0.000462585	0.007671644	ENSG00000145423/ENSG00000198668/ENSG00000116473/ENSG00000130726/ENSG00000205542/ENSG00000130303/ENSG00000109332/ENSG00000204498/ENSG00000145675/ENSG00000138814/ENSG00000142230/ENSG00000017427/ENSG00000100906/ENSG00000227057/ENSG00000168734/ENSG00000127314/ENSG00000070087/ENSG00000116288/ENSG00000171720/ENSG00000126934/ENSG00000118640/ENSG00000196924/ENSG00000065150/ENSG00000070831/ENSG00000107331…	SFRP2/CALM1/RAP1A/TRIM28/TMSB4X/BST2/UBE2D3/NFKBIL1/PIK3R1/PPP3CA/SAE1/IGF1/NFKBIA/WDR46/PKIG/RAP1B/PFN2/PARK7/HDAC3/MAP2K2/VAMP8/FLNA/IPO5/CDC42/ABCA2/NUMA1/SREBF1/KAT2A/MFF/FYN/XPO5/ANP32B/TONSL/SOX4/RUVBL1/EMD/YOD1/JUP/RBPMS/CEP131/ZBED3/PRDX1/MAP1B/RIPOR1/TP53/PREB/PARP1/ATP13A2/TCF7L2/ATG13/CIB1/ERLEC1/FIS1/CHP1/HAX1/RAB21/PCSK9/HYAL2/FOXF1/DYNC1H1/GSK3A/PSMB7/B3GAT3/NAPA/UBE2G2/VAMP2/UBE2J2…	278
BP	GO:0070585	protein localization to mitochondrion	116/7221	181/13973	0.000464439	0.007680063	ENSG00000198668/ENSG00000086061/ENSG00000109332/ENSG00000142230/ENSG00000264364/ENSG00000142208/ENSG00000130204/ENSG00000227057/ENSG00000100216/ENSG00000072310/ENSG00000108773/ENSG00000186010/ENSG00000168958/ENSG00000134308/ENSG00000169100/ENSG00000101412/ENSG00000140740/ENSG00000165688/ENSG00000175792/ENSG00000109919/ENSG00000126768/ENSG00000132846/ENSG00000141510/ENSG00000173171/ENSG00000025772…	CALM1/DNAJA1/UBE2D3/SAE1/DYNLL2/AKT1/TOMM40/WDR46/TOMM22/SREBF1/KAT2A/NDUFA13/MFF/YWHAQ/SLC25A6/E2F1/UQCRC2/PMPCA/RUVBL1/MTCH2/TIMM17B/ZBED3/TP53/MTX1/TOMM34/ATG13/FIS1/HAX1/HK2/MFN2/TIMM13/GSK3A/PSMB7/UBE2J2/TIMM17A/TIMM10B/TSPO/UGCG/WBP11/CHCHD4/PINK1/ZBTB17/BNIP3L/TIMM10/HK1/SAMM50/PPP3CC/NRG1/PEMT/ATPIF1/HTRA2/BID/BAD/STARD7/TIMM50/GRPEL2/SREBF2/PAM16/MTERF4/PSMD8/UBE2L3/SLC17A9/PARL/YWHAB/TI…	116
BP	GO:0007088	regulation of mitotic nuclear division	98/7221	150/13973	0.000466835	0.007697374	ENSG00000159069/ENSG00000167513/ENSG00000017427/ENSG00000215021/ENSG00000036257/ENSG00000175756/ENSG00000116670/ENSG00000070831/ENSG00000137497/ENSG00000078401/ENSG00000101146/ENSG00000166851/ENSG00000119408/ENSG00000131165/ENSG00000205629/ENSG00000128789/ENSG00000164109/ENSG00000172113/ENSG00000110200/ENSG00000013810/ENSG00000197102/ENSG00000127564/ENSG00000167657/ENSG00000175063/ENSG00000100462…	FBXW5/CDT1/IGF1/PHB2/CUL3/AURKAIP1/MAD2L2/CDC42/NUMA1/EDN1/RAE1/PLK1/NEK6/CHMP1A/LCMT1/PSMG2/MAD2L1/NME6/ANAPC15/TACC3/DYNC1H1/PKMYT1/DAPK3/UBE2C/PRMT5/RANBP1/PHIP/ANAPC11/PTTG1/CHMP4B/RCC1/BUB3/H2AFY/ATM/PIN1/TOM1L1/HSPA1B/SH2B1/RAD21/NUP62/CCNB1/CDC16/ESPL1/TGFB1/DCTN1/MAD1L1/CAV2/TOM1L2/RB1/ANLN/CDKN1C/NSMCE2/CENPF/PKD1/CDCA5/NEK2/CHMP5/KLHL22/KIF11/BUB1/GNAI1/ZW10/OBSL1/VPS4B/CENPE/TPX2/BUB1B…	98
BP	GO:0002479	antigen processing and presentation of exogenous peptide antigen via MHC class I, TAP-dependent	49/7221	68/13973	0.000476649	0.007814038	ENSG00000168394/ENSG00000106588/ENSG00000129084/ENSG00000118640/ENSG00000108344/ENSG00000204264/ENSG00000185627/ENSG00000082781/ENSG00000231925/ENSG00000166710/ENSG00000051523/ENSG00000100911/ENSG00000136930/ENSG00000204525/ENSG00000277791/ENSG00000175166/ENSG00000204267/ENSG00000110801/ENSG00000143106/ENSG00000131467/ENSG00000173692/ENSG00000126067/ENSG00000165916/ENSG00000206503/ENSG00000161057…	TAP1/PSMA2/PSMA1/VAMP8/PSMD3/PSMB8/PSMD13/ITGB5/TAPBP/B2M/CYBA/PSME2/PSMB7/HLA-C/PSMB3/PSMD2/TAP2/PSMD9/PSMA5/PSME3/PSMD1/PSMB2/PSMC3/HLA-A/PSMC2/PSMF1/PSMD4/PSMD8/PSMB10/IKBKG/HLA-B/SEC22B/PSME1/SEM1/PSMB9/PSMC1/PSMC5/PSMD11/SNAP23/PSMD12/IKBKB/PSMC4/PSMD14/PSMB1/PSMA6/ITGAV/VAMP3/PSMB5/HLA-F	49
BP	GO:0048199	vesicle targeting, to, from or within Golgi	49/7221	68/13973	0.000476649	0.007814038	ENSG00000109321/ENSG00000176986/ENSG00000036257/ENSG00000162517/ENSG00000157020/ENSG00000148396/ENSG00000085063/ENSG00000114354/ENSG00000249915/ENSG00000138073/ENSG00000138069/ENSG00000105402/ENSG00000174903/ENSG00000086598/ENSG00000119414/ENSG00000162236/ENSG00000114270/ENSG00000100528/ENSG00000170043/ENSG00000105829/ENSG00000054116/ENSG00000170348/ENSG00000180398/ENSG00000160218/ENSG00000101160…	AREG/SEC24C/CUL3/PEF1/SEC13/SEC16A/CD59/TFG/PDCD6/PREB/RAB1A/NAPA/RAB1B/TMED2/PPP6C/STX5/COL7A1/CNIH1/TRAPPC1/BET1/TRAPPC3/TMED10/MCFD2/TRAPPC10/CTSZ/TRAPPC4/TRAPPC2/PPP6R3/SEC24B/PPP6R1/TRAPPC2L/SEC22B/KLHL12/SEC23A/USO1/TMED9/SEC31A/GRIA1/SEC24D/TRAPPC9/GBF1/WIPI1/TRAPPC6A/LMAN1/CSNK1D/F8/GORASP1/GOLGA2/SEC23IP	49
BP	GO:0007098	centrosome cycle	75/7221	111/13973	0.000478194	0.007816889	ENSG00000159069/ENSG00000213465/ENSG00000175216/ENSG00000058453/ENSG00000239306/ENSG00000166803/ENSG00000166851/ENSG00000141577/ENSG00000131165/ENSG00000123374/ENSG00000116717/ENSG00000164087/ENSG00000099901/ENSG00000103995/ENSG00000082898/ENSG00000101421/ENSG00000170248/ENSG00000147400/ENSG00000166579/ENSG00000196584/ENSG00000101350/ENSG00000170312/ENSG00000012048/ENSG00000213397/ENSG00000162063…	FBXW5/ARL2/CKAP5/CROCC/RBM14/PCLAF/PLK1/CEP131/CHMP1A/CDK2/GADD45A/POC1A/RANBP1/CEP152/XPO1/CHMP4B/PDCD6IP/CETN2/NDEL1/XRCC2/KIF3B/CDK1/BRCA1/HAUS7/CCNF/NUP62/NUBP1/TUBGCP4/CDK5RAP2/TUBGCP2/FES/HAUS5/PPP1R12A/SPICE1/CEP250/NPM1/NEK2/CHMP5/HAUS1/KIF11/CEP63/PLK2/ARHGEF10/HAUS4/CHMP3/VPS4B/UVRAG/CNTROB/TUBGCP3/CEP120/TUBGCP5/CHMP2A/CETN3/TUBGCP6/MAP9/SLC16A1/AURKA/RANBP3/CHORDC1/WDR62/RAB6C/CEP85/U…	75
BP	GO:0090307	mitotic spindle assembly	39/7221	52/13973	0.000480335	0.007824691	ENSG00000196924/ENSG00000166851/ENSG00000131165/ENSG00000101057/ENSG00000161800/ENSG00000108424/ENSG00000117399/ENSG00000089685/ENSG00000101421/ENSG00000204899/ENSG00000101350/ENSG00000204388/ENSG00000116213/ENSG00000137822/ENSG00000130640/ENSG00000183765/ENSG00000163611/ENSG00000117650/ENSG00000086065/ENSG00000137807/ENSG00000074054/ENSG00000138160/ENSG00000237649/ENSG00000104728/ENSG00000119541…	FLNA/PLK1/CHMP1A/MYBL2/RACGAP1/KPNB1/CDC20/BIRC5/CHMP4B/MZT1/KIF3B/HSPA1B/WRAP73/TUBGCP4/TUBGCP2/CHEK2/SPICE1/NEK2/CHMP5/KIF23/CLASP1/KIF11/KIFC1/ARHGEF10/VPS4B/TPX2/TUBGCP3/TUBGCP5/CHMP2A/KIF4A/TUBGCP6/MAP9/AURKB/HSPA1A/TPR/RAB11A/GOLGA2/PIBF1/CHMP2B	39
BP	GO:0071480	cellular response to gamma radiation	22/7221	26/13973	0.000482451	0.007824691	ENSG00000185122/ENSG00000196419/ENSG00000110108/ENSG00000174775/ENSG00000051523/ENSG00000141510/ENSG00000004487/ENSG00000149311/ENSG00000126767/ENSG00000124762/ENSG00000051180/ENSG00000079246/ENSG00000183765/ENSG00000137693/ENSG00000272047/ENSG00000188486/ENSG00000146872/ENSG00000109846/ENSG00000120738/ENSG00000161970/ENSG00000175054/ENSG00000171552	HSF1/XRCC6/TMEM109/HRAS/CYBA/TP53/KDM1A/ATM/ELK1/CDKN1A/RAD51/XRCC5/CHEK2/YAP1/GTF2H5/H2AFX/TLK2/CRYAB/EGR1/RPL26/ATR/BCL2L1	22
BP	GO:0034504	protein localization to nucleus	205/7221	338/13973	0.000483143	0.007824691	ENSG00000125691/ENSG00000108821/ENSG00000177606/ENSG00000145423/ENSG00000175826/ENSG00000130726/ENSG00000205542/ENSG00000115306/ENSG00000124207/ENSG00000204498/ENSG00000213465/ENSG00000107404/ENSG00000145675/ENSG00000138814/ENSG00000017427/ENSG00000142208/ENSG00000132341/ENSG00000215021/ENSG00000105373/ENSG00000148337/ENSG00000100906/ENSG00000168734/ENSG00000133083/ENSG00000125398/ENSG00000116288…	RPL23/COL1A1/JUN/SFRP2/CTDNEP1/TRIM28/TMSB4X/SPTBN1/CSE1L/NFKBIL1/ARL2/DVL1/PIK3R1/PPP3CA/IGF1/AKT1/RAN/PHB2/NOP53/CIZ1/NFKBIA/PKIG/DCLK1/SOX9/PARK7/HDAC3/FLNA/IPO5/SKP1/MCRS1/LZTS2/NUP133/FYN/CCT3/GLIS2/TONSL/CCT6A/RAE1/NUP85/PLK1/EMD/JUP/NUP188/RBPMS/TXNIP/PRDX1/PARP1/STAT3/IPO4/CHP1/SUMO1/HYAL2/TSC2/ARL2BP/INTS13/ARNTL/CCT4/CCT7/KPNB1/KPNA2/NUP155/POLA2/RANBP1/LITAF/GAS6/SESN2/NUP93/SIN3A/CCDC…	205
BP	GO:0000387	spliceosomal snRNP assembly	30/7221	38/13973	0.000486599	0.007824691	ENSG00000074201/ENSG00000179409/ENSG00000124562/ENSG00000105618/ENSG00000023734/ENSG00000142252/ENSG00000174231/ENSG00000130520/ENSG00000116455/ENSG00000132600/ENSG00000125835/ENSG00000100462/ENSG00000082516/ENSG00000064703/ENSG00000100028/ENSG00000131043/ENSG00000110107/ENSG00000152147/ENSG00000169217/ENSG00000169371/ENSG00000101161/ENSG00000143977/ENSG00000046647/ENSG00000075856/ENSG00000137574…	CLNS1A/GEMIN4/SNRPC/PRPF31/STRAP/GEMIN7/PRPF8/LSM4/WDR77/PRMT7/SNRPB/PRMT5/GEMIN5/DDX20/SNRPD3/AAR2/PRPF19/GEMIN6/CD2BP2/SNUPN/PRPF6/SNRPG/GEMIN8/SART3/TGS1/SNRPD1/GEMIN2/SMN1/SART1/SMN2	30
BP	GO:0000462	maturation of SSU-rRNA from tricistronic rRNA transcript (SSU-rRNA, 5.8S rRNA, LSU-rRNA)	30/7221	38/13973	0.000486599	0.007824691	ENSG00000126749/ENSG00000227057/ENSG00000183751/ENSG00000135972/ENSG00000119285/ENSG00000148843/ENSG00000168028/ENSG00000184967/ENSG00000164934/ENSG00000129347/ENSG00000112578/ENSG00000124541/ENSG00000241945/ENSG00000167721/ENSG00000146109/ENSG00000171858/ENSG00000108651/ENSG00000011260/ENSG00000181991/ENSG00000158526/ENSG00000120158/ENSG00000179041/ENSG00000142937/ENSG00000120800/ENSG00000129460…	EMG1/WDR46/TBL3/MRPS9/HEATR1/PDCD11/RPSA/NOC4L/DCAF13/KRI1/BYSL/RRP36/PWP2/TSR1/ABT1/RPS21/UTP6/UTP18/MRPS11/TSR2/RCL1/RRS1/RPS8/UTP20/NGDN/BMS1/FP565260.1/RPS24/DIEXF/RPS16	30
BP	GO:1901800	positive regulation of proteasomal protein catabolic process	63/7221	91/13973	0.0004869	0.007824691	ENSG00000101665/ENSG00000107404/ENSG00000166233/ENSG00000142208/ENSG00000105373/ENSG00000103266/ENSG00000179262/ENSG00000113712/ENSG00000111667/ENSG00000166851/ENSG00000198171/ENSG00000100219/ENSG00000105974/ENSG00000116030/ENSG00000133265/ENSG00000185825/ENSG00000169139/ENSG00000165280/ENSG00000167196/ENSG00000079999/ENSG00000103549/ENSG00000173334/ENSG00000145506/ENSG00000165916/ENSG00000124226…	SMAD7/DVL1/ARIH1/AKT1/NOP53/STUB1/RAD23A/CSNK1A1/USP5/PLK1/DDRGK1/XBP1/CAV1/SUMO1/HSPBP1/BCAP31/UBE2V2/VCP/FBXO22/KEAP1/RNF40/TRIB1/NKD2/PSMC3/RNF114/UBQLN1/RFWD2/PSMC2/SGTA/RNF166/PIAS1/PSMC1/RCHY1/FMR1/PLK2/RBX1/CSNK1E/GSK3B/PSMC5/DAB2/CHFR/TRIB3/LONRF1/CLU/NFE2L2/TRIB2/RNF138/ZFAND2A/SOCS5/OSBPL7/AURKA/RNF14/GBA/DAB2IP/HSPA1A/PSMC4/CSNK1D/ARIH2/DET1/BBS7/FBXW7/UBQLN2/RNF19B	63
BP	GO:0035567	non-canonical Wnt signaling pathway	95/7221	145/13973	0.00048989	0.007825744	ENSG00000104332/ENSG00000145423/ENSG00000170315/ENSG00000097007/ENSG00000107404/ENSG00000138814/ENSG00000161203/ENSG00000106588/ENSG00000129084/ENSG00000150991/ENSG00000070831/ENSG00000108344/ENSG00000004975/ENSG00000204264/ENSG00000185627/ENSG00000106483/ENSG00000163785/ENSG00000148737/ENSG00000196961/ENSG00000100911/ENSG00000136930/ENSG00000155363/ENSG00000042753/ENSG00000149782/ENSG00000277791…	SFRP1/SFRP2/UBB/ABL1/DVL1/PPP3CA/AP2M1/PSMA2/PSMA1/UBC/CDC42/PSMD3/DVL2/PSMB8/PSMD13/SFRP4/RYK/TCF7L2/AP2A1/PSME2/PSMB7/MOV10/AP2S1/PLCB3/PSMB3/ROR2/PSMD2/FZD2/AP2A2/GPC4/PSMD9/PFN1/PSMA5/PSME3/PSMD1/PSMB2/RAC1/TNRC6B/PSMC3/PTK7/LEF1/SMURF1/RPS27A/FZD7/TIAM1/PSMC2/PSMF1/GPC6/FZD6/PSMD4/DAAM1/PSMD8/PSMB10/GPC3/CELSR1/GNB1/DACT1/WNT4/AP2B1/CELSR2/MKS1/DVL3/PSME1/SEM1/PSMB9/PSMC1/CSNK1E/NPHP3/FZD8/P…	95
BP	GO:0034440	lipid oxidation	66/7221	96/13973	0.000490531	0.007825744	ENSG00000156521/ENSG00000142208/ENSG00000145861/ENSG00000138796/ENSG00000072778/ENSG00000127884/ENSG00000132356/ENSG00000138029/ENSG00000139197/ENSG00000169047/ENSG00000122691/ENSG00000130766/ENSG00000093144/ENSG00000116171/ENSG00000104823/ENSG00000167315/ENSG00000075239/ENSG00000127948/ENSG00000117528/ENSG00000106617/ENSG00000104325/ENSG00000157184/ENSG00000110090/ENSG00000167969/ENSG00000105607…	TYSND1/AKT1/C1QTNF2/HADH/ACADVL/ECHS1/PRKAA1/HADHB/PEX5/IRS1/TWIST1/SESN2/ECHDC1/SCP2/ECH1/ACAA2/ACAT1/POR/ABCD3/PRKAG2/DECR1/CPT2/CPT1A/ECI1/GCDH/HADHA/ABCD1/MECR/ACOT8/SLC27A2/SLC25A17/ADIPOR1/AKT2/ADH7/ETFA/CYGB/ACADM/ECI2/ACADS/ADIPOR2/MTOR/MCAT/ACAD10/PLIN5/NR4A3/MLYCD/BDH2/ALDH3A2/PEX13/ECHDC2/ACAT2/PEX2/NDUFAB1/CRAT/HSD17B4/ETFDH/HACL1/MAPK14/PHYH/LONP2/DECR2/AMACR/DGAT2/IRS2/ACAA1/PPARG	66
BP	GO:0001701	in utero embryonic development	187/7221	306/13973	0.000491081	0.007825744	ENSG00000185650/ENSG00000134853/ENSG00000171345/ENSG00000130726/ENSG00000185122/ENSG00000198886/ENSG00000152601/ENSG00000119048/ENSG00000176986/ENSG00000173706/ENSG00000107372/ENSG00000076924/ENSG00000017427/ENSG00000142208/ENSG00000071655/ENSG00000036257/ENSG00000177963/ENSG00000160710/ENSG00000143570/ENSG00000164442/ENSG00000169946/ENSG00000184916/ENSG00000108773/ENSG00000254999/ENSG00000078401…	ZFP36L1/PDGFRA/KRT19/TRIM28/HSF1/MT-ND4/MBNL1/UBE2B/SEC24C/HEG1/ZFAND5/XAB2/IGF1/AKT1/MBD3/CUL3/RIC8A/ADAR/SLC39A1/CITED2/ZFPM2/JAG2/KAT2A/BRK1/EDN1/PRMT1/GGNBP2/NLE1/SRSF1/HIF1A/GATA3/EIF4E2/COPS3/RPL7L1/NR2F2/PLCD3/SOCS3/MUC1/MFN2/FOXF1/SKIL/PRKCSH/CUL4A/RCN1/BTF3/CAPN2/RXRA/RRP7A/TWIST1/TMED2/CCNB2/SIN3A/SMARCB1/VEGFA/ADM/PCGF2/KEAP1/GNA12/ADA/HOPX/CCM2/ACVR1/PLOD3/MAFG/MYH9/EPN1/PRPF19/NDEL1/…	187
BP	GO:0009206	purine ribonucleoside triphosphate biosynthetic process	44/7221	60/13973	0.000492623	0.007828447	ENSG00000106348/ENSG00000205542/ENSG00000228253/ENSG00000067225/ENSG00000178035/ENSG00000149925/ENSG00000110719/ENSG00000099624/ENSG00000179091/ENSG00000165283/ENSG00000198899/ENSG00000074800/ENSG00000152234/ENSG00000103202/ENSG00000143799/ENSG00000241837/ENSG00000168610/ENSG00000239672/ENSG00000204922/ENSG00000172113/ENSG00000116459/ENSG00000148290/ENSG00000103024/ENSG00000165280/ENSG00000158828…	IMPDH1/TMSB4X/MT-ATP8/PKM/IMPDH2/ALDOA/TCIRG1/ATP5D/CYC1/STOML2/MT-ATP6/ENO1/ATP5A1/NME4/PARP1/ATP5O/STAT3/NME1/UQCC3/NME6/ATP5F1/SURF1/NME3/VCP/PINK1/PRKAG2/TGFB1/SLC25A13/CHCHD10/ATP5J/ATP5C1/ATP5H/COX5B/ATP5E/NME7/NIPSNAP2/ATP5J2/NME2/ATP5I/PID1/ATP5G1/ATP6V0A1/FLCN/ATP5G2	44
BP	GO:0060759	regulation of response to cytokine stimulus	92/7221	140/13973	0.000512949	0.008101007	ENSG00000170315/ENSG00000136826/ENSG00000127191/ENSG00000184216/ENSG00000130508/ENSG00000104964/ENSG00000184347/ENSG00000007168/ENSG00000214078/ENSG00000159216/ENSG00000150991/ENSG00000160710/ENSG00000135829/ENSG00000184371/ENSG00000179526/ENSG00000168040/ENSG00000078401/ENSG00000159128/ENSG00000100644/ENSG00000162434/ENSG00000084207/ENSG00000067182/ENSG00000184557/ENSG00000105974/ENSG00000116030…	UBB/KLF4/TRAF2/IRAK1/PXDN/AES/SLIT3/PAFAH1B1/CPNE1/RUNX1/UBC/ADAR/DHX9/CSF1/SHARPIN/FADD/EDN1/IFNGR2/HIF1A/JAK1/GSTP1/TNFRSF1A/SOCS3/CAV1/SUMO1/NLRC5/CDC37/TAF9/ROBO1/NR1H2/GAS6/SOCS1/SIGIRR/MAP2K5/CD74/SPHK1/NOL3/LIFR/PTPN11/HSPA1B/CASP4/ABCE1/NR1H3/AGPAT1/RPS27A/MAVS/TYK2/MUL1/IKBKG/TRADD/CBFB/CNOT7/MADD/TRAIP/UBE2K/IRF3/IRF7/CASP8/APOA1/PIAS1/STAT1/TRIM32/IFNAR2/MED1/IRAK2/SLIT2/LSM14A/MAPK7/S…	92
BP	GO:0006409	tRNA export from nucleus	26/7221	32/13973	0.000516874	0.008101007	ENSG00000132182/ENSG00000030066/ENSG00000132341/ENSG00000155561/ENSG00000069248/ENSG00000101146/ENSG00000125450/ENSG00000095319/ENSG00000184575/ENSG00000058804/ENSG00000113569/ENSG00000102900/ENSG00000094914/ENSG00000213024/ENSG00000165271/ENSG00000075188/ENSG00000136243/ENSG00000138385/ENSG00000138750/ENSG00000110713/ENSG00000126883/ENSG00000047410/ENSG00000111581/ENSG00000163002/ENSG00000153201…	NUP210/NUP160/RAN/NUP205/NUP133/RAE1/NUP85/NUP188/XPOT/NDC1/NUP155/NUP93/AAAS/NUP62/NOL6/NUP37/NUPL2/SSB/NUP54/NUP98/NUP214/TPR/NUP107/NUP35/RANBP2/NUP43	26
BP	GO:0009303	rRNA transcription	26/7221	32/13973	0.000516874	0.008101007	ENSG00000105373/ENSG00000127616/ENSG00000122034/ENSG00000148308/ENSG00000077235/ENSG00000104872/ENSG00000155115/ENSG00000107833/ENSG00000137054/ENSG00000099956/ENSG00000115207/ENSG00000113648/ENSG00000085721/ENSG00000130935/ENSG00000125630/ENSG00000185024/ENSG00000177469/ENSG00000158796/ENSG00000198793/ENSG00000115053/ENSG00000155438/ENSG00000125484/ENSG00000187531/ENSG00000117877/ENSG00000013573…	NOP53/SMARCA4/GTF3A/GTF3C5/GTF3C1/PIH1D1/GTF3C6/NPM3/POLR1E/SMARCB1/GTF3C2/H2AFY/RRN3/NOL11/POLR1B/BRF1/CAVIN1/DEDD/MTOR/NCL/NIFK/GTF3C4/SIRT7/CD3EAP/DDX11/MARS	26
BP	GO:0017004	cytochrome complex assembly	26/7221	32/13973	0.000516874	0.008101007	ENSG00000198938/ENSG00000106603/ENSG00000181924/ENSG00000051523/ENSG00000183978/ENSG00000204922/ENSG00000250317/ENSG00000148290/ENSG00000168275/ENSG00000101019/ENSG00000130489/ENSG00000178449/ENSG00000133028/ENSG00000004961/ENSG00000137288/ENSG00000183513/ENSG00000006695/ENSG00000011295/ENSG00000138495/ENSG00000232838/ENSG00000203667/ENSG00000186687/ENSG00000229833/ENSG00000240230/ENSG00000184076…	MT-CO3/COA1/COA4/CYBA/COA3/UQCC3/SMIM20/SURF1/COA6/UQCC1/SCO2/COX14/SCO1/HCCS/UQCC2/COA5/COX10/TTC19/COX17/PET117/COX20/LYRM7/PET100/COX19/UQCR10/COX15	26
BP	GO:0071431	tRNA-containing ribonucleoprotein complex export from nucleus	26/7221	32/13973	0.000516874	0.008101007	ENSG00000132182/ENSG00000030066/ENSG00000132341/ENSG00000155561/ENSG00000069248/ENSG00000101146/ENSG00000125450/ENSG00000095319/ENSG00000184575/ENSG00000058804/ENSG00000113569/ENSG00000102900/ENSG00000094914/ENSG00000213024/ENSG00000165271/ENSG00000075188/ENSG00000136243/ENSG00000138385/ENSG00000138750/ENSG00000110713/ENSG00000126883/ENSG00000047410/ENSG00000111581/ENSG00000163002/ENSG00000153201…	NUP210/NUP160/RAN/NUP205/NUP133/RAE1/NUP85/NUP188/XPOT/NDC1/NUP155/NUP93/AAAS/NUP62/NOL6/NUP37/NUPL2/SSB/NUP54/NUP98/NUP214/TPR/NUP107/NUP35/RANBP2/NUP43	26
BP	GO:0006006	glucose metabolic process	110/7221	171/13973	0.000524423	0.008196807	ENSG00000069667/ENSG00000067225/ENSG00000152556/ENSG00000213639/ENSG00000017427/ENSG00000142208/ENSG00000142178/ENSG00000149925/ENSG00000111640/ENSG00000126368/ENSG00000146701/ENSG00000171314/ENSG00000106009/ENSG00000196363/ENSG00000140263/ENSG00000141959/ENSG00000145861/ENSG00000108773/ENSG00000049239/ENSG00000117448/ENSG00000074800/ENSG00000111669/ENSG00000100075/ENSG00000205629/ENSG00000141349…	RORA/PKM/PFKM/PPP1CB/IGF1/AKT1/SIK1/ALDOA/GAPDH/NR1D1/MDH2/PGAM1/BRAT1/WDR5/SORD/PFKL/C1QTNF2/KAT2A/H6PD/AKR1A1/ENO1/TPI1/SLC25A1/LCMT1/G6PC3/PRKAA1/INPPL1/HK2/NLN/PGK1/GSK3A/PDHA1/MIDN/IRS1/G6PD/SESN2/ADPGK/KAT2B/PFKP/HK1/IGFBP5/GOT2/NCOA2/ENO3/SLC25A10/MAEA/DUSP12/MDH1/BAD/GAA/NISCH/PHKG2/SDHAF3/PGM1/CPT1A/PGM2/RORC/SLC25A13/SLC25A11/DCXR/ATF4/SOGA1/INPP5K/ARPP19/DYRK2/PDK1/TIGAR/ALDH5A1/ADIPOR…	110
BP	GO:0008637	apoptotic mitochondrial changes	79/7221	118/13973	0.000531083	0.008278223	ENSG00000151729/ENSG00000177606/ENSG00000140983/ENSG00000158941/ENSG00000017427/ENSG00000264364/ENSG00000142208/ENSG00000233276/ENSG00000143543/ENSG00000169230/ENSG00000168958/ENSG00000134308/ENSG00000101412/ENSG00000147889/ENSG00000006625/ENSG00000108179/ENSG00000141510/ENSG00000181284/ENSG00000214253/ENSG00000159399/ENSG00000105723/ENSG00000100290/ENSG00000121858/ENSG00000005022/ENSG00000158828…	SLC25A4/JUN/RHOT2/CCAR2/IGF1/DYNLL2/AKT1/GPX1/JTB/PRELID1/MFF/YWHAQ/E2F1/CDKN2A/GGCT/PPIF/TP53/TMEM102/FIS1/HK2/GSK3A/BIK/TNFSF10/SLC25A5/PINK1/BNIP3L/BNIP3/TRIAP1/PPP3CC/NOL3/WDR35/ATPIF1/FAM162A/FXN/ACAA2/BID/BAD/ZNF205/RTL10/TIMM50/AIFM2/SLC35F6/BAK1/YWHAB/MUL1/THEM4/PLAUR/CASP8/OPA1/PMAIP1/APOPT1/DYNLL1/GSK3B/YWHAG/PDCD5/CLU/VPS35/RHOT1/BCL2/YWHAZ/TP63/DNM1L/HIP1R/BCL2L1/TFDP1/HSPA1A/ARRB2/GC…	79
BP	GO:0072332	intrinsic apoptotic signaling pathway by p53 class mediator	55/7221	78/13973	0.000535893	0.008330431	ENSG00000108654/ENSG00000170315/ENSG00000168209/ENSG00000132382/ENSG00000101412/ENSG00000204463/ENSG00000110108/ENSG00000164054/ENSG00000165119/ENSG00000141510/ENSG00000004487/ENSG00000185499/ENSG00000169567/ENSG00000273841/ENSG00000185088/ENSG00000019582/ENSG00000170855/ENSG00000240972/ENSG00000124762/ENSG00000089486/ENSG00000095002/ENSG00000126453/ENSG00000152409/ENSG00000085721/ENSG00000181026…	DDX5/UBB/DDIT4/MYBBP1A/E2F1/BAG6/TMEM109/SHISA5/HNRNPK/TP53/KDM1A/MUC1/HINT1/TAF9/RPS27L/CD74/TRIAP1/MIF/CDKN1A/CDIP1/MSH2/BCL2L12/JMY/RRN3/AEN/DYRK2/PTTG1IP/CHEK2/RPS7/USP28/PGAP2/E2F2/PMAIP1/TAF9B/SIRT1/PHLDA3/PERP/FHIT/BDKRB2/ING2/RPL26/TP63/BCL3/TOPORS/PML/RRP8/PDK2/HIPK1/PYCARD/TP73/TP53BP2/BOK/NUPR1/BAX/KRCC1	55
BP	GO:0010822	positive regulation of mitochondrion organization	103/7221	159/13973	0.000537632	0.008334762	ENSG00000109332/ENSG00000142230/ENSG00000264364/ENSG00000227057/ENSG00000116288/ENSG00000165283/ENSG00000108773/ENSG00000168958/ENSG00000134308/ENSG00000101412/ENSG00000100644/ENSG00000175792/ENSG00000132846/ENSG00000108179/ENSG00000141510/ENSG00000175224/ENSG00000214253/ENSG00000159399/ENSG00000116688/ENSG00000105401/ENSG00000105723/ENSG00000136930/ENSG00000100290/ENSG00000160087/ENSG00000121858…	UBE2D3/SAE1/DYNLL2/WDR46/PARK7/STOML2/KAT2A/MFF/YWHAQ/E2F1/HIF1A/RUVBL1/ZBED3/PPIF/TP53/ATG13/FIS1/HK2/MFN2/CDC37/GSK3A/PSMB7/BIK/UBE2J2/TNFSF10/UGCG/WBP11/PINK1/ZBTB17/BNIP3/PPP3CC/NRG1/WDR35/PEMT/ATPIF1/CAMKK2/FAM162A/HTRA2/BID/BAD/ZNF205/STARD7/SREBF2/SMURF1/HTT/OPTN/BAK1/PSMD8/UBE2L3/SLC17A9/YWHAB/MUL1/MICALL2/BAP1/DCN/HPS4/PLAUR/MIS18A/CASP8/PLD6/FBXO7/CYB5R1/OPA1/POLR3A/PMAIP1/APOPT1/DYNLL1…	103
BP	GO:0031330	negative regulation of cellular catabolic process	96/7221	147/13973	0.000542281	0.008384049	ENSG00000035862/ENSG00000125691/ENSG00000100234/ENSG00000169242/ENSG00000158941/ENSG00000004142/ENSG00000173473/ENSG00000142208/ENSG00000184363/ENSG00000105373/ENSG00000070756/ENSG00000114867/ENSG00000116288/ENSG00000112977/ENSG00000204308/ENSG00000147889/ENSG00000204463/ENSG00000204371/ENSG00000116260/ENSG00000123159/ENSG00000160803/ENSG00000149557/ENSG00000064601/ENSG00000138095/ENSG00000159363…	TIMP2/RPL23/TIMP3/EFNA1/CCAR2/POLDIP2/SMARCC1/AKT1/PKP3/NOP53/PABPC1/EIF4G1/PARK7/DAP/RNF5/CDKN2A/BAG6/EHMT2/QSOX1/GIPC1/UBQLN4/FEZ1/CTSA/LRPPRC/ATP13A2/CST3/TSC2/GSK3A/TAF9/TSPO/PINK1/MTMR2/CHMP4B/SCO1/WDR6/CDK5RAP3/EGLN1/RRAGA/MET/SNRNP70/ATRAID/USP19/PSMF1/PTPN3/TBC1D14/DFFA/SGTA/PHF23/EIF4G2/FURIN/SVIP/RGP1/SNCA/SEC22B/ANXA2/RNF41/RPS7/TIGAR/SDCBP/TOB1/PBK/SENP1/FMR1/ATG7/TIMP1/LARS/MTOR/CLEC…	96
BP	GO:0071479	cellular response to ionizing radiation	47/7221	65/13973	0.000544953	0.008402588	ENSG00000104332/ENSG00000145423/ENSG00000185122/ENSG00000196419/ENSG00000104529/ENSG00000107485/ENSG00000110108/ENSG00000174775/ENSG00000051523/ENSG00000141510/ENSG00000116717/ENSG00000004487/ENSG00000173848/ENSG00000079805/ENSG00000171792/ENSG00000149311/ENSG00000118971/ENSG00000126767/ENSG00000067369/ENSG00000124762/ENSG00000143493/ENSG00000105329/ENSG00000113456/ENSG00000170430/ENSG00000051180…	SFRP1/SFRP2/HSF1/XRCC6/EEF1D/GATA3/TMEM109/HRAS/CYBA/TP53/GADD45A/KDM1A/NET1/DNM2/RHNO1/ATM/CCND2/ELK1/TP53BP1/CDKN1A/INTS7/TGFB1/RAD1/MGMT/RAD51/FBXO4/XRCC5/CHEK2/SWI5/YAP1/SPIDR/GTF2H5/RAD9A/BLM/H2AFX/ECT2/TNKS1BP1/TANK/SIRT1/TLK2/CRYAB/HUS1/EGR1/RPL26/ATR/BCL2L1/MAPK14	47
BP	GO:0035966	response to topologically incorrect protein	118/7221	185/13973	0.000547924	0.008425623	ENSG00000008952/ENSG00000137801/ENSG00000086061/ENSG00000185122/ENSG00000070423/ENSG00000113296/ENSG00000145675/ENSG00000157613/ENSG00000124702/ENSG00000143321/ENSG00000036257/ENSG00000103266/ENSG00000166598/ENSG00000137076/ENSG00000058262/ENSG00000182158/ENSG00000204308/ENSG00000204463/ENSG00000072778/ENSG00000173641/ENSG00000180667/ENSG00000074842/ENSG00000103429/ENSG00000146678/ENSG00000100219…	SEC62/THBS1/DNAJA1/HSF1/RNF126/THBS4/PIK3R1/CREB3L1/KLHDC3/HDGF/CUL3/STUB1/HSP90B1/TLN1/SEC61A1/CREB3L2/RNF5/BAG6/ACADVL/HSPB7/YOD1/MYDGF/BFAR/IGFBP1/XBP1/PREB/ARFGAP1/CTDSP2/MFN2/GSK3A/AMFR/UBE2J2/ATF6B/TBL2/TATDN2/VCP/ZBTB17/TMBIM6/HSPA5/HSPA8/VAPB/YIF1A/CDK5RAP3/DNAJB4/AGR2/TMEM129/ANKZF1/COPS5/EIF2AK2/DNAJC4/WFS1/OPTN/EXTL3/ASNA1/HSPA4L/SERPINH1/BAK1/DCTN1/EDEM2/PARP16/ATF4/SRPRA/ERO1A/TPP1/D…	118
BP	GO:0009895	negative regulation of catabolic process	130/7221	206/13973	0.000564086	0.008650835	ENSG00000035862/ENSG00000125691/ENSG00000100234/ENSG00000169242/ENSG00000158941/ENSG00000168209/ENSG00000004142/ENSG00000189091/ENSG00000173473/ENSG00000142208/ENSG00000184363/ENSG00000105373/ENSG00000070756/ENSG00000116670/ENSG00000114867/ENSG00000116288/ENSG00000196924/ENSG00000112977/ENSG00000010810/ENSG00000204308/ENSG00000140577/ENSG00000147889/ENSG00000204463/ENSG00000204371/ENSG00000180667…	TIMP2/RPL23/TIMP3/EFNA1/CCAR2/DDIT4/POLDIP2/SF3B3/SMARCC1/AKT1/PKP3/NOP53/PABPC1/MAD2L2/EIF4G1/PARK7/FLNA/DAP/FYN/RNF5/CRTC3/CDKN2A/BAG6/EHMT2/YOD1/QSOX1/GIPC1/RELA/UBQLN4/FEZ1/CTSA/LRPPRC/ATP13A2/STAT3/PRKAA1/ERLEC1/MAD2L1/CST3/TSC2/GSK3A/TAF9/UBE2G2/UBAC2/PHB/TSPO/PINK1/MTMR2/CHMP4B/SCO1/OS9/WDR6/AZIN1/CDK5RAP3/NRG1/EGLN1/PIN1/RRAGA/SNX3/MET/SNRNP70/ATRAID/USP19/AZIN2/PSMF1/PTPN3/TBC1D14/DFFA/S…	130
BP	GO:0044843	cell cycle G1/S phase transition	155/7221	250/13973	0.000580524	0.008879054	ENSG00000136997/ENSG00000170315/ENSG00000073111/ENSG00000167513/ENSG00000215301/ENSG00000166337/ENSG00000138814/ENSG00000115738/ENSG00000112118/ENSG00000142208/ENSG00000022267/ENSG00000215021/ENSG00000036257/ENSG00000150991/ENSG00000185324/ENSG00000132383/ENSG00000114867/ENSG00000135446/ENSG00000166508/ENSG00000127616/ENSG00000187840/ENSG00000101412/ENSG00000126457/ENSG00000147889/ENSG00000177595…	MYC/UBB/MCM2/CDT1/DDX3X/TAF10/PPP3CA/ID2/MCM3/AKT1/FHL1/PHB2/CUL3/UBC/CDK10/RPA1/EIF4G1/CDK4/MCM7/SMARCA4/EIF4EBP1/E2F1/PRMT1/CDKN2A/PIDD1/CDK6/PCNA/SOX4/DHFR/DDRGK1/CDK2/TP53/GADD45A/CNOT11/MUC1/CTDSP2/PSME2/CNOT9/HYAL1/CARM1/CUL4A/MCM6/E2F4/RPA3/CNOT4/POLA2/RANBP1/RPS27L/PTEN/TYMS/CDKN2C/PPP6C/RPS6KB1/RCC1/CNOT10/CNOT1/APEX1/TRIAP1/ACVR1/AIF1/CDKN3/ATM/ORC1/PRMT2/PSME3/CDK1/BID/CCND2/MCM5/MEPCE…	155
BP	GO:0019362	pyridine nucleotide metabolic process	101/7221	156/13973	0.000623765	0.009489552	ENSG00000132182/ENSG00000168209/ENSG00000067225/ENSG00000152556/ENSG00000030066/ENSG00000111716/ENSG00000017427/ENSG00000177156/ENSG00000149925/ENSG00000111640/ENSG00000181929/ENSG00000163931/ENSG00000146701/ENSG00000171314/ENSG00000008130/ENSG00000142657/ENSG00000141959/ENSG00000155561/ENSG00000163382/ENSG00000091140/ENSG00000069248/ENSG00000100644/ENSG00000049239/ENSG00000101146/ENSG00000125450…	NUP210/DDIT4/PKM/PFKM/NUP160/LDHB/IGF1/TALDO1/ALDOA/GAPDH/PRKAG1/TKT/MDH2/PGAM1/NADK/PGD/PFKL/NUP205/NAXE/DLD/NUP133/HIF1A/H6PD/RAE1/NUP85/NUP188/PDHX/ENO1/TPI1/NAMPT/STAT3/EIF6/PRKAA1/NAPRT/HK2/PGK1/QPRT/PDHA1/NDC1/NUP155/G6PD/NUP93/FDXR/ADPGK/VCP/PFKP/PGLS/LDHA/IDH2/HK1/ENO3/ME1/MDH1/AAAS/NUP62/NAXD/PRKAG2/ME2/PGM1/IDH3B/RPE/PGM2/KCNAB2/ARNT/DCXR/NUP37/PARP16/NNT/GALK1/SIRT6/NADK2/TIGAR/NUPL2/H…	101
BP	GO:0046496	nicotinamide nucleotide metabolic process	101/7221	156/13973	0.000623765	0.009489552	ENSG00000132182/ENSG00000168209/ENSG00000067225/ENSG00000152556/ENSG00000030066/ENSG00000111716/ENSG00000017427/ENSG00000177156/ENSG00000149925/ENSG00000111640/ENSG00000181929/ENSG00000163931/ENSG00000146701/ENSG00000171314/ENSG00000008130/ENSG00000142657/ENSG00000141959/ENSG00000155561/ENSG00000163382/ENSG00000091140/ENSG00000069248/ENSG00000100644/ENSG00000049239/ENSG00000101146/ENSG00000125450…	NUP210/DDIT4/PKM/PFKM/NUP160/LDHB/IGF1/TALDO1/ALDOA/GAPDH/PRKAG1/TKT/MDH2/PGAM1/NADK/PGD/PFKL/NUP205/NAXE/DLD/NUP133/HIF1A/H6PD/RAE1/NUP85/NUP188/PDHX/ENO1/TPI1/NAMPT/STAT3/EIF6/PRKAA1/NAPRT/HK2/PGK1/QPRT/PDHA1/NDC1/NUP155/G6PD/NUP93/FDXR/ADPGK/VCP/PFKP/PGLS/LDHA/IDH2/HK1/ENO3/ME1/MDH1/AAAS/NUP62/NAXD/PRKAG2/ME2/PGM1/IDH3B/RPE/PGM2/KCNAB2/ARNT/DCXR/NUP37/PARP16/NNT/GALK1/SIRT6/NADK2/TIGAR/NUPL2/H…	101
BP	GO:0030490	maturation of SSU-rRNA	40/7221	54/13973	0.00062871	0.009539339	ENSG00000141101/ENSG00000126749/ENSG00000227057/ENSG00000183751/ENSG00000135972/ENSG00000119285/ENSG00000007520/ENSG00000148843/ENSG00000135372/ENSG00000168028/ENSG00000184967/ENSG00000164934/ENSG00000129347/ENSG00000112578/ENSG00000124541/ENSG00000241945/ENSG00000167721/ENSG00000065183/ENSG00000146109/ENSG00000171858/ENSG00000108651/ENSG00000011260/ENSG00000181991/ENSG00000158526/ENSG00000100138…	NOB1/EMG1/WDR46/TBL3/MRPS9/HEATR1/TSR3/PDCD11/NAT10/RPSA/NOC4L/DCAF13/KRI1/BYSL/RRP36/PWP2/TSR1/WDR3/ABT1/RPS21/UTP6/UTP18/MRPS11/TSR2/SNU13/NOL11/RCL1/RRS1/RPS8/UTP20/RIOK2/NGDN/UTP4/BMS1/FP565260.1/UTP14A/RPS24/DIEXF/MPHOSPH10/RPS16	40
BP	GO:0044743	protein transmembrane import into intracellular organelle	33/7221	43/13973	0.000646237	0.00974537	ENSG00000130204/ENSG00000100216/ENSG00000186010/ENSG00000121680/ENSG00000126768/ENSG00000099800/ENSG00000139197/ENSG00000134375/ENSG00000163528/ENSG00000134809/ENSG00000100347/ENSG00000105197/ENSG00000157911/ENSG00000164284/ENSG00000162735/ENSG00000142655/ENSG00000217930/ENSG00000100575/ENSG00000166128/ENSG00000177370/ENSG00000265354/ENSG00000109519/ENSG00000127980/ENSG00000196683/ENSG00000124587…	TOMM40/TOMM22/NDUFA13/PEX16/TIMM17B/TIMM13/PEX5/TIMM17A/CHCHD4/TIMM10/SAMM50/TIMM50/PEX10/GRPEL2/PEX19/PEX14/PAM16/TIMM9/RAB8B/TIMM22/TIMM23/GRPEL1/PEX1/TOMM7/PEX6/PDCD5/PEX13/PEX2/PEX26/TIMM44/HSPD1/PEX3/TOMM20	33
BP	GO:1990090	cellular response to nerve growth factor stimulus	33/7221	43/13973	0.000646237	0.00974537	ENSG00000116473/ENSG00000102879/ENSG00000142208/ENSG00000167658/ENSG00000108773/ENSG00000101412/ENSG00000185043/ENSG00000141543/ENSG00000171862/ENSG00000044574/ENSG00000111229/ENSG00000107263/ENSG00000142192/ENSG00000107295/ENSG00000103319/ENSG00000213923/ENSG00000118689/ENSG00000100139/ENSG00000111737/ENSG00000054523/ENSG00000109756/ENSG00000161016/ENSG00000101811/ENSG00000006128/ENSG00000140992…	RAP1A/CORO1A/AKT1/EEF2/KAT2A/E2F1/CIB1/EIF4A3/PTEN/HSPA5/ARPC3/RAPGEF1/APP/SH3GL2/EEF2K/CSNK1E/FOXO3/MICALL1/RAB35/KIF1B/RAPGEF2/RPL8/CSTF2/TAC1/PDPK1/MAGI2/CBL/CSNK1D/BPTF/ID1/CRK/SORT1/UBE3A	33
BP	GO:0042177	negative regulation of protein catabolic process	71/7221	105/13973	0.000647414	0.00974537	ENSG00000035862/ENSG00000125691/ENSG00000100234/ENSG00000169242/ENSG00000158941/ENSG00000189091/ENSG00000173473/ENSG00000105373/ENSG00000116670/ENSG00000116288/ENSG00000196924/ENSG00000010810/ENSG00000147889/ENSG00000204463/ENSG00000180667/ENSG00000123159/ENSG00000173039/ENSG00000064601/ENSG00000159363/ENSG00000068912/ENSG00000164109/ENSG00000101439/ENSG00000273841/ENSG00000184787/ENSG00000134882…	TIMP2/RPL23/TIMP3/EFNA1/CCAR2/SF3B3/SMARCC1/NOP53/MAD2L2/PARK7/FLNA/FYN/CDKN2A/BAG6/YOD1/GIPC1/RELA/CTSA/ATP13A2/ERLEC1/MAD2L1/CST3/TAF9/UBE2G2/UBAC2/PHB/SCO1/OS9/AZIN1/CDK5RAP3/NRG1/PIN1/SNX3/SNRNP70/ATRAID/USP19/AZIN2/PSMF1/PTPN3/SGTA/FURIN/SVIP/RGP1/SNCA/ANXA2/RPS7/SDCBP/PBK/DERL3/USP25/SERPINE2/SENP1/TIMP1/MDM4/DEDD/SNX12/CLEC16A/TLK2/FHIT/VPS35/EGFR/PML/DAB2IP/GABARAPL2/EPHA4/SMAD3/MTM1/BANP…	71
BP	GO:0090501	RNA phosphodiester bond hydrolysis	84/7221	127/13973	0.000649261	0.009747461	ENSG00000141101/ENSG00000261236/ENSG00000145912/ENSG00000168496/ENSG00000006744/ENSG00000178896/ENSG00000178718/ENSG00000160917/ENSG00000110063/ENSG00000172336/ENSG00000113360/ENSG00000103005/ENSG00000154743/ENSG00000161980/ENSG00000171865/ENSG00000066379/ENSG00000104889/ENSG00000168028/ENSG00000001497/ENSG00000166938/ENSG00000182173/ENSG00000155363/ENSG00000117751/ENSG00000077348/ENSG00000136937…	NOB1/BOP1/NHP2/FEN1/ELAC2/EXOSC4/RPP25/CPSF4/DCPS/POP7/DROSHA/USB1/TSEN2/POLR3K/RNASEH1/ZNRD1/RNASEH2A/RPSA/LAS1L/DIS3L/TSEN54/MOV10/PPP1R8/EXOSC5/NCBP1/TSEN15/TMBIM6/KRI1/EXO1/EXOSC3/CNOT1/APEX1/MRPL44/EXOSC2/RRP36/EXOSC7/TSR1/ABT1/RPS21/CPSF1/PCF11/CNOT8/DGCR8/POP4/RPP21/SMG5/EDC3/NOL9/EXOSC10/RCL1/PARN/CSTF2T/CNOT7/TUT1/RNASEH2B/POP5/RRS1/UBXN8/ZC3H12A/UTP20/PAN3/DIS3L2/RPP30/DBR1/SAMHD1/TOE1/…	84
BP	GO:0051783	regulation of nuclear division	109/7221	170/13973	0.000662132	0.0099146	ENSG00000159069/ENSG00000167513/ENSG00000119048/ENSG00000017427/ENSG00000215021/ENSG00000036257/ENSG00000175756/ENSG00000116670/ENSG00000070831/ENSG00000137497/ENSG00000105325/ENSG00000078401/ENSG00000101146/ENSG00000166851/ENSG00000119408/ENSG00000131165/ENSG00000205629/ENSG00000128789/ENSG00000164109/ENSG00000172113/ENSG00000110200/ENSG00000013810/ENSG00000197102/ENSG00000127564/ENSG00000167657…	FBXW5/CDT1/UBE2B/IGF1/PHB2/CUL3/AURKAIP1/MAD2L2/CDC42/NUMA1/FZR1/EDN1/RAE1/PLK1/NEK6/CHMP1A/LCMT1/PSMG2/MAD2L1/NME6/ANAPC15/TACC3/DYNC1H1/PKMYT1/DAPK3/UBE2C/CDC20/PRMT5/RANBP1/PHIP/ANAPC11/PTTG1/CHMP4B/RCC1/BUB3/H2AFY/ATM/PIN1/TOM1L1/HSPA1B/SH2B1/RAD21/NUP62/CCNB1/MSH2/CDC16/ESPL1/TGFB1/RAD1/DCTN1/MAD1L1/CAV2/PRKAR1A/TOM1L2/RB1/ANLN/CDKN1C/NSMCE2/CENPF/PKD1/WNT4/CDCA5/NEK2/CHMP5/KLHL22/KIF11/BUB1…	109
BP	GO:0038061	NIK/NF-kappaB signaling	78/7221	117/13973	0.00069801	0.010419379	ENSG00000170315/ENSG00000127191/ENSG00000205542/ENSG00000076604/ENSG00000100065/ENSG00000184216/ENSG00000130725/ENSG00000214078/ENSG00000142208/ENSG00000106588/ENSG00000129084/ENSG00000149923/ENSG00000150991/ENSG00000039560/ENSG00000108344/ENSG00000113558/ENSG00000061273/ENSG00000111961/ENSG00000141527/ENSG00000204264/ENSG00000185627/ENSG00000104856/ENSG00000173039/ENSG00000150593/ENSG00000100911…	UBB/TRAF2/TMSB4X/TRAF4/CARD10/IRAK1/UBE2M/CPNE1/AKT1/PSMA2/PSMA1/PPP4C/UBC/RAI14/PSMD3/SKP1/HDAC7/SASH1/CARD14/PSMB8/PSMD13/RELB/RELA/PDCD4/PSME2/PSMB7/NFKB2/RPS3/PSMB3/PSMD2/LIMS1/PSMD9/IKBKE/PSMA5/PSME3/PSMD1/PSMB2/PSMC3/EIF2AK2/REL/RPS27A/PSMC2/PSMF1/PSMD4/PSMD8/PSMB10/COPS8/AKIP1/UBA3/TNFRSF10B/FBXW11/ADIPOR1/PSME1/NOD1/SEM1/PSMB9/PSMC1/RC3H1/CUL1/PSMC5/NFKB1/PSMD11/MAP3K7/PSMD12/EGFR/ACTN4/P…	78
BP	GO:0035246	peptidyl-arginine N-methylation	11/7221	11/13973	0.000699496	0.010419379	ENSG00000126457/ENSG00000116455/ENSG00000185238/ENSG00000132600/ENSG00000138081/ENSG00000142453/ENSG00000100462/ENSG00000160310/ENSG00000003509/ENSG00000198890/ENSG00000164169	PRMT1/WDR77/PRMT3/PRMT7/FBXO11/CARM1/PRMT5/PRMT2/NDUFAF7/PRMT6/PRMT9	11
BP	GO:1903312	negative regulation of mRNA metabolic process	31/7221	40/13973	0.000701643	0.010424146	ENSG00000136527/ENSG00000205937/ENSG00000184363/ENSG00000070756/ENSG00000182872/ENSG00000147274/ENSG00000011304/ENSG00000165119/ENSG00000108561/ENSG00000139644/ENSG00000103549/ENSG00000111786/ENSG00000196235/ENSG00000150459/ENSG00000181163/ENSG00000141232/ENSG00000116350/ENSG00000155827/ENSG00000101489/ENSG00000102081/ENSG00000136807/ENSG00000156735/ENSG00000081277/ENSG00000198730/ENSG00000122566…	TRA2B/RNPS1/PKP3/PABPC1/RBM10/RBMX/PTBP1/HNRNPK/C1QBP/TMBIM6/RNF40/SRSF9/SUPT5H/SAP18/NPM1/TOB1/SRSF4/RNF20/CELF4/FMR1/CDK9/BAG4/PKP1/CTR9/HNRNPA2B1/CCNT1/NELFE/DHX34/NBAS/BARD1/SECISBP2	31
BP	GO:0009411	response to UV	85/7221	129/13973	0.000724793	0.010659236	ENSG00000181218/ENSG00000136997/ENSG00000158941/ENSG00000121691/ENSG00000119048/ENSG00000145675/ENSG00000188976/ENSG00000168496/ENSG00000142208/ENSG00000167986/ENSG00000233276/ENSG00000168077/ENSG00000105894/ENSG00000205581/ENSG00000166803/ENSG00000132646/ENSG00000173039/ENSG00000141510/ENSG00000004487/ENSG00000132356/ENSG00000068001/ENSG00000062822/ENSG00000114378/ENSG00000171792/ENSG00000012061…	HIST3H2A/MYC/CCAR2/CAT/UBE2B/PIK3R1/NOC2L/FEN1/AKT1/DDB1/GPX1/SCARA3/PTN/HMGN1/PCLAF/PCNA/RELA/TP53/KDM1A/PRKAA1/HYAL2/POLD1/HYAL1/RHNO1/ERCC1/ERCC3/TMEM161A/TRIAP1/HYAL3/NSMCE3/GTF2H2/ERCC5/CDKN1A/MSH2/MEN1/DDB2/BAK1/ATF4/ERCC2/MAP2K7/NEDD4/UBE4B/EIF2AK4/USP28/EIF2S1/NPM1/PBK/RUVBL2/COPS9/TRIM32/SERPINB13/MFAP4/FMR1/RAD18/XPA/CRIP1/USP47/IMPACT/SIRT1/SPRTN/SDF4/ERCC8/MC1R/MSH6/DTL/HUS1/EGFR/XPC/…	85
BP	GO:0000717	nucleotide-excision repair, DNA duplex unwinding	19/7221	22/13973	0.00072494	0.010659236	ENSG00000170315/ENSG00000167986/ENSG00000150991/ENSG00000143799/ENSG00000139842/ENSG00000163161/ENSG00000147400/ENSG00000131778/ENSG00000145736/ENSG00000143947/ENSG00000134574/ENSG00000119318/ENSG00000104884/ENSG00000110768/ENSG00000272047/ENSG00000100387/ENSG00000136936/ENSG00000111358/ENSG00000154767	UBB/DDB1/UBC/PARP1/CUL4A/ERCC3/CETN2/CHD1L/GTF2H2/RPS27A/DDB2/RAD23B/ERCC2/GTF2H1/GTF2H5/RBX1/XPA/GTF2H3/XPC	19
BP	GO:0006851	mitochondrial calcium ion transport	19/7221	22/13973	0.00072494	0.010659236	ENSG00000215021/ENSG00000165283/ENSG00000165688/ENSG00000105819/ENSG00000197912/ENSG00000213585/ENSG00000167085/ENSG00000168924/ENSG00000050393/ENSG00000183172/ENSG00000175193/ENSG00000141385/ENSG00000156026/ENSG00000165487/ENSG00000005059/ENSG00000155970/ENSG00000125648/ENSG00000089060/ENSG00000136758	PHB2/STOML2/PMPCA/PMPCB/SPG7/VDAC1/PHB/LETM1/MCUR1/SMDT1/PARL/AFG3L2/MCU/MICU2/MCUB/MICU3/SLC25A23/SLC8B1/YME1L1	19
BP	GO:0008053	mitochondrial fusion	19/7221	22/13973	0.00072494	0.010659236	ENSG00000165283/ENSG00000168958/ENSG00000106554/ENSG00000108828/ENSG00000214253/ENSG00000116688/ENSG00000176171/ENSG00000030110/ENSG00000135093/ENSG00000090432/ENSG00000148343/ENSG00000141385/ENSG00000179598/ENSG00000198836/ENSG00000153823/ENSG00000087470/ENSG00000180488/ENSG00000087088/ENSG00000171109	STOML2/MFF/CHCHD3/VAT1/FIS1/MFN2/BNIP3/BAK1/USP30/MUL1/MIGA2/AFG3L2/PLD6/OPA1/PID1/DNM1L/MIGA1/BAX/MFN1	19
BP	GO:0002190	cap-independent translational initiation	14/7221	15/13973	0.000748486	0.010921008	ENSG00000106263/ENSG00000187840/ENSG00000011304/ENSG00000143486/ENSG00000175390/ENSG00000198492/ENSG00000232119/ENSG00000158092/ENSG00000100353/ENSG00000138385/ENSG00000197111/ENSG00000107581/ENSG00000165819/ENSG00000173933	EIF3B/EIF4EBP1/PTBP1/EIF2D/EIF3F/YTHDF2/MCTS1/NCK1/EIF3D/SSB/PCBP2/EIF3A/METTL3/RBM4	14
BP	GO:0032075	positive regulation of nuclease activity	14/7221	15/13973	0.000748486	0.010921008	ENSG00000142208/ENSG00000132646/ENSG00000149273/ENSG00000044574/ENSG00000124164/ENSG00000164104/ENSG00000030110/ENSG00000138617/ENSG00000163932/ENSG00000196396/ENSG00000136848/ENSG00000204389/ENSG00000013573/ENSG00000087088	AKT1/PCNA/RPS3/HSPA5/VAPB/HMGB2/BAK1/PARP16/PRKCD/PTPN1/DAB2IP/HSPA1A/DDX11/BAX	14
BP	GO:0071243	cellular response to arsenic-containing substance	14/7221	15/13973	0.000748486	0.010921008	ENSG00000185122/ENSG00000215301/ENSG00000135486/ENSG00000108179/ENSG00000099875/ENSG00000148834/ENSG00000188690/ENSG00000137449/ENSG00000128272/ENSG00000163874/ENSG00000162772/ENSG00000178381/ENSG00000204209/ENSG00000065621	HSF1/DDX3X/HNRNPA1/PPIF/MKNK2/GSTO1/UROS/CPEB2/ATF4/ZC3H12A/ATF3/ZFAND2A/DAXX/GSTO2	14
BP	GO:0033046	negative regulation of sister chromatid segregation	29/7221	37/13973	0.000752664	0.010926079	ENSG00000167513/ENSG00000116670/ENSG00000166851/ENSG00000205629/ENSG00000062650/ENSG00000128789/ENSG00000164109/ENSG00000110200/ENSG00000164611/ENSG00000154473/ENSG00000149311/ENSG00000164754/ENSG00000134057/ENSG00000135476/ENSG00000002822/ENSG00000117724/ENSG00000099910/ENSG00000169679/ENSG00000086827/ENSG00000156970/ENSG00000101266/ENSG00000121101/ENSG00000126226/ENSG00000144635/ENSG00000047410…	CDT1/MAD2L2/PLK1/LCMT1/WAPL/PSMG2/MAD2L1/ANAPC15/PTTG1/BUB3/ATM/RAD21/CCNB1/ESPL1/MAD1L1/CENPF/KLHL22/BUB1/ZW10/BUB1B/CSNK2A1/TEX14/PCID2/DYNC1LI1/TPR/TNKS/NDC80/XRCC3/DUSP1	29
BP	GO:0051985	negative regulation of chromosome segregation	29/7221	37/13973	0.000752664	0.010926079	ENSG00000167513/ENSG00000116670/ENSG00000166851/ENSG00000205629/ENSG00000062650/ENSG00000128789/ENSG00000164109/ENSG00000110200/ENSG00000164611/ENSG00000154473/ENSG00000149311/ENSG00000164754/ENSG00000134057/ENSG00000135476/ENSG00000002822/ENSG00000117724/ENSG00000099910/ENSG00000169679/ENSG00000086827/ENSG00000156970/ENSG00000101266/ENSG00000121101/ENSG00000126226/ENSG00000144635/ENSG00000047410…	CDT1/MAD2L2/PLK1/LCMT1/WAPL/PSMG2/MAD2L1/ANAPC15/PTTG1/BUB3/ATM/RAD21/CCNB1/ESPL1/MAD1L1/CENPF/KLHL22/BUB1/ZW10/BUB1B/CSNK2A1/TEX14/PCID2/DYNC1LI1/TPR/TNKS/NDC80/XRCC3/DUSP1	29
BP	GO:0070482	response to oxygen levels	215/7221	358/13973	0.000758426	0.010981776	ENSG00000108821/ENSG00000136997/ENSG00000104332/ENSG00000170315/ENSG00000185650/ENSG00000157227/ENSG00000113742/ENSG00000069667/ENSG00000131477/ENSG00000137801/ENSG00000087245/ENSG00000185122/ENSG00000109332/ENSG00000168209/ENSG00000198886/ENSG00000184216/ENSG00000228253/ENSG00000112759/ENSG00000198727/ENSG00000067225/ENSG00000101444/ENSG00000121691/ENSG00000156113/ENSG00000091542/ENSG00000196365…	COL1A1/MYC/SFRP1/UBB/ZFP36L1/MMP14/CPEB4/RORA/RAMP2/THBS1/MMP2/HSF1/UBE2D3/DDIT4/MT-ND4/IRAK1/MT-ATP8/SLC29A1/MT-CYB/PKM/AHCY/CAT/KCNMA1/ALKBH5/LONP1/AKT1/PSMA2/PHB2/DPP4/NOP53/PSMA1/HSP90B1/PTN/UBC/CITED2/CDK4/PSMD3/CHCHD2/EDN1/EIF4EBP1/E2F1/MT-ATP6/PSMB8/HIF1A/VEGFB/ATP6AP1/PSMD13/ENO1/CYBA/TP53/PRKAA1/FIS1/CAV1/MUC1/CST3/AGTRAP/PSME2/HDAC2/PGK1/PSMB7/PDLIM1/NDRG1/ETS1/HMOX2/CAPN2/PSMB3/PTEN/TB…	215
BP	GO:0038093	Fc receptor signaling pathway	111/7221	174/13973	0.000781697	0.011252448	ENSG00000177606/ENSG00000170315/ENSG00000116473/ENSG00000097007/ENSG00000170345/ENSG00000145675/ENSG00000138814/ENSG00000184009/ENSG00000115935/ENSG00000106588/ENSG00000129084/ENSG00000100906/ENSG00000150991/ENSG00000070831/ENSG00000108344/ENSG00000113558/ENSG00000254999/ENSG00000010810/ENSG00000204264/ENSG00000185627/ENSG00000174775/ENSG00000173039/ENSG00000160293/ENSG00000130429/ENSG00000072736…	JUN/UBB/RAP1A/ABL1/FOS/PIK3R1/PPP3CA/ACTG1/WIPF1/PSMA2/PSMA1/NFKBIA/UBC/CDC42/PSMD3/SKP1/BRK1/FYN/PSMB8/PSMD13/HRAS/RELA/VAV2/ARPC1B/NFATC3/ARPC1A/PSME2/PSMB7/PSMB3/PSMD2/MAPK3/MYO10/ARPC2/PSMD9/KRAS/PSMA5/PSME3/PSMD1/PSMB2/RAC1/PSMC3/PIK3R2/CYFIP2/RPS27A/ARPC3/PSMC2/PSMF1/RAPGEF1/UBE2V1/PSMD4/PSMD8/KIT/CYFIP1/ARPC4/PSMB10/MYO1C/WASF2/PTK2/NCKIPSD/IKBKG/MAP2K7/TAB1/FBXW11/LYN/UBE2N/PRKCD/PSME1/PL…	111
BP	GO:1905330	regulation of morphogenesis of an epithelium	111/7221	174/13973	0.000781697	0.011252448	ENSG00000104332/ENSG00000145423/ENSG00000170315/ENSG00000097007/ENSG00000107404/ENSG00000161203/ENSG00000106588/ENSG00000215021/ENSG00000129084/ENSG00000150991/ENSG00000125398/ENSG00000070831/ENSG00000108344/ENSG00000004975/ENSG00000204264/ENSG00000107485/ENSG00000185627/ENSG00000163785/ENSG00000179222/ENSG00000140285/ENSG00000196961/ENSG00000148180/ENSG00000100911/ENSG00000136930/ENSG00000042753…	SFRP1/SFRP2/UBB/ABL1/DVL1/AP2M1/PSMA2/PHB2/PSMA1/UBC/SOX9/CDC42/PSMD3/DVL2/PSMB8/GATA3/PSMD13/RYK/MAGED1/FGF7/AP2A1/GSN/PSME2/PSMB7/AP2S1/RXRA/PSMB3/ROR2/PTEN/RNF207/SIX2/PSMD2/VEGFA/ESR1/FZD2/AP2A2/GPC4/PSMD9/PFN1/PSMA5/LGR4/PSME3/PSMD1/PSMB2/RAC1/PSMC3/PTK7/SMURF1/RPS27A/FZD7/TIAM1/PSMC2/PSMF1/GPC6/TGFB1/FZD6/PSMD4/DAAM1/PSMD8/CLASP2/PSMB10/GPC3/SEC24B/SIRT6/CELSR1/DACT1/RREB1/WNT4/AP2B1/STAT1/…	111
BP	GO:0042770	signal transduction in response to DNA damage	79/7221	119/13973	0.00078496	0.011252448	ENSG00000108654/ENSG00000170315/ENSG00000097007/ENSG00000150991/ENSG00000116670/ENSG00000101412/ENSG00000126457/ENSG00000172977/ENSG00000177595/ENSG00000132646/ENSG00000124766/ENSG00000111206/ENSG00000123374/ENSG00000143499/ENSG00000141510/ENSG00000116717/ENSG00000004487/ENSG00000158435/ENSG00000185499/ENSG00000144580/ENSG00000142453/ENSG00000104419/ENSG00000124802/ENSG00000205250/ENSG00000080802…	DDX5/UBB/ABL1/UBC/MAD2L2/E2F1/PRMT1/KAT5/PIDD1/PCNA/SOX4/FOXM1/CDK2/SMYD2/TP53/GADD45A/KDM1A/CNOT11/MUC1/CNOT9/CARM1/NDRG1/EEF1E1/E2F4/CNOT4/RPS27L/TWIST1/SESN2/CNOT10/CNOT1/CD74/TRIAP1/PRPF19/ATM/CDK1/BID/BRCA1/MIF/CDKN1A/RBL2/CNOT8/CCNB1/RPS27A/USP10/PAXIP1/NBN/PTTG1IP/CHEK2/CNOT7/PGAP2/ING4/SNAI1/PCBP4/NPM1/TFAP4/RINT1/CEP63/PMAIP1/PLK2/MDM4/TNKS1BP1/SIRT1/FOXO3/CNOT3/RPL26/TP63/BCL3/AURKA/ATR…	79
BP	GO:0019076	viral release from host cell	27/7221	34/13973	0.000794871	0.011252448	ENSG00000130726/ENSG00000167986/ENSG00000075785/ENSG00000101558/ENSG00000074319/ENSG00000101421/ENSG00000171206/ENSG00000196262/ENSG00000132612/ENSG00000108055/ENSG00000105971/ENSG00000204616/ENSG00000234127/ENSG00000119401/ENSG00000182149/ENSG00000121060/ENSG00000154370/ENSG00000115561/ENSG00000119541/ENSG00000130724/ENSG00000171497/ENSG00000140464/ENSG00000104228/ENSG00000173599/ENSG00000204977…	TRIM28/DDB1/RAB7A/VAPA/TSG101/CHMP4B/TRIM8/PPIA/VPS4A/SMC3/CAV2/TRIM31/TRIM26/TRIM32/IST1/TRIM25/TRIM11/CHMP3/VPS4B/CHMP2A/PPID/PML/TRIM35/PC/TRIM13/TRIM5/CHMP2B	27
BP	GO:0035890	exit from host	27/7221	34/13973	0.000794871	0.011252448	ENSG00000130726/ENSG00000167986/ENSG00000075785/ENSG00000101558/ENSG00000074319/ENSG00000101421/ENSG00000171206/ENSG00000196262/ENSG00000132612/ENSG00000108055/ENSG00000105971/ENSG00000204616/ENSG00000234127/ENSG00000119401/ENSG00000182149/ENSG00000121060/ENSG00000154370/ENSG00000115561/ENSG00000119541/ENSG00000130724/ENSG00000171497/ENSG00000140464/ENSG00000104228/ENSG00000173599/ENSG00000204977…	TRIM28/DDB1/RAB7A/VAPA/TSG101/CHMP4B/TRIM8/PPIA/VPS4A/SMC3/CAV2/TRIM31/TRIM26/TRIM32/IST1/TRIM25/TRIM11/CHMP3/VPS4B/CHMP2A/PPID/PML/TRIM35/PC/TRIM13/TRIM5/CHMP2B	27
BP	GO:0035891	exit from host cell	27/7221	34/13973	0.000794871	0.011252448	ENSG00000130726/ENSG00000167986/ENSG00000075785/ENSG00000101558/ENSG00000074319/ENSG00000101421/ENSG00000171206/ENSG00000196262/ENSG00000132612/ENSG00000108055/ENSG00000105971/ENSG00000204616/ENSG00000234127/ENSG00000119401/ENSG00000182149/ENSG00000121060/ENSG00000154370/ENSG00000115561/ENSG00000119541/ENSG00000130724/ENSG00000171497/ENSG00000140464/ENSG00000104228/ENSG00000173599/ENSG00000204977…	TRIM28/DDB1/RAB7A/VAPA/TSG101/CHMP4B/TRIM8/PPIA/VPS4A/SMC3/CAV2/TRIM31/TRIM26/TRIM32/IST1/TRIM25/TRIM11/CHMP3/VPS4B/CHMP2A/PPID/PML/TRIM35/PC/TRIM13/TRIM5/CHMP2B	27
BP	GO:0051031	tRNA transport	27/7221	34/13973	0.000794871	0.011252448	ENSG00000132182/ENSG00000030066/ENSG00000132341/ENSG00000155561/ENSG00000069248/ENSG00000101146/ENSG00000125450/ENSG00000095319/ENSG00000184575/ENSG00000058804/ENSG00000113569/ENSG00000102900/ENSG00000094914/ENSG00000213024/ENSG00000165271/ENSG00000075188/ENSG00000136243/ENSG00000138385/ENSG00000138750/ENSG00000110713/ENSG00000126883/ENSG00000047410/ENSG00000111581/ENSG00000163002/ENSG00000153201…	NUP210/NUP160/RAN/NUP205/NUP133/RAE1/NUP85/NUP188/XPOT/NDC1/NUP155/NUP93/AAAS/NUP62/NOL6/NUP37/NUPL2/SSB/NUP54/NUP98/NUP214/TPR/NUP107/NUP35/RANBP2/NUP43/TOMM20	27
BP	GO:0052126	movement in host environment	27/7221	34/13973	0.000794871	0.011252448	ENSG00000130726/ENSG00000167986/ENSG00000075785/ENSG00000101558/ENSG00000074319/ENSG00000101421/ENSG00000171206/ENSG00000196262/ENSG00000132612/ENSG00000108055/ENSG00000105971/ENSG00000204616/ENSG00000234127/ENSG00000119401/ENSG00000182149/ENSG00000121060/ENSG00000154370/ENSG00000115561/ENSG00000119541/ENSG00000130724/ENSG00000171497/ENSG00000140464/ENSG00000104228/ENSG00000173599/ENSG00000204977…	TRIM28/DDB1/RAB7A/VAPA/TSG101/CHMP4B/TRIM8/PPIA/VPS4A/SMC3/CAV2/TRIM31/TRIM26/TRIM32/IST1/TRIM25/TRIM11/CHMP3/VPS4B/CHMP2A/PPID/PML/TRIM35/PC/TRIM13/TRIM5/CHMP2B	27
BP	GO:0052192	movement in environment of other organism involved in symbiotic interaction	27/7221	34/13973	0.000794871	0.011252448	ENSG00000130726/ENSG00000167986/ENSG00000075785/ENSG00000101558/ENSG00000074319/ENSG00000101421/ENSG00000171206/ENSG00000196262/ENSG00000132612/ENSG00000108055/ENSG00000105971/ENSG00000204616/ENSG00000234127/ENSG00000119401/ENSG00000182149/ENSG00000121060/ENSG00000154370/ENSG00000115561/ENSG00000119541/ENSG00000130724/ENSG00000171497/ENSG00000140464/ENSG00000104228/ENSG00000173599/ENSG00000204977…	TRIM28/DDB1/RAB7A/VAPA/TSG101/CHMP4B/TRIM8/PPIA/VPS4A/SMC3/CAV2/TRIM31/TRIM26/TRIM32/IST1/TRIM25/TRIM11/CHMP3/VPS4B/CHMP2A/PPID/PML/TRIM35/PC/TRIM13/TRIM5/CHMP2B	27
BP	GO:0043966	histone H3 acetylation	41/7221	56/13973	0.000805904	0.011373636	ENSG00000166337/ENSG00000196363/ENSG00000108773/ENSG00000100425/ENSG00000132471/ENSG00000107485/ENSG00000163875/ENSG00000179094/ENSG00000171148/ENSG00000104872/ENSG00000273841/ENSG00000163872/ENSG00000169375/ENSG00000099956/ENSG00000114166/ENSG00000119760/ENSG00000012048/ENSG00000138795/ENSG00000043143/ENSG00000109911/ENSG00000120656/ENSG00000115350/ENSG00000221926/ENSG00000134014/ENSG00000111653…	TAF10/WDR5/KAT2A/BRD1/WBP2/GATA3/MEAF6/PER1/TADA3/PIH1D1/TAF9/YEATS2/SIN3A/SMARCB1/KAT2B/SUPT7L/BRCA1/LEF1/JADE2/ELP4/TAF12/POLE4/TRIM16/ELP3/ING4/KAT6B/TAF9B/TAF6L/CRTC2/SIRT1/KAT7/MAP3K7/SMAD4/DR1/JADE1/KMT2A/JADE3/ZNF451/SGF29/LIF/SUPT3H	41
BP	GO:0043488	regulation of mRNA stability	93/7221	143/13973	0.000807419	0.011373636	ENSG00000170315/ENSG00000185650/ENSG00000142208/ENSG00000106588/ENSG00000129084/ENSG00000112531/ENSG00000070756/ENSG00000178896/ENSG00000150991/ENSG00000114867/ENSG00000135829/ENSG00000108344/ENSG00000182872/ENSG00000101412/ENSG00000204264/ENSG00000185627/ENSG00000119335/ENSG00000171311/ENSG00000100911/ENSG00000136930/ENSG00000077348/ENSG00000277791/ENSG00000155506/ENSG00000140350/ENSG00000088247…	UBB/ZFP36L1/AKT1/PSMA2/PSMA1/QKI/PABPC1/EXOSC4/UBC/EIF4G1/DHX9/PSMD3/RBM10/E2F1/PSMB8/PSMD13/SET/EXOSC1/PSME2/PSMB7/EXOSC5/PSMB3/LARP1/ANP32A/KHSRP/XPO1/PSMD2/CARHSP1/EXOSC3/HSPA8/APEX1/PSMD9/EXOSC2/PSMA5/PSME3/EXOSC7/PSMD1/HNRNPC/PSMB2/PSMC3/ZFP36L2/MAPKAPK2/RPS27A/PSMC2/PSMF1/PSMD4/PSMD8/PSMB10/YWHAB/YBX3/EXOSC6/PARN/DCP1A/PCBP4/PRKCD/PAIP1/PSME1/ZC3H12A/SEM1/YTHDF2/HNRNPR/HNRNPD/PSMB9/PSMC1/FM…	93
BP	GO:0007031	peroxisome organization	25/7221	31/13973	0.000822189	0.011445916	ENSG00000168958/ENSG00000121680/ENSG00000176485/ENSG00000214253/ENSG00000139197/ENSG00000116171/ENSG00000157911/ENSG00000117528/ENSG00000162735/ENSG00000142655/ENSG00000088888/ENSG00000101986/ENSG00000131779/ENSG00000101473/ENSG00000166128/ENSG00000127980/ENSG00000124587/ENSG00000086666/ENSG00000162928/ENSG00000087470/ENSG00000164751/ENSG00000215193/ENSG00000166575/ENSG00000102910/ENSG00000034693	MFF/PEX16/PLA2G16/FIS1/PEX5/SCP2/PEX10/ABCD3/PEX19/PEX14/MAVS/ABCD1/PEX11B/ACOT8/RAB8B/PEX1/PEX6/ZFAND6/PEX13/DNM1L/PEX2/PEX26/TMEM135/LONP2/PEX3	25
BP	GO:0045841	negative regulation of mitotic metaphase/anaphase transition	25/7221	31/13973	0.000822189	0.011445916	ENSG00000167513/ENSG00000116670/ENSG00000166851/ENSG00000205629/ENSG00000128789/ENSG00000164109/ENSG00000110200/ENSG00000154473/ENSG00000149311/ENSG00000164754/ENSG00000134057/ENSG00000002822/ENSG00000117724/ENSG00000099910/ENSG00000169679/ENSG00000086827/ENSG00000156970/ENSG00000101266/ENSG00000121101/ENSG00000126226/ENSG00000144635/ENSG00000047410/ENSG00000080986/ENSG00000126215/ENSG00000120129	CDT1/MAD2L2/PLK1/LCMT1/PSMG2/MAD2L1/ANAPC15/BUB3/ATM/RAD21/CCNB1/MAD1L1/CENPF/KLHL22/BUB1/ZW10/BUB1B/CSNK2A1/TEX14/PCID2/DYNC1LI1/TPR/NDC80/XRCC3/DUSP1	25
BP	GO:1902100	negative regulation of metaphase/anaphase transition of cell cycle	25/7221	31/13973	0.000822189	0.011445916	ENSG00000167513/ENSG00000116670/ENSG00000166851/ENSG00000205629/ENSG00000128789/ENSG00000164109/ENSG00000110200/ENSG00000154473/ENSG00000149311/ENSG00000164754/ENSG00000134057/ENSG00000002822/ENSG00000117724/ENSG00000099910/ENSG00000169679/ENSG00000086827/ENSG00000156970/ENSG00000101266/ENSG00000121101/ENSG00000126226/ENSG00000144635/ENSG00000047410/ENSG00000080986/ENSG00000126215/ENSG00000120129	CDT1/MAD2L2/PLK1/LCMT1/PSMG2/MAD2L1/ANAPC15/BUB3/ATM/RAD21/CCNB1/MAD1L1/CENPF/KLHL22/BUB1/ZW10/BUB1B/CSNK2A1/TEX14/PCID2/DYNC1LI1/TPR/NDC80/XRCC3/DUSP1	25
BP	GO:0006303	double-strand break repair via nonhomologous end joining	49/7221	69/13973	0.000822805	0.011445916	ENSG00000185122/ENSG00000196419/ENSG00000148362/ENSG00000172977/ENSG00000122783/ENSG00000105393/ENSG00000116030/ENSG00000169139/ENSG00000109685/ENSG00000276966/ENSG00000012061/ENSG00000166169/ENSG00000110107/ENSG00000149311/ENSG00000158019/ENSG00000012048/ENSG00000073050/ENSG00000067369/ENSG00000076242/ENSG00000137337/ENSG00000157212/ENSG00000101868/ENSG00000118655/ENSG00000079246/ENSG00000122678…	HSF1/XRCC6/PAXX/KAT5/C7orf49/BABAM1/SUMO1/UBE2V2/NSD2/HIST1H4E/ERCC1/POLL/PRPF19/ATM/BABAM2/BRCA1/XRCC1/TP53BP1/MLH1/MDC1/PAXIP1/POLA1/DCLRE1B/XRCC5/POLM/NBN/BRCC3/MRE11/UBE2N/H2AFX/NUDT16L1/UVRAG/HIST1H4I/HIST1H4A/POLQ/PIAS4/UIMC1/ABRAXAS1/RNF8/MRNIP/KDM2A/DCLRE1A/SETMAR/PSMD14/TFIP11/BARD1/ATP23/XRCC4/DCLRE1C	49
BP	GO:0006635	fatty acid beta-oxidation	49/7221	69/13973	0.000822805	0.011445916	ENSG00000156521/ENSG00000142208/ENSG00000138796/ENSG00000072778/ENSG00000127884/ENSG00000138029/ENSG00000139197/ENSG00000169047/ENSG00000122691/ENSG00000130766/ENSG00000093144/ENSG00000116171/ENSG00000104823/ENSG00000167315/ENSG00000075239/ENSG00000117528/ENSG00000104325/ENSG00000157184/ENSG00000110090/ENSG00000167969/ENSG00000105607/ENSG00000084754/ENSG00000101986/ENSG00000116353/ENSG00000101473…	TYSND1/AKT1/HADH/ACADVL/ECHS1/HADHB/PEX5/IRS1/TWIST1/SESN2/ECHDC1/SCP2/ECH1/ACAA2/ACAT1/ABCD3/DECR1/CPT2/CPT1A/ECI1/GCDH/HADHA/ABCD1/MECR/ACOT8/SLC27A2/SLC25A17/AKT2/ETFA/ACADM/ECI2/ACADS/MTOR/MCAT/ACAD10/PLIN5/BDH2/ECHDC2/ACAT2/PEX2/NDUFAB1/CRAT/HSD17B4/ETFDH/LONP2/DECR2/AMACR/IRS2/ACAA1	49
BP	GO:0007094	mitotic spindle assembly checkpoint	23/7221	28/13973	0.000826594	0.011445916	ENSG00000167513/ENSG00000116670/ENSG00000166851/ENSG00000205629/ENSG00000128789/ENSG00000164109/ENSG00000110200/ENSG00000154473/ENSG00000149311/ENSG00000134057/ENSG00000002822/ENSG00000117724/ENSG00000099910/ENSG00000169679/ENSG00000086827/ENSG00000156970/ENSG00000121101/ENSG00000126226/ENSG00000144635/ENSG00000047410/ENSG00000080986/ENSG00000126215/ENSG00000120129	CDT1/MAD2L2/PLK1/LCMT1/PSMG2/MAD2L1/ANAPC15/BUB3/ATM/CCNB1/MAD1L1/CENPF/KLHL22/BUB1/ZW10/BUB1B/TEX14/PCID2/DYNC1LI1/TPR/NDC80/XRCC3/DUSP1	23
BP	GO:1902230	negative regulation of intrinsic apoptotic signaling pathway in response to DNA damage	23/7221	28/13973	0.000826594	0.011445916	ENSG00000145423/ENSG00000158941/ENSG00000004487/ENSG00000185499/ENSG00000273841/ENSG00000064545/ENSG00000019582/ENSG00000170855/ENSG00000015475/ENSG00000240972/ENSG00000126453/ENSG00000148985/ENSG00000124216/ENSG00000119401/ENSG00000187325/ENSG00000170242/ENSG00000096717/ENSG00000133112/ENSG00000120885/ENSG00000168556/ENSG00000171552/ENSG00000107562/ENSG00000144476	SFRP2/CCAR2/KDM1A/MUC1/TAF9/TMEM161A/CD74/TRIAP1/BID/MIF/BCL2L12/PGAP2/SNAI1/TRIM32/TAF9B/USP47/SIRT1/TPT1/CLU/ING2/BCL2L1/CXCL12/ACKR3	23
BP	GO:0090002	establishment of protein localization to plasma membrane	90/7221	138/13973	0.000850557	0.011749224	ENSG00000115306/ENSG00000145675/ENSG00000088992/ENSG00000142208/ENSG00000184363/ENSG00000109113/ENSG00000168824/ENSG00000143545/ENSG00000173801/ENSG00000175115/ENSG00000067182/ENSG00000120992/ENSG00000111057/ENSG00000185043/ENSG00000113384/ENSG00000180900/ENSG00000109083/ENSG00000119729/ENSG00000172270/ENSG00000108961/ENSG00000220205/ENSG00000177105/ENSG00000183087/ENSG00000086598/ENSG00000067900…	SPTBN1/PIK3R1/TESC/AKT1/PKP3/RAB34/HGNC:18790/RAB13/JUP/PACS1/TNFRSF1A/LYPLA1/KRT18/CIB1/GOLPH3/SCRIB/IFT20/RHOQ/BSG/RANGRF/VAMP2/RHOG/GAS6/TMED2/ROCK1/RAB10/RAB26/NFASC/GOLGA4/ARHGEF16/AGR2/NKD2/PPP1R9B/PPFIA1/SMURF1/GAK/OPTN/KIF5B/CDH2/FLOT2/CLASP2/INPP5K/RILPL1/EPHA2/TTC7A/TMEM59/TTC8/ANXA2/LDLRAP1/ITGB1/TTC7B/WNT4/PACS2/RILPL2/LAMA5/CSK/CDH1/ARF6/ACTN2/PRKCI/DLG1/KIF13A/TMBIM1/VPS35/PKP2/ITGA…	90
BP	GO:0031023	microtubule organizing center organization	80/7221	121/13973	0.000879255	0.012095519	ENSG00000159069/ENSG00000213465/ENSG00000175216/ENSG00000007168/ENSG00000058453/ENSG00000239306/ENSG00000166803/ENSG00000166851/ENSG00000141577/ENSG00000131165/ENSG00000123374/ENSG00000116717/ENSG00000164087/ENSG00000099901/ENSG00000103995/ENSG00000082898/ENSG00000101421/ENSG00000170248/ENSG00000147400/ENSG00000166579/ENSG00000196584/ENSG00000101350/ENSG00000170312/ENSG00000012048/ENSG00000213397…	FBXW5/ARL2/CKAP5/PAFAH1B1/CROCC/RBM14/PCLAF/PLK1/CEP131/CHMP1A/CDK2/GADD45A/POC1A/RANBP1/CEP152/XPO1/CHMP4B/PDCD6IP/CETN2/NDEL1/XRCC2/KIF3B/CDK1/BRCA1/HAUS7/CCNF/NUP62/NUBP1/TUBGCP4/CDK5RAP2/TUBGCP2/FES/DCTN1/CLASP2/HAUS5/PPP1R12A/SPICE1/CEP250/NPM1/NEK2/CHMP5/GCC2/HAUS1/CLASP1/KIF11/CEP63/PLK2/ARHGEF10/HAUS4/CHMP3/VPS4B/UVRAG/CNTROB/TUBGCP3/CEP120/TUBGCP5/CHMP2A/CETN3/TUBGCP6/MAP9/SLC16A1/AURKA/…	80
BP	GO:1990089	response to nerve growth factor	34/7221	45/13973	0.000879867	0.012095519	ENSG00000116473/ENSG00000102879/ENSG00000142208/ENSG00000167658/ENSG00000105894/ENSG00000108773/ENSG00000101412/ENSG00000185043/ENSG00000141543/ENSG00000171862/ENSG00000044574/ENSG00000111229/ENSG00000107263/ENSG00000142192/ENSG00000107295/ENSG00000103319/ENSG00000213923/ENSG00000118689/ENSG00000100139/ENSG00000111737/ENSG00000054523/ENSG00000109756/ENSG00000161016/ENSG00000101811/ENSG00000006128…	RAP1A/CORO1A/AKT1/EEF2/PTN/KAT2A/E2F1/CIB1/EIF4A3/PTEN/HSPA5/ARPC3/RAPGEF1/APP/SH3GL2/EEF2K/CSNK1E/FOXO3/MICALL1/RAB35/KIF1B/RAPGEF2/RPL8/CSTF2/TAC1/PDPK1/MAGI2/CBL/CSNK1D/BPTF/ID1/CRK/SORT1/UBE3A	34
BP	GO:0033157	regulation of intracellular protein transport	209/7221	348/13973	0.000889822	0.012202974	ENSG00000145423/ENSG00000130726/ENSG00000205542/ENSG00000109332/ENSG00000204498/ENSG00000145675/ENSG00000138814/ENSG00000142230/ENSG00000017427/ENSG00000100906/ENSG00000227057/ENSG00000168734/ENSG00000116288/ENSG00000171720/ENSG00000196924/ENSG00000065150/ENSG00000070831/ENSG00000072310/ENSG00000108773/ENSG00000168958/ENSG00000010810/ENSG00000124571/ENSG00000136938/ENSG00000160949/ENSG00000124766…	SFRP2/TRIM28/TMSB4X/UBE2D3/NFKBIL1/PIK3R1/PPP3CA/SAE1/IGF1/NFKBIA/WDR46/PKIG/PARK7/HDAC3/FLNA/IPO5/CDC42/SREBF1/KAT2A/MFF/FYN/XPO5/ANP32B/TONSL/SOX4/RUVBL1/EMD/YOD1/JUP/RBPMS/CEP131/ZBED3/PRDX1/RIPOR1/TP53/PARP1/ATP13A2/TCF7L2/ATG13/CIB1/ERLEC1/FIS1/CHP1/HAX1/HYAL2/GSK3A/PSMB7/B3GAT3/UBE2G2/VAMP2/UBE2J2/UBAC2/STOM/BCAP31/LITAF/PDCD10/GAS6/UGCG/NUP93/CCDC22/WBP11/XPO1/TCAF1/PINK1/ZBTB17/NFKBIE/G3B…	209
BP	GO:0002474	antigen processing and presentation of peptide antigen via MHC class I	61/7221	89/13973	0.000895111	0.012246064	ENSG00000168394/ENSG00000176986/ENSG00000106588/ENSG00000129084/ENSG00000118640/ENSG00000108344/ENSG00000204264/ENSG00000157020/ENSG00000185627/ENSG00000082781/ENSG00000231925/ENSG00000166710/ENSG00000051523/ENSG00000100911/ENSG00000136930/ENSG00000204525/ENSG00000185825/ENSG00000277791/ENSG00000175166/ENSG00000204267/ENSG00000110801/ENSG00000143106/ENSG00000131467/ENSG00000173692/ENSG00000126067…	TAP1/SEC24C/PSMA2/PSMA1/VAMP8/PSMD3/PSMB8/SEC13/PSMD13/ITGB5/TAPBP/B2M/CYBA/PSME2/PSMB7/HLA-C/BCAP31/PSMB3/PSMD2/TAP2/PSMD9/PSMA5/PSME3/PSMD1/PSMB2/PSMC3/HLA-A/PSMC2/PSMF1/PSMD4/PSMD8/IFI30/PSMB10/SEC24B/IKBKG/HLA-B/SEC22B/SEC23A/PSME1/HLA-E/SEM1/PSMB9/PSMC1/SEC31A/PSMC5/PSMD11/SEC24D/SNAP23/PSMD12/CANX/IKBKB/PSMC4/PSMD14/PSMB1/PSMA6/ITGAV/VAMP3/LNPEP/PSMB5/HLA-F/FCER1G	61
BP	GO:0072655	establishment of protein localization to mitochondrion	113/7221	178/13973	0.000915955	0.012501255	ENSG00000198668/ENSG00000086061/ENSG00000109332/ENSG00000142230/ENSG00000264364/ENSG00000142208/ENSG00000130204/ENSG00000227057/ENSG00000100216/ENSG00000072310/ENSG00000108773/ENSG00000186010/ENSG00000168958/ENSG00000134308/ENSG00000169100/ENSG00000101412/ENSG00000140740/ENSG00000165688/ENSG00000175792/ENSG00000126768/ENSG00000132846/ENSG00000141510/ENSG00000173171/ENSG00000025772/ENSG00000175224…	CALM1/DNAJA1/UBE2D3/SAE1/DYNLL2/AKT1/TOMM40/WDR46/TOMM22/SREBF1/KAT2A/NDUFA13/MFF/YWHAQ/SLC25A6/E2F1/UQCRC2/PMPCA/RUVBL1/TIMM17B/ZBED3/TP53/MTX1/TOMM34/ATG13/FIS1/HAX1/HK2/MFN2/TIMM13/GSK3A/PSMB7/UBE2J2/TIMM17A/TIMM10B/TSPO/UGCG/WBP11/CHCHD4/PINK1/ZBTB17/BNIP3L/TIMM10/HK1/SAMM50/PPP3CC/NRG1/PEMT/ATPIF1/HTRA2/BID/BAD/STARD7/TIMM50/GRPEL2/SREBF2/PAM16/MTERF4/PSMD8/UBE2L3/SLC17A9/PARL/YWHAB/TIMM9/MI…	113
BP	GO:0071456	cellular response to hypoxia	117/7221	185/13973	0.000923426	0.012573134	ENSG00000136997/ENSG00000104332/ENSG00000170315/ENSG00000185650/ENSG00000069667/ENSG00000109332/ENSG00000184216/ENSG00000112759/ENSG00000142208/ENSG00000106588/ENSG00000215021/ENSG00000105373/ENSG00000129084/ENSG00000105894/ENSG00000150991/ENSG00000164442/ENSG00000108344/ENSG00000106153/ENSG00000078401/ENSG00000187840/ENSG00000101412/ENSG00000204264/ENSG00000100644/ENSG00000185627/ENSG00000074800…	MYC/SFRP1/UBB/ZFP36L1/RORA/UBE2D3/IRAK1/SLC29A1/AKT1/PSMA2/PHB2/NOP53/PSMA1/PTN/UBC/CITED2/PSMD3/CHCHD2/EDN1/EIF4EBP1/E2F1/PSMB8/HIF1A/PSMD13/ENO1/TP53/PRKAA1/PSME2/PGK1/PSMB7/NDRG1/PSMB3/PTEN/TBL2/TWIST1/PSMD2/VEGFA/PINK1/BNIP3L/TMBIM6/CD34/BNIP3/EGLN3/P4HB/PSMD9/HIGD1A/EGLN1/PSMA5/FAM162A/PSME3/ACAA2/PSMD1/PSMB2/BAD/PSMC3/EGLN2/CCNA2/USP19/CCNB1/UBQLN1/AJUBA/RPS27A/ICAM1/PSMC2/PSMF1/CPEB2/ARNT/…	117
BP	GO:0000302	response to reactive oxygen species	125/7221	199/13973	0.00092712	0.012593384	ENSG00000108821/ENSG00000177606/ENSG00000136826/ENSG00000125995/ENSG00000134853/ENSG00000127191/ENSG00000109321/ENSG00000085662/ENSG00000185122/ENSG00000097007/ENSG00000121691/ENSG00000170345/ENSG00000132510/ENSG00000142208/ENSG00000233276/ENSG00000167658/ENSG00000126602/ENSG00000177425/ENSG00000116288/ENSG00000115694/ENSG00000078401/ENSG00000183010/ENSG00000149212/ENSG00000132646/ENSG00000084207…	COL1A1/JUN/KLF4/ROMO1/PDGFRA/TRAF2/AREG/AKR1B1/HSF1/ABL1/CAT/FOS/KDM6B/AKT1/GPX1/EEF2/TRAP1/PAWR/PARK7/STK25/EDN1/PYCR1/SESN3/PCNA/GSTP1/PPP5C/DHFR/PRDX3/RELA/TXNRD2/TXNIP/PPIF/PRDX1/CDK2/STAT6/PRKAA1/ADPRHL2/CST3/PRDX5/HYAL2/NET1/HDAC2/HYAL1/ETS1/CYP1B1/DNM2/RPS3/PDCD10/SESN2/NUP93/ZNF277/MAPK3/PINK1/PCGF2/PRDX2/BNIP3/LDHA/PSAP/ADA/APEX1/SOD1/EGLN1/UCP2/CAMKK2/FXN/CDK1/MET/STK24/BAD/CBX8/CCNA2/M…	125
BP	GO:0032434	regulation of proteasomal ubiquitin-dependent protein catabolic process	74/7221	111/13973	0.000946295	0.012823312	ENSG00000101665/ENSG00000158941/ENSG00000107404/ENSG00000173473/ENSG00000166233/ENSG00000142208/ENSG00000105373/ENSG00000103266/ENSG00000179262/ENSG00000116288/ENSG00000113712/ENSG00000111667/ENSG00000204463/ENSG00000166851/ENSG00000123159/ENSG00000198171/ENSG00000160803/ENSG00000105974/ENSG00000116030/ENSG00000133265/ENSG00000273841/ENSG00000185825/ENSG00000169139/ENSG00000165280/ENSG00000167196…	SMAD7/CCAR2/DVL1/SMARCC1/ARIH1/AKT1/NOP53/STUB1/RAD23A/PARK7/CSNK1A1/USP5/BAG6/PLK1/GIPC1/DDRGK1/UBQLN4/CAV1/SUMO1/HSPBP1/TAF9/BCAP31/UBE2V2/VCP/FBXO22/KEAP1/GNA12/TRIB1/ARAF/DDA1/NKD2/WNT10B/RNF114/UBQLN1/RFWD2/COMMD1/SGTA/RAD23B/RNF166/SVIP/SDCBP/UBE2K/PBK/PIAS1/SENP1/RCHY1/PLK2/RBX1/CSNK1E/GSK3B/DAB2/CHFR/TRIB3/LONRF1/CLEC16A/TLK2/CLU/NFE2L2/TRIB2/RNF138/ZFAND2A/FHIT/SOCS5/AURKA/RNF14/GBA/HSPA…	74
BP	GO:0006986	response to unfolded protein	106/7221	166/13973	0.000964628	0.013040765	ENSG00000008952/ENSG00000137801/ENSG00000086061/ENSG00000185122/ENSG00000113296/ENSG00000145675/ENSG00000157613/ENSG00000124702/ENSG00000143321/ENSG00000103266/ENSG00000166598/ENSG00000137076/ENSG00000058262/ENSG00000182158/ENSG00000072778/ENSG00000173641/ENSG00000180667/ENSG00000074842/ENSG00000103429/ENSG00000146678/ENSG00000100219/ENSG00000138073/ENSG00000101199/ENSG00000175215/ENSG00000116688…	SEC62/THBS1/DNAJA1/HSF1/THBS4/PIK3R1/CREB3L1/KLHDC3/HDGF/STUB1/HSP90B1/TLN1/SEC61A1/CREB3L2/ACADVL/HSPB7/YOD1/MYDGF/BFAR/IGFBP1/XBP1/PREB/ARFGAP1/CTDSP2/MFN2/GSK3A/AMFR/UBE2J2/ATF6B/TBL2/TATDN2/VCP/ZBTB17/TMBIM6/HSPA5/HSPA8/VAPB/YIF1A/CDK5RAP3/DNAJB4/AGR2/TMEM129/COPS5/EIF2AK2/DNAJC4/WFS1/OPTN/EXTL3/ASNA1/HSPA4L/SERPINH1/BAK1/DCTN1/EDEM2/PARP16/ATF4/SRPRA/ERO1A/TPP1/DNAJC3/CREB3/EIF2S1/STT3B/DERL…	106
BP	GO:0030330	DNA damage response, signal transduction by p53 class mediator	71/7221	106/13973	0.000975745	0.013159865	ENSG00000108654/ENSG00000170315/ENSG00000150991/ENSG00000101412/ENSG00000126457/ENSG00000172977/ENSG00000177595/ENSG00000132646/ENSG00000124766/ENSG00000111206/ENSG00000123374/ENSG00000143499/ENSG00000141510/ENSG00000116717/ENSG00000004487/ENSG00000158435/ENSG00000185499/ENSG00000144580/ENSG00000142453/ENSG00000104419/ENSG00000124802/ENSG00000205250/ENSG00000080802/ENSG00000185088/ENSG00000122691…	DDX5/UBB/UBC/E2F1/PRMT1/KAT5/PIDD1/PCNA/SOX4/FOXM1/CDK2/SMYD2/TP53/GADD45A/KDM1A/CNOT11/MUC1/CNOT9/CARM1/NDRG1/EEF1E1/E2F4/CNOT4/RPS27L/TWIST1/SESN2/CNOT10/CNOT1/CD74/TRIAP1/ATM/CDK1/BRCA1/MIF/CDKN1A/RBL2/CNOT8/CCNB1/RPS27A/USP10/PAXIP1/NBN/PTTG1IP/CHEK2/CNOT7/ING4/SNAI1/PCBP4/NPM1/TFAP4/PMAIP1/PLK2/MDM4/TNKS1BP1/SIRT1/FOXO3/CNOT3/RPL26/TP63/BCL3/AURKA/ATR/PML/TFDP1/HIC1/TP73/CNOT6L/SPRED2/SP100/…	71
BP	GO:0072524	pyridine-containing compound metabolic process	103/7221	161/13973	0.001028145	0.013833888	ENSG00000132182/ENSG00000168209/ENSG00000067225/ENSG00000152556/ENSG00000030066/ENSG00000111716/ENSG00000017427/ENSG00000177156/ENSG00000149925/ENSG00000111640/ENSG00000181929/ENSG00000163931/ENSG00000146701/ENSG00000171314/ENSG00000008130/ENSG00000142657/ENSG00000141959/ENSG00000155561/ENSG00000163382/ENSG00000091140/ENSG00000160209/ENSG00000069248/ENSG00000100644/ENSG00000049239/ENSG00000101146…	NUP210/DDIT4/PKM/PFKM/NUP160/LDHB/IGF1/TALDO1/ALDOA/GAPDH/PRKAG1/TKT/MDH2/PGAM1/NADK/PGD/PFKL/NUP205/NAXE/DLD/PDXK/NUP133/HIF1A/H6PD/RAE1/NUP85/NUP188/PDHX/ENO1/TPI1/NAMPT/STAT3/EIF6/PRKAA1/NAPRT/HK2/PGK1/QPRT/PDHA1/NDC1/NUP155/G6PD/NUP93/FDXR/ADPGK/VCP/PFKP/PGLS/LDHA/IDH2/HK1/ENO3/ME1/PSAT1/MDH1/AAAS/NUP62/NAXD/PRKAG2/ME2/PGM1/IDH3B/RPE/PGM2/KCNAB2/ARNT/DCXR/NUP37/PARP16/NNT/GALK1/SIRT6/NADK2/TI…	103
BP	GO:0070671	response to interleukin-12	37/7221	50/13973	0.001033275	0.013864886	ENSG00000177156/ENSG00000172757/ENSG00000127314/ENSG00000070831/ENSG00000162434/ENSG00000150593/ENSG00000168610/ENSG00000148834/ENSG00000100911/ENSG00000064666/ENSG00000113013/ENSG00000185624/ENSG00000136167/ENSG00000142168/ENSG00000240972/ENSG00000196262/ENSG00000006451/ENSG00000105397/ENSG00000089157/ENSG00000152795/ENSG00000147065/ENSG00000182718/ENSG00000169813/ENSG00000120438/ENSG00000110711…	TALDO1/CFL1/RAP1B/CDC42/JAK1/PDCD4/STAT3/GSTO1/PSME2/CNN2/HSPA9/P4HB/LCP1/SOD1/MIF/PPIA/RALA/TYK2/RPLP0/HNRNPDL/MSN/ANXA2/HNRNPF/TCP1/AIP/STAT1/LMNB1/PITPNA/MTAP/JAK2/CANX/HNRNPA2B1/RIPK2/CAPZA1/STAT4/SERPINB2/CRLF1	37
BP	GO:2001243	negative regulation of intrinsic apoptotic signaling pathway	62/7221	91/13973	0.00103531	0.013864886	ENSG00000145423/ENSG00000086061/ENSG00000158941/ENSG00000215301/ENSG00000157613/ENSG00000188976/ENSG00000142208/ENSG00000233276/ENSG00000126602/ENSG00000116288/ENSG00000186010/ENSG00000100644/ENSG00000074800/ENSG00000108179/ENSG00000100219/ENSG00000004487/ENSG00000185499/ENSG00000147140/ENSG00000273841/ENSG00000158828/ENSG00000139644/ENSG00000064545/ENSG00000019582/ENSG00000170855/ENSG00000140939…	SFRP2/DNAJA1/CCAR2/DDX3X/CREB3L1/NOC2L/AKT1/GPX1/TRAP1/PARK7/NDUFA13/HIF1A/ENO1/PPIF/XBP1/KDM1A/MUC1/NONO/TAF9/PINK1/TMBIM6/TMEM161A/CD74/TRIAP1/NOL3/HTRA2/BID/MIF/MAGEA3/GRINA/WFS1/NDUFS3/VDAC2/BCL2L12/RRN3/YBX3/TXNDC12/PTTG1IP/PLAUR/CREB3/PGAP2/SNAI1/TRIM32/OPA1/TAF9B/ARHGEF2/USP47/SIRT1/TPT1/MAPK7/CLU/NFE2L2/URI1/BDKRB2/PTPN1/ING2/BCL2/BCL2L1/HYOU1/HSPA1A/CXCL12/ACKR3	62
BP	GO:1905269	positive regulation of chromatin organization	59/7221	86/13973	0.0010411	0.013880749	ENSG00000130726/ENSG00000072310/ENSG00000108773/ENSG00000132471/ENSG00000107485/ENSG00000137486/ENSG00000141510/ENSG00000004487/ENSG00000185499/ENSG00000104872/ENSG00000130816/ENSG00000169375/ENSG00000099956/ENSG00000102882/ENSG00000112715/ENSG00000158828/ENSG00000103549/ENSG00000162302/ENSG00000185049/ENSG00000149311/ENSG00000198663/ENSG00000012048/ENSG00000137815/ENSG00000113916/ENSG00000134057…	TRIM28/SREBF1/KAT2A/WBP2/GATA3/ARRB1/TP53/KDM1A/MUC1/PIH1D1/DNMT1/SIN3A/SMARCB1/MAPK3/VEGFA/PINK1/RNF40/RPS6KA4/NELFA/ATM/C6orf89/BRCA1/RTF1/BCL6/CCNB1/TGFB1/AUTS2/PAXIP1/JDP2/SIRT6/CHTOP/UBE2N/BRD7/RUVBL2/PHF19/AKAP8L/SART3/RNF20/PAF1/FMR1/PAXBP1/CDK9/PRKD2/AKAP8/SIRT1/KAT7/CTR9/SETDB1/ING2/SMAD4/NELFE/TPR/IL1B/EED/KMT2A/RPS6KA5/LIF/MTF2/MECP2	59
BP	GO:0046112	nucleobase biosynthetic process	16/7221	18/13973	0.00104136	0.013880749	ENSG00000084774/ENSG00000100714/ENSG00000128050/ENSG00000159131/ENSG00000147224/ENSG00000198931/ENSG00000165704/ENSG00000021826/ENSG00000163655/ENSG00000120254/ENSG00000196839/ENSG00000176974/ENSG00000114491/ENSG00000102967/ENSG00000162368/ENSG00000198793	CAD/MTHFD1/PAICS/GART/PRPS1/APRT/HPRT1/CPS1/GMPS/MTHFD1L/ADA/SHMT1/UMPS/DHODH/CMPK1/MTOR	16
BP	GO:0016050	vesicle organization	213/7221	356/13973	0.001051309	0.0139807	ENSG00000169554/ENSG00000073921/ENSG00000109321/ENSG00000135441/ENSG00000168394/ENSG00000176986/ENSG00000102879/ENSG00000161203/ENSG00000007168/ENSG00000036257/ENSG00000149357/ENSG00000162517/ENSG00000109113/ENSG00000169221/ENSG00000118640/ENSG00000161011/ENSG00000100359/ENSG00000157020/ENSG00000065000/ENSG00000231925/ENSG00000148396/ENSG00000085063/ENSG00000075785/ENSG00000114354/ENSG00000139832…	ZEB2/PICALM/AREG/BLOC1S1/TAP1/SEC24C/CORO1A/AP2M1/PAFAH1B1/CUL3/LAMTOR1/PEF1/RAB34/TBC1D10B/VAMP8/SQSTM1/SGSM3/SEC13/AP3D1/TAPBP/SEC16A/CD59/RAB7A/TFG/RAB20/CHMP1A/STX10/PDCD6/RNF26/PREB/TBC1D9B/HPS1/TBC1D2/CAV1/SNF8/GOLPH3/SNAP47/TBC1D4/SGSM2/RAB1A/NAPA/ABCA1/VAMP2/SNAPIN/VTI1B/RAB1B/VAPA/TMED2/PPP6C/TSG101/PLEKHJ1/SNX5/CD34/VPS28/STX5/HGS/CHMP4B/PDCD6IP/TAP2/COL7A1/VPS18/CNIH1/TRAPPC1/VAPB/VPS2…	213
BP	GO:0034614	cellular response to reactive oxygen species	89/7221	137/13973	0.00108952	0.014455148	ENSG00000177606/ENSG00000136826/ENSG00000125995/ENSG00000134853/ENSG00000127191/ENSG00000085662/ENSG00000185122/ENSG00000097007/ENSG00000170345/ENSG00000132510/ENSG00000142208/ENSG00000126602/ENSG00000177425/ENSG00000116288/ENSG00000115694/ENSG00000183010/ENSG00000132646/ENSG00000011485/ENSG00000228716/ENSG00000165672/ENSG00000173039/ENSG00000108179/ENSG00000117450/ENSG00000123374/ENSG00000166888…	JUN/KLF4/ROMO1/PDGFRA/TRAF2/AKR1B1/HSF1/ABL1/FOS/KDM6B/AKT1/TRAP1/PAWR/PARK7/STK25/PYCR1/PCNA/PPP5C/DHFR/PRDX3/RELA/PPIF/PRDX1/CDK2/STAT6/PRKAA1/ADPRHL2/CST3/PRDX5/NET1/HDAC2/ETS1/CYP1B1/DNM2/RPS3/PDCD10/NUP93/ZNF277/MAPK3/PINK1/PCGF2/PRDX2/BNIP3/PSAP/APEX1/SOD1/CAMKK2/FXN/CDK1/MET/CBX8/CCNA2/MPV17/LCN2/TXN/FANCC/ENDOG/TPM1/ZNF580/PXN/MTR/PRKCD/HNRNPD/KLF2/ECT2/NQO1/EZH2/HDAC6/IMPACT/SIRT1/MAPK7/…	89
BP	GO:0090090	negative regulation of canonical Wnt signaling pathway	100/7221	156/13973	0.001094778	0.014491196	ENSG00000104332/ENSG00000145423/ENSG00000170315/ENSG00000107404/ENSG00000104964/ENSG00000106588/ENSG00000036257/ENSG00000129084/ENSG00000150991/ENSG00000116670/ENSG00000125398/ENSG00000113712/ENSG00000108344/ENSG00000004975/ENSG00000107816/ENSG00000204264/ENSG00000185627/ENSG00000106483/ENSG00000115457/ENSG00000155011/ENSG00000146678/ENSG00000181788/ENSG00000148737/ENSG00000105974/ENSG00000167985…	SFRP1/SFRP2/UBB/DVL1/AES/PSMA2/CUL3/PSMA1/UBC/MAD2L2/SOX9/CSNK1A1/PSMD3/DVL2/LZTS2/PSMB8/PSMD13/SFRP4/IGFBP2/DKK2/IGFBP1/SIAH2/TCF7L2/CAV1/SDHAF2/NOTUM/PSME2/AXIN1/GSK3A/PSMB7/PSMB3/ROR2/KREMEN1/PSMD2/PSMD9/PSMA5/PSME3/PSMD1/PSMB2/NKD2/PSMC3/LEF1/RPS27A/PSMC2/PSMF1/FZD6/RAPGEF1/PSMD4/PSMD8/STK4/CDH2/LRP6/PSMB10/GPC3/KREMEN2/SOX2/FERMT1/KLHL12/DACT1/CBY1/WNT4/HECW1/HDAC1/DVL3/PSME1/SEM1/PSMB9/PSMC…	100
BP	GO:0007030	Golgi organization	69/7221	103/13973	0.001136684	0.015011075	ENSG00000149823/ENSG00000126934/ENSG00000115694/ENSG00000070831/ENSG00000113712/ENSG00000140859/ENSG00000103051/ENSG00000113384/ENSG00000116786/ENSG00000138069/ENSG00000115806/ENSG00000079805/ENSG00000100462/ENSG00000114209/ENSG00000086598/ENSG00000102882/ENSG00000162236/ENSG00000171853/ENSG00000137221/ENSG00000148248/ENSG00000170312/ENSG00000170348/ENSG00000120805/ENSG00000197386/ENSG00000178950…	VPS51/MAP2K2/STK25/CDC42/CSNK1A1/KIFC3/COG4/GOLPH3/PLEKHM2/RAB1A/GORASP2/DNM2/PRMT5/PDCD10/TMED2/MAPK3/STX5/TRAPPC12/TJAP1/SURF4/CDK1/TMED10/ARL1/HTT/GAK/OPTN/STX6/CLASP2/MAP2K1/STX18/RAB2A/ARHGEF7/COG2/GCC2/VCPIP1/CLASP1/USO1/TMED9/SYNE1/ZW10/STX16/OBSL1/DYM/HIKESHI/COG7/UBXN2B/USP6NL/GBF1/LMAN1/PI4K2A/TRAPPC11/YWHAZ/MAPK1/CUL7/GOLPH3L/ATL3/NPLOC4/CSNK1D/PI4K2B/ARFGEF1/RBSN/GORASP1/FBXW8/RAB29/V…	69
BP	GO:0040029	regulation of gene expression, epigenetic	172/7221	283/13973	0.001155292	0.015202149	ENSG00000181218/ENSG00000108654/ENSG00000276903/ENSG00000132182/ENSG00000130726/ENSG00000119048/ENSG00000182979/ENSG00000099817/ENSG00000137309/ENSG00000138814/ENSG00000169241/ENSG00000030066/ENSG00000233276/ENSG00000132341/ENSG00000071655/ENSG00000160710/ENSG00000163882/ENSG00000114867/ENSG00000126934/ENSG00000132382/ENSG00000155561/ENSG00000108773/ENSG00000069248/ENSG00000124571/ENSG00000132475…	HIST3H2A/DDX5/HIST1H2AL/NUP210/TRIM28/UBE2B/MTA1/POLR2E/HMGA1/PPP3CA/SLC50A1/NUP160/GPX1/RAN/MBD3/ADAR/POLR2H/EIF4G1/MAP2K2/MYBBP1A/NUP205/KAT2A/NUP133/XPO5/H3F3B/EIF1/DROSHA/KCNQ1/SF3B1/TARBP2/TAF1C/WBP2/RAE1/NUP85/NUP188/POLR1C/ZNRD1/MBD2/STAT3/EIF6/H2AFV/NCOR2/HIST2H2AC/PRMT7/HDAC2/GSK3A/MOV10/POLR2G/NDC1/NUP155/ELOF1/NCBP1/POLR1E/DNMT1/NUP93/SIN3A/HIST1H4E/CTCF/KAT2B/TFAP2C/ESR1/CELF1/CNOT1/T…	172
BP	GO:0031577	spindle checkpoint	28/7221	36/13973	0.001156693	0.015202149	ENSG00000167513/ENSG00000116670/ENSG00000166851/ENSG00000205629/ENSG00000128789/ENSG00000164109/ENSG00000110200/ENSG00000104419/ENSG00000154473/ENSG00000149311/ENSG00000134057/ENSG00000136861/ENSG00000002822/ENSG00000117724/ENSG00000099910/ENSG00000169679/ENSG00000086827/ENSG00000156970/ENSG00000101266/ENSG00000121101/ENSG00000126226/ENSG00000144635/ENSG00000178999/ENSG00000047410/ENSG00000080986…	CDT1/MAD2L2/PLK1/LCMT1/PSMG2/MAD2L1/ANAPC15/NDRG1/BUB3/ATM/CCNB1/CDK5RAP2/MAD1L1/CENPF/KLHL22/BUB1/ZW10/BUB1B/CSNK2A1/TEX14/PCID2/DYNC1LI1/AURKB/TPR/NDC80/SPDL1/XRCC3/DUSP1	28
BP	GO:0030397	membrane disassembly	35/7221	47/13973	0.001163822	0.015202149	ENSG00000132182/ENSG00000175826/ENSG00000175334/ENSG00000030066/ENSG00000007168/ENSG00000155561/ENSG00000069248/ENSG00000101146/ENSG00000125450/ENSG00000166851/ENSG00000102119/ENSG00000095319/ENSG00000119408/ENSG00000058804/ENSG00000113569/ENSG00000157456/ENSG00000102900/ENSG00000166579/ENSG00000170312/ENSG00000094914/ENSG00000213024/ENSG00000134057/ENSG00000204843/ENSG00000075188/ENSG00000136243…	NUP210/CTDNEP1/BANF1/NUP160/PAFAH1B1/NUP205/NUP133/RAE1/NUP85/PLK1/EMD/NUP188/NEK6/NDC1/NUP155/CCNB2/NUP93/NDEL1/CDK1/AAAS/NUP62/CCNB1/DCTN1/NUP37/NUPL2/AKAP8L/NUP54/LPIN1/NUP98/NUP214/TPR/NUP107/NUP35/RANBP2/NUP43	35
BP	GO:0051081	nuclear envelope disassembly	35/7221	47/13973	0.001163822	0.015202149	ENSG00000132182/ENSG00000175826/ENSG00000175334/ENSG00000030066/ENSG00000007168/ENSG00000155561/ENSG00000069248/ENSG00000101146/ENSG00000125450/ENSG00000166851/ENSG00000102119/ENSG00000095319/ENSG00000119408/ENSG00000058804/ENSG00000113569/ENSG00000157456/ENSG00000102900/ENSG00000166579/ENSG00000170312/ENSG00000094914/ENSG00000213024/ENSG00000134057/ENSG00000204843/ENSG00000075188/ENSG00000136243…	NUP210/CTDNEP1/BANF1/NUP160/PAFAH1B1/NUP205/NUP133/RAE1/NUP85/PLK1/EMD/NUP188/NEK6/NDC1/NUP155/CCNB2/NUP93/NDEL1/CDK1/AAAS/NUP62/CCNB1/DCTN1/NUP37/NUPL2/AKAP8L/NUP54/LPIN1/NUP98/NUP214/TPR/NUP107/NUP35/RANBP2/NUP43	35
BP	GO:0043487	regulation of RNA stability	97/7221	151/13973	0.001164477	0.015202149	ENSG00000170315/ENSG00000185650/ENSG00000142208/ENSG00000106588/ENSG00000129084/ENSG00000112531/ENSG00000070756/ENSG00000178896/ENSG00000150991/ENSG00000114867/ENSG00000135829/ENSG00000108344/ENSG00000182872/ENSG00000101412/ENSG00000204264/ENSG00000185627/ENSG00000130826/ENSG00000119335/ENSG00000171311/ENSG00000100911/ENSG00000136930/ENSG00000077348/ENSG00000277791/ENSG00000155506/ENSG00000140350…	UBB/ZFP36L1/AKT1/PSMA2/PSMA1/QKI/PABPC1/EXOSC4/UBC/EIF4G1/DHX9/PSMD3/RBM10/E2F1/PSMB8/PSMD13/DKC1/SET/EXOSC1/PSME2/PSMB7/EXOSC5/PSMB3/LARP1/ANP32A/KHSRP/XPO1/PSMD2/CARHSP1/EXOSC3/HSPA8/APEX1/PSMD9/EXOSC2/PSMA5/PSME3/EXOSC7/PSMD1/HNRNPC/PSMB2/PSMC3/ZFP36L2/MAPKAPK2/RPS27A/PSMC2/PSMF1/PSMD4/SMG5/PSMD8/PSMB10/YWHAB/YBX3/EXOSC6/PARN/DCP1A/PCBP4/PRKCD/PAIP1/PSME1/ZC3H12A/SEM1/YTHDF2/HNRNPR/HNRNPD/PSMB…	97
BP	GO:0051297	centrosome organization	76/7221	115/13973	0.001191713	0.015522196	ENSG00000159069/ENSG00000213465/ENSG00000175216/ENSG00000058453/ENSG00000239306/ENSG00000166803/ENSG00000166851/ENSG00000141577/ENSG00000131165/ENSG00000123374/ENSG00000116717/ENSG00000164087/ENSG00000099901/ENSG00000103995/ENSG00000082898/ENSG00000101421/ENSG00000170248/ENSG00000147400/ENSG00000166579/ENSG00000196584/ENSG00000101350/ENSG00000170312/ENSG00000012048/ENSG00000213397/ENSG00000162063…	FBXW5/ARL2/CKAP5/CROCC/RBM14/PCLAF/PLK1/CEP131/CHMP1A/CDK2/GADD45A/POC1A/RANBP1/CEP152/XPO1/CHMP4B/PDCD6IP/CETN2/NDEL1/XRCC2/KIF3B/CDK1/BRCA1/HAUS7/CCNF/NUP62/NUBP1/TUBGCP4/CDK5RAP2/TUBGCP2/FES/DCTN1/HAUS5/PPP1R12A/SPICE1/CEP250/NPM1/NEK2/CHMP5/HAUS1/KIF11/CEP63/PLK2/ARHGEF10/HAUS4/CHMP3/VPS4B/UVRAG/CNTROB/TUBGCP3/CEP120/TUBGCP5/CHMP2A/CETN3/TUBGCP6/MAP9/SLC16A1/AURKA/RANBP3/CHORDC1/WDR62/RAB6C/C…	76
BP	GO:0000082	G1/S transition of mitotic cell cycle	146/7221	237/13973	0.001211955	0.015749891	ENSG00000136997/ENSG00000170315/ENSG00000073111/ENSG00000167513/ENSG00000215301/ENSG00000166337/ENSG00000138814/ENSG00000115738/ENSG00000112118/ENSG00000142208/ENSG00000022267/ENSG00000036257/ENSG00000150991/ENSG00000185324/ENSG00000132383/ENSG00000114867/ENSG00000135446/ENSG00000166508/ENSG00000127616/ENSG00000187840/ENSG00000101412/ENSG00000126457/ENSG00000147889/ENSG00000177595/ENSG00000105810…	MYC/UBB/MCM2/CDT1/DDX3X/TAF10/PPP3CA/ID2/MCM3/AKT1/FHL1/CUL3/UBC/CDK10/RPA1/EIF4G1/CDK4/MCM7/SMARCA4/EIF4EBP1/E2F1/PRMT1/CDKN2A/PIDD1/CDK6/PCNA/SOX4/DHFR/CDK2/TP53/GADD45A/CNOT11/MUC1/CTDSP2/PSME2/CNOT9/HYAL1/CARM1/CUL4A/MCM6/E2F4/RPA3/CNOT4/POLA2/RANBP1/RPS27L/PTEN/TYMS/CDKN2C/PPP6C/RPS6KB1/RCC1/CNOT10/CNOT1/APEX1/TRIAP1/ACVR1/AIF1/CDKN3/ATM/ORC1/PRMT2/PSME3/CDK1/BID/CCND2/MCM5/MEPCE/RPA2/SKP2/P…	146
BP	GO:0006293	nucleotide-excision repair, preincision complex stabilization	18/7221	21/13973	0.001223307	0.015806208	ENSG00000167986/ENSG00000132383/ENSG00000143799/ENSG00000139842/ENSG00000106399/ENSG00000012061/ENSG00000163161/ENSG00000131778/ENSG00000145736/ENSG00000134899/ENSG00000117748/ENSG00000134574/ENSG00000104884/ENSG00000110768/ENSG00000272047/ENSG00000100387/ENSG00000136936/ENSG00000111358	DDB1/RPA1/PARP1/CUL4A/RPA3/ERCC1/ERCC3/CHD1L/GTF2H2/ERCC5/RPA2/DDB2/ERCC2/GTF2H1/GTF2H5/RBX1/XPA/GTF2H3	18
BP	GO:0006295	nucleotide-excision repair, DNA incision, 3'-to lesion	18/7221	21/13973	0.001223307	0.015806208	ENSG00000167986/ENSG00000132383/ENSG00000143799/ENSG00000139842/ENSG00000106399/ENSG00000012061/ENSG00000163161/ENSG00000131778/ENSG00000145736/ENSG00000134899/ENSG00000117748/ENSG00000134574/ENSG00000104884/ENSG00000110768/ENSG00000272047/ENSG00000100387/ENSG00000136936/ENSG00000111358	DDB1/RPA1/PARP1/CUL4A/RPA3/ERCC1/ERCC3/CHD1L/GTF2H2/ERCC5/RPA2/DDB2/ERCC2/GTF2H1/GTF2H5/RBX1/XPA/GTF2H3	18
BP	GO:0060070	canonical Wnt signaling pathway	164/7221	269/13973	0.0012246	0.015806208	ENSG00000108821/ENSG00000136997/ENSG00000104332/ENSG00000145423/ENSG00000170315/ENSG00000136826/ENSG00000175826/ENSG00000162407/ENSG00000158941/ENSG00000107404/ENSG00000119048/ENSG00000104964/ENSG00000106588/ENSG00000036257/ENSG00000129084/ENSG00000150991/ENSG00000116670/ENSG00000125398/ENSG00000081059/ENSG00000070831/ENSG00000113712/ENSG00000108344/ENSG00000004975/ENSG00000107816/ENSG00000073536…	COL1A1/MYC/SFRP1/SFRP2/UBB/KLF4/CTDNEP1/PLPP3/CCAR2/DVL1/UBE2B/AES/PSMA2/CUL3/PSMA1/UBC/MAD2L2/SOX9/TCF7/CDC42/CSNK1A1/PSMD3/DVL2/LZTS2/NLE1/PSMB8/GATA3/SOX4/PSMD13/EMD/SFRP4/JUP/PPP1CA/ZBED3/IGFBP2/DKK2/IGFBP1/FRAT2/SIAH2/TCF7L2/CAV1/SDHAF2/IFT20/NOTUM/PSME2/AXIN1/GSK3A/PSMB7/ARNTL/DAPK3/PSMB3/ROR2/PTEN/KREMEN1/PSMD2/FZD2/USP34/PSMD9/PSMA5/PIN1/LGR4/PSME3/PSMD1/PSMB2/LRRK1/NKD2/PSMC3/WNT10B/PTK7…	164
BP	GO:0006101	citrate metabolic process	26/7221	33/13973	0.001237314	0.015854516	ENSG00000146701/ENSG00000143252/ENSG00000091140/ENSG00000131473/ENSG00000073578/ENSG00000167985/ENSG00000204370/ENSG00000131828/ENSG00000182054/ENSG00000122729/ENSG00000014641/ENSG00000062485/ENSG00000101365/ENSG00000112992/ENSG00000100412/ENSG00000163541/ENSG00000172340/ENSG00000168291/ENSG00000150768/ENSG00000173757/ENSG00000119689/ENSG00000091483/ENSG00000126561/ENSG00000166411/ENSG00000067829…	MDH2/SDHC/DLD/ACLY/SDHA/SDHAF2/SDHD/PDHA1/IDH2/ACO1/MDH1/CS/IDH3B/NNT/ACO2/SUCLG1/SUCLG2/PDHB/DLAT/STAT5B/DLST/FH/STAT5A/IDH3A/IDH3G/SDHB	26
BP	GO:1905819	negative regulation of chromosome separation	26/7221	33/13973	0.001237314	0.015854516	ENSG00000167513/ENSG00000116670/ENSG00000166851/ENSG00000205629/ENSG00000128789/ENSG00000164109/ENSG00000110200/ENSG00000164611/ENSG00000154473/ENSG00000149311/ENSG00000164754/ENSG00000134057/ENSG00000002822/ENSG00000117724/ENSG00000099910/ENSG00000169679/ENSG00000086827/ENSG00000156970/ENSG00000101266/ENSG00000121101/ENSG00000126226/ENSG00000144635/ENSG00000047410/ENSG00000080986/ENSG00000126215…	CDT1/MAD2L2/PLK1/LCMT1/PSMG2/MAD2L1/ANAPC15/PTTG1/BUB3/ATM/RAD21/CCNB1/MAD1L1/CENPF/KLHL22/BUB1/ZW10/BUB1B/CSNK2A1/TEX14/PCID2/DYNC1LI1/TPR/NDC80/XRCC3/DUSP1	26
BP	GO:2000816	negative regulation of mitotic sister chromatid separation	26/7221	33/13973	0.001237314	0.015854516	ENSG00000167513/ENSG00000116670/ENSG00000166851/ENSG00000205629/ENSG00000128789/ENSG00000164109/ENSG00000110200/ENSG00000164611/ENSG00000154473/ENSG00000149311/ENSG00000164754/ENSG00000134057/ENSG00000002822/ENSG00000117724/ENSG00000099910/ENSG00000169679/ENSG00000086827/ENSG00000156970/ENSG00000101266/ENSG00000121101/ENSG00000126226/ENSG00000144635/ENSG00000047410/ENSG00000080986/ENSG00000126215…	CDT1/MAD2L2/PLK1/LCMT1/PSMG2/MAD2L1/ANAPC15/PTTG1/BUB3/ATM/RAD21/CCNB1/MAD1L1/CENPF/KLHL22/BUB1/ZW10/BUB1B/CSNK2A1/TEX14/PCID2/DYNC1LI1/TPR/NDC80/XRCC3/DUSP1	26
BP	GO:0034605	cellular response to heat	73/7221	110/13973	0.001239459	0.015854516	ENSG00000132182/ENSG00000137801/ENSG00000167965/ENSG00000185122/ENSG00000158941/ENSG00000184216/ENSG00000030066/ENSG00000112208/ENSG00000132383/ENSG00000155561/ENSG00000069248/ENSG00000107262/ENSG00000004478/ENSG00000101146/ENSG00000125450/ENSG00000095319/ENSG00000249915/ENSG00000110958/ENSG00000116030/ENSG00000196591/ENSG00000058804/ENSG00000106399/ENSG00000113569/ENSG00000230989/ENSG00000102900…	NUP210/THBS1/MLST8/HSF1/CCAR2/IRAK1/NUP160/BAG2/RPA1/NUP205/NUP133/BAG1/FKBP4/RAE1/NUP85/NUP188/PDCD6/PTGES3/SUMO1/HDAC2/NDC1/RPA3/NUP155/HSBP1/NUP93/MAPK3/CD34/HSPA8/ATM/HTRA2/RPA2/HSPA1B/AAAS/MAPKAPK2/CDKN1A/NUP62/IER5/NUP37/AKT1S1/DNAJC2/POLR2D/LYN/EIF2S1/RBBP7/NUPL2/NF1/GSK3B/HSPB8/BAG4/MTOR/HIKESHI/C8orf4/SIRT1/MYOF/CRYAB/DAXX/NUP54/NUP98/NUP214/MAPK1/SCARA5/ATR/CHORDC1/MAPT/HSPA1A/TPR/DNAJC…	73
BP	GO:0007173	epidermal growth factor receptor signaling pathway	80/7221	122/13973	0.001269469	0.016202059	ENSG00000170315/ENSG00000136158/ENSG00000109321/ENSG00000070423/ENSG00000097007/ENSG00000145675/ENSG00000142208/ENSG00000150991/ENSG00000125398/ENSG00000070831/ENSG00000113070/ENSG00000160410/ENSG00000174775/ENSG00000186635/ENSG00000075785/ENSG00000144580/ENSG00000074319/ENSG00000185359/ENSG00000184160/ENSG00000050820/ENSG00000101213/ENSG00000131475/ENSG00000063245/ENSG00000133703/ENSG00000115380…	UBB/SPRY2/AREG/RNF126/ABL1/PIK3R1/AKT1/UBC/SOX9/CDC42/HBEGF/SHKBP1/HRAS/ARAP1/RAB7A/CNOT9/TSG101/HGS/ADRA2C/BCAR1/PTK6/VPS25/EPN1/KRAS/EFEMP1/PIK3C2A/PTPN11/AGR2/MVB12A/NUP62/CAMLG/RPS27A/RHBDF2/PTPN3/TGFB1/FES/APP/PTK2/KIF16B/HIP1/RNF115/DGKD/PLAUR/EPS15/PXN/NEURL1/ARHGEF7/SH3GL2/HAP1/PLCE1/PLCG1/EPS15L1/CSK/ITGA1/PAG1/SPRY1/MVB12B/SHC1/EGFR/PTPRJ/NRAS/SOCS5/HIP1R/PDPK1/DAB2IP/SH3KBP1/GAB1/CHMP6…	80
BP	GO:0051090	regulation of sequence-specific DNA binding transcription factor activity	203/7221	339/13973	0.001282873	0.016331378	ENSG00000177606/ENSG00000170315/ENSG00000136826/ENSG00000127191/ENSG00000162407/ENSG00000101665/ENSG00000205542/ENSG00000184216/ENSG00000204498/ENSG00000121691/ENSG00000170345/ENSG00000138814/ENSG00000115738/ENSG00000174744/ENSG00000142208/ENSG00000142178/ENSG00000215021/ENSG00000100906/ENSG00000150991/ENSG00000116670/ENSG00000116288/ENSG00000196924/ENSG00000103275/ENSG00000004975/ENSG00000108510…	JUN/UBB/KLF4/TRAF2/PLPP3/SMAD7/TMSB4X/IRAK1/NFKBIL1/CAT/FOS/PPP3CA/ID2/BRMS1/AKT1/SIK1/PHB2/NFKBIA/UBC/MAD2L2/PARK7/FLNA/UBE2I/DVL2/MED13/SMARCA4/DAP/EDN1/CARD14/AMH/CRTC3/CDKN2A/GLIS2/PIDD1/TAF6/COMMD7/TCF3/PRDX3/SFRP4/JUP/ARRB1/RELA/FANCA/DDRGK1/KDM1A/TCF7L2/CIB1/CHP1/SUMO1/NLRC5/HDAC2/S100A9/CARM1/HMGN3/CYP1B1/ARID5B/ZIC2/CRTC1/NFKB2/RPS3/GAS6/PTEN/TWIST1/BUD31/SMARCB1/MAPK3/VEGFA/PINK1/KEAP1/…	203
BP	GO:0016055	Wnt signaling pathway	260/7221	442/13973	0.001285327	0.016331378	ENSG00000108821/ENSG00000136997/ENSG00000104332/ENSG00000145423/ENSG00000170315/ENSG00000136826/ENSG00000169554/ENSG00000175826/ENSG00000162407/ENSG00000158941/ENSG00000215301/ENSG00000097007/ENSG00000105568/ENSG00000107404/ENSG00000119048/ENSG00000138814/ENSG00000161203/ENSG00000104964/ENSG00000167986/ENSG00000106588/ENSG00000036257/ENSG00000129084/ENSG00000073712/ENSG00000159216/ENSG00000150991…	COL1A1/MYC/SFRP1/SFRP2/UBB/KLF4/ZEB2/CTDNEP1/PLPP3/CCAR2/DDX3X/ABL1/PPP2R1A/DVL1/UBE2B/PPP3CA/AP2M1/AES/DDB1/PSMA2/CUL3/PSMA1/FERMT2/RUNX1/UBC/MAD2L2/SOX9/CSNK1G2/TCF7/CDC42/CSNK1A1/PSMD3/DVL2/SKP1/SMARCA4/LZTS2/NLE1/PSMB8/TLE4/GATA3/SOX4/PSMD13/EMD/SFRP4/RYK/JUP/PPP1CA/ZBED3/IGFBP2/DKK2/IGFBP1/FRAT2/MBD2/PRKAA1/SIAH2/TCF7L2/AP2A1/CAV1/SDHAF2/IFT20/NOTUM/PSME2/TSC2/AXIN1/TGFB1I1/GSK3A/PSMB7/MOV10…	260
BP	GO:0071174	mitotic spindle checkpoint	24/7221	30/13973	0.001299169	0.016470579	ENSG00000167513/ENSG00000116670/ENSG00000166851/ENSG00000205629/ENSG00000128789/ENSG00000164109/ENSG00000110200/ENSG00000154473/ENSG00000149311/ENSG00000134057/ENSG00000002822/ENSG00000117724/ENSG00000099910/ENSG00000169679/ENSG00000086827/ENSG00000156970/ENSG00000101266/ENSG00000121101/ENSG00000126226/ENSG00000144635/ENSG00000047410/ENSG00000080986/ENSG00000126215/ENSG00000120129	CDT1/MAD2L2/PLK1/LCMT1/PSMG2/MAD2L1/ANAPC15/BUB3/ATM/CCNB1/MAD1L1/CENPF/KLHL22/BUB1/ZW10/BUB1B/CSNK2A1/TEX14/PCID2/DYNC1LI1/TPR/NDC80/XRCC3/DUSP1	24
BP	GO:2001235	positive regulation of apoptotic signaling pathway	106/7221	167/13973	0.001308495	0.016552023	ENSG00000104332/ENSG00000170315/ENSG00000100234/ENSG00000127191/ENSG00000137801/ENSG00000131653/ENSG00000105568/ENSG00000264364/ENSG00000116288/ENSG00000137713/ENSG00000044115/ENSG00000168040/ENSG00000168958/ENSG00000134308/ENSG00000101412/ENSG00000177595/ENSG00000111321/ENSG00000179222/ENSG00000108179/ENSG00000141510/ENSG00000214253/ENSG00000148180/ENSG00000105974/ENSG00000068001/ENSG00000136603…	SFRP1/UBB/TIMP3/TRAF2/THBS1/TRAF7/PPP2R1A/DYNLL2/PARK7/PPP2R1B/CTNNA1/FADD/MFF/YWHAQ/E2F1/PIDD1/LTBR/MAGED1/PPIF/TP53/FIS1/GSN/CAV1/HYAL2/SKIL/GSK3A/S100A9/BIK/DAPK3/TNFSF10/DFNA5/BCAP31/RPS3/PTEN/PINK1/BNIP3/PPP3CC/SOD1/WDR35/SIAH1/ATPIF1/FAM162A/PRKRA/HTRA2/BID/BAD/ZNF205/S100A8/BAK1/STK4/YWHAB/SERINC3/TRADD/TNFRSF10B/RPS7/PLAUR/SFPQ/TFAP4/CASP8/PRKCD/FAF1/RAD9A/PMAIP1/NF1/NACC2/ATF3/APOPT1/DYN…	106
BP	GO:0000469	cleavage involved in rRNA processing	20/7221	24/13973	0.001311451	0.016552722	ENSG00000141101/ENSG00000261236/ENSG00000145912/ENSG00000168028/ENSG00000001497/ENSG00000129347/ENSG00000107371/ENSG00000130713/ENSG00000124541/ENSG00000075914/ENSG00000167721/ENSG00000146109/ENSG00000171858/ENSG00000162408/ENSG00000120158/ENSG00000179041/ENSG00000120800/ENSG00000165733/ENSG00000120699/ENSG00000169288	NOB1/BOP1/NHP2/RPSA/LAS1L/KRI1/EXOSC3/EXOSC2/RRP36/EXOSC7/TSR1/ABT1/RPS21/NOL9/RCL1/RRS1/UTP20/BMS1/EXOSC8/MRPL1	20
BP	GO:2000278	regulation of DNA biosynthetic process	67/7221	100/13973	0.00132453	0.016680886	ENSG00000136997/ENSG00000136826/ENSG00000049541/ENSG00000163468/ENSG00000168802/ENSG00000136830/ENSG00000146731/ENSG00000204217/ENSG00000130826/ENSG00000135486/ENSG00000141510/ENSG00000135372/ENSG00000152661/ENSG00000110958/ENSG00000115484/ENSG00000163918/ENSG00000135624/ENSG00000111445/ENSG00000102977/ENSG00000102882/ENSG00000089022/ENSG00000149311/ENSG00000092199/ENSG00000178188/ENSG00000124762…	MYC/KLF4/RFC2/CCT3/CHTF8/FAM129B/CCT6A/BMPR2/DKC1/HNRNPA1/TP53/NAT10/GJA1/PTGES3/CCT4/RFC4/CCT7/RFC5/ACD/MAPK3/MAPKAPK5/ATM/HNRNPC/SH2B1/CDKN1A/CHTF18/MEN1/SMG5/CCT8/WRAP53/EXOSC10/CCT5/FBXO4/XRCC5/PARN/MAP2K7/DNAJC2/POT1/CCT2/TINF2/TCP1/NEK2/DSCC1/HNRNPD/PARP4/PAK3/PRKD2/PNKP/PIF1/STN1/DDX39B/NVL/CTC1/HNRNPA2B1/FGFR4/PAPD5/MAPK1/ATR/AURKB/TFDP1/ARRB2/TNKS/HGF/PDGFRB/CERS1/PPARG/DUSP1	67
BP	GO:0198738	cell-cell signaling by wnt	261/7221	444/13973	0.001327928	0.016686855	ENSG00000108821/ENSG00000136997/ENSG00000104332/ENSG00000145423/ENSG00000170315/ENSG00000136826/ENSG00000169554/ENSG00000175826/ENSG00000162407/ENSG00000158941/ENSG00000215301/ENSG00000097007/ENSG00000105568/ENSG00000107404/ENSG00000119048/ENSG00000138814/ENSG00000161203/ENSG00000104964/ENSG00000167986/ENSG00000106588/ENSG00000036257/ENSG00000129084/ENSG00000073712/ENSG00000159216/ENSG00000150991…	COL1A1/MYC/SFRP1/SFRP2/UBB/KLF4/ZEB2/CTDNEP1/PLPP3/CCAR2/DDX3X/ABL1/PPP2R1A/DVL1/UBE2B/PPP3CA/AP2M1/AES/DDB1/PSMA2/CUL3/PSMA1/FERMT2/RUNX1/UBC/MAD2L2/SOX9/CSNK1G2/TCF7/CDC42/CSNK1A1/PSMD3/DVL2/SKP1/SMARCA4/LZTS2/NLE1/PSMB8/TLE4/GATA3/SOX4/PSMD13/EMD/SFRP4/RYK/JUP/PPP1CA/ZBED3/IGFBP2/DKK2/IGFBP1/FRAT2/MBD2/PRKAA1/SIAH2/TCF7L2/AP2A1/CAV1/SDHAF2/IFT20/NOTUM/PSME2/TSC2/AXIN1/TGFB1I1/GSK3A/PSMB7/MOV10…	261
BP	GO:0051656	establishment of organelle localization	240/7221	406/13973	0.001345469	0.016858469	ENSG00000198668/ENSG00000170315/ENSG00000116473/ENSG00000136158/ENSG00000167513/ENSG00000109321/ENSG00000140983/ENSG00000135441/ENSG00000164949/ENSG00000119048/ENSG00000176986/ENSG00000161203/ENSG00000007168/ENSG00000132341/ENSG00000142684/ENSG00000105373/ENSG00000036257/ENSG00000162517/ENSG00000127314/ENSG00000070087/ENSG00000118640/ENSG00000115694/ENSG00000070831/ENSG00000058453/ENSG00000137497…	CALM1/UBB/RAP1A/SPRY2/CDT1/AREG/RHOT2/BLOC1S1/GEM/UBE2B/SEC24C/AP2M1/PAFAH1B1/RAN/ZNF593/NOP53/CUL3/PEF1/RAP1B/PFN2/VAMP8/STK25/CDC42/CROCC/NUMA1/KIF22/HIF1A/SEC13/ATP6AP1/AP3D1/SEC16A/MAP4/FHOD1/FEZ1/CD59/LRPPRC/TFG/CHMP1A/MAP1B/RIPOR1/PDCD6/PREB/KIFAP3/EIF6/S100A13/SCRIB/SNAP47/FOXF1/RAB1A/MAP4K2/DYNC1H1/NAPA/VAMP2/STXBP2/KPNB1/DNM2/SNAPIN/RAB1B/PDCD10/TMED2/DCTN2/DNAJC5/XPO1/PPP6C/COPG1/PINK1/…	240
BP	GO:0009408	response to heat	95/7221	148/13973	0.001349992	0.016858469	ENSG00000132182/ENSG00000137801/ENSG00000167965/ENSG00000086061/ENSG00000185122/ENSG00000158941/ENSG00000184216/ENSG00000198727/ENSG00000030066/ENSG00000017427/ENSG00000142208/ENSG00000112208/ENSG00000132383/ENSG00000155561/ENSG00000069248/ENSG00000107262/ENSG00000004478/ENSG00000101146/ENSG00000125450/ENSG00000095319/ENSG00000069345/ENSG00000249915/ENSG00000163453/ENSG00000110958/ENSG00000116030…	NUP210/THBS1/MLST8/DNAJA1/HSF1/CCAR2/IRAK1/MT-CYB/NUP160/IGF1/AKT1/BAG2/RPA1/NUP205/NUP133/BAG1/FKBP4/RAE1/NUP85/NUP188/DNAJA2/PDCD6/IGFBP7/PTGES3/SUMO1/DNAJA3/TGFB1I1/HDAC2/EIF2B5/NDC1/RPA3/NUP155/HSBP1/NUP93/RPS6KB1/MAPK3/CD34/HSPA8/SOD1/ATM/HTRA2/DNAJB4/RPA2/HSPA1B/AAAS/MAPKAPK2/CDKN1A/NUP62/IER5/NUP37/AKT1S1/MAP2K7/DNAJC2/POLR2D/LYN/EIF2S1/RBBP7/NUPL2/NF1/GSK3B/HSPB8/BAG4/MTOR/HIKESHI/C8orf4/…	95
BP	GO:1902369	negative regulation of RNA catabolic process	10/7221	10/13973	0.001354466	0.016858469	ENSG00000184363/ENSG00000070756/ENSG00000138095/ENSG00000141232/ENSG00000102081/ENSG00000081277/ENSG00000134815/ENSG00000151779/ENSG00000187742/ENSG00000119705	PKP3/PABPC1/LRPPRC/TOB1/FMR1/PKP1/DHX34/NBAS/SECISBP2/SLIRP	10
BP	GO:1990173	protein localization to nucleoplasm	10/7221	10/13973	0.001354466	0.016858469	ENSG00000105373/ENSG00000163468/ENSG00000146731/ENSG00000115484/ENSG00000135624/ENSG00000156261/ENSG00000141499/ENSG00000150753/ENSG00000166226/ENSG00000120438	NOP53/CCT3/CCT6A/CCT4/CCT7/CCT8/WRAP53/CCT5/CCT2/TCP1	10
BP	GO:0010715	regulation of extracellular matrix disassembly	13/7221	14/13973	0.001359316	0.016858469	ENSG00000075618/ENSG00000197635/ENSG00000078098/ENSG00000101439/ENSG00000134954/ENSG00000123384/ENSG00000105329/ENSG00000204580/ENSG00000163539/ENSG00000162733/ENSG00000074054/ENSG00000160867/ENSG00000163975	FSCN1/DPP4/FAP/CST3/ETS1/LRP1/TGFB1/DDR1/CLASP2/DDR2/CLASP1/FGFR4/MELTF	13
BP	GO:0019081	viral translation	13/7221	14/13973	0.001359316	0.016858469	ENSG00000106263/ENSG00000130811/ENSG00000100129/ENSG00000135829/ENSG00000011304/ENSG00000143486/ENSG00000175390/ENSG00000128829/ENSG00000232119/ENSG00000100353/ENSG00000138385/ENSG00000197111/ENSG00000107581	EIF3B/EIF3G/EIF3L/DHX9/PTBP1/EIF2D/EIF3F/EIF2AK4/MCTS1/EIF3D/SSB/PCBP2/EIF3A	13
BP	GO:0048013	ephrin receptor signaling pathway	58/7221	85/13973	0.001403591	0.017369815	ENSG00000205155/ENSG00000169242/ENSG00000087245/ENSG00000161203/ENSG00000184009/ENSG00000143590/ENSG00000108262/ENSG00000070831/ENSG00000243364/ENSG00000010810/ENSG00000174775/ENSG00000162736/ENSG00000101608/ENSG00000160293/ENSG00000130429/ENSG00000241685/ENSG00000196961/ENSG00000125266/ENSG00000117362/ENSG00000042753/ENSG00000067900/ENSG00000197555/ENSG00000183020/ENSG00000163466/ENSG00000196411…	PSENEN/EFNA1/MMP2/AP2M1/ACTG1/EFNA3/GIT1/CDC42/EFNA4/FYN/HRAS/NCSTN/MYL12A/VAV2/ARPC1B/ARPC1A/AP2A1/EFNB2/APH1A/AP2S1/ROCK1/SIPA1L1/AP2A2/ARPC2/EPHB4/PTPN11/RAC1/EFNB1/ARPC3/TIAM1/ARPC4/PTK2/EPHA2/ADAM10/SS18/SDCBP/ARHGEF7/LYN/AP2B1/YES1/PAK3/NCK1/VAV3/RBPJ/NGEF/ACTR3/ARHGEF28/EPHB2/DNM1/RASA1/ANKS1A/EPHA4/ITSN1/NTRK3/APH1B/CRK/ARPC5/EPHB6	58
BP	GO:0033047	regulation of mitotic sister chromatid segregation	41/7221	57/13973	0.001442761	0.017793034	ENSG00000167513/ENSG00000036257/ENSG00000116670/ENSG00000137497/ENSG00000166851/ENSG00000119408/ENSG00000205629/ENSG00000128789/ENSG00000164109/ENSG00000110200/ENSG00000013810/ENSG00000175063/ENSG00000141552/ENSG00000164611/ENSG00000154473/ENSG00000113648/ENSG00000149311/ENSG00000164754/ENSG00000134057/ENSG00000135476/ENSG00000002822/ENSG00000139687/ENSG00000156831/ENSG00000117724/ENSG00000099910…	CDT1/CUL3/MAD2L2/NUMA1/PLK1/NEK6/LCMT1/PSMG2/MAD2L1/ANAPC15/TACC3/UBE2C/ANAPC11/PTTG1/BUB3/H2AFY/ATM/RAD21/CCNB1/ESPL1/MAD1L1/RB1/NSMCE2/CENPF/KLHL22/BUB1/ZW10/CENPE/BUB1B/CSNK2A1/CDC26/TEX14/CDC23/PCID2/DYNC1LI1/ANAPC4/TPR/TNKS/NDC80/XRCC3/DUSP1	41
BP	GO:0043484	regulation of RNA splicing	71/7221	107/13973	0.001444027	0.017793034	ENSG00000108654/ENSG00000152601/ENSG00000136527/ENSG00000145675/ENSG00000205937/ENSG00000071626/ENSG00000259956/ENSG00000164896/ENSG00000139793/ENSG00000182872/ENSG00000099995/ENSG00000119707/ENSG00000136450/ENSG00000147274/ENSG00000103067/ENSG00000011304/ENSG00000265241/ENSG00000135486/ENSG00000165119/ENSG00000159140/ENSG00000108561/ENSG00000117592/ENSG00000143368/ENSG00000141543/ENSG00000136937…	DDX5/MBNL1/TRA2B/PIK3R1/RNPS1/DAZAP1/RBM15B/FASTK/MBNL2/RBM10/SF3A1/RBM25/SRSF1/RBMX/ESRP2/PTBP1/RBM8A/HNRNPA1/HNRNPK/SON/C1QBP/PRDX6/SF3B4/EIF4A3/NCBP1/HNRNPH1/TMBIM6/CELF1/HSPA8/PRPF19/SNRNP70/ZPR1/HNRNPLL/DDX17/CLK3/RPS26/RBM17/SRSF9/PQBP1/RBM7/MAGOH/SAP18/SRSF3/HNRNPF/NPM1/WTAP/AKAP17A/RBM38/AFF2/SRSF4/CDK12/RBM20/POLR2A/CELF4/FMR1/METTL16/PTBP2/RPS13/KHDRBS1/YTHDC1/HNRNPA2B1/NUP98/PTBP3/HSPA…	71
BP	GO:0006378	mRNA polyadenylation	31/7221	41/13973	0.001454647	0.017885256	ENSG00000185122/ENSG00000077312/ENSG00000070756/ENSG00000160917/ENSG00000160075/ENSG00000132463/ENSG00000125755/ENSG00000167005/ENSG00000103549/ENSG00000071894/ENSG00000165494/ENSG00000142192/ENSG00000107951/ENSG00000196235/ENSG00000149016/ENSG00000155827/ENSG00000006712/ENSG00000136807/ENSG00000218823/ENSG00000176102/ENSG00000198730/ENSG00000119203/ENSG00000111605/ENSG00000101811/ENSG00000129315…	HSF1/SNRPA/PABPC1/CPSF4/SSU72/GRSF1/SYMPK/NUDT21/RNF40/CPSF1/PCF11/APP/MTPAP/SUPT5H/TUT1/RNF20/PAF1/CDK9/PAPOLB/CSTF3/CTR9/CPSF3/CPSF6/CSTF2/CCNT1/NELFE/AHCYL1/CPSF2/FIP1L1/CLP1/PAPOLA	31
BP	GO:0090068	positive regulation of cell cycle process	145/7221	236/13973	0.0014661	0.017987308	ENSG00000125691/ENSG00000170315/ENSG00000167513/ENSG00000215301/ENSG00000119048/ENSG00000115738/ENSG00000017427/ENSG00000168496/ENSG00000215021/ENSG00000036257/ENSG00000150991/ENSG00000185324/ENSG00000114867/ENSG00000070831/ENSG00000135446/ENSG00000137497/ENSG00000132382/ENSG00000179051/ENSG00000078401/ENSG00000101412/ENSG00000126457/ENSG00000078098/ENSG00000177595/ENSG00000132646/ENSG00000124766…	RPL23/UBB/CDT1/DDX3X/UBE2B/ID2/IGF1/FEN1/PHB2/CUL3/UBC/CDK10/EIF4G1/CDC42/CDK4/NUMA1/MYBBP1A/RCC2/EDN1/E2F1/PRMT1/FAP/PIDD1/PCNA/SOX4/GIPC1/DDRGK1/CDK2/TP53/GADD45A/CNOT11/MUC1/MAD2L1/CDC25B/DYNC1H1/CNOT9/HYAL1/RACGAP1/CARM1/CUL4A/E2F4/UBE2C/POC1A/CNOT4/RHNO1/RANBP1/PHIP/ANAPC11/SIN3A/CENPV/ZBTB17/CNOT10/CNOT1/APEX1/TRIAP1/H2AFY/AIF1/ATM/KIF3B/CDK1/CCND2/MEPCE/SPAG5/BRCA1/WNT10B/SH2B1/RAD21/CDKN1…	145
BP	GO:0001959	regulation of cytokine-mediated signaling pathway	85/7221	131/13973	0.001470889	0.018007339	ENSG00000170315/ENSG00000127191/ENSG00000184216/ENSG00000130508/ENSG00000184347/ENSG00000007168/ENSG00000214078/ENSG00000159216/ENSG00000150991/ENSG00000160710/ENSG00000184371/ENSG00000179526/ENSG00000168040/ENSG00000078401/ENSG00000159128/ENSG00000100644/ENSG00000162434/ENSG00000084207/ENSG00000067182/ENSG00000184557/ENSG00000105974/ENSG00000116030/ENSG00000140853/ENSG00000105401/ENSG00000169855…	UBB/TRAF2/IRAK1/PXDN/SLIT3/PAFAH1B1/CPNE1/RUNX1/UBC/ADAR/CSF1/SHARPIN/FADD/EDN1/IFNGR2/HIF1A/JAK1/GSTP1/TNFRSF1A/SOCS3/CAV1/SUMO1/NLRC5/CDC37/ROBO1/NR1H2/GAS6/SOCS1/SIGIRR/CD74/SPHK1/NOL3/LIFR/PTPN11/HSPA1B/CASP4/ABCE1/NR1H3/AGPAT1/RPS27A/MAVS/TYK2/MUL1/IKBKG/TRADD/CBFB/CNOT7/MADD/TRAIP/UBE2K/IRF3/IRF7/CASP8/APOA1/PIAS1/STAT1/TRIM32/IFNAR2/MED1/IRAK2/SLIT2/LSM14A/SPPL2B/JAK2/ANGPT1/PTPN1/PIAS4/RB…	85
BP	GO:0006754	ATP biosynthetic process	36/7221	49/13973	0.001501738	0.018267406	ENSG00000205542/ENSG00000228253/ENSG00000067225/ENSG00000149925/ENSG00000110719/ENSG00000099624/ENSG00000179091/ENSG00000165283/ENSG00000198899/ENSG00000074800/ENSG00000152234/ENSG00000143799/ENSG00000241837/ENSG00000168610/ENSG00000204922/ENSG00000116459/ENSG00000148290/ENSG00000165280/ENSG00000158828/ENSG00000106617/ENSG00000105329/ENSG00000004864/ENSG00000250479/ENSG00000154723/ENSG00000165629…	TMSB4X/MT-ATP8/PKM/ALDOA/TCIRG1/ATP5D/CYC1/STOML2/MT-ATP6/ENO1/ATP5A1/PARP1/ATP5O/STAT3/UQCC3/ATP5F1/SURF1/VCP/PINK1/PRKAG2/TGFB1/SLC25A13/CHCHD10/ATP5J/ATP5C1/ATP5H/COX5B/ATP5E/NIPSNAP2/ATP5J2/ATP5I/PID1/ATP5G1/ATP6V0A1/FLCN/ATP5G2	36
BP	GO:0035722	interleukin-12-mediated signaling pathway	36/7221	49/13973	0.001501738	0.018267406	ENSG00000177156/ENSG00000172757/ENSG00000127314/ENSG00000070831/ENSG00000162434/ENSG00000150593/ENSG00000168610/ENSG00000148834/ENSG00000100911/ENSG00000064666/ENSG00000113013/ENSG00000185624/ENSG00000136167/ENSG00000142168/ENSG00000240972/ENSG00000196262/ENSG00000006451/ENSG00000105397/ENSG00000089157/ENSG00000152795/ENSG00000147065/ENSG00000182718/ENSG00000169813/ENSG00000120438/ENSG00000110711…	TALDO1/CFL1/RAP1B/CDC42/JAK1/PDCD4/STAT3/GSTO1/PSME2/CNN2/HSPA9/P4HB/LCP1/SOD1/MIF/PPIA/RALA/TYK2/RPLP0/HNRNPDL/MSN/ANXA2/HNRNPF/TCP1/AIP/STAT1/LMNB1/PITPNA/MTAP/JAK2/CANX/HNRNPA2B1/CAPZA1/STAT4/SERPINB2/CRLF1	36
BP	GO:0071349	cellular response to interleukin-12	36/7221	49/13973	0.001501738	0.018267406	ENSG00000177156/ENSG00000172757/ENSG00000127314/ENSG00000070831/ENSG00000162434/ENSG00000150593/ENSG00000168610/ENSG00000148834/ENSG00000100911/ENSG00000064666/ENSG00000113013/ENSG00000185624/ENSG00000136167/ENSG00000142168/ENSG00000240972/ENSG00000196262/ENSG00000006451/ENSG00000105397/ENSG00000089157/ENSG00000152795/ENSG00000147065/ENSG00000182718/ENSG00000169813/ENSG00000120438/ENSG00000110711…	TALDO1/CFL1/RAP1B/CDC42/JAK1/PDCD4/STAT3/GSTO1/PSME2/CNN2/HSPA9/P4HB/LCP1/SOD1/MIF/PPIA/RALA/TYK2/RPLP0/HNRNPDL/MSN/ANXA2/HNRNPF/TCP1/AIP/STAT1/LMNB1/PITPNA/MTAP/JAK2/CANX/HNRNPA2B1/CAPZA1/STAT4/SERPINB2/CRLF1	36
BP	GO:0006360	transcription from RNA polymerase I promoter	44/7221	62/13973	0.001532124	0.018597372	ENSG00000099817/ENSG00000105373/ENSG00000163882/ENSG00000196924/ENSG00000127616/ENSG00000119285/ENSG00000103168/ENSG00000171453/ENSG00000066379/ENSG00000104872/ENSG00000137054/ENSG00000099956/ENSG00000163161/ENSG00000102882/ENSG00000141736/ENSG00000113648/ENSG00000145736/ENSG00000085721/ENSG00000128272/ENSG00000130935/ENSG00000104884/ENSG00000186184/ENSG00000110768/ENSG00000125630/ENSG00000134058…	POLR2E/NOP53/POLR2H/FLNA/SMARCA4/HEATR1/TAF1C/POLR1C/ZNRD1/PIH1D1/POLR1E/SMARCB1/ERCC3/MAPK3/ERBB2/H2AFY/GTF2H2/RRN3/ATF4/NOL11/ERCC2/POLR1D/GTF2H1/POLR1B/CDK7/GTF2H5/CAVIN1/UTP15/UBTF/MED1/DHX33/DEDD/MTOR/GTF2H3/PPP1R15A/TAF1D/NCL/CCNH/POLR1A/POLR2F/MNAT1/CD3EAP/DDX11/MARS	44
BP	GO:0010508	positive regulation of autophagy	65/7221	97/13973	0.001543866	0.018700115	ENSG00000116288/ENSG00000100644/ENSG00000132356/ENSG00000159399/ENSG00000116688/ENSG00000103197/ENSG00000105401/ENSG00000155506/ENSG00000130766/ENSG00000102882/ENSG00000158828/ENSG00000104765/ENSG00000176171/ENSG00000141569/ENSG00000130770/ENSG00000110931/ENSG00000115317/ENSG00000002330/ENSG00000118873/ENSG00000153130/ENSG00000171206/ENSG00000198742/ENSG00000197386/ENSG00000123240/ENSG00000196730…	PARK7/HIF1A/PRKAA1/HK2/MFN2/TSC2/CDC37/LARP1/SESN2/MAPK3/PINK1/BNIP3L/BNIP3/TRIM65/ATPIF1/CAMKK2/HTRA2/BAD/RAB3GAP2/SCOC/TRIM8/SMURF1/HTT/OPTN/DAPK1/RAB12/TPCN1/MUL1/SVIP/TMEM59/IKBKG/DCN/SUPT5H/EIF2AK4/ZC3H12A/FBXO7/NOD1/AMBRA1/PLK2/ATG7/TOMM7/PRKAA2/DHRSX/TICAM1/UVRAG/HDAC6/SIRT1/CLEC16A/FOXO1/MAP3K7/CALCOCO2/PIP4K2B/PIP4K2C/GBA/RALB/RIPK2/FLCN/PAFAH1B2/TBK1/FYCO1/TRIM13/PIK3CB/PIP4K2A/TFEB/SPT…	65
BP	GO:0006979	response to oxidative stress	229/7221	387/13973	0.001591455	0.019235699	ENSG00000108821/ENSG00000177606/ENSG00000136826/ENSG00000157227/ENSG00000125995/ENSG00000134853/ENSG00000127191/ENSG00000109321/ENSG00000085662/ENSG00000185122/ENSG00000097007/ENSG00000130508/ENSG00000121691/ENSG00000170345/ENSG00000132510/ENSG00000198888/ENSG00000198804/ENSG00000196365/ENSG00000142208/ENSG00000233276/ENSG00000167658/ENSG00000168077/ENSG00000126602/ENSG00000177425/ENSG00000167468…	COL1A1/JUN/KLF4/MMP14/ROMO1/PDGFRA/TRAF2/AREG/AKR1B1/HSF1/ABL1/PXDN/CAT/FOS/KDM6B/MT-ND1/MT-CO1/LONP1/AKT1/GPX1/EEF2/SCARA3/TRAP1/PAWR/GPX4/PARK7/STK25/EDN1/PYCR1/SESN3/DHCR24/ADNP2/GSS/HIF1A/PCNA/GSTP1/PPP5C/DHFR/PRDX3/RELA/TXNRD2/RBPMS/TXNIP/PPIF/CYBA/PRDX1/DHRS2/CDK2/PYCR2/TP53/STAT6/PARP1/ATP13A2/PRDX6/PRKAA1/ADPRHL2/NAPRT/CST3/PRDX5/HYAL2/NDUFS8/NET1/HDAC2/PDLIM1/NONO/ARNTL/HYAL1/ETS1/CYP1B1…	229
[truncated: 419 more rows]
