# Supplementary material for: Single-cell RNA sequencing reveals the mechanism of sonodynamic therapy combined with a RAS inhibitor in the setting of hepatocellular carcinoma
Source: J Nanobiotechnology. 2021 Jun 12;19:177. doi: 10.1186/s12951-021-00923-3 (PMC8199394; doi:10.1186/s12951-021-00923-3)
Supplement: Supplementary file 10 — Additional file 10: Table S5. The KEGG enrichment terms of Group A vs Group D. [file 12951_2021_923_MOESM10_ESM.xls]

Table S5 The KEGG enrichment terms of Group A vs Group D
KEGGID	Description	GeneRatio	BgRatio	pvalue	padj	geneID	geneName	keggID	Count
hsa03010	Ribosome	104/3189	128/5674	1.36E-09	4.15E-07	ENSG00000008988/ENSG00000125691/ENSG00000163584/ENSG00000166441/ENSG00000165502/ENSG00000262814/ENSG00000142534/ENSG00000122140/ENSG00000165496/ENSG00000159111/ENSG00000149806/ENSG00000197756/ENSG00000114686/ENSG00000086504/ENSG00000105364/ENSG00000243927/ENSG00000174547/ENSG00000071082/ENSG00000135972/ENSG00000174444/ENSG00000128626/ENSG00000143436/ENSG00000125445/ENSG00000096080/ENSG00000158042…	43.4105490967776/48.0748974525395/7.48257887177891/62.5529644886447/6.9866406643377/1.89031729460989/27.7780984760446/1.0920391158174/0.109872438667132/0.431414052596068/34.1885076151035/61.7945824572532/2.03371203985554/0.870000072531174/0.873192630295094/1.69579307020298/1.72211882787634/25.6538845076423/0.586962097856153/23.9175324168314/1.38933409671006/0.851860130255857/1.02545978355288/0.48…	hsa:6224/hsa:9349/hsa:200916/hsa:6157/hsa:6166/hsa:6182/hsa:6205/hsa:51116/hsa:140801/hsa:124995/hsa:2197/hsa:6168/hsa:11222/hsa:10573/hsa:51073/hsa:64968/hsa:65003/hsa:6160/hsa:64965/hsa:6124/hsa:6183/hsa:65005/hsa:51081/hsa:55168/hsa:63875/hsa:6128/hsa:28998/hsa:29093/hsa:64981/hsa:3921/hsa:54948/hsa:6218/hsa:55052/hsa:51021/hsa:6235/hsa:6122/hsa:64960/hsa:6150/hsa:6188/hsa:51065/hsa:51264/hsa:…	104
hsa00190	Oxidative phosphorylation	97/3189	122/5674	4.20E-08	6.38E-06	ENSG00000198938/ENSG00000198712/ENSG00000198886/ENSG00000228253/ENSG00000198727/ENSG00000198888/ENSG00000167792/ENSG00000010256/ENSG00000198804/ENSG00000110719/ENSG00000099624/ENSG00000179091/ENSG00000165264/ENSG00000212907/ENSG00000143252/ENSG00000169021/ENSG00000186010/ENSG00000140740/ENSG00000198899/ENSG00000071553/ENSG00000115944/ENSG00000180817/ENSG00000115286/ENSG00000174886/ENSG00000152234…	202.326680961358/164.666385215759/109.907884498865/0.66534885694244/112.516071324046/52.306196765393/1.35642348032748/2.36935867201985/167.753026809976/0.321693843740207/4.17151994460817/2.17957444710901/0.758017468690594/4.83045618356508/1.27621344320908/1.31040790320329/1.9263807373939/1.4357588439526/158.405764895802/0.5129834852046/2.55216968344538/7.70993110181853/1.05411448167493/2.38356501…	hsa:4514/hsa:4513/hsa:4538/hsa:4509/hsa:4519/hsa:4535/hsa:4723/hsa:7384/hsa:4512/hsa:10312/hsa:513/hsa:1537/hsa:4712/hsa:4539/hsa:6391/hsa:7386/hsa:51079/hsa:7385/hsa:4508/hsa:537/hsa:9167/hsa:5464/hsa:374291/hsa:126328/hsa:498/hsa:4711/hsa:539/hsa:6389/hsa:4728/hsa:27068/hsa:515/hsa:9296/hsa:6392/hsa:4705/hsa:4716/hsa:8992/hsa:4698/hsa:4702/hsa:4729/hsa:4709/hsa:4718/hsa:4713/hsa:7388/hsa:54539/…	97
hsa05012	Parkinson's disease	99/3189	126/5674	9.27E-08	9.39E-06	ENSG00000151729/ENSG00000170315/ENSG00000198938/ENSG00000198712/ENSG00000198886/ENSG00000228253/ENSG00000198727/ENSG00000198888/ENSG00000167792/ENSG00000010256/ENSG00000198804/ENSG00000099624/ENSG00000179091/ENSG00000116288/ENSG00000165264/ENSG00000212907/ENSG00000143252/ENSG00000169021/ENSG00000186010/ENSG00000169100/ENSG00000140740/ENSG00000198899/ENSG00000115944/ENSG00000115286/ENSG00000108179…	1.75598142804924/27.0175541358614/202.326680961358/164.666385215759/109.907884498865/0.66534885694244/112.516071324046/52.306196765393/1.35642348032748/2.36935867201985/167.753026809976/4.17151994460817/2.17957444710901/4.7352179506858/0.758017468690594/4.83045618356508/1.27621344320908/1.31040790320329/1.9263807373939/8.60326669897937/1.4357588439526/158.405764895802/2.55216968344538/1.054114481…	hsa:291/hsa:7314/hsa:4514/hsa:4513/hsa:4538/hsa:4509/hsa:4519/hsa:4535/hsa:4723/hsa:7384/hsa:4512/hsa:513/hsa:1537/hsa:11315/hsa:4712/hsa:4539/hsa:6391/hsa:7386/hsa:51079/hsa:293/hsa:7385/hsa:4508/hsa:9167/hsa:374291/hsa:10105/hsa:126328/hsa:498/hsa:4711/hsa:539/hsa:6389/hsa:4728/hsa:515/hsa:6392/hsa:4705/hsa:7327/hsa:4716/hsa:118424/hsa:4698/hsa:7416/hsa:4702/hsa:292/hsa:65018/hsa:4729/hsa:4709/…	99
hsa04932	Non-alcoholic fatty liver disease (NAFLD)	103/3189	134/5674	3.80E-07	2.89E-05	ENSG00000177606/ENSG00000127191/ENSG00000198938/ENSG00000198712/ENSG00000198727/ENSG00000145675/ENSG00000167792/ENSG00000010256/ENSG00000198804/ENSG00000142208/ENSG00000181929/ENSG00000179091/ENSG00000165264/ENSG00000070831/ENSG00000143252/ENSG00000072310/ENSG00000169021/ENSG00000186010/ENSG00000140740/ENSG00000115944/ENSG00000173039/ENSG00000115286/ENSG00000174886/ENSG00000100219/ENSG00000136521…	21.8997195524054/0.57164201632003/202.326680961358/164.666385215759/112.516071324046/0.0997492234229284/1.35642348032748/2.36935867201985/167.753026809976/0.577114437560733/0.642395106131731/2.17957444710901/0.758017468690594/2.88708523818103/1.27621344320908/0.448156564708215/1.31040790320329/1.9263807373939/1.4357588439526/2.55216968344538/0.557833401242612/1.05411448167493/2.38356501245144/0.9…	hsa:3725/hsa:7186/hsa:4514/hsa:4513/hsa:4519/hsa:5295/hsa:4723/hsa:7384/hsa:4512/hsa:207/hsa:5571/hsa:1537/hsa:4712/hsa:998/hsa:6391/hsa:6720/hsa:7386/hsa:51079/hsa:7385/hsa:9167/hsa:5970/hsa:374291/hsa:126328/hsa:7494/hsa:4711/hsa:7132/hsa:9021/hsa:6389/hsa:5562/hsa:4728/hsa:2931/hsa:8503/hsa:6392/hsa:4705/hsa:4716/hsa:6256/hsa:4698/hsa:3667/hsa:4702/hsa:4729/hsa:4709/hsa:4718/hsa:4713/hsa:637/h…	103
hsa05016	Huntington's disease	129/3189	175/5674	8.76E-07	5.32E-05	ENSG00000151729/ENSG00000198938/ENSG00000198712/ENSG00000228253/ENSG00000198727/ENSG00000157613/ENSG00000099817/ENSG00000161203/ENSG00000167792/ENSG00000010256/ENSG00000198804/ENSG00000233276/ENSG00000099624/ENSG00000179091/ENSG00000163882/ENSG00000165264/ENSG00000143252/ENSG00000169021/ENSG00000186010/ENSG00000182158/ENSG00000169100/ENSG00000140740/ENSG00000198899/ENSG00000146592/ENSG00000115944…	1.75598142804924/202.326680961358/164.666385215759/0.66534885694244/112.516071324046/0.137664720225372/1.16932048552077/2.06655158988436/1.35642348032748/2.36935867201985/167.753026809976/5.400136293204/4.17151994460817/2.17957444710901/2.32733169234556/0.758017468690594/1.27621344320908/1.31040790320329/1.9263807373939/0.779206606551739/8.60326669897937/1.4357588439526/158.405764895802/0.3376194…	hsa:291/hsa:4514/hsa:4513/hsa:4509/hsa:4519/hsa:90993/hsa:5434/hsa:1173/hsa:4723/hsa:7384/hsa:4512/hsa:2876/hsa:513/hsa:1537/hsa:5437/hsa:4712/hsa:6391/hsa:7386/hsa:51079/hsa:64764/hsa:293/hsa:7385/hsa:4508/hsa:9586/hsa:9167/hsa:374291/hsa:10105/hsa:126328/hsa:498/hsa:4711/hsa:7157/hsa:539/hsa:5332/hsa:6389/hsa:160/hsa:4728/hsa:515/hsa:1211/hsa:3066/hsa:6392/hsa:1175/hsa:5436/hsa:4705/hsa:4716/hs…	129
hsa05010	Alzheimer's disease	116/3189	156/5674	1.50E-06	7.58E-05	ENSG00000205155/ENSG00000198668/ENSG00000198938/ENSG00000198712/ENSG00000228253/ENSG00000198727/ENSG00000138814/ENSG00000167792/ENSG00000010256/ENSG00000198804/ENSG00000014216/ENSG00000182240/ENSG00000111640/ENSG00000099624/ENSG00000096433/ENSG00000179091/ENSG00000165264/ENSG00000143252/ENSG00000168040/ENSG00000169021/ENSG00000186010/ENSG00000140740/ENSG00000198899/ENSG00000115944/ENSG00000162736…	0.986924139813616/4.98609651786468/202.326680961358/164.666385215759/0.66534885694244/112.516071324046/0.682885377756777/1.35642348032748/2.36935867201985/167.753026809976/0.336616569296098/3.39789260207262/46.6471591721803/4.17151994460817/0.44735298890749/2.17957444710901/0.758017468690594/1.27621344320908/0.237997372856858/1.31040790320329/1.9263807373939/1.4357588439526/158.405764895802/2.552…	hsa:55851/hsa:801/hsa:4514/hsa:4513/hsa:4509/hsa:4519/hsa:5530/hsa:4723/hsa:7384/hsa:4512/hsa:823/hsa:25825/hsa:2597/hsa:513/hsa:3710/hsa:1537/hsa:4712/hsa:6391/hsa:8772/hsa:7386/hsa:51079/hsa:7385/hsa:4508/hsa:9167/hsa:23385/hsa:374291/hsa:126328/hsa:498/hsa:4711/hsa:7132/hsa:539/hsa:5332/hsa:6389/hsa:4728/hsa:51107/hsa:515/hsa:6392/hsa:4705/hsa:4716/hsa:824/hsa:5331/hsa:4698/hsa:4702/hsa:5595/h…	116
hsa03013	RNA transport	112/3189	152/5674	4.81E-06	0.000208739	ENSG00000100664/ENSG00000132182/ENSG00000101210/ENSG00000090621/ENSG00000074201/ENSG00000106263/ENSG00000179409/ENSG00000205937/ENSG00000030066/ENSG00000132341/ENSG00000023734/ENSG00000151461/ENSG00000006744/ENSG00000130811/ENSG00000070756/ENSG00000114867/ENSG00000142252/ENSG00000103275/ENSG00000178718/ENSG00000155561/ENSG00000069248/ENSG00000187840/ENSG00000124571/ENSG00000173812/ENSG00000063046…	2.9283071888418/0.547400186950278/1.92653307840042/2.14313282950234/2.27658326556422/2.98509179459408/0.206025677781808/2.76758377571047/0.813507461233844/11.9432386488191/1.95485258039251/0.702978956706591/0.41504847391666/1.56720864599273/14.4626874992906/1.82826473763448/0.311952494824181/2.5448675976541/0.75932620606133/0.407906452590494/0.243033189212045/1.72735949093758/0.404198071143099/25…	hsa:1983/hsa:23225/hsa:1917/hsa:8761/hsa:1207/hsa:8662/hsa:50628/hsa:10921/hsa:23279/hsa:5901/hsa:11171/hsa:26019/hsa:60528/hsa:8666/hsa:26986/hsa:1981/hsa:79760/hsa:7329/hsa:54913/hsa:23165/hsa:55746/hsa:1978/hsa:57510/hsa:10209/hsa:1975/hsa:10248/hsa:9939/hsa:6396/hsa:8480/hsa:22794/hsa:79902/hsa:1973/hsa:79228/hsa:23511/hsa:11260/hsa:9470/hsa:80145/hsa:7341/hsa:10460/hsa:9775/hsa:8893/hsa:5570…	112
hsa04218	Cellular senescence	107/3189	145/5674	6.99E-06	0.000265754	ENSG00000151729/ENSG00000136997/ENSG00000198668/ENSG00000185650/ENSG00000145675/ENSG00000138814/ENSG00000213639/ENSG00000142208/ENSG00000014216/ENSG00000096433/ENSG00000126934/ENSG00000135446/ENSG00000161011/ENSG00000187840/ENSG00000169100/ENSG00000101412/ENSG00000147889/ENSG00000105810/ENSG00000111206/ENSG00000174775/ENSG00000188130/ENSG00000173039/ENSG00000172531/ENSG00000101057/ENSG00000123374…	1.75598142804924/3.18646225840756/4.98609651786468/3.4051711938072/0.0997492234229284/0.682885377756777/1.33710250152575/0.577114437560733/0.336616569296098/0.44735298890749/2.09489915641024/1.82006614418978/2.76338882162559/1.72735949093758/8.60326669897937/0.650836221548915/5.58882592752017/1.71826996079943/0.479408369129469/1.19188885206019/0.264438878345185/0.557833401242612/1.29884198573669/…	hsa:291/hsa:4609/hsa:801/hsa:677/hsa:5295/hsa:5530/hsa:5500/hsa:207/hsa:823/hsa:3710/hsa:5605/hsa:1019/hsa:8878/hsa:1978/hsa:293/hsa:1869/hsa:1029/hsa:1021/hsa:2305/hsa:3265/hsa:6300/hsa:5970/hsa:5499/hsa:4605/hsa:1017/hsa:7157/hsa:1647/hsa:4775/hsa:4616/hsa:896/hsa:7249/hsa:8503/hsa:2113/hsa:1874/hsa:824/hsa:5501/hsa:7416/hsa:5728/hsa:9133/hsa:292/hsa:5595/hsa:5533/hsa:3845/hsa:472/hsa:1875/hsa:…	107
hsa04137	Mitophagy - animal	51/3189	62/5674	1.23E-05	0.000416469	ENSG00000177606/ENSG00000170315/ENSG00000140983/ENSG00000254598/ENSG00000164442/ENSG00000161011/ENSG00000101412/ENSG00000100644/ENSG00000174775/ENSG00000170296/ENSG00000173039/ENSG00000177169/ENSG00000075785/ENSG00000141510/ENSG00000214253/ENSG00000116688/ENSG00000185591/ENSG00000158828/ENSG00000104765/ENSG00000176171/ENSG00000188554/ENSG00000198925/ENSG00000133703/ENSG00000099968/ENSG00000123240…	21.8997195524054/27.0175541358614/0.627622577757638/0.0970044820127715/0.873249708238692/2.76338882162559/0.650836221548915/0.719080643887327/1.19188885206019/0.256700646884769/0.557833401242612/0.486349884289974/1.53068184929869/0.472883993222796/1.79679954095942/0.276199337736621/0.37109178897666/0.178937182239702/1.65161726110999/4.87918070582983/0.304185153013276/0.291914598656976/0.942025765…	hsa:3725/hsa:7314/hsa:89941/hsa:283106/hsa:10370/hsa:8878/hsa:1869/hsa:3091/hsa:3265/hsa:11337/hsa:5970/hsa:8408/hsa:7879/hsa:7157/hsa:51024/hsa:9927/hsa:6667/hsa:65018/hsa:665/hsa:664/hsa:4077/hsa:79065/hsa:3845/hsa:23786/hsa:10133/hsa:468/hsa:84749/hsa:79735/hsa:9474/hsa:4286/hsa:55626/hsa:192111/hsa:7030/hsa:54543/hsa:2309/hsa:1457/hsa:10241/hsa:55288/hsa:4893/hsa:598/hsa:8887/hsa:22800/hsa:11…	51
hsa05230	Central carbon metabolism in cancer	48/3189	58/5674	1.62E-05	0.000479913	ENSG00000136997/ENSG00000134853/ENSG00000067225/ENSG00000145675/ENSG00000152556/ENSG00000103257/ENSG00000142208/ENSG00000117394/ENSG00000126934/ENSG00000171314/ENSG00000141959/ENSG00000141526/ENSG00000100644/ENSG00000174775/ENSG00000141510/ENSG00000159399/ENSG00000117461/ENSG00000131828/ENSG00000171862/ENSG00000160211/ENSG00000102882/ENSG00000130489/ENSG00000067057/ENSG00000134333/ENSG00000156515…	3.18646225840756/0.278358449149779/7.33664749598907/0.0997492234229284/0.337152303716844/2.44105884149344/0.577114437560733/1.36141824693933/2.09489915641024/5.08949561068283/0.839525789890011/1.56260381637696/0.719080643887327/1.19188885206019/0.472883993222796/0.437430531616438/0.553861774065657/1.97186229424347/1.26534622071925/0.305185455981443/0.214824780972227/0.441891974337637/0.7358385688…	hsa:4609/hsa:5156/hsa:5315/hsa:5295/hsa:5213/hsa:8140/hsa:207/hsa:6513/hsa:5605/hsa:5223/hsa:5211/hsa:9123/hsa:3091/hsa:3265/hsa:7157/hsa:3099/hsa:8503/hsa:5160/hsa:5728/hsa:2539/hsa:5595/hsa:9997/hsa:5214/hsa:3939/hsa:3098/hsa:2064/hsa:3845/hsa:2744/hsa:4233/hsa:5296/hsa:23410/hsa:3815/hsa:6510/hsa:5604/hsa:51548/hsa:5163/hsa:57103/hsa:5162/hsa:208/hsa:2475/hsa:1956/hsa:4893/hsa:5594/hsa:5290/hs…	48
hsa05203	Viral carcinogenesis	127/3189	178/5674	1.74E-05	0.000479913	ENSG00000177606/ENSG00000127191/ENSG00000215301/ENSG00000125730/ENSG00000067225/ENSG00000197157/ENSG00000145675/ENSG00000157613/ENSG00000204568/ENSG00000167986/ENSG00000100906/ENSG00000273802/ENSG00000171720/ENSG00000070831/ENSG00000135446/ENSG00000061273/ENSG00000108773/ENSG00000134308/ENSG00000182158/ENSG00000147889/ENSG00000162434/ENSG00000105810/ENSG00000146592/ENSG00000111321/ENSG00000174775…	21.8997195524054/0.57164201632003/3.32271016280661/0.883951108139444/7.33664749598907/1.36582941106527/0.0997492234229284/0.137664720225372/1.09488318316577/1.39312310423496/4.90799138227404/0.407217647609546/0.429356126994795/2.88708523818103/1.82006614418978/0.292723483544171/0.509447944008956/2.25996219557485/0.779206606551739/5.58882592752017/0.869266915219909/1.71826996079943/0.3376194547371…	hsa:3725/hsa:7186/hsa:1654/hsa:718/hsa:5315/hsa:27044/hsa:5295/hsa:90993/hsa:28973/hsa:1642/hsa:4792/hsa:8339/hsa:8841/hsa:998/hsa:1019/hsa:51564/hsa:2648/hsa:10971/hsa:64764/hsa:1029/hsa:3716/hsa:1021/hsa:9586/hsa:4055/hsa:3265/hsa:5970/hsa:3190/hsa:1017/hsa:3017/hsa:7157/hsa:6774/hsa:896/hsa:2934/hsa:8349/hsa:23513/hsa:2961/hsa:3066/hsa:8503/hsa:4791/hsa:991/hsa:5902/hsa:8367/hsa:8850/hsa:5595/…	127
hsa04120	Ubiquitin mediated proteolysis	95/3189	129/5674	2.63E-05	0.000666793	ENSG00000109332/ENSG00000119048/ENSG00000130725/ENSG00000142230/ENSG00000167986/ENSG00000036257/ENSG00000103266/ENSG00000103275/ENSG00000113558/ENSG00000072422/ENSG00000105325/ENSG00000114125/ENSG00000153107/ENSG00000184557/ENSG00000139842/ENSG00000184787/ENSG00000160087/ENSG00000175063/ENSG00000117399/ENSG00000115392/ENSG00000175931/ENSG00000141552/ENSG00000185338/ENSG00000196510/ENSG00000079999…	3.42968073466778/2.41540380547443/1.42965703586411/0.718652678481531/1.39312310423496/0.735531854837877/1.39448913613501/2.5448675976541/4.52124117316464/0.329630353851111/0.341467028610683/2.12710499051841/0.489380100405256/1.12384913689092/1.18842831148472/1.26927500073486/0.507982216785522/2.30926563354387/0.686446193756483/0.416698002033004/0.292249557020843/2.82294249663837/0.31005290443941/…	hsa:7323/hsa:7320/hsa:9040/hsa:10055/hsa:1642/hsa:8452/hsa:10273/hsa:7329/hsa:6500/hsa:9886/hsa:51343/hsa:9616/hsa:64682/hsa:9021/hsa:8451/hsa:7327/hsa:118424/hsa:11065/hsa:991/hsa:55120/hsa:63893/hsa:51529/hsa:8651/hsa:51434/hsa:9817/hsa:27339/hsa:10054/hsa:6477/hsa:51433/hsa:79444/hsa:672/hsa:6502/hsa:51619/hsa:57154/hsa:27338/hsa:9690/hsa:23759/hsa:140739/hsa:64326/hsa:8881/hsa:25847/hsa:1643/…	95
hsa00970	Aminoacyl-tRNA biosynthesis	36/3189	42/5674	4.29E-05	0.001003697	ENSG00000172053/ENSG00000179115/ENSG00000065427/ENSG00000116120/ENSG00000090861/ENSG00000196305/ENSG00000113407/ENSG00000134905/ENSG00000134684/ENSG00000143374/ENSG00000113643/ENSG00000103356/ENSG00000112855/ENSG00000116874/ENSG00000137513/ENSG00000115866/ENSG00000011376/ENSG00000134440/ENSG00000145982/ENSG00000170445/ENSG00000117593/ENSG00000104835/ENSG00000130348/ENSG00000110619/ENSG00000185418…	0.820479063930709/0.691605545273665/1.07325786877235/0.35963831703989/0.339115398962937/0.875153969577702/1.98577218700187/0.643056361809096/0.523933286703291/0.260550132727589/0.834157646500756/0.130371184416976/0.126309658011418/0.312090287825301/0.211601884525022/1.08345601578848/0.0813897962455118/0.650508430904604/0.140264685615087/0.409941007373196/0.17182090376788/0.161361807220707/0.14996…	hsa:5859/hsa:2193/hsa:3735/hsa:10056/hsa:16/hsa:3376/hsa:6897/hsa:79587/hsa:8565/hsa:80222/hsa:5917/hsa:124454/hsa:23438/hsa:10352/hsa:79731/hsa:1615/hsa:23395/hsa:4677/hsa:10667/hsa:3035/hsa:55157/hsa:54938/hsa:55278/hsa:833/hsa:123283/hsa:51520/hsa:51067/hsa:2058/hsa:123263/hsa:2617/hsa:57505/hsa:5188/hsa:6301/hsa:4141/hsa:25973/hsa:57038	36
hsa03040	Spliceosome	88/3189	120/5674	6.78E-05	0.001472452	ENSG00000108654/ENSG00000170144/ENSG00000077312/ENSG00000136527/ENSG00000144028/ENSG00000189091/ENSG00000076924/ENSG00000124562/ENSG00000060688/ENSG00000108883/ENSG00000174243/ENSG00000084072/ENSG00000171960/ENSG00000104897/ENSG00000099995/ENSG00000119707/ENSG00000130520/ENSG00000136450/ENSG00000115524/ENSG00000147274/ENSG00000265241/ENSG00000141759/ENSG00000135486/ENSG00000165119/ENSG00000106355…	9.04474530420541/6.30081371255725/1.26739116057133/3.60064921973989/1.43383375836463/0.924834688315255/0.27004264419356/1.67642452084258/0.913209123257758/0.60528194341282/0.577549216049236/0.504891566464292/0.825957992844745/0.270852766636497/0.470517829614053/2.30541465140086/3.91060592671023/1.96851163933654/2.07781818877867/2.35519204370399/3.04685471648182/1.51104138792544/15.0951805475385/6…	hsa:1655/hsa:220988/hsa:6626/hsa:6434/hsa:23020/hsa:23450/hsa:56949/hsa:6631/hsa:9410/hsa:9343/hsa:9416/hsa:10450/hsa:10465/hsa:8175/hsa:10291/hsa:58517/hsa:25804/hsa:6426/hsa:23451/hsa:27316/hsa:9939/hsa:10907/hsa:3178/hsa:3190/hsa:23658/hsa:84844/hsa:27258/hsa:10262/hsa:9775/hsa:6628/hsa:153527/hsa:4686/hsa:51729/hsa:8896/hsa:10992/hsa:51690/hsa:6634/hsa:3312/hsa:27339/hsa:10189/hsa:3183/hsa:66…	88
hsa05212	Pancreatic cancer	57/3189	73/5674	7.28E-05	0.001475597	ENSG00000145675/ENSG00000142208/ENSG00000070831/ENSG00000135446/ENSG00000101412/ENSG00000147889/ENSG00000162434/ENSG00000105810/ENSG00000173039/ENSG00000141510/ENSG00000116717/ENSG00000168610/ENSG00000099860/ENSG00000175634/ENSG00000117461/ENSG00000108443/ENSG00000102882/ENSG00000112715/ENSG00000078061/ENSG00000141736/ENSG00000133703/ENSG00000002330/ENSG00000136238/ENSG00000124762/ENSG00000105647…	0.0997492234229284/0.577114437560733/2.88708523818103/1.82006614418978/0.650836221548915/5.58882592752017/0.869266915219909/1.71826996079943/0.557833401242612/0.472883993222796/0.845326670752714/1.22596713397243/1.52234960858881/0.538634591578495/0.553861774065657/0.490758112569894/0.214824780972227/1.56370657797003/0.32540241331558/0.221823475195535/0.942025765090024/0.812568195255822/5.41367132…	hsa:5295/hsa:207/hsa:998/hsa:1019/hsa:1869/hsa:1029/hsa:3716/hsa:1021/hsa:5970/hsa:7157/hsa:1647/hsa:6774/hsa:4616/hsa:6199/hsa:8503/hsa:6198/hsa:5595/hsa:7422/hsa:369/hsa:2064/hsa:3845/hsa:572/hsa:5879/hsa:1026/hsa:5296/hsa:5898/hsa:7040/hsa:1643/hsa:578/hsa:5888/hsa:10912/hsa:5604/hsa:5925/hsa:51426/hsa:8517/hsa:6772/hsa:208/hsa:1870/hsa:4790/hsa:2475/hsa:1956/hsa:4089/hsa:3551/hsa:5594/hsa:598…	57
hsa04110	Cell cycle	88/3189	122/5674	0.000182799	0.003473186	ENSG00000136997/ENSG00000073111/ENSG00000097007/ENSG00000112118/ENSG00000116670/ENSG00000135446/ENSG00000166508/ENSG00000113558/ENSG00000105325/ENSG00000134308/ENSG00000101412/ENSG00000147889/ENSG00000105810/ENSG00000132646/ENSG00000166851/ENSG00000153107/ENSG00000123374/ENSG00000141510/ENSG00000116717/ENSG00000099860/ENSG00000112576/ENSG00000164109/ENSG00000196591/ENSG00000101224/ENSG00000127564…	3.18646225840756/1.05024395738307/0.340636941085967/1.59069721241685/0.70304091647433/1.82006614418978/3.21635437062015/4.52124117316464/0.341467028610683/2.25996219557485/0.650836221548915/5.58882592752017/1.71826996079943/1.87127700223316/0.540449805413107/0.489380100405256/0.543810622620836/0.472883993222796/0.845326670752714/1.52234960858881/0.546416190562306/0.858849766236391/1.5594411360877…	hsa:4609/hsa:4171/hsa:25/hsa:4172/hsa:10459/hsa:1019/hsa:4176/hsa:6500/hsa:51343/hsa:10971/hsa:1869/hsa:1029/hsa:1021/hsa:5111/hsa:5347/hsa:64682/hsa:1017/hsa:7157/hsa:1647/hsa:4616/hsa:896/hsa:4085/hsa:3066/hsa:994/hsa:9088/hsa:4175/hsa:1874/hsa:991/hsa:51529/hsa:9133/hsa:9232/hsa:1031/hsa:51434/hsa:7709/hsa:9184/hsa:472/hsa:4998/hsa:51433/hsa:1875/hsa:983/hsa:894/hsa:4174/hsa:6502/hsa:890/hsa:5…	88
hsa04211	Longevity regulating pathway	59/3189	78/5674	0.000268196	0.004795972	ENSG00000121691/ENSG00000145675/ENSG00000157613/ENSG00000017427/ENSG00000142208/ENSG00000181929/ENSG00000187840/ENSG00000182158/ENSG00000149212/ENSG00000146592/ENSG00000174775/ENSG00000173039/ENSG00000177169/ENSG00000135930/ENSG00000141510/ENSG00000132356/ENSG00000175224/ENSG00000175634/ENSG00000103197/ENSG00000117461/ENSG00000169047/ENSG00000130766/ENSG00000108443/ENSG00000133703/ENSG00000110931…	0.596331975846805/0.0997492234229284/0.137664720225372/0.0980980017102781/0.577114437560733/0.642395106131731/1.72735949093758/0.779206606551739/0.0580108141436351/0.337619454737156/1.19188885206019/0.557833401242612/0.486349884289974/1.34663939139913/0.472883993222796/0.475966043417769/0.288226527879029/0.538634591578495/0.242004643679341/0.553861774065657/0.221304161137858/0.180726812308807/0.4…	hsa:847/hsa:5295/hsa:90993/hsa:3479/hsa:207/hsa:5571/hsa:1978/hsa:64764/hsa:143686/hsa:9586/hsa:3265/hsa:5970/hsa:8408/hsa:9470/hsa:7157/hsa:5562/hsa:9776/hsa:6199/hsa:7249/hsa:8503/hsa:3667/hsa:83667/hsa:6198/hsa:3845/hsa:10645/hsa:5296/hsa:51422/hsa:5565/hsa:113/hsa:468/hsa:1977/hsa:9474/hsa:84335/hsa:109/hsa:10488/hsa:51094/hsa:208/hsa:5564/hsa:5563/hsa:79813/hsa:4790/hsa:5567/hsa:79602/hsa:24…	59
hsa04141	Protein processing in endoplasmic reticulum	106/3189	153/5674	0.000535787	0.009048853	ENSG00000008952/ENSG00000127191/ENSG00000086061/ENSG00000109332/ENSG00000176986/ENSG00000125844/ENSG00000089597/ENSG00000014216/ENSG00000103266/ENSG00000166598/ENSG00000112208/ENSG00000179262/ENSG00000163902/ENSG00000113558/ENSG00000058262/ENSG00000120725/ENSG00000107262/ENSG00000157020/ENSG00000180667/ENSG00000177239/ENSG00000160803/ENSG00000069345/ENSG00000100219/ENSG00000138073/ENSG00000167671…	2.67571317597658/0.57164201632003/4.66938000475332/3.42968073466778/0.35155755152115/1.35982532600105/1.03602948819119/0.336616569296098/1.39448913613501/7.81329340566829/0.662211637823308/1.69481283829531/1.33668770540331/4.52124117316464/1.20846370134529/0.388171678833538/3.06464211974471/0.822749780459331/0.771101655122316/0.388665304224119/0.26794513543284/1.27451255325631/0.994363789072722/0…	hsa:7095/hsa:7186/hsa:3301/hsa:7323/hsa:9632/hsa:6238/hsa:23193/hsa:823/hsa:10273/hsa:7184/hsa:9532/hsa:5886/hsa:6184/hsa:6500/hsa:29927/hsa:64374/hsa:573/hsa:6396/hsa:55432/hsa:11253/hsa:56893/hsa:10294/hsa:7494/hsa:10113/hsa:80700/hsa:27248/hsa:5589/hsa:27102/hsa:23640/hsa:7327/hsa:267/hsa:118424/hsa:824/hsa:10134/hsa:10961/hsa:64215/hsa:6746/hsa:80331/hsa:7415/hsa:3309/hsa:3312/hsa:5034/hsa:10…	106
hsa03008	Ribosome biogenesis in eukaryotes	54/3189	72/5674	0.000698445	0.011175113	ENSG00000141101/ENSG00000254598/ENSG00000177971/ENSG00000145912/ENSG00000070814/ENSG00000132341/ENSG00000126749/ENSG00000269900/ENSG00000183751/ENSG00000178718/ENSG00000119285/ENSG00000172336/ENSG00000113360/ENSG00000130826/ENSG00000136718/ENSG00000135372/ENSG00000242372/ENSG00000132661/ENSG00000189306/ENSG00000107937/ENSG00000082898/ENSG00000241945/ENSG00000065183/ENSG00000108651/ENSG00000011260…	0.991703122906089/0.0970044820127715/1.37663249288457/1.91551170353566/1.17319785066999/11.9432386488191/0.874567361216188/0.078385850761878/0.278091473580341/0.75932620606133/0.459856469052225/1.52910235933836/0.479434974036363/2.01893893786248/0.627456346402563/0.58352433612838/2.37237023503526/0.61734170123672/0.411798381752013/0.940385117066531/1.30834925058891/0.0579750318588561/0.4379799865…	hsa:28987/hsa:283106/hsa:55272/hsa:55651/hsa:6949/hsa:5901/hsa:10436/hsa:6023/hsa:10607/hsa:54913/hsa:55127/hsa:10248/hsa:29102/hsa:1736/hsa:92856/hsa:55226/hsa:3692/hsa:29107/hsa:27341/hsa:23560/hsa:7514/hsa:5822/hsa:10885/hsa:55813/hsa:51096/hsa:10775/hsa:23195/hsa:51068/hsa:65083/hsa:138716/hsa:4809/hsa:29889/hsa:10171/hsa:2091/hsa:81691/hsa:51367/hsa:84135/hsa:10528/hsa:55781/hsa:10556/hsa:26…	54
hsa05220	Chronic myeloid leukemia	57/3189	77/5674	0.000875022	0.013300331	ENSG00000136997/ENSG00000097007/ENSG00000145675/ENSG00000085276/ENSG00000142208/ENSG00000100906/ENSG00000159216/ENSG00000126934/ENSG00000135446/ENSG00000101412/ENSG00000147889/ENSG00000105810/ENSG00000174775/ENSG00000173039/ENSG00000141510/ENSG00000116717/ENSG00000099860/ENSG00000196591/ENSG00000117461/ENSG00000102882/ENSG00000078061/ENSG00000133703/ENSG00000179295/ENSG00000002330/ENSG00000186716…	3.18646225840756/0.340636941085967/0.0997492234229284/0.645982767264898/0.577114437560733/4.90799138227404/0.813664575012583/2.09489915641024/1.82006614418978/0.650836221548915/5.58882592752017/1.71826996079943/1.19188885206019/0.557833401242612/0.472883993222796/0.845326670752714/1.52234960858881/1.55944113608771/0.553861774065657/0.214824780972227/0.32540241331558/0.942025765090024/0.4778283577…	hsa:4609/hsa:25/hsa:5295/hsa:2122/hsa:207/hsa:4792/hsa:861/hsa:5605/hsa:1019/hsa:1869/hsa:1029/hsa:1021/hsa:3265/hsa:5970/hsa:7157/hsa:1647/hsa:4616/hsa:3066/hsa:8503/hsa:5595/hsa:369/hsa:3845/hsa:5781/hsa:572/hsa:613/hsa:1026/hsa:5296/hsa:7040/hsa:1643/hsa:578/hsa:10912/hsa:5604/hsa:5925/hsa:51426/hsa:8517/hsa:3065/hsa:208/hsa:1870/hsa:6777/hsa:4790/hsa:6776/hsa:6464/hsa:1399/hsa:4893/hsa:4089/h…	57
hsa05223	Non-small cell lung cancer	46/3189	61/5674	0.001417207	0.019784037	ENSG00000145675/ENSG00000142208/ENSG00000126934/ENSG00000135446/ENSG00000101412/ENSG00000147889/ENSG00000105810/ENSG00000174775/ENSG00000141510/ENSG00000116717/ENSG00000168610/ENSG00000099860/ENSG00000117461/ENSG00000186350/ENSG00000102882/ENSG00000078061/ENSG00000141736/ENSG00000133703/ENSG00000002330/ENSG00000068028/ENSG00000124762/ENSG00000105647/ENSG00000134574/ENSG00000030110/ENSG00000101109…	0.0997492234229284/0.577114437560733/2.09489915641024/1.82006614418978/0.650836221548915/5.58882592752017/1.71826996079943/1.19188885206019/0.472883993222796/0.845326670752714/1.22596713397243/1.52234960858881/0.553861774065657/0.311158072051771/0.214824780972227/0.32540241331558/0.221823475195535/0.942025765090024/0.812568195255822/0.456917551232159/0.811706842615633/0.107706642635737/0.44067079…	hsa:5295/hsa:207/hsa:5605/hsa:1019/hsa:1869/hsa:1029/hsa:1021/hsa:3265/hsa:7157/hsa:1647/hsa:6774/hsa:4616/hsa:8503/hsa:6256/hsa:5595/hsa:369/hsa:2064/hsa:3845/hsa:572/hsa:11186/hsa:1026/hsa:5296/hsa:1643/hsa:578/hsa:6789/hsa:10912/hsa:5604/hsa:5925/hsa:51426/hsa:208/hsa:5335/hsa:1870/hsa:6777/hsa:27436/hsa:6776/hsa:2309/hsa:2272/hsa:1956/hsa:4893/hsa:5594/hsa:5170/hsa:5290/hsa:5894/hsa:5291/hsa:…	46
hsa05213	Endometrial cancer	42/3189	55/5674	0.001480124	0.019784037	ENSG00000136997/ENSG00000145675/ENSG00000142208/ENSG00000126934/ENSG00000081059/ENSG00000044115/ENSG00000174775/ENSG00000141510/ENSG00000116717/ENSG00000148737/ENSG00000099860/ENSG00000103126/ENSG00000117461/ENSG00000171862/ENSG00000102882/ENSG00000078061/ENSG00000141736/ENSG00000133703/ENSG00000002330/ENSG00000138795/ENSG00000126767/ENSG00000124762/ENSG00000105647/ENSG00000076242/ENSG00000134574…	3.18646225840756/0.0997492234229284/0.577114437560733/2.09489915641024/0.433542682454526/1.33855812651018/1.19188885206019/0.472883993222796/0.845326670752714/0.366788026975617/1.52234960858881/0.267154712575224/0.553861774065657/1.26534622071925/0.214824780972227/0.32540241331558/0.221823475195535/0.942025765090024/0.812568195255822/0.0963786863673488/0.242772668442278/0.811706842615633/0.107706…	hsa:4609/hsa:5295/hsa:207/hsa:5605/hsa:6932/hsa:1495/hsa:3265/hsa:7157/hsa:1647/hsa:6934/hsa:4616/hsa:8312/hsa:8503/hsa:5728/hsa:5595/hsa:369/hsa:2064/hsa:3845/hsa:572/hsa:51176/hsa:2002/hsa:1026/hsa:5296/hsa:4292/hsa:1643/hsa:578/hsa:10912/hsa:5604/hsa:51426/hsa:208/hsa:999/hsa:2932/hsa:2309/hsa:1956/hsa:4893/hsa:5594/hsa:5170/hsa:5290/hsa:5894/hsa:3611/hsa:5291/hsa:581	42
hsa04213	Longevity regulating pathway - multiple species	40/3189	52/5674	0.001496819	0.019784037	ENSG00000121691/ENSG00000145675/ENSG00000017427/ENSG00000142208/ENSG00000181929/ENSG00000174775/ENSG00000132356/ENSG00000175634/ENSG00000196591/ENSG00000117461/ENSG00000169047/ENSG00000108443/ENSG00000109971/ENSG00000133703/ENSG00000142168/ENSG00000105647/ENSG00000106617/ENSG00000131791/ENSG00000121281/ENSG00000057663/ENSG00000204673/ENSG00000138031/ENSG00000116478/ENSG00000105221/ENSG00000111725…	0.596331975846805/0.0997492234229284/0.0980980017102781/0.577114437560733/0.642395106131731/1.19188885206019/0.475966043417769/0.538634591578495/1.55944113608771/0.553861774065657/0.221304161137858/0.490758112569894/11.026131566405/0.942025765090024/4.37609314933855/0.107706642635737/0.330722083478385/0.261599222734129/0.193229394580837/0.360572366099486/0.280676492732243/0.213974234718701/0.8053…	hsa:847/hsa:5295/hsa:3479/hsa:207/hsa:5571/hsa:3265/hsa:5562/hsa:6199/hsa:3066/hsa:8503/hsa:3667/hsa:6198/hsa:3312/hsa:3845/hsa:6647/hsa:5296/hsa:51422/hsa:5565/hsa:113/hsa:9474/hsa:84335/hsa:109/hsa:3065/hsa:208/hsa:5564/hsa:5563/hsa:5567/hsa:2475/hsa:23411/hsa:2308/hsa:2309/hsa:1410/hsa:4893/hsa:3480/hsa:5290/hsa:81570/hsa:8660/hsa:115/hsa:5291/hsa:3306	40
hsa03420	Nucleotide excision repair	33/3189	42/5674	0.002079991	0.026346554	ENSG00000106628/ENSG00000167986/ENSG00000132383/ENSG00000179262/ENSG00000049541/ENSG00000132646/ENSG00000062822/ENSG00000139842/ENSG00000163918/ENSG00000106399/ENSG00000111445/ENSG00000012061/ENSG00000163161/ENSG00000147400/ENSG00000134899/ENSG00000117748/ENSG00000077514/ENSG00000177084/ENSG00000134574/ENSG00000119318/ENSG00000115350/ENSG00000104884/ENSG00000110768/ENSG00000272047/ENSG00000100387…	1.9523577794295/1.39312310423496/0.688124743944737/1.69481283829531/0.855208851902782/1.87127700223316/0.280585708175753/1.18842831148472/0.870459002955744/2.50113422307866/0.435123526462018/0.848059495385597/0.316041548920762/0.558608178755406/0.229797006542011/0.568872631612239/0.588890529537625/0.349136038055681/0.440670794285281/1.2897156404999/1.50107020251962/0.166770941945869/0.40592744086…	hsa:5425/hsa:1642/hsa:6117/hsa:5886/hsa:5982/hsa:5111/hsa:5424/hsa:8451/hsa:5984/hsa:6119/hsa:5985/hsa:2067/hsa:2071/hsa:1069/hsa:2073/hsa:6118/hsa:10714/hsa:5426/hsa:1643/hsa:5887/hsa:56655/hsa:2068/hsa:2965/hsa:404672/hsa:9978/hsa:7507/hsa:2967/hsa:1161/hsa:7508/hsa:902/hsa:4331/hsa:3978/hsa:5981	33
hsa04144	Endocytosis	147/3189	225/5674	0.002785084	0.031676102	ENSG00000170315/ENSG00000134853/ENSG00000112305/ENSG00000090487/ENSG00000136717/ENSG00000161203/ENSG00000133612/ENSG00000148341/ENSG00000115935/ENSG00000108262/ENSG00000070831/ENSG00000134287/ENSG00000174775/ENSG00000137486/ENSG00000186635/ENSG00000075785/ENSG00000131165/ENSG00000077549/ENSG00000130429/ENSG00000241685/ENSG00000196961/ENSG00000101199/ENSG00000105974/ENSG00000159210/ENSG00000149182…	27.0175541358614/0.278358449149779/1.07501433803624/0.636881279918323/1.05641192864896/2.06655158988436/0.412941549033336/0.728543656896399/0.37847854797545/0.374781207125531/2.88708523818103/0.77579636394862/1.19188885206019/0.106552499571548/0.201077588260605/1.53068184929869/0.560983489176274/1.28101926681684/1.75234805295327/1.28060370932393/0.30129923693551/0.314194612622655/0.43523539248760…	hsa:7314/hsa:5156/hsa:60682/hsa:51324/hsa:274/hsa:1173/hsa:116988/hsa:56904/hsa:7456/hsa:28964/hsa:998/hsa:377/hsa:3265/hsa:408/hsa:116985/hsa:7879/hsa:5119/hsa:832/hsa:10095/hsa:10552/hsa:160/hsa:55738/hsa:857/hsa:11267/hsa:84364/hsa:1211/hsa:1175/hsa:1785/hsa:7852/hsa:10890/hsa:7251/hsa:27131/hsa:51160/hsa:9146/hsa:128866/hsa:10015/hsa:3312/hsa:81873/hsa:10109/hsa:84313/hsa:29924/hsa:9559/hsa:2…	147
hsa03460	Fanconi anemia pathway	40/3189	53/5674	0.002807667	0.031676102	ENSG00000100726/ENSG00000169689/ENSG00000132383/ENSG00000187741/ENSG00000221829/ENSG00000106399/ENSG00000115392/ENSG00000140525/ENSG00000012061/ENSG00000012048/ENSG00000117748/ENSG00000172732/ENSG00000100038/ENSG00000076242/ENSG00000077152/ENSG00000158169/ENSG00000183161/ENSG00000175279/ENSG00000051180/ENSG00000112039/ENSG00000122008/ENSG00000185504/ENSG00000101751/ENSG00000114742/ENSG00000197299…	0.343319660850512/2.61106061039623/0.688124743944737/1.06294685296531/0.251854277496796/2.50113422307866/0.416698002033004/0.588961962644773/0.848059495385597/0.854947287044528/0.568872631612239/0.327979100656441/0.105210379946132/0.241519218961381/1.37284617429036/0.124574934316847/0.178046077552188/0.279793857851189/0.276452458374562/0.206912926202332/0.278825998572836/0.0929219353236159/0.0773…	hsa:9894/hsa:201254/hsa:6117/hsa:2175/hsa:2189/hsa:6119/hsa:55120/hsa:55215/hsa:2067/hsa:672/hsa:6118/hsa:80198/hsa:8940/hsa:4292/hsa:29089/hsa:2176/hsa:2188/hsa:378708/hsa:5888/hsa:2178/hsa:51426/hsa:80233/hsa:11201/hsa:57599/hsa:641/hsa:2177/hsa:197342/hsa:79728/hsa:91442/hsa:545/hsa:5889/hsa:3280/hsa:353497/hsa:84126/hsa:80010/hsa:2187/hsa:83990/hsa:146956/hsa:5395/hsa:7398	40
hsa03030	DNA replication	28/3189	35/5674	0.002813338	0.031676102	ENSG00000073111/ENSG00000106628/ENSG00000112118/ENSG00000168496/ENSG00000132383/ENSG00000166508/ENSG00000049541/ENSG00000132646/ENSG00000171865/ENSG00000104889/ENSG00000062822/ENSG00000163918/ENSG00000076003/ENSG00000106399/ENSG00000111445/ENSG00000014138/ENSG00000100297/ENSG00000117748/ENSG00000146143/ENSG00000077514/ENSG00000172922/ENSG00000104738/ENSG00000177084/ENSG00000115350/ENSG00000101868…	1.05024395738307/1.9523577794295/1.59069721241685/1.41553620318897/0.688124743944737/3.21635437062015/0.855208851902782/1.87127700223316/0.639725890915206/1.30930464548571/0.280585708175753/0.870459002955744/0.658325875862478/2.50113422307866/0.435123526462018/0.341793337270846/0.914966763595161/0.568872631612239/0.350040322252444/0.588890529537625/1.4991612377848/1.75221314046265/0.3491360380556…	hsa:4171/hsa:5425/hsa:4172/hsa:2237/hsa:6117/hsa:4176/hsa:5982/hsa:5111/hsa:246243/hsa:10535/hsa:5424/hsa:5984/hsa:4175/hsa:6119/hsa:5985/hsa:23649/hsa:4174/hsa:6118/hsa:5558/hsa:10714/hsa:84153/hsa:4173/hsa:5426/hsa:56655/hsa:5422/hsa:79621/hsa:3978/hsa:5981	28
hsa05169	Epstein-Barr virus infection	111/3189	167/5674	0.003895551	0.042276142	ENSG00000177606/ENSG00000136997/ENSG00000127191/ENSG00000184216/ENSG00000197157/ENSG00000145675/ENSG00000099817/ENSG00000254598/ENSG00000142208/ENSG00000132341/ENSG00000058600/ENSG00000100906/ENSG00000163882/ENSG00000108344/ENSG00000134308/ENSG00000161980/ENSG00000162434/ENSG00000185627/ENSG00000104856/ENSG00000188130/ENSG00000173039/ENSG00000171453/ENSG00000123374/ENSG00000141510/ENSG00000168610…	21.8997195524054/3.18646225840756/0.57164201632003/1.25257227025766/1.36582941106527/0.0997492234229284/1.16932048552077/0.0970044820127715/0.577114437560733/11.9432386488191/0.350425346179898/4.90799138227404/2.32733169234556/0.848194894888133/2.25996219557485/1.15910726182533/0.869266915219909/0.940383654956618/0.403607630532955/0.264438878345185/0.557833401242612/0.579145780936124/0.5438106226…	hsa:3725/hsa:4609/hsa:7186/hsa:3654/hsa:27044/hsa:5295/hsa:5434/hsa:283106/hsa:207/hsa:5901/hsa:101060521/hsa:4792/hsa:5437/hsa:5709/hsa:10971/hsa:51728/hsa:3716/hsa:5719/hsa:5971/hsa:6300/hsa:5970/hsa:9533/hsa:1017/hsa:7157/hsa:6774/hsa:9612/hsa:2961/hsa:3066/hsa:8503/hsa:27102/hsa:5436/hsa:4791/hsa:7514/hsa:5708/hsa:4794/hsa:3312/hsa:11047/hsa:983/hsa:5707/hsa:84265/hsa:6502/hsa:5702/hsa:890/hs…	111
hsa05211	Renal cell carcinoma	48/3189	66/5674	0.004051611	0.042276142	ENSG00000177606/ENSG00000116473/ENSG00000145675/ENSG00000143294/ENSG00000142208/ENSG00000117394/ENSG00000127314/ENSG00000126934/ENSG00000070831/ENSG00000100644/ENSG00000174775/ENSG00000117461/ENSG00000134954/ENSG00000102882/ENSG00000112715/ENSG00000129521/ENSG00000078061/ENSG00000133703/ENSG00000135766/ENSG00000179295/ENSG00000105976/ENSG00000002330/ENSG00000136238/ENSG00000269858/ENSG00000124762…	21.8997195524054/1.67584409712199/0.0997492234229284/0.60868140890698/0.577114437560733/1.36141824693933/1.0051442492745/2.09489915641024/2.88708523818103/0.719080643887327/1.19188885206019/0.553861774065657/0.194060907749451/0.214824780972227/1.56370657797003/0.654448838193747/0.32540241331558/0.942025765090024/1.07855393164652/0.477828357735095/0.400353897460364/0.812568195255822/5.413671320752…	hsa:3725/hsa:5906/hsa:5295/hsa:5546/hsa:207/hsa:6513/hsa:5908/hsa:5605/hsa:998/hsa:3091/hsa:3265/hsa:8503/hsa:2113/hsa:5595/hsa:7422/hsa:112399/hsa:369/hsa:3845/hsa:54583/hsa:5781/hsa:4233/hsa:572/hsa:5879/hsa:112398/hsa:1026/hsa:5296/hsa:7040/hsa:2889/hsa:405/hsa:5604/hsa:208/hsa:5063/hsa:9978/hsa:7030/hsa:2271/hsa:6923/hsa:1399/hsa:4893/hsa:5594/hsa:10298/hsa:2549/hsa:201163/hsa:5290/hsa:5894/h…	48
hsa03050	Proteasome	31/3189	40/5674	0.004171988	0.042276142	ENSG00000106588/ENSG00000129084/ENSG00000108344/ENSG00000204264/ENSG00000185627/ENSG00000100911/ENSG00000136930/ENSG00000175166/ENSG00000130706/ENSG00000143106/ENSG00000131467/ENSG00000173692/ENSG00000126067/ENSG00000132963/ENSG00000165916/ENSG00000161057/ENSG00000125818/ENSG00000159352/ENSG00000099341/ENSG00000205220/ENSG00000092010/ENSG00000127922/ENSG00000240065/ENSG00000100764/ENSG00000087191…	1.53674100794038/2.49447466592225/0.848194894888133/1.16398862391371/0.940383654956618/2.11659263290947/2.73442127467989/1.56189302441335/1.91704460547299/3.36705457499404/0.514691657329355/1.16006523600553/2.13629969808259/2.9570605588738/2.4672476204305/0.814685512151559/0.383313951067082/1.57222552353838/2.14304938776292/0.176080349448226/1.59114321226974/6.02116723804443/0.372322870190314/0.8…	hsa:5683/hsa:5682/hsa:5709/hsa:5696/hsa:5719/hsa:5721/hsa:5695/hsa:5708/hsa:11047/hsa:5686/hsa:10197/hsa:5707/hsa:5690/hsa:51371/hsa:5702/hsa:5701/hsa:9491/hsa:5710/hsa:5714/hsa:5699/hsa:5720/hsa:7979/hsa:5698/hsa:5700/hsa:5705/hsa:5717/hsa:5718/hsa:5704/hsa:10213/hsa:5687/hsa:5693	31
hsa05218	Melanoma	49/3189	68/5674	0.005020781	0.049236048	ENSG00000134853/ENSG00000156427/ENSG00000145675/ENSG00000017427/ENSG00000142208/ENSG00000126934/ENSG00000135446/ENSG00000101412/ENSG00000147889/ENSG00000105810/ENSG00000174775/ENSG00000140285/ENSG00000141510/ENSG00000116717/ENSG00000099860/ENSG00000117461/ENSG00000171862/ENSG00000102882/ENSG00000078061/ENSG00000133703/ENSG00000138685/ENSG00000105976/ENSG00000002330/ENSG00000124762/ENSG00000105647…	0.278358449149779/0.191242478812526/0.0997492234229284/0.0980980017102781/0.577114437560733/2.09489915641024/1.82006614418978/0.650836221548915/5.58882592752017/1.71826996079943/1.19188885206019/0.0395512061863411/0.472883993222796/0.845326670752714/1.52234960858881/0.553861774065657/1.26534622071925/0.214824780972227/0.32540241331558/0.942025765090024/0.264354271027055/0.400353897460364/0.812568…	hsa:5156/hsa:8817/hsa:5295/hsa:3479/hsa:207/hsa:5605/hsa:1019/hsa:1869/hsa:1029/hsa:1021/hsa:3265/hsa:2252/hsa:7157/hsa:1647/hsa:4616/hsa:8503/hsa:5728/hsa:5595/hsa:369/hsa:3845/hsa:2247/hsa:4233/hsa:572/hsa:1026/hsa:5296/hsa:1643/hsa:578/hsa:10912/hsa:5604/hsa:8823/hsa:5925/hsa:51426/hsa:2258/hsa:208/hsa:4286/hsa:1870/hsa:999/hsa:1956/hsa:4893/hsa:5594/hsa:3480/hsa:5290/hsa:5154/hsa:5894/hsa:308…	49
