# Supplementary material for: Single-cell RNA sequencing reveals the mechanism of sonodynamic therapy combined with a RAS inhibitor in the setting of hepatocellular carcinoma
Source: J Nanobiotechnology. 2021 Jun 12;19:177. doi: 10.1186/s12951-021-00923-3 (PMC8199394; doi:10.1186/s12951-021-00923-3)
Supplement: Supplementary file 11 — Additional file 11: Table S6. The GO enrichment terms of Group A vs Group E. [file 12951_2021_923_MOESM11_ESM.xls]

Table S6 The GO enrichment terms of Group A vs Group E
Category	ID	Description	GeneRatio	BgRatio	pvalue	padj	geneID	geneName	Count
BP	GO:0006397	mRNA processing	242/4954	464/13998	4.44E-14	2.53E-10	ENSG00000108654/ENSG00000185650/ENSG00000139910/ENSG00000136527/ENSG00000164548/ENSG00000048740/ENSG00000169564/ENSG00000100142/ENSG00000170144/ENSG00000157110/ENSG00000164167/ENSG00000101654/ENSG00000144028/ENSG00000162385/ENSG00000112081/ENSG00000141543/ENSG00000076924/ENSG00000090060/ENSG00000150459/ENSG00000092199/ENSG00000119707/ENSG00000100650/ENSG00000161547/ENSG00000163605/ENSG00000165494…	DDX5/ZFP36L1/NOVA1/TRA2B/TRA2A/CELF2/PCBP1/POLR2F/HNRNPA3/RBPMS/LSM6/RNMT/SNRNP200/MAGOH/SRSF3/EIF4A3/XAB2/PAPOLA/SAP18/HNRNPC/RBM25/SRSF5/SRSF2/PPP4R2/PCF11/SF3B6/SNRPE/HNRNPF/DDX39B/QKI/HNRNPA1L2/MBNL1/POLR2K/YBX1/SF3B1/HSF1/ARL6IP4/SFPQ/MBNL2/SRSF6/GTF2H5/PCBP2/POLR2I/CPSF1/HNRNPA2B1/NOL3/PAPD5/MAGOHB/HNRNPH2/SNRPD1/ZCRB1/ELAVL1/CCAR2/PRPF4/LSM10/PHRF1/HNRNPM/SUPT4H1/RNPC3/SNRPF/AHCYL1/PRPF38B…	242
BP	GO:0008380	RNA splicing	215/4954	410/13998	5.94E-13	1.69E-09	ENSG00000108654/ENSG00000139910/ENSG00000136527/ENSG00000164548/ENSG00000048740/ENSG00000169564/ENSG00000100142/ENSG00000170144/ENSG00000157110/ENSG00000164167/ENSG00000144028/ENSG00000162385/ENSG00000112081/ENSG00000141543/ENSG00000076924/ENSG00000090060/ENSG00000113575/ENSG00000150459/ENSG00000092199/ENSG00000119707/ENSG00000100650/ENSG00000161547/ENSG00000163605/ENSG00000165494/ENSG00000115128…	DDX5/NOVA1/TRA2B/TRA2A/CELF2/PCBP1/POLR2F/HNRNPA3/RBPMS/LSM6/SNRNP200/MAGOH/SRSF3/EIF4A3/XAB2/PAPOLA/PPP2CA/SAP18/HNRNPC/RBM25/SRSF5/SRSF2/PPP4R2/PCF11/SF3B6/SNRPE/HNRNPF/DDX39B/QKI/HNRNPA1L2/MBNL1/POLR2K/YBX1/SF3B1/ARL6IP4/SFPQ/MBNL2/SRSF6/PCBP2/POLR2I/PPIG/PIK3R1/CPSF1/HNRNPA2B1/NOL3/MAGOHB/HNRNPH2/SNRPD1/ZCRB1/ELAVL1/CCAR2/PRPF4/LSM10/HNRNPM/RNPC3/SNRPF/PRPF38B/UBL5/KDM1A/HNRNPA0/LSM5/PRPF8/CS…	215
BP	GO:0000377	RNA splicing, via transesterification reactions with bulged adenosine as nucleophile	169/4954	315/13998	1.66E-11	2.36E-08	ENSG00000108654/ENSG00000139910/ENSG00000136527/ENSG00000164548/ENSG00000048740/ENSG00000169564/ENSG00000100142/ENSG00000170144/ENSG00000157110/ENSG00000164167/ENSG00000144028/ENSG00000162385/ENSG00000112081/ENSG00000141543/ENSG00000076924/ENSG00000090060/ENSG00000150459/ENSG00000092199/ENSG00000119707/ENSG00000100650/ENSG00000161547/ENSG00000165494/ENSG00000115128/ENSG00000182004/ENSG00000169813…	DDX5/NOVA1/TRA2B/TRA2A/CELF2/PCBP1/POLR2F/HNRNPA3/RBPMS/LSM6/SNRNP200/MAGOH/SRSF3/EIF4A3/XAB2/PAPOLA/SAP18/HNRNPC/RBM25/SRSF5/SRSF2/PCF11/SF3B6/SNRPE/HNRNPF/DDX39B/POLR2K/YBX1/SF3B1/SFPQ/MBNL2/SRSF6/PCBP2/POLR2I/CPSF1/HNRNPA2B1/NOL3/MAGOHB/HNRNPH2/SNRPD1/ZCRB1/ELAVL1/PRPF4/HNRNPM/RNPC3/SNRPF/UBL5/KDM1A/HNRNPA0/LSM5/PRPF8/CSTF3/PRPF6/SYNCRIP/SYF2/PABPC1/CASC3/DDX46/LSM2/SNRPD3/CCAR1/POLR2G/FRG1/DH…	169
BP	GO:0000398	mRNA splicing, via spliceosome	169/4954	315/13998	1.66E-11	2.36E-08	ENSG00000108654/ENSG00000139910/ENSG00000136527/ENSG00000164548/ENSG00000048740/ENSG00000169564/ENSG00000100142/ENSG00000170144/ENSG00000157110/ENSG00000164167/ENSG00000144028/ENSG00000162385/ENSG00000112081/ENSG00000141543/ENSG00000076924/ENSG00000090060/ENSG00000150459/ENSG00000092199/ENSG00000119707/ENSG00000100650/ENSG00000161547/ENSG00000165494/ENSG00000115128/ENSG00000182004/ENSG00000169813…	DDX5/NOVA1/TRA2B/TRA2A/CELF2/PCBP1/POLR2F/HNRNPA3/RBPMS/LSM6/SNRNP200/MAGOH/SRSF3/EIF4A3/XAB2/PAPOLA/SAP18/HNRNPC/RBM25/SRSF5/SRSF2/PCF11/SF3B6/SNRPE/HNRNPF/DDX39B/POLR2K/YBX1/SF3B1/SFPQ/MBNL2/SRSF6/PCBP2/POLR2I/CPSF1/HNRNPA2B1/NOL3/MAGOHB/HNRNPH2/SNRPD1/ZCRB1/ELAVL1/PRPF4/HNRNPM/RNPC3/SNRPF/UBL5/KDM1A/HNRNPA0/LSM5/PRPF8/CSTF3/PRPF6/SYNCRIP/SYF2/PABPC1/CASC3/DDX46/LSM2/SNRPD3/CCAR1/POLR2G/FRG1/DH…	169
BP	GO:0000375	RNA splicing, via transesterification reactions	170/4954	318/13998	2.13E-11	2.42E-08	ENSG00000108654/ENSG00000139910/ENSG00000136527/ENSG00000164548/ENSG00000048740/ENSG00000169564/ENSG00000100142/ENSG00000170144/ENSG00000157110/ENSG00000164167/ENSG00000144028/ENSG00000162385/ENSG00000112081/ENSG00000141543/ENSG00000076924/ENSG00000090060/ENSG00000150459/ENSG00000092199/ENSG00000119707/ENSG00000100650/ENSG00000161547/ENSG00000165494/ENSG00000115128/ENSG00000182004/ENSG00000169813…	DDX5/NOVA1/TRA2B/TRA2A/CELF2/PCBP1/POLR2F/HNRNPA3/RBPMS/LSM6/SNRNP200/MAGOH/SRSF3/EIF4A3/XAB2/PAPOLA/SAP18/HNRNPC/RBM25/SRSF5/SRSF2/PCF11/SF3B6/SNRPE/HNRNPF/DDX39B/POLR2K/YBX1/SF3B1/SFPQ/MBNL2/SRSF6/PCBP2/POLR2I/CPSF1/HNRNPA2B1/NOL3/MAGOHB/HNRNPH2/SNRPD1/ZCRB1/ELAVL1/PRPF4/HNRNPM/RNPC3/SNRPF/UBL5/KDM1A/HNRNPA0/LSM5/PRPF8/CSTF3/PRPF6/SYNCRIP/SYF2/PABPC1/CASC3/DDX46/LSM2/SNRPD3/CCAR1/POLR2G/FRG1/DH…	170
BP	GO:0040029	regulation of gene expression, epigenetic	154/4954	284/13998	4.56E-11	4.33E-08	ENSG00000127528/ENSG00000108654/ENSG00000128016/ENSG00000173812/ENSG00000132475/ENSG00000185787/ENSG00000100142/ENSG00000163041/ENSG00000163874/ENSG00000164032/ENSG00000162961/ENSG00000123562/ENSG00000119048/ENSG00000196498/ENSG00000075624/ENSG00000270276/ENSG00000130726/ENSG00000096717/ENSG00000138814/ENSG00000147669/ENSG00000115524/ENSG00000102974/ENSG00000132182/ENSG00000272333/ENSG00000137309…	KLF2/DDX5/ZFP36/EIF1/H3F3B/MORF4L1/POLR2F/H3F3A/ZC3H12A/H2AFZ/DPY30/MORF4L2/UBE2B/NCOR2/ACTB/HIST2H4B/TRIM28/SIRT1/PPP3CA/POLR2K/SF3B1/CTCF/NUP210/KMT2B/HMGA1/POLR2I/MYBBP1A/HNRNPA2B1/MBD3/HDAC6/MBD2/KAT2B/HIST1H2AG/NUP160/ELAVL1/HIST1H2AL/HIST1H3F/STAT3/CNOT7/CNOT8/HIST1H3G/EPC1/XPO5/HIST1H3C/TSN/TAF1D/HIST1H4H/TAF1C/NUP85/AGO3/ESR1/WTIP/TNRC6B/KAT2A/EXOSC10/POLR2G/PUM1/DNMT1/POU5F1/POLR2L/ARID1…	154
BP	GO:0006417	regulation of translation	206/4954	404/13998	5.34E-11	4.35E-08	ENSG00000108654/ENSG00000159388/ENSG00000185650/ENSG00000128016/ENSG00000173812/ENSG00000215301/ENSG00000132475/ENSG00000141232/ENSG00000110321/ENSG00000135930/ENSG00000253626/ENSG00000100142/ENSG00000163041/ENSG00000204394/ENSG00000115461/ENSG00000163874/ENSG00000100664/ENSG00000120742/ENSG00000196730/ENSG00000137449/ENSG00000196498/ENSG00000162385/ENSG00000141543/ENSG00000198034/ENSG00000185129…	DDX5/BTG2/ZFP36L1/ZFP36/EIF1/DDX3X/H3F3B/TOB1/EIF4G2/EIF4E2/EIF5AL1/POLR2F/H3F3A/VARS/IGFBP5/ZC3H12A/EIF5/SERP1/DAPK1/CPEB2/NCOR2/MAGOH/EIF4A3/RPS4X/PURA/TCOF1/ETF1/SESN2/PPP1R15B/EIF3I/CPEB4/EIF4E/HIST2H4B/COA3/RPS6KB1/DDX39B/PPP1R15A/QKI/EIF3K/ILF3/EIF4EBP2/PPP3CA/POLR2K/IL6/MYC/MTPN/NUP210/UQCC2/THBS1/PER2/MALSU1/EIF5B/POLR2I/ZFP36L2/HNRNPA2B1/RPS14/RC3H1/EIF4A2/PAIP2/GAPDH/GCN1/RPS6KA3/NUP160…	206
BP	GO:0034248	regulation of cellular amide metabolic process	222/4954	445/13998	1.35E-10	9.60E-08	ENSG00000108654/ENSG00000159388/ENSG00000185650/ENSG00000128016/ENSG00000173812/ENSG00000215301/ENSG00000132475/ENSG00000142871/ENSG00000101210/ENSG00000141232/ENSG00000110321/ENSG00000135930/ENSG00000253626/ENSG00000100142/ENSG00000173846/ENSG00000163041/ENSG00000204394/ENSG00000115461/ENSG00000163874/ENSG00000100664/ENSG00000120742/ENSG00000196730/ENSG00000137449/ENSG00000196498/ENSG00000162385…	DDX5/BTG2/ZFP36L1/ZFP36/EIF1/DDX3X/H3F3B/CYR61/EEF1A2/TOB1/EIF4G2/EIF4E2/EIF5AL1/POLR2F/PLK3/H3F3A/VARS/IGFBP5/ZC3H12A/EIF5/SERP1/DAPK1/CPEB2/NCOR2/MAGOH/EIF4A3/RPS4X/EFNA1/PURA/TCOF1/ETF1/SESN2/PPP1R15B/EIF3I/CPEB4/EIF4E/HIST2H4B/COA3/RPS6KB1/DDX39B/PPP1R15A/QKI/EIF3K/PICALM/ILF3/EIF4EBP2/PPP3CA/POLR2K/IL6/MYC/MTPN/NUP210/UQCC2/THBS1/PER2/MALSU1/EIF5B/POLR2I/ZFP36L2/HNRNPA2B1/RPS14/RC3H1/EIF4A2/…	222
BP	GO:0017148	negative regulation of translation	120/4954	217/13998	1.29E-09	7.69E-07	ENSG00000108654/ENSG00000159388/ENSG00000185650/ENSG00000128016/ENSG00000215301/ENSG00000132475/ENSG00000141232/ENSG00000135930/ENSG00000100142/ENSG00000163041/ENSG00000115461/ENSG00000163874/ENSG00000196730/ENSG00000137449/ENSG00000196498/ENSG00000141543/ENSG00000185129/ENSG00000130766/ENSG00000113742/ENSG00000151247/ENSG00000270276/ENSG00000112531/ENSG00000129351/ENSG00000148730/ENSG00000138814…	DDX5/BTG2/ZFP36L1/ZFP36/DDX3X/H3F3B/TOB1/EIF4E2/POLR2F/H3F3A/IGFBP5/ZC3H12A/DAPK1/CPEB2/NCOR2/EIF4A3/PURA/SESN2/CPEB4/EIF4E/HIST2H4B/QKI/ILF3/EIF4EBP2/PPP3CA/POLR2K/NUP210/MALSU1/POLR2I/ZFP36L2/HNRNPA2B1/RC3H1/PAIP2/GAPDH/NUP160/ELAVL1/SAMD4B/DAPK3/HIST1H3F/STAT3/YTHDF3/CNOT7/CNOT8/HIST1H3G/EIF2B5/XPO5/HIST1H3C/SYNCRIP/HIST1H4H/NUP85/AGO3/RACK1/ESR1/WTIP/TNRC6B/RNF139/POLR2G/PUM1/POU5F1/POLR2L/CN…	120
BP	GO:0016458	gene silencing	128/4954	235/13998	1.35E-09	7.69E-07	ENSG00000108654/ENSG00000128016/ENSG00000132475/ENSG00000185787/ENSG00000100142/ENSG00000163041/ENSG00000163874/ENSG00000164032/ENSG00000162961/ENSG00000123562/ENSG00000119048/ENSG00000196498/ENSG00000270276/ENSG00000130726/ENSG00000096717/ENSG00000138814/ENSG00000147669/ENSG00000132182/ENSG00000272333/ENSG00000137309/ENSG00000105258/ENSG00000122566/ENSG00000071655/ENSG00000134046/ENSG00000196787…	DDX5/ZFP36/H3F3B/MORF4L1/POLR2F/H3F3A/ZC3H12A/H2AFZ/DPY30/MORF4L2/UBE2B/NCOR2/HIST2H4B/TRIM28/SIRT1/PPP3CA/POLR2K/NUP210/KMT2B/HMGA1/POLR2I/HNRNPA2B1/MBD3/MBD2/HIST1H2AG/NUP160/ELAVL1/HIST1H2AL/HIST1H3F/STAT3/CNOT7/CNOT8/HIST1H3G/XPO5/HIST1H3C/TSN/HIST1H4H/NUP85/PABPC1/AGO3/ESR1/WTIP/TNRC6B/POLR2G/PUM1/DNMT1/POU5F1/POLR2L/ARID1A/HIST3H2A/CNOT6L/FMR1/TNRC18/ASF1A/DOT1L/TPR/HDAC1/H2AFV/CNOT10/RIF1/…	128
BP	GO:0031398	positive regulation of protein ubiquitination	100/4954	174/13998	1.93E-09	9.79E-07	ENSG00000100911/ENSG00000138069/ENSG00000170315/ENSG00000105974/ENSG00000101665/ENSG00000100804/ENSG00000092010/ENSG00000240065/ENSG00000140450/ENSG00000108671/ENSG00000100567/ENSG00000113369/ENSG00000176386/ENSG00000185651/ENSG00000150991/ENSG00000131507/ENSG00000041357/ENSG00000137692/ENSG00000114062/ENSG00000044574/ENSG00000197329/ENSG00000173163/ENSG00000105325/ENSG00000177889/ENSG00000183255…	PSME2/RAB1A/UBB/CAV1/SMAD7/PSMB5/PSME1/PSMB9/ARRDC4/PSMD11/PSMA3/ARRDC3/CDC26/UBE2L3/UBC/NDFIP1/PSMA4/DCUN1D5/UBE3A/HSPA5/PELI1/COMMD1/FZR1/UBE2N/PTTG1IP/PSMD10/PSMA7/PSMB6/PSMD12/DERL1/PSMD7/AXIN1/DCUN1D1/KDM1A/PSMB1/PSMA5/PSMC4/PSME3/PSMB2/PSMC5/FANCI/CDK5RAP3/RNF139/PSMB3/DCUN1D3/ANAPC1/PSMC6/PSMD1/CDC20B/TICAM1/NMI/ANAPC11/NPM1/PSMD6/AIMP2/SKP2/PTEN/TBC1D7/UBE2S/CENPX/SEM1/BRCA1/TOPORS/ANGPT1…	100
BP	GO:0051438	regulation of ubiquitin-protein transferase activity	75/4954	121/13998	2.06E-09	9.79E-07	ENSG00000125691/ENSG00000100911/ENSG00000138069/ENSG00000170315/ENSG00000101665/ENSG00000100804/ENSG00000092010/ENSG00000240065/ENSG00000140450/ENSG00000108671/ENSG00000100567/ENSG00000113369/ENSG00000176386/ENSG00000185651/ENSG00000150991/ENSG00000041357/ENSG00000137692/ENSG00000105325/ENSG00000177889/ENSG00000097007/ENSG00000101843/ENSG00000101182/ENSG00000142507/ENSG00000197170/ENSG00000103035…	RPL23/PSME2/RAB1A/UBB/SMAD7/PSMB5/PSME1/PSMB9/ARRDC4/PSMD11/PSMA3/ARRDC3/CDC26/UBE2L3/UBC/PSMA4/DCUN1D5/FZR1/UBE2N/ABL1/PSMD10/PSMA7/PSMB6/PSMD12/PSMD7/AXIN1/RPS7/DCUN1D1/PSMB1/PSMA5/PSMC4/PSME3/PSMB2/PSMC5/PSMB3/RPL5/DCUN1D3/ANAPC1/PSMC6/PSMD1/CDC20B/FEM1B/ANAPC11/PSMD6/ZYG11B/PTEN/UBE2S/SEM1/TOPORS/CDC20/PLK1/SKP1/PSMA2/MASTL/CUL1/UBE2E1/ANAPC10/PSMD8/ANAPC2/CDC14B/ANAPC16/DCUN1D4/RPS27A/FEM1A/…	75
BP	GO:1903322	positive regulation of protein modification by small protein conjugation or removal	108/4954	192/13998	2.38E-09	1.04E-06	ENSG00000100911/ENSG00000138069/ENSG00000170315/ENSG00000105974/ENSG00000101665/ENSG00000163874/ENSG00000100804/ENSG00000092010/ENSG00000240065/ENSG00000140450/ENSG00000108671/ENSG00000100567/ENSG00000113369/ENSG00000165280/ENSG00000176386/ENSG00000185651/ENSG00000105373/ENSG00000150991/ENSG00000131507/ENSG00000041357/ENSG00000137692/ENSG00000114062/ENSG00000044574/ENSG00000197329/ENSG00000173163…	PSME2/RAB1A/UBB/CAV1/SMAD7/ZC3H12A/PSMB5/PSME1/PSMB9/ARRDC4/PSMD11/PSMA3/ARRDC3/VCP/CDC26/UBE2L3/NOP53/UBC/NDFIP1/PSMA4/DCUN1D5/UBE3A/HSPA5/PELI1/COMMD1/FZR1/UBE2N/PTTG1IP/PSMD10/PSMA7/PSMB6/PSMD12/DERL1/PSMD7/AXIN1/DCUN1D1/KDM1A/PSMB1/PSMA5/PSMC4/TNIP1/PSME3/PSMB2/PSMC5/FANCI/CDK5RAP3/RNF139/PSMB3/DCUN1D3/ANAPC1/PSMC6/PSMD1/CDC20B/TICAM1/NMI/ANAPC11/NPM1/PSMD6/AIMP2/SKP2/PTEN/TBC1D7/UBE2S/CENPX/…	108
BP	GO:0034249	negative regulation of cellular amide metabolic process	125/4954	231/13998	3.59E-09	1.41E-06	ENSG00000108654/ENSG00000159388/ENSG00000185650/ENSG00000128016/ENSG00000215301/ENSG00000132475/ENSG00000141232/ENSG00000135930/ENSG00000100142/ENSG00000163041/ENSG00000115461/ENSG00000163874/ENSG00000196730/ENSG00000137449/ENSG00000196498/ENSG00000141543/ENSG00000185129/ENSG00000130766/ENSG00000113742/ENSG00000151247/ENSG00000270276/ENSG00000112531/ENSG00000129351/ENSG00000148730/ENSG00000138814…	DDX5/BTG2/ZFP36L1/ZFP36/DDX3X/H3F3B/TOB1/EIF4E2/POLR2F/H3F3A/IGFBP5/ZC3H12A/DAPK1/CPEB2/NCOR2/EIF4A3/PURA/SESN2/CPEB4/EIF4E/HIST2H4B/QKI/ILF3/EIF4EBP2/PPP3CA/POLR2K/NUP210/MALSU1/POLR2I/ZFP36L2/HNRNPA2B1/RC3H1/PAIP2/GAPDH/NUP160/ELAVL1/SAMD4B/DAPK3/HIST1H3F/STAT3/YTHDF3/CNOT7/CNOT8/HIST1H3G/EIF2B5/XPO5/HIST1H3C/SYNCRIP/HIST1H4H/NUP85/AGO3/ABCA7/RACK1/ESR1/WTIP/TNRC6B/RNF139/POLR2G/PUM1/POU5F1/POL…	125
BP	GO:0016049	cell growth	219/4954	451/13998	3.72E-09	1.41E-06	ENSG00000108654/ENSG00000169554/ENSG00000197019/ENSG00000006652/ENSG00000215301/ENSG00000132475/ENSG00000142871/ENSG00000115414/ENSG00000134531/ENSG00000110321/ENSG00000070831/ENSG00000007168/ENSG00000078401/ENSG00000163041/ENSG00000177169/ENSG00000115461/ENSG00000116586/ENSG00000107404/ENSG00000163220/ENSG00000145423/ENSG00000176624/ENSG00000001617/ENSG00000103769/ENSG00000125398/ENSG00000090006…	DDX5/ZEB2/SERTAD1/IFRD1/DDX3X/H3F3B/CYR61/FN1/EMP1/EIF4G2/CDC42/PAFAH1B1/EDN1/H3F3A/ULK1/IGFBP5/LAMTOR2/DVL1/S100A9/SFRP2/MEX3C/SEMA3F/RAB11A/SOX9/LTBP4/PPP2CA/BCL11A/HBEGF/CDA/ADAM15/RAB21/CCDC85B/MMP14/L1CAM/SESN2/WISP2/PAPPA2/SGK1/DCLK1/H3F3C/BCL6/DDX39B/NDEL1/CTGF/CSNK2A3/NRP1/SIRT1/IL6/SFRP1/JADE1/FSTL4/SLC25A33/TMEM97/BMPR2/MTPN/CXCL16/PLXNB1/ABL1/ATP6V0E1/SLIT3/PSMD10/IGFBP3/FOXP1/OGFR/HDA…	219
BP	GO:0031396	regulation of protein ubiquitination	135/4954	254/13998	4.02E-09	1.43E-06	ENSG00000086061/ENSG00000125691/ENSG00000100911/ENSG00000138069/ENSG00000170315/ENSG00000010810/ENSG00000105974/ENSG00000101665/ENSG00000100804/ENSG00000092010/ENSG00000240065/ENSG00000140450/ENSG00000108671/ENSG00000100567/ENSG00000113369/ENSG00000176386/ENSG00000185651/ENSG00000150991/ENSG00000131507/ENSG00000111961/ENSG00000041357/ENSG00000137692/ENSG00000114062/ENSG00000044574/ENSG00000197329…	DNAJA1/RPL23/PSME2/RAB1A/UBB/FYN/CAV1/SMAD7/PSMB5/PSME1/PSMB9/ARRDC4/PSMD11/PSMA3/ARRDC3/CDC26/UBE2L3/UBC/NDFIP1/SASH1/PSMA4/DCUN1D5/UBE3A/HSPA5/PELI1/COMMD1/FZR1/UBE2N/PTTG1IP/PER2/ABL1/PSMD10/PSMA7/PSMB6/PSMD12/DERL1/PSMD7/AXIN1/RPS7/DCUN1D1/KDM1A/PSMB1/TNFAIP3/PSMA5/PSMC4/PSME3/PSMB2/PSMC5/FANCI/CDK5RAP3/RNF139/HSP90AA1/PSMB3/RPL5/DCUN1D3/ANAPC1/PSMC6/PSMD1/CDC20B/FEM1B/TICAM1/NMI/ANAPC11/PDCL…	135
BP	GO:1901990	regulation of mitotic cell cycle phase transition	190/4954	383/13998	5.13E-09	1.72E-06	ENSG00000159388/ENSG00000185650/ENSG00000120129/ENSG00000088986/ENSG00000215301/ENSG00000100911/ENSG00000170315/ENSG00000153823/ENSG00000007168/ENSG00000173846/ENSG00000036257/ENSG00000176208/ENSG00000197102/ENSG00000100804/ENSG00000092010/ENSG00000167552/ENSG00000240065/ENSG00000129757/ENSG00000188229/ENSG00000117724/ENSG00000167513/ENSG00000103769/ENSG00000087088/ENSG00000108953/ENSG00000108671…	BTG2/ZFP36L1/DUSP1/DYNLL1/DDX3X/PSME2/UBB/PID1/PAFAH1B1/PLK3/CUL3/ATAD5/DYNC1H1/PSMB5/PSME1/TUBA1A/PSMB9/CDKN1C/TUBB4B/CENPF/CDT1/RAB11A/BAX/YWHAE/PSMD11/CEP131/PSMA3/CEP250/CDC26/AKAP9/NOP53/MAD1L1/RGCC/CDK10/PBX1/UBC/PIDD1/PSMA4/YWHAG/JADE1/PCNT/RNASEH2B/MUC1/CNOT4/FZR1/CDK5RAP2/PSMD10/PSMA7/MEPCE/PSMB6/ANLN/ZFP36L2/GADD45A/PSMD12/CKAP5/PCID2/LSM10/PSMD7/PKD1/CNOT7/XPC/DCTN1/SMARCA4/CNOT8/RB1/M…	190
BP	GO:1903320	regulation of protein modification by small protein conjugation or removal	145/4954	279/13998	7.75E-09	2.35E-06	ENSG00000120738/ENSG00000086061/ENSG00000125691/ENSG00000100911/ENSG00000138069/ENSG00000170315/ENSG00000010810/ENSG00000105974/ENSG00000101665/ENSG00000163874/ENSG00000100804/ENSG00000092010/ENSG00000240065/ENSG00000140450/ENSG00000108671/ENSG00000100567/ENSG00000113369/ENSG00000165280/ENSG00000176386/ENSG00000185651/ENSG00000105373/ENSG00000150991/ENSG00000131507/ENSG00000111961/ENSG00000041357…	EGR1/DNAJA1/RPL23/PSME2/RAB1A/UBB/FYN/CAV1/SMAD7/ZC3H12A/PSMB5/PSME1/PSMB9/ARRDC4/PSMD11/PSMA3/ARRDC3/VCP/CDC26/UBE2L3/NOP53/UBC/NDFIP1/SASH1/PSMA4/DCUN1D5/UBE3A/HSPA5/PELI1/COMMD1/FZR1/UBE2N/PTTG1IP/PER2/ABL1/PSMD10/PSMA7/PSMB6/PSMD12/DERL1/PSMD7/AXIN1/RPS7/DCUN1D1/KDM1A/PSMB1/TNFAIP3/PSMA5/PSMC4/TNIP1/PSME3/PSMB2/PSMC5/FANCI/CDK5RAP3/RNF139/HSP90AA1/PSMB3/RPL5/DCUN1D3/ANAPC1/PSMC6/PSMD1/CDC20B/…	145
BP	GO:0035194	posttranscriptional gene silencing by RNA	79/4954	132/13998	7.84E-09	2.35E-06	ENSG00000108654/ENSG00000128016/ENSG00000132475/ENSG00000100142/ENSG00000163041/ENSG00000163874/ENSG00000196498/ENSG00000270276/ENSG00000138814/ENSG00000147669/ENSG00000132182/ENSG00000105258/ENSG00000122566/ENSG00000030066/ENSG00000066044/ENSG00000277775/ENSG00000168610/ENSG00000198791/ENSG00000155508/ENSG00000273983/ENSG00000124571/ENSG00000278272/ENSG00000211460/ENSG00000158406/ENSG00000125450…	DDX5/ZFP36/H3F3B/POLR2F/H3F3A/ZC3H12A/NCOR2/HIST2H4B/PPP3CA/POLR2K/NUP210/POLR2I/HNRNPA2B1/NUP160/ELAVL1/HIST1H3F/STAT3/CNOT7/CNOT8/HIST1H3G/XPO5/HIST1H3C/TSN/HIST1H4H/NUP85/AGO3/ESR1/WTIP/TNRC6B/POLR2G/PUM1/POU5F1/POLR2L/FMR1/TPR/NUP188/HIST4H4/HIST1H3A/EIF4G1/NUP153/EGFR/PUM2/ADAR/HIST1H3B/FXR1/MYCN/SMAD2/RAN/SMAD3/MAP2K2/NUP205/HIST1H3H/HIST1H4D/HIST1H4A/HIST1H4B/MOV10/ZCCHC11/AGO2/NUP88/EIF6/…	79
BP	GO:0002478	antigen processing and presentation of exogenous peptide antigen	91/4954	158/13998	8.83E-09	2.40E-06	ENSG00000088986/ENSG00000100911/ENSG00000197102/ENSG00000100804/ENSG00000092010/ENSG00000240065/ENSG00000122705/ENSG00000082781/ENSG00000108671/ENSG00000216490/ENSG00000163131/ENSG00000100567/ENSG00000143761/ENSG00000234745/ENSG00000041357/ENSG00000264364/ENSG00000101843/ENSG00000118640/ENSG00000101182/ENSG00000142507/ENSG00000197170/ENSG00000196961/ENSG00000166710/ENSG00000103035/ENSG00000019582…	DYNLL1/PSME2/DYNC1H1/PSMB5/PSME1/PSMB9/CLTA/ITGB5/PSMD11/IFI30/CTSS/PSMA3/ARF1/HLA-B/PSMA4/DYNLL2/PSMD10/VAMP8/PSMA7/PSMB6/PSMD12/AP2A1/B2M/PSMD7/CD74/DCTN1/PSMB1/PSMA5/CTSD/PSMC4/PSME3/PSMB2/PSMC5/KIFAP3/SPTBN2/AP1G1/PSMB3/PSMC6/SEC24C/PSMD1/PDIA3/AP1S3/DNM2/PSMD6/HLA-DRA/HLA-DMB/SAR1B/SEC22B/SNAP23/KIF2C/SEM1/ACTR10/KIF22/KIF2A/HLA-DPA1/CTSV/HLA-F/HLA-DPB1/CYBA/CAPZA1/CANX/HLA-C/PSMA2/KIF3A/KIF…	91
BP	GO:0051443	positive regulation of ubiquitin-protein transferase activity	64/4954	101/13998	8.84E-09	2.40E-06	ENSG00000100911/ENSG00000138069/ENSG00000170315/ENSG00000100804/ENSG00000092010/ENSG00000240065/ENSG00000140450/ENSG00000108671/ENSG00000100567/ENSG00000113369/ENSG00000176386/ENSG00000185651/ENSG00000150991/ENSG00000041357/ENSG00000137692/ENSG00000105325/ENSG00000177889/ENSG00000101843/ENSG00000101182/ENSG00000142507/ENSG00000197170/ENSG00000103035/ENSG00000103126/ENSG00000043093/ENSG00000008018…	PSME2/RAB1A/UBB/PSMB5/PSME1/PSMB9/ARRDC4/PSMD11/PSMA3/ARRDC3/CDC26/UBE2L3/UBC/PSMA4/DCUN1D5/FZR1/UBE2N/PSMD10/PSMA7/PSMB6/PSMD12/PSMD7/AXIN1/DCUN1D1/PSMB1/PSMA5/PSMC4/PSME3/PSMB2/PSMC5/PSMB3/DCUN1D3/ANAPC1/PSMC6/PSMD1/CDC20B/ANAPC11/PSMD6/PTEN/UBE2S/SEM1/TOPORS/CDC20/PLK1/SKP1/PSMA2/MASTL/CUL1/UBE2E1/ANAPC10/PSMD8/ANAPC2/CDC14B/ANAPC16/DCUN1D4/RPS27A/ANAPC15/PSMB4/PINK1/PSMD9/ANAPC5/PSMB8/FBXW7/C…	64
BP	GO:0035195	gene silencing by miRNA	76/4954	126/13998	9.26E-09	2.40E-06	ENSG00000108654/ENSG00000128016/ENSG00000132475/ENSG00000100142/ENSG00000163041/ENSG00000163874/ENSG00000196498/ENSG00000270276/ENSG00000138814/ENSG00000147669/ENSG00000132182/ENSG00000105258/ENSG00000122566/ENSG00000030066/ENSG00000066044/ENSG00000277775/ENSG00000168610/ENSG00000198791/ENSG00000155508/ENSG00000273983/ENSG00000124571/ENSG00000278272/ENSG00000158406/ENSG00000125450/ENSG00000126070…	DDX5/ZFP36/H3F3B/POLR2F/H3F3A/ZC3H12A/NCOR2/HIST2H4B/PPP3CA/POLR2K/NUP210/POLR2I/HNRNPA2B1/NUP160/ELAVL1/HIST1H3F/STAT3/CNOT7/CNOT8/HIST1H3G/XPO5/HIST1H3C/HIST1H4H/NUP85/AGO3/ESR1/WTIP/TNRC6B/POLR2G/PUM1/POU5F1/POLR2L/FMR1/TPR/NUP188/HIST4H4/HIST1H3A/EIF4G1/NUP153/EGFR/PUM2/ADAR/HIST1H3B/FXR1/MYCN/SMAD2/RAN/SMAD3/MAP2K2/NUP205/HIST1H3H/HIST1H4D/HIST1H4A/HIST1H4B/MOV10/ZCCHC11/AGO2/NUP88/EIF6/IPO8…	76
BP	GO:0019884	antigen processing and presentation of exogenous antigen	92/4954	161/13998	1.25E-08	3.00E-06	ENSG00000088986/ENSG00000100911/ENSG00000197102/ENSG00000100804/ENSG00000092010/ENSG00000240065/ENSG00000122705/ENSG00000082781/ENSG00000108671/ENSG00000216490/ENSG00000163131/ENSG00000100567/ENSG00000143761/ENSG00000234745/ENSG00000041357/ENSG00000264364/ENSG00000101843/ENSG00000118640/ENSG00000101182/ENSG00000142507/ENSG00000197170/ENSG00000196961/ENSG00000166710/ENSG00000103035/ENSG00000019582…	DYNLL1/PSME2/DYNC1H1/PSMB5/PSME1/PSMB9/CLTA/ITGB5/PSMD11/IFI30/CTSS/PSMA3/ARF1/HLA-B/PSMA4/DYNLL2/PSMD10/VAMP8/PSMA7/PSMB6/PSMD12/AP2A1/B2M/PSMD7/CD74/DCTN1/PSMB1/PSMA5/CTSD/PSMC4/PSME3/PSMB2/PSMC5/KIFAP3/SPTBN2/AP1G1/PSMB3/PSMC6/SEC24C/PSMD1/PDIA3/AP1S3/DNM2/PSMD6/HLA-DRA/HLA-DMB/SAR1B/SEC22B/SNAP23/KIF2C/SEM1/ACTR10/KIF22/KIF2A/HLA-DPA1/CTSV/HLA-F/HLA-DPB1/CYBA/CAPZA1/CANX/HLA-C/PSMA2/KIF3A/KIF…	92
BP	GO:0016441	posttranscriptional gene silencing	79/4954	133/13998	1.27E-08	3.00E-06	ENSG00000108654/ENSG00000128016/ENSG00000132475/ENSG00000100142/ENSG00000163041/ENSG00000163874/ENSG00000196498/ENSG00000270276/ENSG00000138814/ENSG00000147669/ENSG00000132182/ENSG00000105258/ENSG00000122566/ENSG00000030066/ENSG00000066044/ENSG00000277775/ENSG00000168610/ENSG00000198791/ENSG00000155508/ENSG00000273983/ENSG00000124571/ENSG00000278272/ENSG00000211460/ENSG00000158406/ENSG00000125450…	DDX5/ZFP36/H3F3B/POLR2F/H3F3A/ZC3H12A/NCOR2/HIST2H4B/PPP3CA/POLR2K/NUP210/POLR2I/HNRNPA2B1/NUP160/ELAVL1/HIST1H3F/STAT3/CNOT7/CNOT8/HIST1H3G/XPO5/HIST1H3C/TSN/HIST1H4H/NUP85/AGO3/ESR1/WTIP/TNRC6B/POLR2G/PUM1/POU5F1/POLR2L/FMR1/TPR/NUP188/HIST4H4/HIST1H3A/EIF4G1/NUP153/EGFR/PUM2/ADAR/HIST1H3B/FXR1/MYCN/SMAD2/RAN/SMAD3/MAP2K2/NUP205/HIST1H3H/HIST1H4D/HIST1H4A/HIST1H4B/MOV10/ZCCHC11/AGO2/NUP88/EIF6/…	79
BP	GO:1901987	regulation of cell cycle phase transition	197/4954	404/13998	1.51E-08	3.44E-06	ENSG00000159388/ENSG00000185650/ENSG00000120129/ENSG00000088986/ENSG00000215301/ENSG00000100911/ENSG00000170315/ENSG00000153823/ENSG00000007168/ENSG00000173846/ENSG00000036257/ENSG00000176208/ENSG00000197102/ENSG00000100804/ENSG00000092010/ENSG00000167552/ENSG00000240065/ENSG00000129757/ENSG00000188229/ENSG00000117724/ENSG00000167513/ENSG00000103769/ENSG00000087088/ENSG00000108953/ENSG00000108671…	BTG2/ZFP36L1/DUSP1/DYNLL1/DDX3X/PSME2/UBB/PID1/PAFAH1B1/PLK3/CUL3/ATAD5/DYNC1H1/PSMB5/PSME1/TUBA1A/PSMB9/CDKN1C/TUBB4B/CENPF/CDT1/RAB11A/BAX/YWHAE/PSMD11/CEP131/PSMA3/CEP250/CDC26/AKAP9/NOP53/MAD1L1/RGCC/CDK10/PBX1/UBC/PIDD1/PSMA4/DDRGK1/YWHAG/JADE1/PCNT/RNASEH2B/MUC1/CNOT4/FZR1/CDK5RAP2/PSMD10/PSMA7/MEPCE/PSMB6/ANLN/ZFP36L2/GADD45A/PSMD12/CKAP5/CDC25A/PCID2/LSM10/PSMD7/PKD1/CNOT7/XPC/DCTN1/SMARC…	197
BP	GO:0051348	negative regulation of transferase activity	168/4954	336/13998	1.96E-08	4.30E-06	ENSG00000086061/ENSG00000128016/ENSG00000184545/ENSG00000120129/ENSG00000167470/ENSG00000125691/ENSG00000136158/ENSG00000173334/ENSG00000100911/ENSG00000170315/ENSG00000158050/ENSG00000105974/ENSG00000101665/ENSG00000185070/ENSG00000107404/ENSG00000184557/ENSG00000100804/ENSG00000092010/ENSG00000240065/ENSG00000145423/ENSG00000129757/ENSG00000057149/ENSG00000156052/ENSG00000107338/ENSG00000113575…	DNAJA1/ZFP36/DUSP8/DUSP1/MIDN/RPL23/SPRY2/TRIB1/PSME2/UBB/DUSP2/CAV1/SMAD7/FLRT2/DVL1/SOCS3/PSMB5/PSME1/PSMB9/SFRP2/CDKN1C/SERPINB3/GNAQ/SHB/PPP2CA/PSMD11/PSMA3/CDC26/UBC/PSMA4/GGNBP2/PTK6/YWHAG/SIRT1/TSC2/IL6/SFRP1/WNK1/DUSP14/FZR1/ERRFI1/SH3BP5/ABL1/GPRC5A/ASPN/PSMD10/PSMA7/PSMB6/TERF1/GPS1/KAT2B/GADD45A/EIF4A2/PSMD12/LATS2/PKN1/CAMK2N1/PSMD7/CHORDC1/RPS7/LRP6/GMFB/PRDX3/RB1/SNX6/PSMB1/TNFAIP3/…	168
BP	GO:0022613	ribonucleoprotein complex biogenesis	224/4954	472/13998	2.84E-08	6.00E-06	ENSG00000125691/ENSG00000215301/ENSG00000008988/ENSG00000048740/ENSG00000100664/ENSG00000164167/ENSG00000197102/ENSG00000144028/ENSG00000059588/ENSG00000141543/ENSG00000076924/ENSG00000198034/ENSG00000149806/ENSG00000166441/ENSG00000183751/ENSG00000174748/ENSG00000261236/ENSG00000100650/ENSG00000084623/ENSG00000105373/ENSG00000130305/ENSG00000182004/ENSG00000198563/ENSG00000178982/ENSG00000182117…	RPL23/DDX3X/RPS20/CELF2/EIF5/LSM6/DYNC1H1/SNRNP200/TARBP1/EIF4A3/XAB2/RPS4X/FAU/RPL27A/TBL3/RPL15/BOP1/SRSF5/EIF3I/NOP53/NSUN5/SNRPE/DDX39B/EIF3K/NOP10/KRI1/SIRT1/RPS11/DHX30/SF3B1/RPS17/ISG20L2/RPL9/PPAN/SRSF6/GTF2H5/IMP3/MALSU1/NOL3/PAPD5/RPS14/RC3H1/MCTS1/RPL19/RPL7/RPS8/SNRPD1/LTV1/RPS3A/RPS7/SNRPF/G3BP2/NOP16/CNOT7/RPL10/PRPF8/PES1/PRPF6/NOB1/EIF3A/NOC2L/AGO3/WDR55/EIF3B/SURF6/EXOSC3/DDX27/E…	224
BP	GO:0045930	negative regulation of mitotic cell cycle	142/4954	278/13998	4.57E-08	9.30E-06	ENSG00000159388/ENSG00000185650/ENSG00000120129/ENSG00000035862/ENSG00000100911/ENSG00000170315/ENSG00000173846/ENSG00000100804/ENSG00000092010/ENSG00000240065/ENSG00000154640/ENSG00000117724/ENSG00000167513/ENSG00000087088/ENSG00000108671/ENSG00000100567/ENSG00000105373/ENSG00000002822/ENSG00000102760/ENSG00000113916/ENSG00000150991/ENSG00000177595/ENSG00000041357/ENSG00000077684/ENSG00000185499…	BTG2/ZFP36L1/DUSP1/TIMP2/PSME2/UBB/PLK3/PSMB5/PSME1/PSMB9/BTG3/CENPF/CDT1/BAX/PSMD11/PSMA3/NOP53/MAD1L1/RGCC/BCL6/UBC/PIDD1/PSMA4/JADE1/MUC1/CNOT4/ABL1/PSMD10/PSMA7/PSMB6/FZD3/ZFP36L2/SCRIB/ATRX/GADD45A/PSMD12/SLC9A3R1/GADD45GIP1/PCID2/PSMD7/FAP/CNOT7/XPC/E4F1/SMARCA4/CNOT8/RB1/TFDP1/PSMB1/PSMA5/PSMC4/TIPIN/PSME3/PSMB2/ARID3A/SYF2/PSMC5/FANCI/NLE1/CDK5RAP3/PSMB3/CTDSP1/DCUN1D3/PSMC6/CNOT6L/PSMD1/…	142
BP	GO:0051169	nuclear transport	209/4954	438/13998	4.89E-08	9.43E-06	ENSG00000177606/ENSG00000075142/ENSG00000125691/ENSG00000100906/ENSG00000141232/ENSG00000106803/ENSG00000157110/ENSG00000196924/ENSG00000163874/ENSG00000150782/ENSG00000115306/ENSG00000145423/ENSG00000156052/ENSG00000122877/ENSG00000162385/ENSG00000205542/ENSG00000189067/ENSG00000112081/ENSG00000141543/ENSG00000108953/ENSG00000186432/ENSG00000160789/ENSG00000114315/ENSG00000100650/ENSG00000161547…	JUN/SRI/RPL23/NFKBIA/TOB1/SEC61B/RBPMS/FLNA/ZC3H12A/IL18/SPTBN1/SFRP2/GNAQ/EGR2/MAGOH/TMSB4X/LITAF/SRSF3/EIF4A3/YWHAE/KPNA4/LMNA/HES1/SRSF5/SRSF2/NOP53/EIF4E/SMG6/SNRPE/BCL6/TRIM28/DYRK2/DDX39B/TXNIP/HIKESHI/SIRT1/TSC2/PPP3CA/IL6/AGFG1/ENY2/NUP210/MXI1/SRSF6/PTTG1IP/PBLD/JUP/HMGA1/PSMD10/ANP32A/MYBBP1A/PIK3R1/CPSF1/HNRNPA2B1/HDAC3/PTGS2/NOL3/RANBP17/MAGOHB/TONSL/SLC9A3R1/SNRPD1/NUP160/BCL3/PCID2/…	209
BP	GO:0007050	cell cycle arrest	122/4954	232/13998	4.96E-08	9.43E-06	ENSG00000159388/ENSG00000120129/ENSG00000125691/ENSG00000170315/ENSG00000110321/ENSG00000173846/ENSG00000036257/ENSG00000116586/ENSG00000136603/ENSG00000129757/ENSG00000106615/ENSG00000007237/ENSG00000178053/ENSG00000087088/ENSG00000167965/ENSG00000102760/ENSG00000150991/ENSG00000087074/ENSG00000177595/ENSG00000141448/ENSG00000125347/ENSG00000136717/ENSG00000103197/ENSG00000171612/ENSG00000136997…	BTG2/DUSP1/RPL23/UBB/EIF4G2/PLK3/CUL3/LAMTOR2/SKIL/CDKN1C/RHEB/GAS7/MLF1/BAX/MLST8/RGCC/UBC/PPP1R15A/PIDD1/GATA6/IRF1/BIN1/TSC2/SLC25A33/MYC/MUC1/CNOT4/THBS1/ABL1/MYBBP1A/KAT2B/GADD45A/GADD45GIP1/MIF/FAP/PKD1/CNOT7/E4F1/CNOT8/RB1/TFDP1/KMT2E/ARID3A/PRKAB2/PPP2R5B/WDR6/SGSM3/TCF7L2/CNOT6L/PRNP/PPP2R3B/TBRG1/TBRG4/EP300/CENPJ/CUL5/CNOT10/NPM1/CDKN2B/PRKACA/RRAGA/SFN/DAB2IP/MTBP/BRCA1/CCND1/AURKA/RA…	122
BP	GO:0090150	establishment of protein localization to membrane	179/4954	367/13998	6.71E-08	1.23E-05	ENSG00000141682/ENSG00000088986/ENSG00000125691/ENSG00000198668/ENSG00000179820/ENSG00000008988/ENSG00000153823/ENSG00000164924/ENSG00000010810/ENSG00000106803/ENSG00000008952/ENSG00000115306/ENSG00000109083/ENSG00000084733/ENSG00000160014/ENSG00000103769/ENSG00000198034/ENSG00000149806/ENSG00000087088/ENSG00000145506/ENSG00000166441/ENSG00000108953/ENSG00000174748/ENSG00000130702/ENSG00000119729…	PMAIP1/DYNLL1/RPL23/CALM1/MYADM/RPS20/PID1/YWHAZ/FYN/SEC61B/SEC62/SPTBN1/IFT20/RAB10/CALM3/RAB11A/RPS4X/FAU/BAX/NKD2/RPL27A/YWHAE/RPL15/LAMA5/RHOQ/PKP3/SRPRA/EPHA2/ATG3/PLS1/DYNLL2/YWHAG/RPS11/S100A10/RPS17/SYS1/RPL9/CACNB2/TCAF2/JUP/PIK3R1/BBC3/SCRIB/RPS14/RPL19/RPL7/RPS8/SLC9A3R1/KIF5B/ARHGEF16/HGNC:18790/RPS3A/FAM126A/RER1/RPS7/PKDCC/YWHAH/SLC51B/RPL10/TFDP1/APPL1/AGR2/GOLGA4/SRP19/RAB3IP/ROCK…	179
BP	GO:0198738	cell-cell signaling by wnt	210/4954	443/13998	8.61E-08	1.53E-05	ENSG00000136826/ENSG00000120738/ENSG00000153234/ENSG00000169554/ENSG00000215301/ENSG00000162407/ENSG00000113712/ENSG00000100911/ENSG00000170315/ENSG00000070831/ENSG00000081059/ENSG00000036257/ENSG00000105974/ENSG00000107404/ENSG00000100804/ENSG00000092010/ENSG00000240065/ENSG00000109083/ENSG00000145423/ENSG00000106070/ENSG00000119048/ENSG00000110195/ENSG00000125398/ENSG00000113575/ENSG00000145506…	KLF4/EGR1/NR4A2/ZEB2/DDX3X/PLPP3/CSNK1A1/PSME2/UBB/CDC42/TCF7/CUL3/CAV1/DVL1/PSMB5/PSME1/PSMB9/IFT20/SFRP2/GRB10/UBE2B/FOLR1/SOX9/PPP2CA/NKD2/PSMD11/PSMA3/ASPM/LZTS2/UBC/PSMA4/RNF213/GNB1/RBPJ/TSC2/PPP3CA/PORCN/SFRP1/CSNK1G2/JADE1/COL1A1/MYC/GRK5/MESD/ABL1/JUP/PSMD10/PSMA7/PSMB6/FZD3/MBD2/PSMD12/SLC9A3R1/AP2A1/LATS2/RAPGEF1/VPS29/CTNNBIP1/IGFBP2/AMOTL2/CCAR2/PLCB3/IGFBP6/DAPK3/PSMD7/AXIN1/LRP6/ST…	210
BP	GO:0016055	Wnt signaling pathway	209/4954	441/13998	9.46E-08	1.63E-05	ENSG00000136826/ENSG00000120738/ENSG00000153234/ENSG00000169554/ENSG00000215301/ENSG00000162407/ENSG00000113712/ENSG00000100911/ENSG00000170315/ENSG00000070831/ENSG00000081059/ENSG00000036257/ENSG00000105974/ENSG00000107404/ENSG00000100804/ENSG00000092010/ENSG00000240065/ENSG00000109083/ENSG00000145423/ENSG00000106070/ENSG00000119048/ENSG00000110195/ENSG00000125398/ENSG00000113575/ENSG00000145506…	KLF4/EGR1/NR4A2/ZEB2/DDX3X/PLPP3/CSNK1A1/PSME2/UBB/CDC42/TCF7/CUL3/CAV1/DVL1/PSMB5/PSME1/PSMB9/IFT20/SFRP2/GRB10/UBE2B/FOLR1/SOX9/PPP2CA/NKD2/PSMD11/PSMA3/ASPM/LZTS2/UBC/PSMA4/RNF213/GNB1/RBPJ/TSC2/PPP3CA/PORCN/SFRP1/CSNK1G2/JADE1/COL1A1/MYC/GRK5/MESD/ABL1/JUP/PSMD10/PSMA7/PSMB6/FZD3/MBD2/PSMD12/SLC9A3R1/AP2A1/LATS2/RAPGEF1/VPS29/CTNNBIP1/IGFBP2/AMOTL2/CCAR2/PLCB3/IGFBP6/DAPK3/PSMD7/AXIN1/LRP6/ST…	209
BP	GO:0060071	Wnt signaling pathway, planar cell polarity pathway	65/4954	108/13998	1.21E-07	2.03E-05	ENSG00000100911/ENSG00000170315/ENSG00000070831/ENSG00000107404/ENSG00000100804/ENSG00000092010/ENSG00000240065/ENSG00000145423/ENSG00000108671/ENSG00000100567/ENSG00000150991/ENSG00000041357/ENSG00000104332/ENSG00000097007/ENSG00000101843/ENSG00000101182/ENSG00000142507/ENSG00000104290/ENSG00000197170/ENSG00000196961/ENSG00000103035/ENSG00000008018/ENSG00000143106/ENSG00000156299/ENSG00000013275…	PSME2/UBB/CDC42/DVL1/PSMB5/PSME1/PSMB9/SFRP2/PSMD11/PSMA3/UBC/PSMA4/SFRP1/ABL1/PSMD10/PSMA7/PSMB6/FZD3/PSMD12/AP2A1/PSMD7/PSMB1/PSMA5/TIAM1/PSMC4/PSME3/PSMB2/PSMC5/GPC4/PSMB3/RHOA/PSMC6/PSMD1/GPC3/FZD7/VANGL1/PSMD6/ZNRF3/WNT11/SEM1/RAC1/CELSR2/DAB2/RSPO3/DACT1/GPC6/PSMA2/DVL2/CLTC/PFN1/PSMD8/CELSR1/MAGI2/RPS27A/FZD1/PSMB4/PSMD9/CTHRC1/ARHGEF19/PSMB8/AP2A2/AP2S1/RYK/SMURF2/ARRB2	65
BP	GO:0007006	mitochondrial membrane organization	72/4954	123/13998	1.26E-07	2.05E-05	ENSG00000141682/ENSG00000088986/ENSG00000198668/ENSG00000159199/ENSG00000151729/ENSG00000164924/ENSG00000154518/ENSG00000228253/ENSG00000140983/ENSG00000104765/ENSG00000165629/ENSG00000160014/ENSG00000087088/ENSG00000108953/ENSG00000135390/ENSG00000264364/ENSG00000170027/ENSG00000167283/ENSG00000110955/ENSG00000105327/ENSG00000140939/ENSG00000159399/ENSG00000168610/ENSG00000128245/ENSG00000198176…	PMAIP1/DYNLL1/CALM1/ATP5G1/SLC25A4/YWHAZ/ATP5G3/MT-ATP8/RHOT2/BNIP3L/ATP5C1/CALM3/BAX/YWHAE/ATP5G2/DYNLL2/YWHAG/ATP5L/ATP5B/BBC3/NOL3/HK2/STAT3/YWHAH/TFDP1/ATP5H/HSP90AA1/BLOC1S2/PPIF/ATP5J/SLC25A5/TAZ/ATP5F1/YWHAB/HSPA1A/SH3GLB1/ATP5J2/OMA1/TP53BP2/TOMM22/SFN/ZNF205/TMEM102/BNIP3/TIMM22/TFDP2/BCL2L1/ATF2/AFG3L2/ATP5O/BAK1/TIMM13/NDUFA13/ATP5A1/HEBP2/HSPA4/ALKBH7/APOO/HIP1R/PPP3CC/YWHAQ/GSK3B/PIN…	72
BP	GO:0035567	non-canonical Wnt signaling pathway	82/4954	145/13998	1.42E-07	2.25E-05	ENSG00000100911/ENSG00000170315/ENSG00000070831/ENSG00000107404/ENSG00000100804/ENSG00000092010/ENSG00000240065/ENSG00000145423/ENSG00000108671/ENSG00000100567/ENSG00000150991/ENSG00000041357/ENSG00000173821/ENSG00000078369/ENSG00000138814/ENSG00000104332/ENSG00000097007/ENSG00000101843/ENSG00000101182/ENSG00000142507/ENSG00000104290/ENSG00000197170/ENSG00000196961/ENSG00000149782/ENSG00000103035…	PSME2/UBB/CDC42/DVL1/PSMB5/PSME1/PSMB9/SFRP2/PSMD11/PSMA3/UBC/PSMA4/RNF213/GNB1/PPP3CA/SFRP1/ABL1/PSMD10/PSMA7/PSMB6/FZD3/PSMD12/AP2A1/PLCB3/PSMD7/PSMB1/PSMA5/TIAM1/PPP3CB/PSMC4/PSME3/PSMB2/PSMC5/AGO3/TNRC6B/GPC4/PSMB3/RHOA/PSMC6/SFRP4/TCF7L2/PSMD1/GPC3/NFATC1/FZD7/VANGL1/PSMD6/ZNRF3/WNT11/SEM1/RAC1/CELSR2/DAB2/RSPO3/DACT1/GPC6/PSMA2/DVL2/CTNNB1/CLTC/PFN1/PSMD8/MOV10/CELSR1/MAGI2/AGO2/RPS27A/FZD1…	82
BP	GO:0043620	regulation of DNA-templated transcription in response to stress	69/4954	117/13998	1.54E-07	2.37E-05	ENSG00000120738/ENSG00000162772/ENSG00000177606/ENSG00000127528/ENSG00000129521/ENSG00000100911/ENSG00000170315/ENSG00000109332/ENSG00000154582/ENSG00000100804/ENSG00000092010/ENSG00000240065/ENSG00000156273/ENSG00000108671/ENSG00000100567/ENSG00000130766/ENSG00000157613/ENSG00000150991/ENSG00000087074/ENSG00000041357/ENSG00000168214/ENSG00000185499/ENSG00000185122/ENSG00000044574/ENSG00000124177…	EGR1/ATF3/JUN/KLF2/EGLN3/PSME2/UBB/UBE2D3/ELOC/PSMB5/PSME1/PSMB9/BACH1/PSMD11/PSMA3/SESN2/CREB3L1/UBC/PPP1R15A/PSMA4/RBPJ/MUC1/HSF1/HSPA5/CHD6/PSMD10/PSMA7/PSMB6/ATF6B/PSMD12/GCN1/RPS6KA3/PSMD7/BCLAF1/PSMB1/PSMA5/NEDD4/PSMC4/PSME3/PSMB2/PSMC5/PSMB3/PSMC6/PSMD1/RBX1/CITED2/HIF1A/ELOB/EP300/HSPA1A/PSMD6/SEM1/VHL/RELA/CREBBP/PSMA2/MAPK7/HIGD1A/UBE2D2/PSMD8/CA9/RPS27A/ARNT/STOX1/PSMB4/PSMD9/PSMB8/TP5…	69
BP	GO:0006457	protein folding	113/4954	215/13998	1.59E-07	2.38E-05	ENSG00000086061/ENSG00000170315/ENSG00000166794/ENSG00000069345/ENSG00000127774/ENSG00000090006/ENSG00000130175/ENSG00000165280/ENSG00000205981/ENSG00000150991/ENSG00000078369/ENSG00000114353/ENSG00000044574/ENSG00000166479/ENSG00000117899/ENSG00000115541/ENSG00000197930/ENSG00000105701/ENSG00000138398/ENSG00000114857/ENSG00000134285/ENSG00000125863/ENSG00000204220/ENSG00000110917/ENSG00000166598…	DNAJA1/UBB/PPIB/DNAJA2/EMC6/LTBP4/PRKCSH/VCP/DNAJC19/UBC/GNB1/GNAI2/HSPA5/TMX3/MESD/HSPE1/ERO1A/FKBP8/PPIG/NKTR/FKBP11/MKKS/PFDN6/MLEC/HSP90B1/PPIA/B2M/DERL1/HSPD1/CHORDC1/CD74/PPID/BAG1/DNAJB4/FKBP3/NGLY1/SIL1/ENGASE/VBP1/HSP90AA1/PPIF/NUDCD3/PRDX4/PDIA3/DNAJB11/TRAP1/HSPA8/PPIL2/ERP44/PTGES3/BAG2/PDCL3/LMAN2L/HSPA1A/SH3GLB1/CSNK2B/DNAJB6/EMC2/NUDCD2/CCT8/UNC45A/PFDN2/FKBP14/SACS/FKBP10/FKBP2/NU…	113
BP	GO:0048002	antigen processing and presentation of peptide antigen	93/4954	170/13998	1.79E-07	2.61E-05	ENSG00000088986/ENSG00000100911/ENSG00000197102/ENSG00000100804/ENSG00000092010/ENSG00000240065/ENSG00000122705/ENSG00000082781/ENSG00000108671/ENSG00000216490/ENSG00000163131/ENSG00000100567/ENSG00000143761/ENSG00000234745/ENSG00000041357/ENSG00000264364/ENSG00000101843/ENSG00000118640/ENSG00000101182/ENSG00000142507/ENSG00000197170/ENSG00000196961/ENSG00000166710/ENSG00000103035/ENSG00000019582…	DYNLL1/PSME2/DYNC1H1/PSMB5/PSME1/PSMB9/CLTA/ITGB5/PSMD11/IFI30/CTSS/PSMA3/ARF1/HLA-B/PSMA4/DYNLL2/PSMD10/VAMP8/PSMA7/PSMB6/PSMD12/AP2A1/B2M/PSMD7/CD74/DCTN1/PSMB1/PSMA5/CTSD/PSMC4/PSME3/PSMB2/PSMC5/KIFAP3/SPTBN2/AP1G1/PSMB3/PSMC6/SEC24C/PSMD1/PDIA3/AP1S3/DNM2/PSMD6/HLA-DRA/HLA-DMB/SAR1B/SEC22B/SNAP23/KIF2C/SEM1/ACTR10/KIF22/KIF2A/HLA-DPA1/CTSV/HLA-F/HLA-DPB1/CYBA/CAPZA1/CANX/HLA-C/PSMA2/KIF3A/KIF…	93
BP	GO:0043618	regulation of transcription from RNA polymerase II promoter in response to stress	66/4954	111/13998	1.85E-07	2.61E-05	ENSG00000120738/ENSG00000162772/ENSG00000177606/ENSG00000127528/ENSG00000129521/ENSG00000100911/ENSG00000170315/ENSG00000109332/ENSG00000154582/ENSG00000100804/ENSG00000092010/ENSG00000240065/ENSG00000156273/ENSG00000108671/ENSG00000100567/ENSG00000130766/ENSG00000157613/ENSG00000150991/ENSG00000087074/ENSG00000041357/ENSG00000168214/ENSG00000185499/ENSG00000185122/ENSG00000044574/ENSG00000124177…	EGR1/ATF3/JUN/KLF2/EGLN3/PSME2/UBB/UBE2D3/ELOC/PSMB5/PSME1/PSMB9/BACH1/PSMD11/PSMA3/SESN2/CREB3L1/UBC/PPP1R15A/PSMA4/RBPJ/MUC1/HSF1/HSPA5/CHD6/PSMD10/PSMA7/PSMB6/ATF6B/PSMD12/GCN1/PSMD7/PSMB1/PSMA5/NEDD4/PSMC4/PSME3/PSMB2/PSMC5/PSMB3/PSMC6/PSMD1/RBX1/CITED2/HIF1A/ELOB/EP300/HSPA1A/PSMD6/SEM1/VHL/CREBBP/PSMA2/MAPK7/HIGD1A/UBE2D2/PSMD8/CA9/RPS27A/ARNT/STOX1/PSMB4/PSMD9/PSMB8/TP53/BAG3	66
BP	GO:0006913	nucleocytoplasmic transport	204/4954	432/13998	1.88E-07	2.61E-05	ENSG00000177606/ENSG00000075142/ENSG00000125691/ENSG00000100906/ENSG00000141232/ENSG00000106803/ENSG00000157110/ENSG00000196924/ENSG00000163874/ENSG00000150782/ENSG00000115306/ENSG00000145423/ENSG00000156052/ENSG00000122877/ENSG00000162385/ENSG00000205542/ENSG00000189067/ENSG00000112081/ENSG00000141543/ENSG00000108953/ENSG00000186432/ENSG00000160789/ENSG00000114315/ENSG00000100650/ENSG00000161547…	JUN/SRI/RPL23/NFKBIA/TOB1/SEC61B/RBPMS/FLNA/ZC3H12A/IL18/SPTBN1/SFRP2/GNAQ/EGR2/MAGOH/TMSB4X/LITAF/SRSF3/EIF4A3/YWHAE/KPNA4/LMNA/HES1/SRSF5/SRSF2/NOP53/EIF4E/SMG6/SNRPE/BCL6/TRIM28/DYRK2/DDX39B/TXNIP/HIKESHI/SIRT1/TSC2/PPP3CA/IL6/AGFG1/ENY2/NUP210/MXI1/SRSF6/PTTG1IP/PBLD/JUP/PSMD10/ANP32A/MYBBP1A/PIK3R1/CPSF1/HNRNPA2B1/HDAC3/PTGS2/NOL3/RANBP17/MAGOHB/TONSL/SLC9A3R1/SNRPD1/NUP160/BCL3/PCID2/LTV1/P…	204
BP	GO:0090175	regulation of establishment of planar polarity	65/4954	109/13998	1.97E-07	2.67E-05	ENSG00000100911/ENSG00000170315/ENSG00000070831/ENSG00000107404/ENSG00000100804/ENSG00000092010/ENSG00000240065/ENSG00000145423/ENSG00000108671/ENSG00000100567/ENSG00000150991/ENSG00000041357/ENSG00000104332/ENSG00000097007/ENSG00000101843/ENSG00000101182/ENSG00000142507/ENSG00000104290/ENSG00000197170/ENSG00000196961/ENSG00000103035/ENSG00000008018/ENSG00000143106/ENSG00000156299/ENSG00000013275…	PSME2/UBB/CDC42/DVL1/PSMB5/PSME1/PSMB9/SFRP2/PSMD11/PSMA3/UBC/PSMA4/SFRP1/ABL1/PSMD10/PSMA7/PSMB6/FZD3/PSMD12/AP2A1/PSMD7/PSMB1/PSMA5/TIAM1/PSMC4/PSME3/PSMB2/PSMC5/GPC4/PSMB3/RHOA/PSMC6/PSMD1/GPC3/FZD7/VANGL1/PSMD6/ZNRF3/WNT11/SEM1/RAC1/CELSR2/DAB2/RSPO3/DACT1/GPC6/PSMA2/DVL2/CLTC/PFN1/PSMD8/CELSR1/MAGI2/RPS27A/FZD1/PSMB4/PSMD9/CTHRC1/ARHGEF19/PSMB8/AP2A2/AP2S1/RYK/SMURF2/ARRB2	65
BP	GO:0031145	anaphase-promoting complex-dependent catabolic process	50/4954	78/13998	2.17E-07	2.88E-05	ENSG00000100911/ENSG00000170315/ENSG00000036257/ENSG00000100804/ENSG00000092010/ENSG00000240065/ENSG00000108671/ENSG00000100567/ENSG00000176386/ENSG00000150991/ENSG00000041357/ENSG00000105325/ENSG00000101843/ENSG00000101182/ENSG00000142507/ENSG00000197170/ENSG00000103035/ENSG00000008018/ENSG00000143106/ENSG00000013275/ENSG00000131467/ENSG00000126067/ENSG00000087191/ENSG00000277791/ENSG00000153107…	PSME2/UBB/CUL3/PSMB5/PSME1/PSMB9/PSMD11/PSMA3/CDC26/UBC/PSMA4/FZR1/PSMD10/PSMA7/PSMB6/PSMD12/PSMD7/PSMB1/PSMA5/PSMC4/PSME3/PSMB2/PSMC5/PSMB3/ANAPC1/PSMC6/PSMD1/ANAPC11/AURKB/PSMD6/SKP2/UBE2S/SEM1/AURKA/CDC20/PLK1/PSMA2/UBE2E1/ANAPC10/PSMD8/ANAPC2/ANAPC16/RPS27A/ANAPC15/PSMB4/PSMD9/ANAPC5/PSMB8/FBXO31/CDC27	50
BP	GO:0008637	apoptotic mitochondrial changes	69/4954	118/13998	2.43E-07	3.01E-05	ENSG00000177606/ENSG00000141682/ENSG00000088986/ENSG00000151729/ENSG00000164924/ENSG00000143384/ENSG00000112096/ENSG00000140983/ENSG00000104765/ENSG00000087088/ENSG00000108953/ENSG00000160789/ENSG00000144848/ENSG00000264364/ENSG00000170027/ENSG00000101843/ENSG00000105327/ENSG00000140939/ENSG00000159399/ENSG00000158941/ENSG00000144381/ENSG00000121858/ENSG00000128245/ENSG00000143543/ENSG00000198176…	JUN/PMAIP1/DYNLL1/SLC25A4/YWHAZ/MCL1/SOD2/RHOT2/BNIP3L/BAX/YWHAE/LMNA/ATG3/DYNLL2/YWHAG/PSMD10/BBC3/NOL3/HK2/CCAR2/HSPD1/TNFSF10/YWHAH/JTB/TFDP1/FXN/GCLM/BLOC1S2/PPIF/SLC25A5/FAM162A/PRELID1/YWHAB/HSPA1A/SH3GLB1/MFF/WDR35/TP53BP2/SFN/ZNF205/TMEM102/BNIP3/GGCT/TFDP2/IGF1/BCL2L1/GPER1/ATF2/BAK1/HIP1R/CDKN2A/PPP3CC/YWHAQ/GSK3B/PINK1/PDCD5/PLAUR/PPP3R1/PYCARD/PPP2CB/TP53/IFIT2/AIFM2/ERBB4/AKT1/VPS35/…	69
BP	GO:0002283	neutrophil activation involved in immune response	199/4954	421/13998	2.43E-07	3.01E-05	ENSG00000116473/ENSG00000088986/ENSG00000035862/ENSG00000215301/ENSG00000127314/ENSG00000110719/ENSG00000148346/ENSG00000196776/ENSG00000119801/ENSG00000116586/ENSG00000197102/ENSG00000101558/ENSG00000153395/ENSG00000185432/ENSG00000163220/ENSG00000188229/ENSG00000084733/ENSG00000151366/ENSG00000057149/ENSG00000124107/ENSG00000176978/ENSG00000116260/ENSG00000067225/ENSG00000136026/ENSG00000198805…	RAP1A/DYNLL1/TIMP2/DDX3X/RAP1B/TCIRG1/LCN2/CD47/YPEL5/LAMTOR2/DYNC1H1/VAPA/LPCAT1/METTL7A/S100A9/TUBB4B/RAB10/NDUFC2/SERPINB3/SLPI/DPP7/QSOX1/PKM/CKAP4/PNP/PSMD11/CDA/CTSS/PFKL/VCP/HLA-B/CYSTM1/NHLRC3/PYGL/GSN/GRN/RAB14/C3/CSTB/TRAPPC1/ATP6V0A1/JUP/CMTM6/VAMP8/COPB1/PSMD12/MGST1/HMGB1/MLEC/ARHGAP45/IMPDH1/PPIA/EEF1A1/MIF/B2M/CD63/PSMD7/NPC2/TMEM179B/CAPN1/GGH/ABR/DSN1/KCMF1/PSMB1/GPI/PSMA5/CTSD/G…	199
BP	GO:0043312	neutrophil degranulation	199/4954	421/13998	2.43E-07	3.01E-05	ENSG00000116473/ENSG00000088986/ENSG00000035862/ENSG00000215301/ENSG00000127314/ENSG00000110719/ENSG00000148346/ENSG00000196776/ENSG00000119801/ENSG00000116586/ENSG00000197102/ENSG00000101558/ENSG00000153395/ENSG00000185432/ENSG00000163220/ENSG00000188229/ENSG00000084733/ENSG00000151366/ENSG00000057149/ENSG00000124107/ENSG00000176978/ENSG00000116260/ENSG00000067225/ENSG00000136026/ENSG00000198805…	RAP1A/DYNLL1/TIMP2/DDX3X/RAP1B/TCIRG1/LCN2/CD47/YPEL5/LAMTOR2/DYNC1H1/VAPA/LPCAT1/METTL7A/S100A9/TUBB4B/RAB10/NDUFC2/SERPINB3/SLPI/DPP7/QSOX1/PKM/CKAP4/PNP/PSMD11/CDA/CTSS/PFKL/VCP/HLA-B/CYSTM1/NHLRC3/PYGL/GSN/GRN/RAB14/C3/CSTB/TRAPPC1/ATP6V0A1/JUP/CMTM6/VAMP8/COPB1/PSMD12/MGST1/HMGB1/MLEC/ARHGAP45/IMPDH1/PPIA/EEF1A1/MIF/B2M/CD63/PSMD7/NPC2/TMEM179B/CAPN1/GGH/ABR/DSN1/KCMF1/PSMB1/GPI/PSMA5/CTSD/G…	199
BP	GO:0042119	neutrophil activation	201/4954	427/13998	3.08E-07	3.73E-05	ENSG00000116473/ENSG00000088986/ENSG00000035862/ENSG00000215301/ENSG00000127314/ENSG00000110719/ENSG00000148346/ENSG00000196776/ENSG00000119801/ENSG00000116586/ENSG00000197102/ENSG00000101558/ENSG00000153395/ENSG00000185432/ENSG00000163220/ENSG00000188229/ENSG00000084733/ENSG00000151366/ENSG00000057149/ENSG00000124107/ENSG00000176978/ENSG00000116260/ENSG00000067225/ENSG00000136026/ENSG00000198805…	RAP1A/DYNLL1/TIMP2/DDX3X/RAP1B/TCIRG1/LCN2/CD47/YPEL5/LAMTOR2/DYNC1H1/VAPA/LPCAT1/METTL7A/S100A9/TUBB4B/RAB10/NDUFC2/SERPINB3/SLPI/DPP7/QSOX1/PKM/CKAP4/PNP/PSMD11/CDA/CTSS/PFKL/VCP/HLA-B/CYSTM1/NHLRC3/PYGL/GSN/GRN/RAB14/C3/CSTB/TRAPPC1/ATP6V0A1/JUP/CMTM6/VAMP8/COPB1/PSMD12/MGST1/HMGB1/MLEC/ARHGAP45/IMPDH1/PPIA/EEF1A1/MIF/B2M/CD63/PSMD7/NPC2/TMEM179B/CAPN1/GGH/ABR/DSN1/KCMF1/PSMB1/GPI/PSMA5/CTSD/G…	201
BP	GO:0001558	regulation of cell growth	169/4954	350/13998	3.58E-07	4.25E-05	ENSG00000197019/ENSG00000006652/ENSG00000215301/ENSG00000132475/ENSG00000142871/ENSG00000115414/ENSG00000110321/ENSG00000070831/ENSG00000007168/ENSG00000078401/ENSG00000163041/ENSG00000115461/ENSG00000163220/ENSG00000145423/ENSG00000001617/ENSG00000103769/ENSG00000090006/ENSG00000113575/ENSG00000119866/ENSG00000113070/ENSG00000158825/ENSG00000143537/ENSG00000080371/ENSG00000175602/ENSG00000157227…	SERTAD1/IFRD1/DDX3X/H3F3B/CYR61/FN1/EIF4G2/CDC42/PAFAH1B1/EDN1/H3F3A/IGFBP5/S100A9/SFRP2/SEMA3F/RAB11A/LTBP4/PPP2CA/BCL11A/HBEGF/CDA/ADAM15/RAB21/CCDC85B/MMP14/L1CAM/SESN2/WISP2/PAPPA2/SGK1/H3F3C/BCL6/DDX39B/NDEL1/CTGF/CSNK2A3/NRP1/SIRT1/SFRP1/JADE1/FSTL4/SLC25A33/TMEM97/BMPR2/MTPN/CXCL16/ABL1/SLIT3/PSMD10/IGFBP3/FOXP1/OGFR/RPS6KA3/IGFBP2/CCAR2/IGFBP6/MAP1B/DERL2/CTTN/SMARCA4/RB1/ENO1/EI24/SIPA1/…	169
BP	GO:1904668	positive regulation of ubiquitin protein ligase activity	52/4954	83/13998	3.67E-07	4.26E-05	ENSG00000100911/ENSG00000138069/ENSG00000170315/ENSG00000100804/ENSG00000092010/ENSG00000240065/ENSG00000108671/ENSG00000100567/ENSG00000176386/ENSG00000150991/ENSG00000041357/ENSG00000105325/ENSG00000101843/ENSG00000101182/ENSG00000142507/ENSG00000197170/ENSG00000103035/ENSG00000008018/ENSG00000143106/ENSG00000013275/ENSG00000131467/ENSG00000126067/ENSG00000087191/ENSG00000277791/ENSG00000153107…	PSME2/RAB1A/UBB/PSMB5/PSME1/PSMB9/PSMD11/PSMA3/CDC26/UBC/PSMA4/FZR1/PSMD10/PSMA7/PSMB6/PSMD12/PSMD7/PSMB1/PSMA5/PSMC4/PSME3/PSMB2/PSMC5/PSMB3/ANAPC1/PSMC6/PSMD1/CDC20B/ANAPC11/PSMD6/PTEN/UBE2S/SEM1/CDC20/PLK1/SKP1/PSMA2/MASTL/CUL1/UBE2E1/ANAPC10/PSMD8/ANAPC2/CDC14B/ANAPC16/RPS27A/ANAPC15/PSMB4/PSMD9/ANAPC5/PSMB8/CDC27	52
BP	GO:0061418	regulation of transcription from RNA polymerase II promoter in response to hypoxia	49/4954	77/13998	3.99E-07	4.54E-05	ENSG00000120738/ENSG00000129521/ENSG00000100911/ENSG00000170315/ENSG00000109332/ENSG00000154582/ENSG00000100804/ENSG00000092010/ENSG00000240065/ENSG00000156273/ENSG00000108671/ENSG00000100567/ENSG00000150991/ENSG00000041357/ENSG00000168214/ENSG00000101843/ENSG00000101182/ENSG00000142507/ENSG00000197170/ENSG00000103035/ENSG00000008018/ENSG00000143106/ENSG00000013275/ENSG00000131467/ENSG00000126067…	EGR1/EGLN3/PSME2/UBB/UBE2D3/ELOC/PSMB5/PSME1/PSMB9/BACH1/PSMD11/PSMA3/UBC/PSMA4/RBPJ/PSMD10/PSMA7/PSMB6/PSMD12/PSMD7/PSMB1/PSMA5/PSMC4/PSME3/PSMB2/PSMC5/PSMB3/PSMC6/PSMD1/RBX1/CITED2/HIF1A/ELOB/EP300/PSMD6/SEM1/VHL/CREBBP/PSMA2/HIGD1A/UBE2D2/PSMD8/CA9/RPS27A/ARNT/STOX1/PSMB4/PSMD9/PSMB8	49
BP	GO:1902532	negative regulation of intracellular signal transduction	206/4954	441/13998	4.42E-07	4.79E-05	ENSG00000136826/ENSG00000162772/ENSG00000168209/ENSG00000086061/ENSG00000184545/ENSG00000120129/ENSG00000075142/ENSG00000198668/ENSG00000035862/ENSG00000215301/ENSG00000179820/ENSG00000100906/ENSG00000136158/ENSG00000143933/ENSG00000158050/ENSG00000007168/ENSG00000143384/ENSG00000036257/ENSG00000105974/ENSG00000185070/ENSG00000163874/ENSG00000184557/ENSG00000112096/ENSG00000145423/ENSG00000057149…	KLF4/ATF3/DDIT4/DNAJA1/DUSP8/DUSP1/SRI/CALM1/TIMP2/DDX3X/MYADM/NFKBIA/SPRY2/CALM2/DUSP2/PAFAH1B1/MCL1/CUL3/CAV1/FLRT2/ZC3H12A/SOCS3/SOD2/SFRP2/SERPINB3/UBE2B/TMSB4X/LITAF/TWIST1/TIMP3/PPP2CA/HGS/SESN2/NOP53/CREB3L1/EPHA2/BCL6/RORA/GGNBP2/MET/SIRT1/TSC2/SFRP1/MYC/MUC1/DUSP14/THBS1/PTTG1IP/ERRFI1/ABL1/ARHGAP42/ASPN/PSMD10/HDAC3/PTGS2/NOL3/SELENOS/GPS1/SLC9A3R1/RAPGEF1/BCL3/CCAR2/TPT1/MIF/CD74/G3BP2…	206
BP	GO:0042176	regulation of protein catabolic process	181/4954	380/13998	4.47E-07	4.79E-05	ENSG00000125691/ENSG00000035862/ENSG00000113712/ENSG00000173334/ENSG00000100911/ENSG00000166233/ENSG00000101210/ENSG00000170315/ENSG00000010810/ENSG00000182087/ENSG00000070831/ENSG00000188612/ENSG00000155096/ENSG00000173846/ENSG00000105974/ENSG00000196924/ENSG00000101665/ENSG00000163659/ENSG00000107404/ENSG00000153395/ENSG00000100804/ENSG00000092010/ENSG00000130164/ENSG00000240065/ENSG00000100234…	RPL23/TIMP2/CSNK1A1/TRIB1/PSME2/ARIH1/EEF1A2/UBB/FYN/TMEM259/CDC42/SUMO2/AZIN1/PLK3/CAV1/FLNA/SMAD7/TIPARP/DVL1/LPCAT1/PSMB5/PSME1/LDLR/PSMB9/TIMP3/SOX9/EFNA1/NKD2/PSMD11/MYLIP/HGS/PSMA3/VCP/CDC26/ERLEC1/NOP53/UBC/NDFIP1/PSMA4/DDRGK1/CSNK2A3/SUMO1/UBE3A/UQCC2/COMMD1/FZR1/PTTG1IP/PSMD10/PSMA7/PSMB6/WAC/PSMD12/CCAR2/EEF1A1/YOD1/PSMD7/DERL2/GABARAPL2/PKD1/AXIN1/RPS7/ARNTL/XBP1/UBE2K/ATRAID/PSMB1/TNF…	181
BP	GO:1903362	regulation of cellular protein catabolic process	130/4954	258/13998	4.48E-07	4.79E-05	ENSG00000125691/ENSG00000113712/ENSG00000173334/ENSG00000100911/ENSG00000166233/ENSG00000170315/ENSG00000188612/ENSG00000173846/ENSG00000105974/ENSG00000101665/ENSG00000107404/ENSG00000100804/ENSG00000092010/ENSG00000130164/ENSG00000240065/ENSG00000169242/ENSG00000145506/ENSG00000108671/ENSG00000007944/ENSG00000100567/ENSG00000165280/ENSG00000176386/ENSG00000105373/ENSG00000150991/ENSG00000041357…	RPL23/CSNK1A1/TRIB1/PSME2/ARIH1/UBB/SUMO2/PLK3/CAV1/SMAD7/DVL1/PSMB5/PSME1/LDLR/PSMB9/EFNA1/NKD2/PSMD11/MYLIP/PSMA3/VCP/CDC26/NOP53/UBC/PSMA4/DDRGK1/SUMO1/UBE3A/UQCC2/COMMD1/FZR1/PTTG1IP/PSMD10/PSMA7/PSMB6/WAC/PSMD12/CCAR2/PSMD7/GABARAPL2/PKD1/AXIN1/RPS7/XBP1/UBE2K/ATRAID/PSMB1/TNFAIP3/PSMA5/PSMC4/ATP13A2/PSME3/PSMB2/PSMC5/RACK1/CDK5RAP3/RNF139/PSMB3/RPL5/ANAPC1/PSMC6/PSMD1/FMR1/RBX1/ANXA2/ANAPC1…	130
BP	GO:0044839	cell cycle G2/M phase transition	127/4954	251/13998	4.54E-07	4.79E-05	ENSG00000088986/ENSG00000143933/ENSG00000100911/ENSG00000170315/ENSG00000007168/ENSG00000173846/ENSG00000197102/ENSG00000100804/ENSG00000092010/ENSG00000167552/ENSG00000240065/ENSG00000188229/ENSG00000160014/ENSG00000117724/ENSG00000103769/ENSG00000156273/ENSG00000108953/ENSG00000108671/ENSG00000141577/ENSG00000100567/ENSG00000126001/ENSG00000127914/ENSG00000105373/ENSG00000185630/ENSG00000150991…	DYNLL1/CALM2/PSME2/UBB/PAFAH1B1/PLK3/DYNC1H1/PSMB5/PSME1/TUBA1A/PSMB9/TUBB4B/CALM3/CENPF/RAB11A/BACH1/YWHAE/PSMD11/CEP131/PSMA3/CEP250/AKAP9/NOP53/PBX1/UBC/PSMA4/YWHAG/PCNT/RNASEH2B/CDK5RAP2/PSMD10/PSMA7/PSMB6/PSMD12/CKAP5/CDC25A/PSMD7/WEE1/DCTN1/MAPRE1/PSMB1/PSMA5/PSMC4/PSME3/PSMB2/SYF2/PSMC5/FANCI/CDK5RAP3/SFI1/HSP90AA1/PSMB3/PPM1D/PSMC6/USH1C/PSMD1/PPP2R1A/RBX1/DNM2/RAB8A/CEP152/CENPJ/CETN2/H2…	127
BP	GO:1904666	regulation of ubiquitin protein ligase activity	56/4954	92/13998	5.28E-07	5.37E-05	ENSG00000125691/ENSG00000100911/ENSG00000138069/ENSG00000170315/ENSG00000100804/ENSG00000092010/ENSG00000240065/ENSG00000108671/ENSG00000100567/ENSG00000176386/ENSG00000150991/ENSG00000041357/ENSG00000105325/ENSG00000101843/ENSG00000101182/ENSG00000142507/ENSG00000197170/ENSG00000103035/ENSG00000171863/ENSG00000008018/ENSG00000143106/ENSG00000013275/ENSG00000131467/ENSG00000126067/ENSG00000087191…	RPL23/PSME2/RAB1A/UBB/PSMB5/PSME1/PSMB9/PSMD11/PSMA3/CDC26/UBC/PSMA4/FZR1/PSMD10/PSMA7/PSMB6/PSMD12/PSMD7/RPS7/PSMB1/PSMA5/PSMC4/PSME3/PSMB2/PSMC5/PSMB3/RPL5/ANAPC1/PSMC6/PSMD1/CDC20B/ANAPC11/PSMD6/PTEN/UBE2S/SEM1/CDC20/PLK1/SKP1/PSMA2/MASTL/CUL1/UBE2E1/ANAPC10/PSMD8/ANAPC2/CDC14B/ANAPC16/RPS27A/ANAPC15/CDKN2A/PSMB4/PSMD9/ANAPC5/PSMB8/CDC27	56
BP	GO:0045862	positive regulation of proteolysis	172/4954	359/13998	5.36E-07	5.37E-05	ENSG00000141682/ENSG00000215301/ENSG00000113712/ENSG00000173334/ENSG00000129521/ENSG00000142871/ENSG00000100911/ENSG00000115414/ENSG00000166233/ENSG00000170315/ENSG00000117525/ENSG00000188612/ENSG00000173846/ENSG00000105974/ENSG00000143590/ENSG00000101665/ENSG00000107404/ENSG00000163874/ENSG00000100804/ENSG00000092010/ENSG00000240065/ENSG00000196730/ENSG00000163220/ENSG00000145423/ENSG00000057149…	PMAIP1/DDX3X/CSNK1A1/TRIB1/EGLN3/CYR61/PSME2/FN1/ARIH1/UBB/F3/SUMO2/PLK3/CAV1/EFNA3/SMAD7/DVL1/ZC3H12A/PSMB5/PSME1/PSMB9/DAPK1/S100A9/SFRP2/SERPINB3/EFNA1/BAX/NKD2/PSMD11/PSMA3/VCP/CDC26/MMP14/GSN/NOP53/UBC/PCOLCE/PIDD1/CTGF/PSMA4/DDRGK1/AKIRIN2/SUMO1/PICALM/SIRT1/CYCS/MYH9/C3/MYC/HSF1/HSPE1/FZR1/ARL6IP5/PSMD10/PSMA7/PSMB6/NLRP1/BBC3/PSMD12/FOXL2/HMGB1/PSMD7/HSPD1/AXIN1/STAT3/TNFSF10/XBP1/ENO1/PS…	172
BP	GO:1901988	negative regulation of cell cycle phase transition	110/4954	212/13998	5.38E-07	5.37E-05	ENSG00000159388/ENSG00000185650/ENSG00000120129/ENSG00000100911/ENSG00000170315/ENSG00000173846/ENSG00000100804/ENSG00000092010/ENSG00000240065/ENSG00000117724/ENSG00000167513/ENSG00000087088/ENSG00000108671/ENSG00000100567/ENSG00000105373/ENSG00000002822/ENSG00000102760/ENSG00000150991/ENSG00000177595/ENSG00000041357/ENSG00000077684/ENSG00000185499/ENSG00000080802/ENSG00000101843/ENSG00000101182…	BTG2/ZFP36L1/DUSP1/PSME2/UBB/PLK3/PSMB5/PSME1/PSMB9/CENPF/CDT1/BAX/PSMD11/PSMA3/NOP53/MAD1L1/RGCC/UBC/PIDD1/PSMA4/JADE1/MUC1/CNOT4/PSMD10/PSMA7/PSMB6/ZFP36L2/GADD45A/PSMD12/PCID2/PSMD7/CNOT7/SMARCA4/CNOT8/RB1/TFDP1/PSMB1/PSMA5/PSMC4/PSME3/PSMB2/ARID3A/SYF2/PSMC5/FANCI/CDK5RAP3/PSMB3/CTDSP1/DCUN1D3/PSMC6/CNOT6L/PSMD1/RBX1/TPR/RFWD3/EP300/CENPJ/CNOT10/H2AFY/ATF5/AURKB/NPM1/PSMD6/CDKN2B/TPRA1/PTEN/S…	110
BP	GO:0002446	neutrophil mediated immunity	203/4954	435/13998	5.84E-07	5.74E-05	ENSG00000116473/ENSG00000088986/ENSG00000035862/ENSG00000215301/ENSG00000127314/ENSG00000110719/ENSG00000148346/ENSG00000196776/ENSG00000119801/ENSG00000116586/ENSG00000197102/ENSG00000101558/ENSG00000153395/ENSG00000185432/ENSG00000163220/ENSG00000188229/ENSG00000084733/ENSG00000151366/ENSG00000057149/ENSG00000124107/ENSG00000176978/ENSG00000116260/ENSG00000067225/ENSG00000136026/ENSG00000198805…	RAP1A/DYNLL1/TIMP2/DDX3X/RAP1B/TCIRG1/LCN2/CD47/YPEL5/LAMTOR2/DYNC1H1/VAPA/LPCAT1/METTL7A/S100A9/TUBB4B/RAB10/NDUFC2/SERPINB3/SLPI/DPP7/QSOX1/PKM/CKAP4/PNP/PSMD11/CDA/CTSS/PFKL/VCP/HLA-B/CYSTM1/NHLRC3/PYGL/GSN/IL6/GRN/RAB14/C3/CSTB/TRAPPC1/ATP6V0A1/JUP/CMTM6/VAMP8/TREM1/COPB1/PSMD12/MGST1/HMGB1/MLEC/ARHGAP45/IMPDH1/PPIA/EEF1A1/MIF/B2M/CD63/PSMD7/NPC2/TMEM179B/CAPN1/GGH/ABR/DSN1/KCMF1/PSMB1/GPI/PS…	203
BP	GO:0036230	granulocyte activation	201/4954	431/13998	7.03E-07	6.79E-05	ENSG00000116473/ENSG00000088986/ENSG00000035862/ENSG00000215301/ENSG00000127314/ENSG00000110719/ENSG00000148346/ENSG00000196776/ENSG00000119801/ENSG00000116586/ENSG00000197102/ENSG00000101558/ENSG00000153395/ENSG00000185432/ENSG00000163220/ENSG00000188229/ENSG00000084733/ENSG00000151366/ENSG00000057149/ENSG00000124107/ENSG00000176978/ENSG00000116260/ENSG00000067225/ENSG00000136026/ENSG00000198805…	RAP1A/DYNLL1/TIMP2/DDX3X/RAP1B/TCIRG1/LCN2/CD47/YPEL5/LAMTOR2/DYNC1H1/VAPA/LPCAT1/METTL7A/S100A9/TUBB4B/RAB10/NDUFC2/SERPINB3/SLPI/DPP7/QSOX1/PKM/CKAP4/PNP/PSMD11/CDA/CTSS/PFKL/VCP/HLA-B/CYSTM1/NHLRC3/PYGL/GSN/GRN/RAB14/C3/CSTB/TRAPPC1/ATP6V0A1/JUP/CMTM6/VAMP8/COPB1/PSMD12/MGST1/HMGB1/MLEC/ARHGAP45/IMPDH1/PPIA/EEF1A1/MIF/B2M/CD63/PSMD7/NPC2/TMEM179B/CAPN1/GGH/ABR/DSN1/KCMF1/PSMB1/GPI/PSMA5/CTSD/G…	201
BP	GO:1901991	negative regulation of mitotic cell cycle phase transition	107/4954	206/13998	7.15E-07	6.79E-05	ENSG00000159388/ENSG00000185650/ENSG00000120129/ENSG00000100911/ENSG00000170315/ENSG00000173846/ENSG00000100804/ENSG00000092010/ENSG00000240065/ENSG00000117724/ENSG00000167513/ENSG00000087088/ENSG00000108671/ENSG00000100567/ENSG00000105373/ENSG00000002822/ENSG00000102760/ENSG00000150991/ENSG00000177595/ENSG00000041357/ENSG00000077684/ENSG00000185499/ENSG00000080802/ENSG00000101843/ENSG00000101182…	BTG2/ZFP36L1/DUSP1/PSME2/UBB/PLK3/PSMB5/PSME1/PSMB9/CENPF/CDT1/BAX/PSMD11/PSMA3/NOP53/MAD1L1/RGCC/UBC/PIDD1/PSMA4/JADE1/MUC1/CNOT4/PSMD10/PSMA7/PSMB6/ZFP36L2/GADD45A/PSMD12/PCID2/PSMD7/CNOT7/SMARCA4/CNOT8/RB1/TFDP1/PSMB1/PSMA5/PSMC4/PSME3/PSMB2/ARID3A/SYF2/PSMC5/FANCI/CDK5RAP3/PSMB3/CTDSP1/DCUN1D3/PSMC6/CNOT6L/PSMD1/RBX1/TPR/RFWD3/EP300/CENPJ/CNOT10/AURKB/NPM1/PSMD6/CDKN2B/TPRA1/PTEN/SEM1/SFN/BRC…	107
BP	GO:0046034	ATP metabolic process	132/4954	265/13998	8.29E-07	7.74E-05	ENSG00000168209/ENSG00000198695/ENSG00000159199/ENSG00000110719/ENSG00000153823/ENSG00000154518/ENSG00000228253/ENSG00000156515/ENSG00000151366/ENSG00000165629/ENSG00000205542/ENSG00000111674/ENSG00000004779/ENSG00000067225/ENSG00000135390/ENSG00000141959/ENSG00000165280/ENSG00000172115/ENSG00000171612/ENSG00000167283/ENSG00000110955/ENSG00000178741/ENSG00000212907/ENSG00000132182/ENSG00000137288…	DDIT4/MT-ND6/ATP5G1/TCIRG1/PID1/ATP5G3/MT-ATP8/HK1/NDUFC2/ATP5C1/TMSB4X/ENO2/NDUFAB1/PKM/ATP5G2/PFKL/VCP/CYCS/SLC25A33/ATP5L/ATP5B/COX5A/MT-ND4L/NUP210/UQCC2/PGK1/ATP6V0A1/PFKP/ATP7A/HK2/GAPDH/PFKFB4/GADD45GIP1/NUP160/NDUFB5/STAT3/SDHD/NDUFA6/ENO1/GPI/NDUFB8/FIGNL1/ATP5H/NUP85/FXN/NDUFV2/COX8A/NDUFB1/PPIF/ATP5J/NDUFB9/HIF1A/TAZ/SLC25A25/TPR/NADK/HSPA8/ALDOA/ATP5F1/COX6A1/HSPA1A/NDUFA9/ATP5J2/NUP1…	132
BP	GO:0001738	morphogenesis of a polarized epithelium	74/4954	132/13998	9.01E-07	8.27E-05	ENSG00000100911/ENSG00000170315/ENSG00000070831/ENSG00000007168/ENSG00000107404/ENSG00000100804/ENSG00000092010/ENSG00000240065/ENSG00000109083/ENSG00000145423/ENSG00000084733/ENSG00000108671/ENSG00000100567/ENSG00000130702/ENSG00000150991/ENSG00000041357/ENSG00000135541/ENSG00000104332/ENSG00000097007/ENSG00000101843/ENSG00000101182/ENSG00000142507/ENSG00000104290/ENSG00000197170/ENSG00000109062…	PSME2/UBB/CDC42/PAFAH1B1/DVL1/PSMB5/PSME1/PSMB9/IFT20/SFRP2/RAB10/PSMD11/PSMA3/LAMA5/UBC/PSMA4/AHI1/SFRP1/ABL1/PSMD10/PSMA7/PSMB6/FZD3/PSMD12/SLC9A3R1/AP2A1/PSMD7/PSMB1/PSMA5/TIAM1/PSMC4/PSME3/PSMB2/PSMC5/GPC4/PSMB3/RHOA/PSMC6/PSMD1/GPC3/FZD7/VANGL1/DLG5/PSMD6/ZNRF3/WNT11/SEM1/RAC1/CELSR2/DAB2/RSPO3/DACT1/GPC6/PSMA2/DVL2/CLTC/PFN1/PSMD8/CELSR1/MAGI2/NUMB/RPS27A/FZD1/PSMB4/ALMS1/PSMD9/CTHRC1/ARHGE…	74
BP	GO:0070482	response to oxygen levels	171/4954	359/13998	9.23E-07	8.34E-05	ENSG00000120738/ENSG00000168209/ENSG00000185650/ENSG00000141682/ENSG00000153234/ENSG00000104419/ENSG00000129521/ENSG00000196365/ENSG00000100911/ENSG00000148926/ENSG00000170315/ENSG00000167772/ENSG00000131477/ENSG00000109332/ENSG00000154582/ENSG00000078401/ENSG00000173846/ENSG00000228253/ENSG00000105974/ENSG00000197635/ENSG00000112096/ENSG00000100804/ENSG00000092010/ENSG00000240065/ENSG00000104765…	EGR1/DDIT4/ZFP36L1/PMAIP1/NR4A2/NDRG1/EGLN3/LONP1/PSME2/ADM/UBB/ANGPTL4/RAMP2/UBE2D3/ELOC/EDN1/PLK3/MT-ATP8/CAV1/DPP4/SOD2/PSMB5/PSME1/PSMB9/BNIP3L/CPEB2/CXCR4/APOLD1/TWIST1/IRAK1/BACH1/PKM/PSMD11/STC2/PSMA3/LMNA/MMP14/NOP53/CPEB4/RGCC/UBC/GATA6/CTGF/PSMA4/RORA/SIRT1/GNB1/RBPJ/PTN/SFRP1/PDK1/COL1A1/MYC/MUC1/HSF1/MMP2/PGK1/ERO1A/THBS1/CAPN2/PSMD10/SLC29A1/PSMA7/PSMB6/ATP7A/LOXL2/BBC3/PLOD1/PTGS2/N…	171
BP	GO:0000086	G2/M transition of mitotic cell cycle	122/4954	242/13998	9.69E-07	8.63E-05	ENSG00000088986/ENSG00000143933/ENSG00000100911/ENSG00000170315/ENSG00000007168/ENSG00000173846/ENSG00000197102/ENSG00000100804/ENSG00000092010/ENSG00000167552/ENSG00000240065/ENSG00000188229/ENSG00000160014/ENSG00000117724/ENSG00000103769/ENSG00000156273/ENSG00000108953/ENSG00000108671/ENSG00000141577/ENSG00000100567/ENSG00000126001/ENSG00000127914/ENSG00000105373/ENSG00000185630/ENSG00000150991…	DYNLL1/CALM2/PSME2/UBB/PAFAH1B1/PLK3/DYNC1H1/PSMB5/PSME1/TUBA1A/PSMB9/TUBB4B/CALM3/CENPF/RAB11A/BACH1/YWHAE/PSMD11/CEP131/PSMA3/CEP250/AKAP9/NOP53/PBX1/UBC/PSMA4/YWHAG/PCNT/RNASEH2B/CDK5RAP2/PSMD10/PSMA7/PSMB6/PSMD12/CKAP5/CDC25A/PSMD7/WEE1/DCTN1/MAPRE1/PSMB1/PSMA5/PSMC4/PSME3/PSMB2/SYF2/PSMC5/FANCI/CDK5RAP3/SFI1/HSP90AA1/PSMB3/PPM1D/PSMC6/USH1C/PSMD1/PPP2R1A/RBX1/DNM2/RAB8A/CEP152/CENPJ/CETN2/AU…	122
BP	GO:2000060	positive regulation of protein ubiquitination involved in ubiquitin-dependent protein catabolic process	53/4954	87/13998	1.02E-06	8.88E-05	ENSG00000100911/ENSG00000170315/ENSG00000100804/ENSG00000092010/ENSG00000240065/ENSG00000108671/ENSG00000100567/ENSG00000176386/ENSG00000150991/ENSG00000041357/ENSG00000105325/ENSG00000101843/ENSG00000101182/ENSG00000142507/ENSG00000197170/ENSG00000103035/ENSG00000103126/ENSG00000008018/ENSG00000143106/ENSG00000013275/ENSG00000131467/ENSG00000126067/ENSG00000087191/ENSG00000170881/ENSG00000277791…	PSME2/UBB/PSMB5/PSME1/PSMB9/PSMD11/PSMA3/CDC26/UBC/PSMA4/FZR1/PSMD10/PSMA7/PSMB6/PSMD12/PSMD7/AXIN1/PSMB1/PSMA5/PSMC4/PSME3/PSMB2/PSMC5/RNF139/PSMB3/ANAPC1/PSMC6/PSMD1/ANAPC11/PSMD6/PTEN/SEM1/CCDC22/CDC20/PLK1/SKP1/FBXO22/PSMA2/CUL1/UBE2E1/ANAPC10/PSMD8/PTK2/ANAPC2/ANAPC16/RPS27A/ANAPC15/PSMB4/PSMD9/ANAPC5/PSMB8/FBXW7/CDC27	53
BP	GO:0019882	antigen processing and presentation	103/4954	198/13998	1.04E-06	8.88E-05	ENSG00000088986/ENSG00000100911/ENSG00000197102/ENSG00000100804/ENSG00000092010/ENSG00000240065/ENSG00000084733/ENSG00000122705/ENSG00000082781/ENSG00000108671/ENSG00000216490/ENSG00000163131/ENSG00000100567/ENSG00000143761/ENSG00000234745/ENSG00000041357/ENSG00000264364/ENSG00000137801/ENSG00000101843/ENSG00000118640/ENSG00000101182/ENSG00000142507/ENSG00000197170/ENSG00000196961/ENSG00000166710…	DYNLL1/PSME2/DYNC1H1/PSMB5/PSME1/PSMB9/RAB10/CLTA/ITGB5/PSMD11/IFI30/CTSS/PSMA3/ARF1/HLA-B/PSMA4/DYNLL2/THBS1/PSMD10/VAMP8/PSMA7/PSMB6/PSMD12/AP2A1/B2M/PSMD7/CD74/DCTN1/PSMB1/PSMA5/CTSD/PSMC4/PSME3/PSMB2/PSMC5/KIFAP3/SPTBN2/AP1G1/PSMB3/PSMC6/SEC24C/PSMD1/PDIA3/AP1S3/DNM2/RAB4A/RAB27A/PSMD6/HLA-DRA/HLA-DMB/SAR1B/SEC22B/SNAP23/KIF2C/SEM1/ACTR10/KIF22/KIF2A/HLA-DPA1/CTSV/HLA-F/HLA-DPB1/CYBA/CAPZA1/I…	103
BP	GO:1902749	regulation of cell cycle G2/M phase transition	103/4954	198/13998	1.04E-06	8.88E-05	ENSG00000088986/ENSG00000100911/ENSG00000170315/ENSG00000007168/ENSG00000197102/ENSG00000100804/ENSG00000092010/ENSG00000167552/ENSG00000240065/ENSG00000188229/ENSG00000117724/ENSG00000103769/ENSG00000108953/ENSG00000108671/ENSG00000141577/ENSG00000100567/ENSG00000126001/ENSG00000127914/ENSG00000105373/ENSG00000185630/ENSG00000150991/ENSG00000041357/ENSG00000170027/ENSG00000160299/ENSG00000136104…	DYNLL1/PSME2/UBB/PAFAH1B1/DYNC1H1/PSMB5/PSME1/TUBA1A/PSMB9/TUBB4B/CENPF/RAB11A/YWHAE/PSMD11/CEP131/PSMA3/CEP250/AKAP9/NOP53/PBX1/UBC/PSMA4/YWHAG/PCNT/RNASEH2B/CDK5RAP2/PSMD10/PSMA7/PSMB6/PSMD12/CKAP5/CDC25A/PSMD7/DCTN1/MAPRE1/PSMB1/PSMA5/PSMC4/PSME3/PSMB2/SYF2/PSMC5/FANCI/CDK5RAP3/SFI1/HSP90AA1/PSMB3/PSMC6/PSMD1/PPP2R1A/RBX1/CEP152/CENPJ/CETN2/H2AFY/ATF5/AURKB/NPM1/CEP164/PSMD6/PRKACA/SEM1/BRCA1/…	103
BP	GO:0006839	mitochondrial transport	148/4954	305/13998	1.32E-06	0.00010957	ENSG00000141682/ENSG00000088986/ENSG00000159199/ENSG00000147454/ENSG00000151729/ENSG00000164924/ENSG00000109332/ENSG00000154518/ENSG00000228253/ENSG00000072310/ENSG00000140983/ENSG00000104765/ENSG00000148950/ENSG00000165629/ENSG00000087088/ENSG00000197912/ENSG00000108953/ENSG00000135390/ENSG00000114315/ENSG00000185651/ENSG00000205981/ENSG00000143158/ENSG00000148154/ENSG00000183172/ENSG00000264364…	PMAIP1/DYNLL1/ATP5G1/SLC25A37/SLC25A4/YWHAZ/UBE2D3/ATP5G3/MT-ATP8/SREBF1/RHOT2/BNIP3L/IMMP1L/ATP5C1/BAX/SPG7/YWHAE/ATP5G2/HES1/UBE2L3/DNAJC19/MPC2/UGCG/SMDT1/DYNLL2/YWHAG/SLC25A36/SLC25A33/ATP5L/PLAGL2/ATP5B/SLC25A3/MICALL2/HPS4/BBC3/NOL3/HK2/MRPL18/HSPD1/STAT3/UBL5/YWHAH/TFDP1/SELENOI/TIMM8B/ATP5H/ZDHHC8/SLC25A44/KAT2A/PRKAB2/HSP90AA1/SLC25A11/BLOC1S2/PPIF/ATP5J/TIMM23/MPC1/MIS18A/KIF1BP/USP36/S…	148
BP	GO:0045732	positive regulation of protein catabolic process	127/4954	255/13998	1.34E-06	0.00010957	ENSG00000113712/ENSG00000173334/ENSG00000100911/ENSG00000166233/ENSG00000170315/ENSG00000182087/ENSG00000188612/ENSG00000173846/ENSG00000105974/ENSG00000101665/ENSG00000163659/ENSG00000107404/ENSG00000153395/ENSG00000100804/ENSG00000092010/ENSG00000130164/ENSG00000240065/ENSG00000125398/ENSG00000145506/ENSG00000108671/ENSG00000007944/ENSG00000100567/ENSG00000165280/ENSG00000176386/ENSG00000105373…	CSNK1A1/TRIB1/PSME2/ARIH1/UBB/TMEM259/SUMO2/PLK3/CAV1/SMAD7/TIPARP/DVL1/LPCAT1/PSMB5/PSME1/LDLR/PSMB9/SOX9/NKD2/PSMD11/MYLIP/PSMA3/VCP/CDC26/NOP53/UBC/NDFIP1/PSMA4/DDRGK1/CSNK2A3/SUMO1/UQCC2/FZR1/PTTG1IP/PSMD10/PSMA7/PSMB6/PSMD12/PSMD7/AXIN1/XBP1/PSMB1/TNFAIP3/PSMA5/NEDD4/PSMC4/PSME3/PSMB2/PSMC5/RACK1/RNF139/PSMB3/GJA1/ANAPC1/PSMC6/SGSM3/PSMD1/FMR1/SNX33/GPC3/RBX1/TNFRSF1B/OAZ2/ANAPC11/SNX1/HSPA1…	127
BP	GO:0035966	response to topologically incorrect protein	97/4954	185/13998	1.35E-06	0.00010957	ENSG00000162772/ENSG00000086061/ENSG00000106803/ENSG00000008952/ENSG00000036257/ENSG00000120742/ENSG00000163516/ENSG00000087088/ENSG00000113739/ENSG00000165280/ENSG00000160789/ENSG00000158615/ENSG00000182934/ENSG00000116761/ENSG00000157613/ENSG00000087074/ENSG00000070423/ENSG00000185122/ENSG00000044574/ENSG00000115541/ENSG00000197930/ENSG00000137801/ENSG00000174851/ENSG00000145675/ENSG00000105327…	ATF3/DNAJA1/SEC61B/SEC62/CUL3/SERP1/ANKZF1/BAX/STC2/VCP/LMNA/PPP1R15B/SRPRA/CTH/CREB3L1/PPP1R15A/RNF126/HSF1/HSPA5/HSPE1/ERO1A/THBS1/YIF1A/PIK3R1/BBC3/ATF6B/SELENOS/HDAC6/HSP90B1/YOD1/DERL1/DERL2/HSPD1/HSPB7/XBP1/DCTN1/ACADVL/DDX11/DNAJB4/TLN1/SRPRB/EDEM3/AGR2/KDELR3/RACK1/PPP2R5B/CDK5RAP3/HSP90AA1/IGFBP1/CCL2/DNAJB11/HSPA8/THBS4/ERP44/EP300/DNAJC3/HSPA1A/CUL7/SDF2L1/DAB2IP/COPS5/CCND1/KLHL15/CXC…	97
BP	GO:0010389	regulation of G2/M transition of mitotic cell cycle	98/4954	188/13998	1.68E-06	0.000134546	ENSG00000088986/ENSG00000100911/ENSG00000170315/ENSG00000007168/ENSG00000197102/ENSG00000100804/ENSG00000092010/ENSG00000167552/ENSG00000240065/ENSG00000188229/ENSG00000117724/ENSG00000103769/ENSG00000108953/ENSG00000108671/ENSG00000141577/ENSG00000100567/ENSG00000126001/ENSG00000127914/ENSG00000105373/ENSG00000185630/ENSG00000150991/ENSG00000041357/ENSG00000170027/ENSG00000160299/ENSG00000136104…	DYNLL1/PSME2/UBB/PAFAH1B1/DYNC1H1/PSMB5/PSME1/TUBA1A/PSMB9/TUBB4B/CENPF/RAB11A/YWHAE/PSMD11/CEP131/PSMA3/CEP250/AKAP9/NOP53/PBX1/UBC/PSMA4/YWHAG/PCNT/RNASEH2B/CDK5RAP2/PSMD10/PSMA7/PSMB6/PSMD12/CKAP5/PSMD7/DCTN1/MAPRE1/PSMB1/PSMA5/PSMC4/PSME3/PSMB2/SYF2/PSMC5/FANCI/CDK5RAP3/SFI1/HSP90AA1/PSMB3/PSMC6/PSMD1/PPP2R1A/RBX1/CEP152/CENPJ/CETN2/AURKB/CEP164/PSMD6/PRKACA/SEM1/BRCA1/CCND1/AURKA/MIIP/CAMK2D…	98
BP	GO:0022618	ribonucleoprotein complex assembly	110/4954	216/13998	1.75E-06	0.000138838	ENSG00000215301/ENSG00000048740/ENSG00000100664/ENSG00000197102/ENSG00000144028/ENSG00000076924/ENSG00000261236/ENSG00000100650/ENSG00000084623/ENSG00000105373/ENSG00000182004/ENSG00000198563/ENSG00000178982/ENSG00000132153/ENSG00000115524/ENSG00000182774/ENSG00000130810/ENSG00000124193/ENSG00000140939/ENSG00000164587/ENSG00000135870/ENSG00000232119/ENSG00000167088/ENSG00000139343/ENSG00000138757…	DDX3X/CELF2/EIF5/DYNC1H1/SNRNP200/XAB2/BOP1/SRSF5/EIF3I/NOP53/SNRPE/DDX39B/EIF3K/DHX30/SF3B1/RPS17/PPAN/SRSF6/NOL3/RPS14/RC3H1/MCTS1/SNRPD1/SNRPF/G3BP2/CNOT7/RPL10/PRPF8/PRPF6/EIF3A/AGO3/EIF3B/NLE1/SNRPD3/HSP90AA1/RPL10L/NBDY/RPL5/SBDS/LSM4/CNOT6L/GEMIN6/ATXN2/LUC7L/SNRPG/NAF1/PTGES3/SF3A2/CIRBP/OGFOD1/NPM1/C1QBP/SRSF10/LSM3/RRS1/RPF2/HSP90AB1/TXNL4B/PUM2/ADAR/EIF3H/EIF3E/MPV17L2/MRPL20/LSM14A/MR…	110
BP	GO:0034976	response to endoplasmic reticulum stress	129/4954	261/13998	1.86E-06	0.000145179	ENSG00000162772/ENSG00000177606/ENSG00000141682/ENSG00000182087/ENSG00000106803/ENSG00000008952/ENSG00000105974/ENSG00000120742/ENSG00000163516/ENSG00000087088/ENSG00000113739/ENSG00000121067/ENSG00000165280/ENSG00000160789/ENSG00000130766/ENSG00000174437/ENSG00000158615/ENSG00000068912/ENSG00000182934/ENSG00000116761/ENSG00000157613/ENSG00000087074/ENSG00000198171/ENSG00000113163/ENSG00000096717…	ATF3/JUN/PMAIP1/TMEM259/SEC61B/SEC62/CAV1/SERP1/ANKZF1/BAX/STC2/SPOP/VCP/LMNA/SESN2/ATP2A2/PPP1R15B/ERLEC1/SRPRA/CTH/CREB3L1/PPP1R15A/DDRGK1/COL4A3BP/SIRT1/HSPA5/TMX3/SELENOK/ERO1A/THBS1/YIF1A/PIK3R1/BBC3/ATF6B/SELENOS/HSP90B1/YOD1/DERL1/DERL2/CASP4/XBP1/DCTN1/ACADVL/UBE2K/DDX11/NRBF2/EIF2B5/TLN1/PSMC4/SRPRB/EDEM3/RNF103/AGR2/PSMC5/MAN1B1/KDELR3/RACK1/UBXN6/PPP2R5B/CDK5RAP3/RNF139/TARDBP/PSMC6/PD…	129
BP	GO:0009896	positive regulation of catabolic process	190/4954	409/13998	1.94E-06	0.000149228	ENSG00000159388/ENSG00000185650/ENSG00000128016/ENSG00000113712/ENSG00000173334/ENSG00000100911/ENSG00000166233/ENSG00000141232/ENSG00000170315/ENSG00000182087/ENSG00000188612/ENSG00000173846/ENSG00000105974/ENSG00000101665/ENSG00000163659/ENSG00000107404/ENSG00000163874/ENSG00000153395/ENSG00000100804/ENSG00000092010/ENSG00000130164/ENSG00000240065/ENSG00000196730/ENSG00000104765/ENSG00000122691…	BTG2/ZFP36L1/ZFP36/CSNK1A1/TRIB1/PSME2/ARIH1/TOB1/UBB/TMEM259/SUMO2/PLK3/CAV1/SMAD7/TIPARP/DVL1/ZC3H12A/LPCAT1/PSMB5/PSME1/LDLR/PSMB9/DAPK1/BNIP3L/TWIST1/SOX9/BAX/NKD2/PSMD11/MYLIP/PSMA3/VCP/CDC26/SESN2/NOP53/MTDH/UBC/NDFIP1/PSMA4/DDRGK1/CSNK2A3/SUMO1/SIRT1/TSC2/HSF1/PNPLA2/UQCC2/FZR1/ZC3HAV1/PTTG1IP/PSMD10/PSMA7/PSMB6/ZFP36L2/HDAC6/HK2/RC3H1/WAC/PSMD12/PFKFB4/HMGB1/PSMD7/AXIN1/CNOT7/XBP1/CNOT8/P…	190
BP	GO:0001736	establishment of planar polarity	68/4954	121/13998	2.19E-06	0.000163894	ENSG00000100911/ENSG00000170315/ENSG00000070831/ENSG00000007168/ENSG00000107404/ENSG00000100804/ENSG00000092010/ENSG00000240065/ENSG00000109083/ENSG00000145423/ENSG00000108671/ENSG00000100567/ENSG00000150991/ENSG00000041357/ENSG00000104332/ENSG00000097007/ENSG00000101843/ENSG00000101182/ENSG00000142507/ENSG00000104290/ENSG00000197170/ENSG00000196961/ENSG00000103035/ENSG00000008018/ENSG00000143106…	PSME2/UBB/CDC42/PAFAH1B1/DVL1/PSMB5/PSME1/PSMB9/IFT20/SFRP2/PSMD11/PSMA3/UBC/PSMA4/SFRP1/ABL1/PSMD10/PSMA7/PSMB6/FZD3/PSMD12/AP2A1/PSMD7/PSMB1/PSMA5/TIAM1/PSMC4/PSME3/PSMB2/PSMC5/GPC4/PSMB3/RHOA/PSMC6/PSMD1/GPC3/FZD7/VANGL1/PSMD6/ZNRF3/WNT11/SEM1/RAC1/CELSR2/DAB2/RSPO3/DACT1/GPC6/PSMA2/DVL2/CLTC/PFN1/PSMD8/CELSR1/MAGI2/RPS27A/FZD1/PSMB4/ALMS1/PSMD9/CTHRC1/ARHGEF19/PSMB8/AP2A2/AP2S1/RYK/SMURF2/ARR…	68
BP	GO:0007164	establishment of tissue polarity	68/4954	121/13998	2.19E-06	0.000163894	ENSG00000100911/ENSG00000170315/ENSG00000070831/ENSG00000007168/ENSG00000107404/ENSG00000100804/ENSG00000092010/ENSG00000240065/ENSG00000109083/ENSG00000145423/ENSG00000108671/ENSG00000100567/ENSG00000150991/ENSG00000041357/ENSG00000104332/ENSG00000097007/ENSG00000101843/ENSG00000101182/ENSG00000142507/ENSG00000104290/ENSG00000197170/ENSG00000196961/ENSG00000103035/ENSG00000008018/ENSG00000143106…	PSME2/UBB/CDC42/PAFAH1B1/DVL1/PSMB5/PSME1/PSMB9/IFT20/SFRP2/PSMD11/PSMA3/UBC/PSMA4/SFRP1/ABL1/PSMD10/PSMA7/PSMB6/FZD3/PSMD12/AP2A1/PSMD7/PSMB1/PSMA5/TIAM1/PSMC4/PSME3/PSMB2/PSMC5/GPC4/PSMB3/RHOA/PSMC6/PSMD1/GPC3/FZD7/VANGL1/PSMD6/ZNRF3/WNT11/SEM1/RAC1/CELSR2/DAB2/RSPO3/DACT1/GPC6/PSMA2/DVL2/CLTC/PFN1/PSMD8/CELSR1/MAGI2/RPS27A/FZD1/PSMB4/ALMS1/PSMD9/CTHRC1/ARHGEF19/PSMB8/AP2A2/AP2S1/RYK/SMURF2/ARR…	68
BP	GO:0006986	response to unfolded protein	88/4954	166/13998	2.26E-06	0.000165706	ENSG00000162772/ENSG00000086061/ENSG00000106803/ENSG00000008952/ENSG00000120742/ENSG00000087088/ENSG00000113739/ENSG00000165280/ENSG00000160789/ENSG00000158615/ENSG00000182934/ENSG00000116761/ENSG00000157613/ENSG00000087074/ENSG00000185122/ENSG00000044574/ENSG00000115541/ENSG00000197930/ENSG00000137801/ENSG00000174851/ENSG00000145675/ENSG00000105327/ENSG00000213676/ENSG00000131871/ENSG00000166598…	ATF3/DNAJA1/SEC61B/SEC62/SERP1/BAX/STC2/VCP/LMNA/PPP1R15B/SRPRA/CTH/CREB3L1/PPP1R15A/HSF1/HSPA5/HSPE1/ERO1A/THBS1/YIF1A/PIK3R1/BBC3/ATF6B/SELENOS/HSP90B1/YOD1/DERL1/DERL2/HSPD1/HSPB7/XBP1/DCTN1/ACADVL/DDX11/DNAJB4/TLN1/SRPRB/EDEM3/AGR2/KDELR3/RACK1/PPP2R5B/CDK5RAP3/HSP90AA1/IGFBP1/CCL2/DNAJB11/HSPA8/THBS4/ERP44/EP300/DNAJC3/HSPA1A/CUL7/DAB2IP/COPS5/CCND1/CXCL8/FAF2/FKBP14/HSP90AB1/ASNS/TMEM33/TOR…	88
BP	GO:1902036	regulation of hematopoietic stem cell differentiation	56/4954	95/13998	2.27E-06	0.000165706	ENSG00000132475/ENSG00000100911/ENSG00000170315/ENSG00000163041/ENSG00000100804/ENSG00000092010/ENSG00000240065/ENSG00000108671/ENSG00000100567/ENSG00000270276/ENSG00000150991/ENSG00000041357/ENSG00000097007/ENSG00000101843/ENSG00000101182/ENSG00000142507/ENSG00000197170/ENSG00000103035/ENSG00000277775/ENSG00000008018/ENSG00000273983/ENSG00000143106/ENSG00000278272/ENSG00000013275/ENSG00000131467…	H3F3B/PSME2/UBB/H3F3A/PSMB5/PSME1/PSMB9/PSMD11/PSMA3/HIST2H4B/UBC/PSMA4/ABL1/PSMD10/PSMA7/PSMB6/PSMD12/PSMD7/HIST1H3F/PSMB1/HIST1H3G/PSMA5/HIST1H3C/PSMC4/PSME3/PSMB2/HIST1H4H/PSMC5/PSMB3/PSMC6/PSMD1/TCF3/PSMD6/HIST4H4/N4BP2L2/TCF12/SEM1/HIST1H3A/HIST1H3B/PSMA2/GATA3/PSMD8/HIST1H3H/HIST1H4D/HIST1H4A/HIST1H4B/KMT2A/RPS27A/SETD1A/PSMB4/PSMD9/FOXC1/PSMB8/MYB/HIST2H3D/YAP1	56
BP	GO:0006402	mRNA catabolic process	113/4954	224/13998	2.31E-06	0.000166342	ENSG00000108654/ENSG00000159388/ENSG00000185650/ENSG00000128016/ENSG00000125691/ENSG00000008988/ENSG00000141232/ENSG00000163874/ENSG00000164167/ENSG00000162385/ENSG00000141543/ENSG00000198034/ENSG00000113575/ENSG00000149806/ENSG00000166441/ENSG00000174748/ENSG00000120705/ENSG00000151247/ENSG00000070366/ENSG00000184363/ENSG00000142534/ENSG00000182774/ENSG00000163682/ENSG00000080802/ENSG00000105939…	DDX5/BTG2/ZFP36L1/ZFP36/RPL23/RPS20/TOB1/ZC3H12A/LSM6/MAGOH/EIF4A3/RPS4X/PPP2CA/FAU/RPL27A/RPL15/ETF1/EIF4E/SMG6/PKP3/RPS11/RPS17/RPL9/CNOT4/ZC3HAV1/ZFP36L2/PAPD5/RPS14/RC3H1/MAGOHB/EIF4A2/RPL19/RPL7/RPS8/PCID2/DCP1B/SAMD4B/RPS3A/RPS7/CNOT7/CNOT8/LSM5/RPL10/CSDE1/PABPC1/CASC3/AGO3/EXOSC3/GSPT1/TNRC6B/EXOSC10/LSM2/POLR2G/NBDY/RPL5/LSM4/CNOT6L/FMR1/PPP2R1A/CTIF/CNOT10/LSM1/RPL30/HSPA1A/RPLP0/LSM3/R…	113
BP	GO:0031047	gene silencing by RNA	83/4954	155/13998	2.56E-06	0.000180878	ENSG00000108654/ENSG00000128016/ENSG00000132475/ENSG00000100142/ENSG00000163041/ENSG00000163874/ENSG00000196498/ENSG00000270276/ENSG00000138814/ENSG00000147669/ENSG00000132182/ENSG00000105258/ENSG00000122566/ENSG00000030066/ENSG00000066044/ENSG00000277775/ENSG00000168610/ENSG00000198791/ENSG00000155508/ENSG00000273983/ENSG00000124571/ENSG00000278272/ENSG00000211460/ENSG00000158406/ENSG00000125450…	DDX5/ZFP36/H3F3B/POLR2F/H3F3A/ZC3H12A/NCOR2/HIST2H4B/PPP3CA/POLR2K/NUP210/POLR2I/HNRNPA2B1/NUP160/ELAVL1/HIST1H3F/STAT3/CNOT7/CNOT8/HIST1H3G/XPO5/HIST1H3C/TSN/HIST1H4H/NUP85/PABPC1/AGO3/ESR1/WTIP/TNRC6B/POLR2G/PUM1/POU5F1/POLR2L/CNOT6L/FMR1/TPR/CNOT10/SND1/NUP188/HIST4H4/HIST1H3A/EIF4G1/NUP153/EGFR/PUM2/ADAR/HIST1H3B/FXR1/MYCN/SMAD2/RAN/SMAD3/MAP2K2/NUP205/HIST1H3H/HIST1H4D/HIST1H4A/HIST1H4B/MOV1…	83
BP	GO:0009205	purine ribonucleoside triphosphate metabolic process	141/4954	291/13998	2.57E-06	0.000180878	ENSG00000168209/ENSG00000198695/ENSG00000159199/ENSG00000110719/ENSG00000153823/ENSG00000154518/ENSG00000228253/ENSG00000156515/ENSG00000151366/ENSG00000165629/ENSG00000205542/ENSG00000111674/ENSG00000004779/ENSG00000067225/ENSG00000135390/ENSG00000141959/ENSG00000165280/ENSG00000119729/ENSG00000172115/ENSG00000171612/ENSG00000167283/ENSG00000110955/ENSG00000178741/ENSG00000212907/ENSG00000132182…	DDIT4/MT-ND6/ATP5G1/TCIRG1/PID1/ATP5G3/MT-ATP8/HK1/NDUFC2/ATP5C1/TMSB4X/ENO2/NDUFAB1/PKM/ATP5G2/PFKL/VCP/RHOQ/CYCS/SLC25A33/ATP5L/ATP5B/COX5A/MT-ND4L/NUP210/UQCC2/PGK1/ATP6V0A1/PFKP/ATP7A/HK2/GAPDH/PFKFB4/GADD45GIP1/NUP160/IMPDH1/NDUFB5/STAT3/SDHD/NDUFA6/ENO1/GPI/NDUFB8/FIGNL1/ATP5H/NUP85/FXN/NDUFV2/COX8A/NDUFB1/PPIF/ATP5J/NME4/NDUFB9/HIF1A/TAZ/SLC25A25/TPR/NADK/HSPA8/ALDOA/ATP5F1/COX6A1/HSPA1A/N…	141
BP	GO:0036293	response to decreased oxygen levels	160/4954	337/13998	2.61E-06	0.000181028	ENSG00000120738/ENSG00000168209/ENSG00000185650/ENSG00000141682/ENSG00000153234/ENSG00000104419/ENSG00000129521/ENSG00000196365/ENSG00000100911/ENSG00000148926/ENSG00000170315/ENSG00000167772/ENSG00000131477/ENSG00000109332/ENSG00000154582/ENSG00000078401/ENSG00000173846/ENSG00000105974/ENSG00000197635/ENSG00000112096/ENSG00000100804/ENSG00000092010/ENSG00000240065/ENSG00000104765/ENSG00000137449…	EGR1/DDIT4/ZFP36L1/PMAIP1/NR4A2/NDRG1/EGLN3/LONP1/PSME2/ADM/UBB/ANGPTL4/RAMP2/UBE2D3/ELOC/EDN1/PLK3/CAV1/DPP4/SOD2/PSMB5/PSME1/PSMB9/BNIP3L/CPEB2/CXCR4/APOLD1/TWIST1/IRAK1/BACH1/PKM/PSMD11/STC2/PSMA3/LMNA/MMP14/NOP53/CPEB4/RGCC/UBC/GATA6/CTGF/PSMA4/RORA/SIRT1/GNB1/RBPJ/PTN/SFRP1/PDK1/MYC/MUC1/HSF1/MMP2/PGK1/ERO1A/THBS1/CAPN2/PSMD10/SLC29A1/PSMA7/PSMB6/ATP7A/LOXL2/BBC3/PLOD1/PTGS2/NOL3/PSMD12/HSP9…	160
BP	GO:0009199	ribonucleoside triphosphate metabolic process	143/4954	296/13998	2.69E-06	0.000183956	ENSG00000168209/ENSG00000198695/ENSG00000159199/ENSG00000110719/ENSG00000153823/ENSG00000154518/ENSG00000228253/ENSG00000156515/ENSG00000151366/ENSG00000165629/ENSG00000205542/ENSG00000111674/ENSG00000004779/ENSG00000067225/ENSG00000135390/ENSG00000141959/ENSG00000165280/ENSG00000119729/ENSG00000172115/ENSG00000171612/ENSG00000167283/ENSG00000110955/ENSG00000178741/ENSG00000212907/ENSG00000132182…	DDIT4/MT-ND6/ATP5G1/TCIRG1/PID1/ATP5G3/MT-ATP8/HK1/NDUFC2/ATP5C1/TMSB4X/ENO2/NDUFAB1/PKM/ATP5G2/PFKL/VCP/RHOQ/CYCS/SLC25A33/ATP5L/ATP5B/COX5A/MT-ND4L/NUP210/UQCC2/PGK1/ATP6V0A1/PFKP/ATP7A/HK2/GAPDH/PFKFB4/GADD45GIP1/NUP160/IMPDH1/NDUFB5/STAT3/SDHD/NDUFA6/ENO1/GPI/NDUFB8/FIGNL1/ATP5H/NUP85/FXN/NDUFV2/CTPS1/COX8A/NDUFB1/PPIF/ATP5J/NME4/NDUFB9/HIF1A/TAZ/SLC25A25/TPR/NADK/HSPA8/ALDOA/ATP5F1/COX6A1/HS…	143
BP	GO:0071826	ribonucleoprotein complex subunit organization	114/4954	227/13998	2.76E-06	0.000183956	ENSG00000215301/ENSG00000048740/ENSG00000100664/ENSG00000197102/ENSG00000144028/ENSG00000076924/ENSG00000261236/ENSG00000100650/ENSG00000084623/ENSG00000105373/ENSG00000182004/ENSG00000198563/ENSG00000178982/ENSG00000132153/ENSG00000115524/ENSG00000182774/ENSG00000130810/ENSG00000124193/ENSG00000140939/ENSG00000164587/ENSG00000135870/ENSG00000232119/ENSG00000167088/ENSG00000170759/ENSG00000139343…	DDX3X/CELF2/EIF5/DYNC1H1/SNRNP200/XAB2/BOP1/SRSF5/EIF3I/NOP53/SNRPE/DDX39B/EIF3K/DHX30/SF3B1/RPS17/PPAN/SRSF6/NOL3/RPS14/RC3H1/MCTS1/SNRPD1/KIF5B/SNRPF/G3BP2/CNOT7/RPL10/PRPF8/PRPF6/EIF3A/AGO3/EIF3B/NLE1/SNRPD3/HSP90AA1/RPL10L/NBDY/RPL5/SBDS/LSM4/CNOT6L/GEMIN6/ATXN2/LUC7L/SNRPG/NAF1/PTGES3/SF3A2/CIRBP/OGFOD1/NPM1/C1QBP/SRSF10/LSM3/RRS1/RPF2/HSP90AB1/TXNL4B/PUM2/ADAR/EIF3H/EIF3E/MPV17L2/MRPL20/LSM…	114
BP	GO:0006091	generation of precursor metabolites and energy	173/4954	369/13998	2.76E-06	0.000183956	ENSG00000168209/ENSG00000119508/ENSG00000198695/ENSG00000151729/ENSG00000170315/ENSG00000153823/ENSG00000135441/ENSG00000112096/ENSG00000156515/ENSG00000151366/ENSG00000165629/ENSG00000111674/ENSG00000004779/ENSG00000067225/ENSG00000141959/ENSG00000165280/ENSG00000079102/ENSG00000100504/ENSG00000105373/ENSG00000150991/ENSG00000127334/ENSG00000172115/ENSG00000171612/ENSG00000136997/ENSG00000110955…	DDIT4/NR4A3/MT-ND6/SLC25A4/UBB/PID1/BLOC1S1/SOD2/HK1/NDUFC2/ATP5C1/ENO2/NDUFAB1/PKM/PFKL/VCP/RUNX1T1/PYGL/NOP53/UBC/DYRK2/CYCS/SLC25A33/MYC/ATP5B/COX5A/MT-ND4L/NUP210/UQCC2/PGK1/PER2/PFKP/MYBBP1A/ATP7A/GBE1/SELENOS/HK2/PPP1R3C/GAPDH/PFKFB4/GADD45GIP1/NUP160/HMGB1/NDUFB5/PHLDA2/NR1D1/STAT3/SDHD/NDUFA6/ACADVL/ENO1/GPI/NDUFB8/ETFA/C1QTNF2/PPP1R3E/NUP85/FXN/NDUFV2/COX8A/NDUFB1/PPIF/NDUFB9/TRAP1/HIF1A…	173
BP	GO:0009123	nucleoside monophosphate metabolic process	157/4954	330/13998	2.78E-06	0.000183956	ENSG00000168209/ENSG00000198695/ENSG00000159199/ENSG00000110719/ENSG00000153823/ENSG00000154518/ENSG00000228253/ENSG00000156515/ENSG00000151366/ENSG00000165629/ENSG00000205542/ENSG00000111674/ENSG00000004779/ENSG00000067225/ENSG00000135390/ENSG00000141959/ENSG00000165280/ENSG00000135318/ENSG00000172115/ENSG00000085231/ENSG00000171612/ENSG00000167283/ENSG00000110955/ENSG00000178741/ENSG00000212907…	DDIT4/MT-ND6/ATP5G1/TCIRG1/PID1/ATP5G3/MT-ATP8/HK1/NDUFC2/ATP5C1/TMSB4X/ENO2/NDUFAB1/PKM/ATP5G2/PFKL/VCP/NT5E/CYCS/AK6/SLC25A33/ATP5L/ATP5B/COX5A/MT-ND4L/NUP210/UQCC2/PGK1/ATP6V0A1/PFKP/ATP7A/SCRIB/HK2/GAPDH/PFKFB4/GADD45GIP1/NUP160/IMPDH1/NDUFB5/STAT3/SDHD/NDUFA6/ENO1/RFK/GPI/NDUFB8/FIGNL1/CAD/NUDT9/ATP5H/NUP85/FXN/NDUFV2/COX8A/NDUFB1/PPIF/ATP5J/NDUFB9/HIF1A/TAZ/SLC25A25/TPR/NADK/AMPD2/HSPA8/ALD…	157
BP	GO:0060147	regulation of posttranscriptional gene silencing	58/4954	100/13998	3.11E-06	0.000201177	ENSG00000108654/ENSG00000132475/ENSG00000100142/ENSG00000163041/ENSG00000163874/ENSG00000196498/ENSG00000270276/ENSG00000138814/ENSG00000147669/ENSG00000132182/ENSG00000105258/ENSG00000030066/ENSG00000066044/ENSG00000277775/ENSG00000168610/ENSG00000273983/ENSG00000124571/ENSG00000278272/ENSG00000158406/ENSG00000125450/ENSG00000091831/ENSG00000142279/ENSG00000168002/ENSG00000134644/ENSG00000204531…	DDX5/H3F3B/POLR2F/H3F3A/ZC3H12A/NCOR2/HIST2H4B/PPP3CA/POLR2K/NUP210/POLR2I/NUP160/ELAVL1/HIST1H3F/STAT3/HIST1H3G/XPO5/HIST1H3C/HIST1H4H/NUP85/ESR1/WTIP/POLR2G/PUM1/POU5F1/POLR2L/FMR1/TPR/NUP188/HIST4H4/HIST1H3A/EIF4G1/NUP153/EGFR/PUM2/ADAR/HIST1H3B/FXR1/MYCN/RAN/MAP2K2/NUP205/HIST1H3H/HIST1H4D/HIST1H4A/HIST1H4B/AGO2/NUP88/IPO8/POLR2J/AGO1/NCOR1/TNRC6A/NUP54/POLR2C/HIST2H3D/POLR2E/POLR2B	58
BP	GO:0060966	regulation of gene silencing by RNA	58/4954	100/13998	3.11E-06	0.000201177	ENSG00000108654/ENSG00000132475/ENSG00000100142/ENSG00000163041/ENSG00000163874/ENSG00000196498/ENSG00000270276/ENSG00000138814/ENSG00000147669/ENSG00000132182/ENSG00000105258/ENSG00000030066/ENSG00000066044/ENSG00000277775/ENSG00000168610/ENSG00000273983/ENSG00000124571/ENSG00000278272/ENSG00000158406/ENSG00000125450/ENSG00000091831/ENSG00000142279/ENSG00000168002/ENSG00000134644/ENSG00000204531…	DDX5/H3F3B/POLR2F/H3F3A/ZC3H12A/NCOR2/HIST2H4B/PPP3CA/POLR2K/NUP210/POLR2I/NUP160/ELAVL1/HIST1H3F/STAT3/HIST1H3G/XPO5/HIST1H3C/HIST1H4H/NUP85/ESR1/WTIP/POLR2G/PUM1/POU5F1/POLR2L/FMR1/TPR/NUP188/HIST4H4/HIST1H3A/EIF4G1/NUP153/EGFR/PUM2/ADAR/HIST1H3B/FXR1/MYCN/RAN/MAP2K2/NUP205/HIST1H3H/HIST1H4D/HIST1H4A/HIST1H4B/AGO2/NUP88/IPO8/POLR2J/AGO1/NCOR1/TNRC6A/NUP54/POLR2C/HIST2H3D/POLR2E/POLR2B	58
BP	GO:0043299	leukocyte degranulation	209/4954	459/13998	3.40E-06	0.000217689	ENSG00000119508/ENSG00000116473/ENSG00000088986/ENSG00000035862/ENSG00000215301/ENSG00000127314/ENSG00000110719/ENSG00000148346/ENSG00000196776/ENSG00000119801/ENSG00000116586/ENSG00000197102/ENSG00000101558/ENSG00000153395/ENSG00000185432/ENSG00000163220/ENSG00000188229/ENSG00000084733/ENSG00000151366/ENSG00000057149/ENSG00000124107/ENSG00000176978/ENSG00000116260/ENSG00000067225/ENSG00000136026…	NR4A3/RAP1A/DYNLL1/TIMP2/DDX3X/RAP1B/TCIRG1/LCN2/CD47/YPEL5/LAMTOR2/DYNC1H1/VAPA/LPCAT1/METTL7A/S100A9/TUBB4B/RAB10/NDUFC2/SERPINB3/SLPI/DPP7/QSOX1/PKM/CKAP4/PNP/PSMD11/CDA/CTSS/PFKL/VCP/HLA-B/CYSTM1/NHLRC3/PYGL/GSN/GRN/RAB14/C3/CSTB/TRAPPC1/ATP6V0A1/JUP/CMTM6/VAMP8/COPB1/PSMD12/MGST1/HMGB1/MLEC/ARHGAP45/IMPDH1/PPIA/EEF1A1/MIF/B2M/CD63/PSMD7/NPC2/TMEM179B/CAPN1/GGH/ABR/DSN1/KCMF1/PSMB1/GPI/PSMA5/…	209
BP	GO:0035967	cellular response to topologically incorrect protein	79/4954	147/13998	3.69E-06	0.000232326	ENSG00000162772/ENSG00000106803/ENSG00000008952/ENSG00000036257/ENSG00000120742/ENSG00000163516/ENSG00000087088/ENSG00000113739/ENSG00000165280/ENSG00000160789/ENSG00000158615/ENSG00000182934/ENSG00000116761/ENSG00000157613/ENSG00000087074/ENSG00000070423/ENSG00000185122/ENSG00000044574/ENSG00000197930/ENSG00000174851/ENSG00000145675/ENSG00000105327/ENSG00000213676/ENSG00000131871/ENSG00000094631…	ATF3/SEC61B/SEC62/CUL3/SERP1/ANKZF1/BAX/STC2/VCP/LMNA/PPP1R15B/SRPRA/CTH/CREB3L1/PPP1R15A/RNF126/HSF1/HSPA5/ERO1A/YIF1A/PIK3R1/BBC3/ATF6B/SELENOS/HDAC6/HSP90B1/YOD1/DERL1/DERL2/XBP1/DCTN1/ACADVL/DDX11/TLN1/SRPRB/EDEM3/AGR2/KDELR3/RACK1/PPP2R5B/CDK5RAP3/IGFBP1/CCL2/DNAJB11/EP300/DNAJC3/HSPA1A/CUL7/SDF2L1/DAB2IP/COPS5/CCND1/KLHL15/CXCL8/FKBP14/ASNS/TMEM33/SEC63/UBE2W/MBTPS1/CREB3L2/DERL3/EXTL2/BAK1…	79
BP	GO:0097193	intrinsic apoptotic signaling pathway	132/4954	271/13998	3.77E-06	0.000232326	ENSG00000108654/ENSG00000168209/ENSG00000086061/ENSG00000141682/ENSG00000215301/ENSG00000170315/ENSG00000143384/ENSG00000036257/ENSG00000105974/ENSG00000112096/ENSG00000136603/ENSG00000163220/ENSG00000145423/ENSG00000138061/ENSG00000087088/ENSG00000121067/ENSG00000157613/ENSG00000142627/ENSG00000127334/ENSG00000087074/ENSG00000096717/ENSG00000172115/ENSG00000152256/ENSG00000126003/ENSG00000185499…	DDX5/DDIT4/DNAJA1/PMAIP1/DDX3X/UBB/MCL1/CUL3/CAV1/SOD2/SKIL/S100A9/SFRP2/CYP1B1/BAX/SPOP/CREB3L1/EPHA2/DYRK2/PPP1R15A/SIRT1/CYCS/PDK1/PLAGL2/MUC1/BRCA2/SELENOK/SFPQ/ARL6IP5/ERO1A/PTTG1IP/ABL1/MYBBP1A/PIK3R1/BBC3/PDCD10/PTGS2/NOL3/SELENOS/SLC9A3R1/BCL3/CCAR2/TPT1/MIF/CASP4/RPS7/CD74/KDM1A/XBP1/SOD1/BCLAF1/UBE2K/ENO1/FIGNL1/CRIP1/YBX3/NOC2L/S100A8/RACK1/STK25/CASP9/XPA/PPIF/PPM1F/TRAP1/HIF1A/BDKRB2…	132
BP	GO:0010498	proteasomal protein catabolic process	187/4954	405/13998	3.78E-06	0.000232326	ENSG00000141682/ENSG00000113712/ENSG00000173334/ENSG00000100911/ENSG00000166233/ENSG00000170315/ENSG00000109332/ENSG00000106803/ENSG00000188612/ENSG00000173846/ENSG00000036257/ENSG00000105974/ENSG00000101665/ENSG00000107404/ENSG00000100804/ENSG00000092010/ENSG00000240065/ENSG00000163516/ENSG00000141622/ENSG00000159069/ENSG00000119048/ENSG00000145506/ENSG00000108671/ENSG00000100567/ENSG00000121067…	PMAIP1/CSNK1A1/TRIB1/PSME2/ARIH1/UBB/UBE2D3/SEC61B/SUMO2/PLK3/CUL3/CAV1/SMAD7/DVL1/PSMB5/PSME1/PSMB9/ANKZF1/RNF165/FBXW5/UBE2B/NKD2/PSMD11/PSMA3/SPOP/VCP/CDC26/ERLEC1/NOP53/UBC/RNF126/PSMA4/DDRGK1/SUMO1/SIRT1/HSPA5/COMMD1/FZR1/PCBP2/PSMD10/PSMA7/PSMB6/SELENOS/WAC/UBE2A/PSMD12/ZNRF1/HSP90B1/CCAR2/YOD1/DERL1/PSMD7/DERL2/GABARAPL2/PKD1/AXIN1/NR1D1/ARNTL/XBP1/UBE2K/PSMB1/PSMA5/RNF216/PPP2R5C/PSMC4/ED…	187
BP	GO:0043161	proteasome-mediated ubiquitin-dependent protein catabolic process	174/4954	373/13998	3.79E-06	0.000232326	ENSG00000113712/ENSG00000173334/ENSG00000100911/ENSG00000166233/ENSG00000170315/ENSG00000109332/ENSG00000106803/ENSG00000188612/ENSG00000173846/ENSG00000036257/ENSG00000105974/ENSG00000101665/ENSG00000107404/ENSG00000100804/ENSG00000092010/ENSG00000240065/ENSG00000163516/ENSG00000141622/ENSG00000159069/ENSG00000119048/ENSG00000145506/ENSG00000108671/ENSG00000100567/ENSG00000121067/ENSG00000165280…	CSNK1A1/TRIB1/PSME2/ARIH1/UBB/UBE2D3/SEC61B/SUMO2/PLK3/CUL3/CAV1/SMAD7/DVL1/PSMB5/PSME1/PSMB9/ANKZF1/RNF165/FBXW5/UBE2B/NKD2/PSMD11/PSMA3/SPOP/VCP/CDC26/ERLEC1/NOP53/UBC/RNF126/PSMA4/DDRGK1/SUMO1/SIRT1/HSPA5/COMMD1/FZR1/PCBP2/PSMD10/PSMA7/PSMB6/SELENOS/WAC/UBE2A/PSMD12/ZNRF1/HSP90B1/CCAR2/YOD1/DERL1/PSMD7/DERL2/AXIN1/ARNTL/UBE2K/PSMB1/PSMA5/RNF216/PPP2R5C/PSMC4/EDEM3/PSME3/PSMB2/RNF103/PSMC5/MAN1…	174
BP	GO:0031647	regulation of protein stability	116/4954	233/13998	3.88E-06	0.000235091	ENSG00000125691/ENSG00000162407/ENSG00000125968/ENSG00000133703/ENSG00000070831/ENSG00000166794/ENSG00000196924/ENSG00000101665/ENSG00000107404/ENSG00000072310/ENSG00000100726/ENSG00000119048/ENSG00000156052/ENSG00000169242/ENSG00000007944/ENSG00000148180/ENSG00000105373/ENSG00000116030/ENSG00000096717/ENSG00000100099/ENSG00000105677/ENSG00000145675/ENSG00000114209/ENSG00000171720/ENSG00000094631…	RPL23/PLPP3/ID1/KRAS/CDC42/PPIB/FLNA/SMAD7/DVL1/SREBF1/TELO2/UBE2B/GNAQ/EFNA1/MYLIP/GSN/NOP53/SUMO1/SIRT1/HPS4/TMEM147/PIK3R1/PDCD10/HDAC3/HDAC6/GAPDH/CCAR2/DERL1/HSPD1/RPS7/NAA15/STK4/XBP1/SLC51B/KAT2A/RNF139/HSP90AA1/RPL5/PRNP/RTN4/USP2/TBRG1/HSPA8/ATP1B3/EP300/PTGES3/NCLN/NPM1/HSPA1A/SH3GLB1/PTEN/CCT8/CDKN2AIP/AURKA/VHL/ZNF207/CREBBP/IGF1/HSP90AB1/SOX4/WNT10B/DACT1/ZSWIM7/PLK1/TADA2A/P3H1/HIST…	116
BP	GO:0051437	positive regulation of ubiquitin-protein ligase activity involved in regulation of mitotic cell cycle transition	46/4954	75/13998	4.01E-06	0.000240313	ENSG00000100911/ENSG00000170315/ENSG00000100804/ENSG00000092010/ENSG00000240065/ENSG00000108671/ENSG00000100567/ENSG00000176386/ENSG00000150991/ENSG00000041357/ENSG00000105325/ENSG00000101843/ENSG00000101182/ENSG00000142507/ENSG00000197170/ENSG00000103035/ENSG00000008018/ENSG00000143106/ENSG00000013275/ENSG00000131467/ENSG00000126067/ENSG00000087191/ENSG00000277791/ENSG00000153107/ENSG00000100519…	PSME2/UBB/PSMB5/PSME1/PSMB9/PSMD11/PSMA3/CDC26/UBC/PSMA4/FZR1/PSMD10/PSMA7/PSMB6/PSMD12/PSMD7/PSMB1/PSMA5/PSMC4/PSME3/PSMB2/PSMC5/PSMB3/ANAPC1/PSMC6/PSMD1/ANAPC11/PSMD6/SEM1/CDC20/PLK1/SKP1/PSMA2/CUL1/UBE2E1/ANAPC10/PSMD8/ANAPC2/ANAPC16/RPS27A/ANAPC15/PSMB4/PSMD9/ANAPC5/PSMB8/CDC27	46
BP	GO:0010948	negative regulation of cell cycle process	131/4954	269/13998	4.15E-06	0.000242562	ENSG00000159388/ENSG00000185650/ENSG00000120129/ENSG00000125691/ENSG00000100911/ENSG00000170315/ENSG00000173846/ENSG00000100804/ENSG00000092010/ENSG00000240065/ENSG00000130724/ENSG00000117724/ENSG00000167513/ENSG00000087088/ENSG00000108671/ENSG00000100567/ENSG00000105373/ENSG00000002822/ENSG00000102760/ENSG00000113916/ENSG00000150991/ENSG00000177595/ENSG00000041357/ENSG00000077684/ENSG00000062650…	BTG2/ZFP36L1/DUSP1/RPL23/PSME2/UBB/PLK3/PSMB5/PSME1/PSMB9/CHMP2A/CENPF/CDT1/BAX/PSMD11/PSMA3/NOP53/MAD1L1/RGCC/BCL6/UBC/PIDD1/PSMA4/JADE1/WAPL/MUC1/CNOT4/CDK5RAP2/PSMD10/PSMA7/PSMB6/TERF1/ZFP36L2/ATRX/GADD45A/PSMD12/PCID2/MIF/PSMD7/CNOT7/SMARCA4/CNOT8/RB1/TFDP1/PSMB1/PSMA5/PSMC4/PSME3/PSMB2/ARID3A/SYF2/PSMC5/FANCI/PPP2R5B/CDK5RAP3/PSMB3/CTDSP1/DCUN1D3/PSMC6/CNOT6L/PSMD1/RBM14/RBX1/TPR/RFWD3/EP300…	131
BP	GO:0006413	translational initiation	98/4954	191/13998	4.15E-06	0.000242562	ENSG00000173812/ENSG00000125691/ENSG00000215301/ENSG00000008988/ENSG00000110321/ENSG00000135930/ENSG00000100664/ENSG00000198034/ENSG00000149806/ENSG00000166441/ENSG00000175390/ENSG00000174748/ENSG00000173674/ENSG00000158615/ENSG00000084623/ENSG00000151247/ENSG00000108443/ENSG00000087074/ENSG00000178982/ENSG00000148730/ENSG00000142534/ENSG00000182774/ENSG00000163682/ENSG00000197111/ENSG00000158417…	EIF1/RPL23/DDX3X/RPS20/EIF4G2/EIF4E2/EIF5/RPS4X/FAU/RPL27A/EIF3F/RPL15/EIF1AX/PPP1R15B/EIF3I/EIF4E/RPS6KB1/PPP1R15A/EIF3K/EIF4EBP2/RPS11/RPS17/RPL9/PCBP2/EIF5B/RPS14/MCTS1/EIF4A2/PAIP2/RPL19/RPL7/RPS8/EIF1B/RPS3A/YTHDF3/RPS7/RPL10/EIF2B5/EIF3A/PABPC1/AGO3/EIF3B/EIF3M/POLR2G/RPL5/EIF4G3/FMR1/CTIF/TPR/DNAJC3/RPL30/NPM1/YTHDF2/EIF4E3/RPLP0/RPL36/COPS5/EIF4G1/EIF2S2/PAIP2B/RPL27/SSB/RARA/EIF3H/EIF3E/…	98
BP	GO:0051098	regulation of binding	148/4954	310/13998	4.17E-06	0.000242562	ENSG00000136826/ENSG00000177606/ENSG00000075142/ENSG00000113712/ENSG00000100906/ENSG00000166337/ENSG00000143933/ENSG00000125968/ENSG00000070831/ENSG00000105974/ENSG00000107404/ENSG00000221818/ENSG00000160014/ENSG00000167513/ENSG00000124107/ENSG00000205542/ENSG00000122691/ENSG00000167193/ENSG00000141543/ENSG00000087088/ENSG00000143537/ENSG00000114315/ENSG00000008294/ENSG00000130726/ENSG00000198171…	KLF4/JUN/SRI/CSNK1A1/NFKBIA/TAF10/CALM2/ID1/CDC42/CAV1/DVL1/EBF2/CALM3/CDT1/SLPI/TMSB4X/TWIST1/CRK/EIF4A3/BAX/ADAM15/HES1/SPAG9/TRIM28/DDRGK1/PLXND1/MET/NRP1/SUMO1/PPP3CA/WFIKKN1/S100A10/WAPL/HSF1/HSPA5/ZFPM1/PER2/ABL1/MEPCE/PCBD1/MBD2/HMGB1/CTNNBIP1/BCL3/B2M/DERL1/PHLDA2/PKD1/ZNF462/STK4/KDM1A/DDX11/RAPGEF2/RB1/MAPRE1/CLN5/TIAM1/ROCK1/TGFBR3/ITGA2/KAT2A/PDGFB/TCF7L2/HJURP/FMR1/MEF2C/DOT1L/ANXA2/…	148
BP	GO:0001933	negative regulation of protein phosphorylation	175/4954	376/13998	4.23E-06	0.000243492	ENSG00000136826/ENSG00000162772/ENSG00000177606/ENSG00000168209/ENSG00000086061/ENSG00000184545/ENSG00000120129/ENSG00000162407/ENSG00000179820/ENSG00000136158/ENSG00000173334/ENSG00000153823/ENSG00000158050/ENSG00000007168/ENSG00000105974/ENSG00000101665/ENSG00000185070/ENSG00000107404/ENSG00000163874/ENSG00000184557/ENSG00000145423/ENSG00000129757/ENSG00000057149/ENSG00000119048/ENSG00000156052…	KLF4/ATF3/JUN/DDIT4/DNAJA1/DUSP8/DUSP1/PLPP3/MYADM/SPRY2/TRIB1/PID1/DUSP2/PAFAH1B1/CAV1/SMAD7/FLRT2/DVL1/ZC3H12A/SOCS3/SFRP2/CDKN1C/SERPINB3/UBE2B/GNAQ/SHB/TWIST1/TIMP3/PPP2CA/BAX/PPP1R15B/PPP1R15A/GGNBP2/PTK6/YWHAG/SIRT1/TSC2/IL6/SFRP1/MYC/WNK1/DUSP14/ERRFI1/SH3BP5/ABL1/GPRC5A/PBLD/ASPN/FKBP8/PSMD10/STK39/IGFBP3/HDAC3/PMEPA1/GPS1/KAT2B/GADD45A/SLC9A3R1/LATS2/RAPGEF1/PKN1/CAMK2N1/CHORDC1/LRP6/GMF…	175
BP	GO:0042493	response to drug	166/4954	354/13998	4.30E-06	0.000245195	ENSG00000170345/ENSG00000125740/ENSG00000177606/ENSG00000116473/ENSG00000035862/ENSG00000130522/ENSG00000127314/ENSG00000143839/ENSG00000010810/ENSG00000148346/ENSG00000078401/ENSG00000100097/ENSG00000072310/ENSG00000113083/ENSG00000112096/ENSG00000145423/ENSG00000129562/ENSG00000171223/ENSG00000117724/ENSG00000119048/ENSG00000198805/ENSG00000107331/ENSG00000125148/ENSG00000108443/ENSG00000141448…	FOS/FOSB/JUN/RAP1A/TIMP2/JUND/RAP1B/REN/FYN/LCN2/EDN1/LGALS1/SREBF1/LOX/SOD2/SFRP2/DAD1/JUNB/CENPF/UBE2B/PNP/ABCA2/MT2A/RPS6KB1/GATA6/TXNIP/ABCA1/TOP1/PPP3CA/IL6/PTN/SFRP1/NCOA1/S100A10/COL1A1/MYC/HSF1/HSPA5/THBS1/EHMT2/MFSD10/EMX2/FZD3/TERF1/AMH/PTGS2/FOSL1/ABCC3/MGST1/IGFBP2/B2M/MTHFR/COL18A1/STAT3/XPC/SOD1/GGH/TGIF1/EIF2B5/PTPRM/BCAR3/PPP3CB/ALDH3A1/SRP19/GCLM/ITGA2/PLIN2/CTPS1/PPM1F/GNPAT/PRN…	166
BP	GO:1902750	negative regulation of cell cycle G2/M phase transition	53/4954	90/13998	4.38E-06	0.000247285	ENSG00000100911/ENSG00000170315/ENSG00000100804/ENSG00000092010/ENSG00000240065/ENSG00000108671/ENSG00000100567/ENSG00000105373/ENSG00000150991/ENSG00000041357/ENSG00000101843/ENSG00000101182/ENSG00000142507/ENSG00000197170/ENSG00000103035/ENSG00000008018/ENSG00000143106/ENSG00000013275/ENSG00000131467/ENSG00000126067/ENSG00000117614/ENSG00000087191/ENSG00000140525/ENSG00000108465/ENSG00000277791…	PSME2/UBB/PSMB5/PSME1/PSMB9/PSMD11/PSMA3/NOP53/UBC/PSMA4/PSMD10/PSMA7/PSMB6/PSMD12/PSMD7/PSMB1/PSMA5/PSMC4/PSME3/PSMB2/SYF2/PSMC5/FANCI/CDK5RAP3/PSMB3/PSMC6/PSMD1/RBX1/H2AFY/ATF5/AURKB/PSMD6/SEM1/BRCA1/AURKA/MIIP/SKP1/PSMA2/CUL1/TAOK3/PSMD8/CLSPN/TICRR/RPS27A/MUS81/USP47/PSMB4/PINX1/NAE1/PSMD9/FHL1/PSMB8/HMGA2	53
BP	GO:2000058	regulation of protein ubiquitination involved in ubiquitin-dependent protein catabolic process	59/4954	103/13998	4.45E-06	0.000248377	ENSG00000125691/ENSG00000100911/ENSG00000170315/ENSG00000100804/ENSG00000092010/ENSG00000240065/ENSG00000108671/ENSG00000100567/ENSG00000176386/ENSG00000150991/ENSG00000041357/ENSG00000114062/ENSG00000105325/ENSG00000101843/ENSG00000101182/ENSG00000142507/ENSG00000197170/ENSG00000103035/ENSG00000103126/ENSG00000171863/ENSG00000008018/ENSG00000143106/ENSG00000013275/ENSG00000131467/ENSG00000126067…	RPL23/PSME2/UBB/PSMB5/PSME1/PSMB9/PSMD11/PSMA3/CDC26/UBC/PSMA4/UBE3A/FZR1/PSMD10/PSMA7/PSMB6/PSMD12/PSMD7/AXIN1/RPS7/PSMB1/PSMA5/PSMC4/PSME3/PSMB2/PSMC5/RNF139/PSMB3/RPL5/ANAPC1/PSMC6/PSMD1/ANAPC11/PDCL3/PSMD6/PTEN/SEM1/CCDC22/CDC20/PLK1/SKP1/FBXO22/PSMA2/CUL1/UBE2E1/ANAPC10/PSMD8/PTK2/ANAPC2/ANAPC16/RPS27A/ANAPC15/CDKN2A/PSMB4/PSMD9/ANAPC5/PSMB8/FBXW7/CDC27	59
BP	GO:0006401	RNA catabolic process	122/4954	248/13998	4.71E-06	0.000260326	ENSG00000108654/ENSG00000159388/ENSG00000185650/ENSG00000128016/ENSG00000125691/ENSG00000008988/ENSG00000141232/ENSG00000163874/ENSG00000164167/ENSG00000162385/ENSG00000141543/ENSG00000198034/ENSG00000113575/ENSG00000149806/ENSG00000166441/ENSG00000174748/ENSG00000120705/ENSG00000151247/ENSG00000070366/ENSG00000184363/ENSG00000142534/ENSG00000136104/ENSG00000182774/ENSG00000163682/ENSG00000080802…	DDX5/BTG2/ZFP36L1/ZFP36/RPL23/RPS20/TOB1/ZC3H12A/LSM6/MAGOH/EIF4A3/RPS4X/PPP2CA/FAU/RPL27A/RPL15/ETF1/EIF4E/SMG6/PKP3/RPS11/RNASEH2B/RPS17/RPL9/CNOT4/ZC3HAV1/ZFP36L2/PAPD5/RPS14/RC3H1/MAGOHB/EIF4A2/RPL19/RPL7/RPS8/PCID2/DCP1B/SAMD4B/RPS3A/RPS7/CNOT7/CNOT8/LSM5/RPL10/CSDE1/PABPC1/CASC3/AGO3/EXOSC3/GSPT1/TNRC6B/EXOSC10/LSM2/POLR2G/NBDY/RPL5/LSM4/CNOT6L/FMR1/PPP2R1A/HNRNPD/CTIF/CNOT10/LSM1/RPL30/HSP…	122
BP	GO:0006119	oxidative phosphorylation	63/4954	112/13998	4.90E-06	0.000268331	ENSG00000198695/ENSG00000151366/ENSG00000165629/ENSG00000004779/ENSG00000165280/ENSG00000172115/ENSG00000171612/ENSG00000178741/ENSG00000212907/ENSG00000137288/ENSG00000165240/ENSG00000179271/ENSG00000136521/ENSG00000204370/ENSG00000184983/ENSG00000166136/ENSG00000165060/ENSG00000178127/ENSG00000176340/ENSG00000183648/ENSG00000108179/ENSG00000147684/ENSG00000102125/ENSG00000111775/ENSG00000139180…	MT-ND6/NDUFC2/ATP5C1/NDUFAB1/VCP/CYCS/SLC25A33/COX5A/MT-ND4L/UQCC2/ATP7A/GADD45GIP1/NDUFB5/SDHD/NDUFA6/NDUFB8/FXN/NDUFV2/COX8A/NDUFB1/PPIF/NDUFB9/TAZ/COX6A1/NDUFA9/NDUFB11/UQCRB/NDUFA2/MT-ND4/COX7C/UQCR10/PMPCB/UQCRH/COX7A2L/NIPSNAP2/DNAJC15/NDUFA4/UQCRFS1/SDHC/COX7B/AP003108.2/NDUFA12/NDUFS3/NDUFA13/NDUFB6/COX6B1/NDUFB2/NDUFB3/COX6C/SLC25A23/NDUFS4/UQCRHL/MT-CO3/NDUFA5/PARK7/MT-CYB/PINK1/UQCRC1/…	63
BP	GO:0009126	purine nucleoside monophosphate metabolic process	146/4954	306/13998	5.04E-06	0.000270925	ENSG00000168209/ENSG00000198695/ENSG00000159199/ENSG00000110719/ENSG00000153823/ENSG00000154518/ENSG00000228253/ENSG00000156515/ENSG00000151366/ENSG00000165629/ENSG00000205542/ENSG00000111674/ENSG00000004779/ENSG00000067225/ENSG00000135390/ENSG00000141959/ENSG00000165280/ENSG00000135318/ENSG00000172115/ENSG00000171612/ENSG00000167283/ENSG00000110955/ENSG00000178741/ENSG00000212907/ENSG00000132182…	DDIT4/MT-ND6/ATP5G1/TCIRG1/PID1/ATP5G3/MT-ATP8/HK1/NDUFC2/ATP5C1/TMSB4X/ENO2/NDUFAB1/PKM/ATP5G2/PFKL/VCP/NT5E/CYCS/SLC25A33/ATP5L/ATP5B/COX5A/MT-ND4L/NUP210/UQCC2/PGK1/ATP6V0A1/PFKP/ATP7A/SCRIB/HK2/GAPDH/PFKFB4/GADD45GIP1/NUP160/IMPDH1/NDUFB5/STAT3/SDHD/NDUFA6/ENO1/GPI/NDUFB8/FIGNL1/NUDT9/ATP5H/NUP85/FXN/NDUFV2/COX8A/NDUFB1/PPIF/ATP5J/NDUFB9/HIF1A/TAZ/SLC25A25/TPR/NADK/AMPD2/HSPA8/ALDOA/ATP5F1/CO…	146
BP	GO:0009167	purine ribonucleoside monophosphate metabolic process	146/4954	306/13998	5.04E-06	0.000270925	ENSG00000168209/ENSG00000198695/ENSG00000159199/ENSG00000110719/ENSG00000153823/ENSG00000154518/ENSG00000228253/ENSG00000156515/ENSG00000151366/ENSG00000165629/ENSG00000205542/ENSG00000111674/ENSG00000004779/ENSG00000067225/ENSG00000135390/ENSG00000141959/ENSG00000165280/ENSG00000135318/ENSG00000172115/ENSG00000171612/ENSG00000167283/ENSG00000110955/ENSG00000178741/ENSG00000212907/ENSG00000132182…	DDIT4/MT-ND6/ATP5G1/TCIRG1/PID1/ATP5G3/MT-ATP8/HK1/NDUFC2/ATP5C1/TMSB4X/ENO2/NDUFAB1/PKM/ATP5G2/PFKL/VCP/NT5E/CYCS/SLC25A33/ATP5L/ATP5B/COX5A/MT-ND4L/NUP210/UQCC2/PGK1/ATP6V0A1/PFKP/ATP7A/SCRIB/HK2/GAPDH/PFKFB4/GADD45GIP1/NUP160/IMPDH1/NDUFB5/STAT3/SDHD/NDUFA6/ENO1/GPI/NDUFB8/FIGNL1/NUDT9/ATP5H/NUP85/FXN/NDUFV2/COX8A/NDUFB1/PPIF/ATP5J/NDUFB9/HIF1A/TAZ/SLC25A25/TPR/NADK/AMPD2/HSPA8/ALDOA/ATP5F1/CO…	146
BP	GO:0071230	cellular response to amino acid stimulus	39/4954	61/13998	5.11E-06	0.000270925	ENSG00000134853/ENSG00000168542/ENSG00000142156/ENSG00000116586/ENSG00000204262/ENSG00000164692/ENSG00000119866/ENSG00000130766/ENSG00000113742/ENSG00000108821/ENSG00000185122/ENSG00000087245/ENSG00000162909/ENSG00000165240/ENSG00000165802/ENSG00000100219/ENSG00000023909/ENSG00000149212/ENSG00000130816/ENSG00000159459/ENSG00000138668/ENSG00000148053/ENSG00000155876/ENSG00000084636/ENSG00000146648…	PDGFRA/COL3A1/COL6A1/LAMTOR2/COL5A2/COL1A2/BCL11A/SESN2/CPEB4/COL1A1/HSF1/MMP2/CAPN2/ATP7A/NSMF/XBP1/GCLM/SESN3/DNMT1/UBR1/HNRNPD/NTRK2/RRAGA/COL16A1/EGFR/CPEB3/BCL2L1/COL4A1/CYBA/LAMTOR5/ZEB1/RPTOR/LAMTOR3/SIX1/LAMTOR1/LAMTOR4/RRAGC/TNF/RRAGB	39
BP	GO:0006342	chromatin silencing	57/4954	99/13998	5.17E-06	0.000270925	ENSG00000132475/ENSG00000185787/ENSG00000163041/ENSG00000164032/ENSG00000162961/ENSG00000123562/ENSG00000119048/ENSG00000270276/ENSG00000130726/ENSG00000096717/ENSG00000137309/ENSG00000071655/ENSG00000134046/ENSG00000196787/ENSG00000276903/ENSG00000277775/ENSG00000273983/ENSG00000278272/ENSG00000158406/ENSG00000130816/ENSG00000117713/ENSG00000181218/ENSG00000182095/ENSG00000111875/ENSG00000104885…	H3F3B/MORF4L1/H3F3A/H2AFZ/DPY30/MORF4L2/UBE2B/HIST2H4B/TRIM28/SIRT1/HMGA1/MBD3/MBD2/HIST1H2AG/HIST1H2AL/HIST1H3F/HIST1H3G/HIST1H3C/HIST1H4H/DNMT1/ARID1A/HIST3H2A/TNRC18/ASF1A/DOT1L/HDAC1/H2AFV/RIF1/H2AFY/HIST4H4/H2AFJ/HIST1H3A/HIST1H2AK/ATAD2B/HIST1H3B/HIST1H2AI/PHF8/H2AFX/HIST2H2AB/HIST1H3H/HIST1H4D/HIST1H4A/HIST1H4B/HIST1H2AJ/HIST1H2AH/MECP2/HIST1H2AC/HDAC5/HIST2H2AA4/HELLS/NRDE2/BAZ2A/HAT1/HIS…	57
BP	GO:0060968	regulation of gene silencing	67/4954	121/13998	5.18E-06	0.000270925	ENSG00000108654/ENSG00000132475/ENSG00000100142/ENSG00000163041/ENSG00000163874/ENSG00000196498/ENSG00000270276/ENSG00000130726/ENSG00000096717/ENSG00000138814/ENSG00000147669/ENSG00000132182/ENSG00000137309/ENSG00000105258/ENSG00000030066/ENSG00000066044/ENSG00000277775/ENSG00000168610/ENSG00000273983/ENSG00000124571/ENSG00000278272/ENSG00000158406/ENSG00000125450/ENSG00000091831/ENSG00000142279…	DDX5/H3F3B/POLR2F/H3F3A/ZC3H12A/NCOR2/HIST2H4B/TRIM28/SIRT1/PPP3CA/POLR2K/NUP210/HMGA1/POLR2I/NUP160/ELAVL1/HIST1H3F/STAT3/HIST1H3G/XPO5/HIST1H3C/HIST1H4H/NUP85/ESR1/WTIP/POLR2G/PUM1/DNMT1/POU5F1/POLR2L/FMR1/ASF1A/TPR/NUP188/HIST4H4/HIST1H3A/EIF4G1/NUP153/EGFR/PUM2/ADAR/ATAD2B/HIST1H3B/FXR1/MYCN/RAN/PHF8/MAP2K2/NUP205/HIST1H3H/HIST1H4D/HIST1H4A/HIST1H4B/AGO2/NUP88/IPO8/POLR2J/AGO1/NCOR1/TNRC6A/NU…	67
BP	GO:0000956	nuclear-transcribed mRNA catabolic process	104/4954	206/13998	5.49E-06	0.00028447	ENSG00000108654/ENSG00000159388/ENSG00000185650/ENSG00000128016/ENSG00000125691/ENSG00000008988/ENSG00000141232/ENSG00000163874/ENSG00000164167/ENSG00000162385/ENSG00000141543/ENSG00000198034/ENSG00000113575/ENSG00000149806/ENSG00000166441/ENSG00000174748/ENSG00000120705/ENSG00000151247/ENSG00000070366/ENSG00000142534/ENSG00000182774/ENSG00000163682/ENSG00000080802/ENSG00000152518/ENSG00000121274…	DDX5/BTG2/ZFP36L1/ZFP36/RPL23/RPS20/TOB1/ZC3H12A/LSM6/MAGOH/EIF4A3/RPS4X/PPP2CA/FAU/RPL27A/RPL15/ETF1/EIF4E/SMG6/RPS11/RPS17/RPL9/CNOT4/ZFP36L2/PAPD5/RPS14/RC3H1/MAGOHB/EIF4A2/RPL19/RPL7/RPS8/PCID2/DCP1B/SAMD4B/RPS3A/RPS7/CNOT7/CNOT8/LSM5/RPL10/CSDE1/PABPC1/CASC3/EXOSC3/GSPT1/TNRC6B/EXOSC10/LSM2/POLR2G/NBDY/RPL5/LSM4/CNOT6L/PPP2R1A/CTIF/CNOT10/LSM1/RPL30/RPLP0/LSM3/RPL36/EIF4G1/RPL27/CPEB3/SSB/EI…	104
BP	GO:0060964	regulation of gene silencing by miRNA	56/4954	97/13998	5.57E-06	0.000285572	ENSG00000108654/ENSG00000132475/ENSG00000100142/ENSG00000163041/ENSG00000163874/ENSG00000196498/ENSG00000270276/ENSG00000138814/ENSG00000147669/ENSG00000132182/ENSG00000105258/ENSG00000030066/ENSG00000066044/ENSG00000277775/ENSG00000168610/ENSG00000273983/ENSG00000278272/ENSG00000158406/ENSG00000125450/ENSG00000091831/ENSG00000142279/ENSG00000168002/ENSG00000134644/ENSG00000204531/ENSG00000177700…	DDX5/H3F3B/POLR2F/H3F3A/ZC3H12A/NCOR2/HIST2H4B/PPP3CA/POLR2K/NUP210/POLR2I/NUP160/ELAVL1/HIST1H3F/STAT3/HIST1H3G/HIST1H3C/HIST1H4H/NUP85/ESR1/WTIP/POLR2G/PUM1/POU5F1/POLR2L/FMR1/TPR/NUP188/HIST4H4/HIST1H3A/EIF4G1/NUP153/EGFR/PUM2/HIST1H3B/FXR1/MYCN/RAN/MAP2K2/NUP205/HIST1H3H/HIST1H4D/HIST1H4A/HIST1H4B/AGO2/NUP88/IPO8/POLR2J/AGO1/NCOR1/TNRC6A/NUP54/POLR2C/HIST2H3D/POLR2E/POLR2B	56
BP	GO:0031331	positive regulation of cellular catabolic process	165/4954	353/13998	5.80E-06	0.000293329	ENSG00000159388/ENSG00000185650/ENSG00000128016/ENSG00000113712/ENSG00000173334/ENSG00000100911/ENSG00000166233/ENSG00000141232/ENSG00000170315/ENSG00000188612/ENSG00000173846/ENSG00000105974/ENSG00000101665/ENSG00000107404/ENSG00000163874/ENSG00000100804/ENSG00000092010/ENSG00000130164/ENSG00000240065/ENSG00000196730/ENSG00000104765/ENSG00000122691/ENSG00000087088/ENSG00000145506/ENSG00000108671…	BTG2/ZFP36L1/ZFP36/CSNK1A1/TRIB1/PSME2/ARIH1/TOB1/UBB/SUMO2/PLK3/CAV1/SMAD7/DVL1/ZC3H12A/PSMB5/PSME1/LDLR/PSMB9/DAPK1/BNIP3L/TWIST1/BAX/NKD2/PSMD11/PSMA3/VCP/CDC26/SESN2/NOP53/MTDH/UBC/PSMA4/DDRGK1/SUMO1/SIRT1/TSC2/HSF1/PNPLA2/UQCC2/FZR1/ZC3HAV1/PTTG1IP/PSMD10/PSMA7/PSMB6/ZFP36L2/HDAC6/HK2/RC3H1/WAC/PSMD12/PFKFB4/HMGB1/PSMD7/AXIN1/CNOT7/XBP1/CNOT8/PSMB1/TNFAIP3/PSMA5/PSMC4/PSME3/PSMB2/PABPC1/PSMC…	165
BP	GO:1903706	regulation of hemopoiesis	178/4954	385/13998	5.82E-06	0.000293329	ENSG00000170345/ENSG00000177606/ENSG00000119508/ENSG00000185650/ENSG00000128016/ENSG00000132475/ENSG00000100906/ENSG00000173334/ENSG00000100911/ENSG00000170315/ENSG00000166147/ENSG00000155090/ENSG00000112305/ENSG00000163041/ENSG00000101665/ENSG00000150782/ENSG00000100804/ENSG00000092010/ENSG00000240065/ENSG00000169926/ENSG00000162961/ENSG00000107338/ENSG00000146676/ENSG00000198805/ENSG00000108671…	FOS/JUN/NR4A3/ZFP36L1/ZFP36/H3F3B/NFKBIA/TRIB1/PSME2/UBB/FBN1/KLF10/SMAP1/H3F3A/SMAD7/IL18/PSMB5/PSME1/PSMB9/KLF13/DPY30/SHB/PURB/PNP/PSMD11/PSMA3/HLA-B/HES1/MMP14/CSF1/BCL6/HIST2H4B/UBC/NDFIP1/PSMA4/IRF1/IL6/SFRP1/MYC/CD83/ZFPM1/KMT2B/TOB2/THBS1/ABL1/PSMD10/PSMA7/PSMB6/FOXP1/ZFP36L2/PIK3R1/RC3H1/KAT2B/AXL/PSMD12/HMGB1/CTNNBIP1/PCID2/B2M/PSMD7/HIST1H3F/STAT3/FANCD2/CD74/XBP1/SOD1/RB1/PSMB1/HIST1H…	178
BP	GO:0050821	protein stabilization	77/4954	144/13998	6.25E-06	0.000312125	ENSG00000125691/ENSG00000162407/ENSG00000166794/ENSG00000196924/ENSG00000101665/ENSG00000107404/ENSG00000100726/ENSG00000119048/ENSG00000156052/ENSG00000169242/ENSG00000105373/ENSG00000116030/ENSG00000100099/ENSG00000145675/ENSG00000114209/ENSG00000111640/ENSG00000144381/ENSG00000171863/ENSG00000164134/ENSG00000101109/ENSG00000080824/ENSG00000122406/ENSG00000115310/ENSG00000036672/ENSG00000154144…	RPL23/PLPP3/PPIB/FLNA/SMAD7/DVL1/TELO2/UBE2B/GNAQ/EFNA1/NOP53/SUMO1/HPS4/PIK3R1/PDCD10/GAPDH/HSPD1/RPS7/NAA15/STK4/HSP90AA1/RPL5/RTN4/USP2/TBRG1/ATP1B3/EP300/PTGES3/NPM1/HSPA1A/PTEN/CCT8/VHL/ZNF207/IGF1/HSP90AB1/SOX4/WNT10B/ZSWIM7/P3H1/HIST1H1B/BAG6/PFN1/SMAD3/CREB1/APOA1/GTPBP4/CCT2/HIP1R/HSPA1B/HCFC1/USP19/CDKN2A/MDM4/ATP1B1/PARK7/PINK1/TMEM88/WFS1/PFN2/GOLGA7/CCT6A/CCT4/CDC37/SEL1L/MSX1/TSC1/I…	77
BP	GO:0030968	endoplasmic reticulum unfolded protein response	69/4954	126/13998	6.34E-06	0.00031392	ENSG00000162772/ENSG00000106803/ENSG00000008952/ENSG00000120742/ENSG00000087088/ENSG00000113739/ENSG00000165280/ENSG00000160789/ENSG00000158615/ENSG00000182934/ENSG00000116761/ENSG00000157613/ENSG00000087074/ENSG00000044574/ENSG00000197930/ENSG00000174851/ENSG00000145675/ENSG00000105327/ENSG00000213676/ENSG00000131871/ENSG00000166598/ENSG00000180667/ENSG00000136986/ENSG00000072849/ENSG00000100219…	ATF3/SEC61B/SEC62/SERP1/BAX/STC2/VCP/LMNA/PPP1R15B/SRPRA/CTH/CREB3L1/PPP1R15A/HSPA5/ERO1A/YIF1A/PIK3R1/BBC3/ATF6B/SELENOS/HSP90B1/YOD1/DERL1/DERL2/XBP1/DCTN1/ACADVL/DDX11/TLN1/SRPRB/EDEM3/AGR2/KDELR3/RACK1/PPP2R5B/CDK5RAP3/IGFBP1/CCL2/DNAJB11/EP300/DNAJC3/HSPA1A/CUL7/DAB2IP/COPS5/CCND1/CXCL8/FKBP14/ASNS/TMEM33/SEC63/MBTPS1/CREB3L2/DERL3/EXTL2/BAK1/SSR1/ZBTB17/DNAJB9/PDIA6/WFS1/ARFGAP1/HERPUD1/MYD…	69
BP	GO:0001666	response to hypoxia	155/4954	329/13998	6.40E-06	0.000314431	ENSG00000120738/ENSG00000168209/ENSG00000185650/ENSG00000141682/ENSG00000153234/ENSG00000104419/ENSG00000129521/ENSG00000196365/ENSG00000100911/ENSG00000148926/ENSG00000170315/ENSG00000167772/ENSG00000131477/ENSG00000109332/ENSG00000154582/ENSG00000078401/ENSG00000173846/ENSG00000105974/ENSG00000197635/ENSG00000112096/ENSG00000100804/ENSG00000092010/ENSG00000240065/ENSG00000104765/ENSG00000137449…	EGR1/DDIT4/ZFP36L1/PMAIP1/NR4A2/NDRG1/EGLN3/LONP1/PSME2/ADM/UBB/ANGPTL4/RAMP2/UBE2D3/ELOC/EDN1/PLK3/CAV1/DPP4/SOD2/PSMB5/PSME1/PSMB9/BNIP3L/CPEB2/CXCR4/APOLD1/TWIST1/IRAK1/BACH1/PKM/PSMD11/STC2/PSMA3/LMNA/MMP14/NOP53/RGCC/UBC/GATA6/PSMA4/RORA/SIRT1/GNB1/RBPJ/PTN/SFRP1/PDK1/MYC/MUC1/HSF1/MMP2/PGK1/ERO1A/THBS1/CAPN2/PSMD10/SLC29A1/PSMA7/PSMB6/ATP7A/LOXL2/BBC3/PLOD1/PTGS2/NOL3/PSMD12/HSP90B1/PSMD7/M…	155
BP	GO:0009161	ribonucleoside monophosphate metabolic process	150/4954	317/13998	6.67E-06	0.000320525	ENSG00000168209/ENSG00000198695/ENSG00000159199/ENSG00000110719/ENSG00000153823/ENSG00000154518/ENSG00000228253/ENSG00000156515/ENSG00000151366/ENSG00000165629/ENSG00000205542/ENSG00000111674/ENSG00000004779/ENSG00000067225/ENSG00000135390/ENSG00000141959/ENSG00000165280/ENSG00000135318/ENSG00000172115/ENSG00000171612/ENSG00000167283/ENSG00000110955/ENSG00000178741/ENSG00000212907/ENSG00000132182…	DDIT4/MT-ND6/ATP5G1/TCIRG1/PID1/ATP5G3/MT-ATP8/HK1/NDUFC2/ATP5C1/TMSB4X/ENO2/NDUFAB1/PKM/ATP5G2/PFKL/VCP/NT5E/CYCS/SLC25A33/ATP5L/ATP5B/COX5A/MT-ND4L/NUP210/UQCC2/PGK1/ATP6V0A1/PFKP/ATP7A/SCRIB/HK2/GAPDH/PFKFB4/GADD45GIP1/NUP160/IMPDH1/NDUFB5/STAT3/SDHD/NDUFA6/ENO1/RFK/GPI/NDUFB8/FIGNL1/CAD/NUDT9/ATP5H/NUP85/FXN/NDUFV2/COX8A/NDUFB1/PPIF/ATP5J/NDUFB9/HIF1A/TAZ/SLC25A25/TPR/NADK/AMPD2/HSPA8/ALDOA/A…	150
BP	GO:0045814	negative regulation of gene expression, epigenetic	64/4954	115/13998	6.69E-06	0.000320525	ENSG00000132475/ENSG00000185787/ENSG00000163041/ENSG00000164032/ENSG00000162961/ENSG00000123562/ENSG00000119048/ENSG00000270276/ENSG00000130726/ENSG00000096717/ENSG00000137309/ENSG00000071655/ENSG00000134046/ENSG00000196787/ENSG00000276903/ENSG00000277775/ENSG00000273983/ENSG00000120616/ENSG00000278272/ENSG00000158406/ENSG00000130816/ENSG00000117713/ENSG00000181218/ENSG00000074266/ENSG00000182095…	H3F3B/MORF4L1/H3F3A/H2AFZ/DPY30/MORF4L2/UBE2B/HIST2H4B/TRIM28/SIRT1/HMGA1/MBD3/MBD2/HIST1H2AG/HIST1H2AL/HIST1H3F/HIST1H3G/EPC1/HIST1H3C/HIST1H4H/DNMT1/ARID1A/HIST3H2A/EED/TNRC18/ASF1A/DOT1L/CREBZF/HDAC1/H2AFV/RIF1/H2AFY/SUZ12/HIST4H4/H2AFJ/HIST1H3A/AEBP2/MTF2/HIST1H2AK/ATAD2B/HIST1H3B/HIST1H2AI/PHF8/H2AFX/HIST2H2AB/HIST1H3H/HIST1H4D/HIST1H4A/HIST1H4B/HIST1H2AJ/HIST1H2AH/MECP2/HIST1H2AC/HDAC5/HIST…	64
BP	GO:0042326	negative regulation of phosphorylation	187/4954	408/13998	6.70E-06	0.000320525	ENSG00000136826/ENSG00000162772/ENSG00000177606/ENSG00000168209/ENSG00000086061/ENSG00000184545/ENSG00000120129/ENSG00000167470/ENSG00000088986/ENSG00000162407/ENSG00000179820/ENSG00000136158/ENSG00000173334/ENSG00000153823/ENSG00000158050/ENSG00000007168/ENSG00000105974/ENSG00000101665/ENSG00000185070/ENSG00000107404/ENSG00000163874/ENSG00000184557/ENSG00000145423/ENSG00000129757/ENSG00000106070…	KLF4/ATF3/JUN/DDIT4/DNAJA1/DUSP8/DUSP1/MIDN/DYNLL1/PLPP3/MYADM/SPRY2/TRIB1/PID1/DUSP2/PAFAH1B1/CAV1/SMAD7/FLRT2/DVL1/ZC3H12A/SOCS3/SFRP2/CDKN1C/GRB10/SERPINB3/UBE2B/GNAQ/SHB/TWIST1/TIMP3/PPP2CA/BAX/PPP1R15B/PPP1R15A/GGNBP2/PTK6/YWHAG/SIRT1/TSC2/IL6/SFRP1/MYC/WNK1/DUSP14/ATXN7/ERRFI1/SH3BP5/ABL1/GPRC5A/PBLD/ASPN/FKBP8/PSMD10/STK39/IGFBP3/HDAC3/PMEPA1/GPS1/KAT2B/GADD45A/SLC9A3R1/LATS2/RAPGEF1/PKN1/…	187
BP	GO:0007369	gastrulation	83/4954	158/13998	6.91E-06	0.000326951	ENSG00000136826/ENSG00000119508/ENSG00000132510/ENSG00000114270/ENSG00000120129/ENSG00000179820/ENSG00000182197/ENSG00000161638/ENSG00000115414/ENSG00000158050/ENSG00000130635/ENSG00000036257/ENSG00000142156/ENSG00000107404/ENSG00000145423/ENSG00000109814/ENSG00000204262/ENSG00000091136/ENSG00000082781/ENSG00000157227/ENSG00000142627/ENSG00000196878/ENSG00000141448/ENSG00000104332/ENSG00000157557…	KLF4/NR4A3/KDM6B/COL7A1/DUSP1/MYADM/EXT1/ITGA5/FN1/DUSP2/COL5A1/CUL3/COL6A1/DVL1/SFRP2/UGDH/COL5A2/LAMB1/ITGB5/MMP14/EPHA2/LAMB3/GATA6/SFRP1/ETS2/KIF16B/MMP2/BMPR2/OSR1/MKKS/AXIN1/LRP6/HSBP1/GPI/ACVR2A/HNF1A/SYF2/DUSP5/RACK1/ITGA2/POU5F1/ARID1A/COL4A2/TRIM15/ITGB4/DUSP6/DAG1/FZD7/SRF/COL8A1/ITGB1/PRKACA/KDM6A/WNT11/TXNRD1/PHLDB1/HHEX/SMAD2/ACVR1/MAPK7/RIC8A/SOX2/DVL2/CTNNB1/EXOC4/TGFBR2/SMAD3/PHL…	83
BP	GO:0002275	myeloid cell activation involved in immune response	209/4954	463/13998	6.95E-06	0.000326951	ENSG00000119508/ENSG00000116473/ENSG00000088986/ENSG00000035862/ENSG00000215301/ENSG00000127314/ENSG00000110719/ENSG00000148346/ENSG00000196776/ENSG00000119801/ENSG00000116586/ENSG00000197102/ENSG00000101558/ENSG00000153395/ENSG00000185432/ENSG00000163220/ENSG00000188229/ENSG00000084733/ENSG00000151366/ENSG00000057149/ENSG00000124107/ENSG00000176978/ENSG00000116260/ENSG00000067225/ENSG00000136026…	NR4A3/RAP1A/DYNLL1/TIMP2/DDX3X/RAP1B/TCIRG1/LCN2/CD47/YPEL5/LAMTOR2/DYNC1H1/VAPA/LPCAT1/METTL7A/S100A9/TUBB4B/RAB10/NDUFC2/SERPINB3/SLPI/DPP7/QSOX1/PKM/CKAP4/PNP/PSMD11/CDA/CTSS/PFKL/VCP/HLA-B/CYSTM1/NHLRC3/PYGL/GSN/GRN/RAB14/C3/CSTB/TRAPPC1/ATP6V0A1/JUP/CMTM6/VAMP8/COPB1/PSMD12/MGST1/HMGB1/MLEC/ARHGAP45/IMPDH1/PPIA/EEF1A1/MIF/B2M/CD63/PSMD7/NPC2/TMEM179B/CAPN1/GGH/ABR/DSN1/KCMF1/PSMB1/GPI/PSMA5/…	209
BP	GO:0030323	respiratory tube development	86/4954	165/13998	7.13E-06	0.000332865	ENSG00000127528/ENSG00000147862/ENSG00000136158/ENSG00000173706/ENSG00000125968/ENSG00000133703/ENSG00000134853/ENSG00000070831/ENSG00000115461/ENSG00000072310/ENSG00000113083/ENSG00000121039/ENSG00000125398/ENSG00000114315/ENSG00000157227/ENSG00000130702/ENSG00000151247/ENSG00000169946/ENSG00000141448/ENSG00000118523/ENSG00000149196/ENSG00000156427/ENSG00000168214/ENSG00000105894/ENSG00000204217…	KLF2/NFIB/SPRY2/HEG1/ID1/KRAS/PDGFRA/CDC42/IGFBP5/SREBF1/LOX/RDH10/SOX9/HES1/MMP14/LAMA5/EIF4E/ZFPM2/GATA6/CTGF/HIKESHI/FGF18/RBPJ/PTN/BMPR2/NUMA1/SRSF6/ERRFI1/FOXP1/ATP7A/SPARC/HMGB1/HSPB11/PKD1/PKDCC/MAPK8IP3/EDN2/AGR2/RC3H2/FGF7/MAN1A2/PDGFA/PHF14/GPC3/PLOD3/PCSK5/FOXA1/TRAF4/DAG1/EP300/PTGES3/SRF/DLG5/AIMP2/WNT11/RBP4/CEBPA/EGFR/HHEX/MAPK3/THRB/MYCN/SMAD2/CTNNB1/TGFBR2/ESRP2/BAG6/CREB1/CELSR1…	86
BP	GO:0006611	protein export from nucleus	89/4954	172/13998	7.29E-06	0.000337437	ENSG00000122877/ENSG00000162385/ENSG00000112081/ENSG00000141543/ENSG00000108953/ENSG00000100650/ENSG00000161547/ENSG00000105373/ENSG00000151247/ENSG00000070366/ENSG00000198563/ENSG00000173744/ENSG00000120533/ENSG00000132182/ENSG00000124193/ENSG00000071894/ENSG00000122566/ENSG00000204764/ENSG00000111196/ENSG00000030066/ENSG00000126226/ENSG00000135521/ENSG00000008710/ENSG00000168710/ENSG00000124571…	EGR2/MAGOH/SRSF3/EIF4A3/YWHAE/SRSF5/SRSF2/NOP53/EIF4E/SMG6/DDX39B/AGFG1/ENY2/NUP210/SRSF6/CPSF1/HNRNPA2B1/RANBP17/MAGOHB/NUP160/PCID2/LTV1/PKD1/AHCYL1/XPO5/NUP85/CASC3/NUP62CL/NXT1/EIF5A/TCF7L2/THOC7/SRSF7/TPR/DUSP16/FYTTD1/PABPN1/NPM1/NUP188/AKAP8L/SYMPK/PRKACA/SRSF10/RRS1/SEM1/SFN/THOC5/TXN/NUTF2/NUP153/SSB/DHX38/HHEX/SOX4/RBMX2/GAS6/PTPN14/CCHCR1/SRSF11/SETD2/SMG5/RAN/CSE1L/U2AF2/NUP205/THOC6/…	89
BP	GO:0009144	purine nucleoside triphosphate metabolic process	142/4954	298/13998	7.36E-06	0.00033813	ENSG00000168209/ENSG00000198695/ENSG00000159199/ENSG00000110719/ENSG00000153823/ENSG00000154518/ENSG00000228253/ENSG00000156515/ENSG00000151366/ENSG00000165629/ENSG00000205542/ENSG00000111674/ENSG00000004779/ENSG00000067225/ENSG00000135390/ENSG00000141959/ENSG00000165280/ENSG00000119729/ENSG00000172115/ENSG00000171612/ENSG00000167283/ENSG00000110955/ENSG00000178741/ENSG00000212907/ENSG00000132182…	DDIT4/MT-ND6/ATP5G1/TCIRG1/PID1/ATP5G3/MT-ATP8/HK1/NDUFC2/ATP5C1/TMSB4X/ENO2/NDUFAB1/PKM/ATP5G2/PFKL/VCP/RHOQ/CYCS/SLC25A33/ATP5L/ATP5B/COX5A/MT-ND4L/NUP210/UQCC2/PGK1/ATP6V0A1/PFKP/ATP7A/HK2/GAPDH/PFKFB4/GADD45GIP1/NUP160/IMPDH1/NDUFB5/STAT3/SDHD/NDUFA6/ENO1/GPI/NDUFB8/FIGNL1/ATP5H/NUP85/FXN/NDUFV2/COX8A/NDUFB1/PPIF/ATP5J/NME4/NDUFB9/HIF1A/TAZ/SLC25A25/TPR/NADK/HSPA8/ALDOA/DGUOK/ATP5F1/COX6A1/HS…	142
BP	GO:0002444	myeloid leukocyte mediated immunity	212/4954	471/13998	7.56E-06	0.000344638	ENSG00000119508/ENSG00000116473/ENSG00000088986/ENSG00000035862/ENSG00000215301/ENSG00000127314/ENSG00000110719/ENSG00000148346/ENSG00000196776/ENSG00000119801/ENSG00000116586/ENSG00000197102/ENSG00000101558/ENSG00000153395/ENSG00000185432/ENSG00000163220/ENSG00000188229/ENSG00000084733/ENSG00000151366/ENSG00000057149/ENSG00000124107/ENSG00000176978/ENSG00000116260/ENSG00000067225/ENSG00000136026…	NR4A3/RAP1A/DYNLL1/TIMP2/DDX3X/RAP1B/TCIRG1/LCN2/CD47/YPEL5/LAMTOR2/DYNC1H1/VAPA/LPCAT1/METTL7A/S100A9/TUBB4B/RAB10/NDUFC2/SERPINB3/SLPI/DPP7/QSOX1/PKM/CKAP4/PNP/PSMD11/CDA/CTSS/PFKL/VCP/HLA-B/CYSTM1/NHLRC3/PYGL/GSN/IL6/GRN/RAB14/C3/CSTB/TRAPPC1/ATP6V0A1/JUP/CMTM6/VAMP8/TREM1/COPB1/PSMD12/MGST1/HMGB1/MLEC/ARHGAP45/IMPDH1/PPIA/EEF1A1/MIF/B2M/CD63/SPON2/PSMD7/NPC2/TMEM179B/CAPN1/GGH/ABR/DSN1/KCMF1/…	212
BP	GO:0010821	regulation of mitochondrion organization	106/4954	212/13998	7.81E-06	0.000353147	ENSG00000141682/ENSG00000088986/ENSG00000196365/ENSG00000203485/ENSG00000153823/ENSG00000164924/ENSG00000109332/ENSG00000072310/ENSG00000104765/ENSG00000087088/ENSG00000108953/ENSG00000160789/ENSG00000114315/ENSG00000185651/ENSG00000148154/ENSG00000264364/ENSG00000170027/ENSG00000103197/ENSG00000126003/ENSG00000164877/ENSG00000101843/ENSG00000100099/ENSG00000105327/ENSG00000140939/ENSG00000094631…	PMAIP1/DYNLL1/LONP1/INF2/PID1/YWHAZ/UBE2D3/SREBF1/BNIP3L/BAX/YWHAE/LMNA/HES1/UBE2L3/UGCG/DYNLL2/YWHAG/TSC2/PLAGL2/MICALL2/PSMD10/HPS4/BBC3/NOL3/HDAC6/HK2/TNFSF10/UBL5/YWHAH/CTTN/TFDP1/SELENOI/ATP13A2/ZDHHC8/FXN/MYO19/KAT2A/DCN/DDHD2/PPIF/MIS18A/USP36/SLC25A5/HIF1A/WDR46/STARD7/FAM162A/PRELID1/YWHAB/HSPA1A/SH3GLB1/OMA1/MFF/VAT1/WDR35/TP53BP2/SFN/ZNF205/TMEM102/BNIP3/RHOU/STAT2/TFDP2/IGF1/BCL2L1/GP…	106
BP	GO:0043200	response to amino acid	57/4954	100/13998	7.90E-06	0.000354349	ENSG00000134853/ENSG00000078401/ENSG00000168542/ENSG00000142156/ENSG00000116586/ENSG00000204262/ENSG00000164692/ENSG00000119866/ENSG00000130766/ENSG00000113742/ENSG00000108443/ENSG00000118523/ENSG00000136244/ENSG00000105894/ENSG00000108821/ENSG00000185122/ENSG00000087245/ENSG00000162909/ENSG00000165240/ENSG00000165802/ENSG00000177000/ENSG00000100219/ENSG00000023909/ENSG00000149212/ENSG00000130816…	PDGFRA/EDN1/COL3A1/COL6A1/LAMTOR2/COL5A2/COL1A2/BCL11A/SESN2/CPEB4/RPS6KB1/CTGF/IL6/PTN/COL1A1/HSF1/MMP2/CAPN2/ATP7A/NSMF/MTHFR/XBP1/GCLM/SESN3/DNMT1/UBR1/CCL2/HNRNPD/NTRK2/RRAGA/RELA/COL16A1/EGFR/CPEB3/BCL2L1/ASNS/COL4A1/CYBA/ICAM1/CFL1/LAMTOR5/ZEB1/CREB1/RPTOR/AIFM1/LAMTOR3/CRLS1/SIX1/LAMTOR1/LAMTOR4/RRAGC/UFL1/TNF/CPS1/RRAGB/CHUK/CASP3	57
BP	GO:0051444	negative regulation of ubiquitin-protein transferase activity	50/4954	85/13998	8.48E-06	0.000377385	ENSG00000125691/ENSG00000100911/ENSG00000170315/ENSG00000101665/ENSG00000100804/ENSG00000092010/ENSG00000240065/ENSG00000108671/ENSG00000100567/ENSG00000176386/ENSG00000150991/ENSG00000041357/ENSG00000105325/ENSG00000097007/ENSG00000101843/ENSG00000101182/ENSG00000142507/ENSG00000197170/ENSG00000103035/ENSG00000171863/ENSG00000008018/ENSG00000143106/ENSG00000013275/ENSG00000131467/ENSG00000126067…	RPL23/PSME2/UBB/SMAD7/PSMB5/PSME1/PSMB9/PSMD11/PSMA3/CDC26/UBC/PSMA4/FZR1/ABL1/PSMD10/PSMA7/PSMB6/PSMD12/PSMD7/RPS7/PSMB1/PSMA5/PSMC4/PSME3/PSMB2/PSMC5/PSMB3/RPL5/ANAPC1/PSMC6/PSMD1/ANAPC11/PSMD6/SEM1/CDC20/PSMA2/UBE2E1/ANAPC10/PSMD8/ANAPC2/ANAPC16/RPS27A/ANAPC15/CDKN2A/PSMB4/PARK7/PSMD9/ANAPC5/PSMB8/CDC27	50
BP	GO:0030324	lung development	84/4954	161/13998	8.62E-06	0.000380508	ENSG00000127528/ENSG00000147862/ENSG00000136158/ENSG00000173706/ENSG00000125968/ENSG00000133703/ENSG00000134853/ENSG00000070831/ENSG00000115461/ENSG00000072310/ENSG00000113083/ENSG00000121039/ENSG00000125398/ENSG00000114315/ENSG00000157227/ENSG00000130702/ENSG00000151247/ENSG00000169946/ENSG00000141448/ENSG00000118523/ENSG00000149196/ENSG00000156427/ENSG00000168214/ENSG00000105894/ENSG00000204217…	KLF2/NFIB/SPRY2/HEG1/ID1/KRAS/PDGFRA/CDC42/IGFBP5/SREBF1/LOX/RDH10/SOX9/HES1/MMP14/LAMA5/EIF4E/ZFPM2/GATA6/CTGF/HIKESHI/FGF18/RBPJ/PTN/BMPR2/NUMA1/SRSF6/ERRFI1/FOXP1/ATP7A/SPARC/HMGB1/HSPB11/PKD1/PKDCC/MAPK8IP3/EDN2/AGR2/RC3H2/FGF7/MAN1A2/PDGFA/PHF14/GPC3/PLOD3/FOXA1/DAG1/EP300/PTGES3/SRF/DLG5/AIMP2/WNT11/RBP4/CEBPA/EGFR/HHEX/MAPK3/THRB/MYCN/SMAD2/CTNNB1/TGFBR2/ESRP2/BAG6/CREB1/CELSR1/ACVR2B/NUMB…	84
BP	GO:0038093	Fc receptor signaling pathway	90/4954	175/13998	8.94E-06	0.000391686	ENSG00000170345/ENSG00000177606/ENSG00000119508/ENSG00000116473/ENSG00000100906/ENSG00000100911/ENSG00000170315/ENSG00000010810/ENSG00000133703/ENSG00000070831/ENSG00000163466/ENSG00000100804/ENSG00000092010/ENSG00000240065/ENSG00000167193/ENSG00000108671/ENSG00000075624/ENSG00000100567/ENSG00000115091/ENSG00000150991/ENSG00000041357/ENSG00000138814/ENSG00000177889/ENSG00000097007/ENSG00000101843…	FOS/JUN/NR4A3/RAP1A/NFKBIA/PSME2/UBB/FYN/KRAS/CDC42/ARPC2/PSMB5/PSME1/PSMB9/CRK/PSMD11/ACTB/PSMA3/ACTR3/UBC/PSMA4/PPP3CA/UBE2N/ABL1/PSMD10/WASL/PSMA7/PSMB6/PIK3R1/PSMD12/RAPGEF1/PSMD7/MAP2K4/PSMB1/PSMA5/ACTR2/PPP3CB/PSMC4/PSME3/PSMB2/MYO10/ARPC1A/PSMC5/SOS1/HSP90AA1/PSMB3/ARPC3/PSMC6/PSMD1/NCKIPSD/KIT/NFATC1/PLCG1/GRB2/PSMD6/SEM1/RAC1/RELA/MAP2K7/HSP90AB1/HRAS/MAPK3/ARPC4/WIPF2/WIPF3/SKP1/PSMA2/W…	90
BP	GO:0051651	maintenance of location in cell	55/4954	96/13998	9.22E-06	0.000400681	ENSG00000075142/ENSG00000100906/ENSG00000007168/ENSG00000105974/ENSG00000196924/ENSG00000156515/ENSG00000205542/ENSG00000066279/ENSG00000127914/ENSG00000148180/ENSG00000044574/ENSG00000119950/ENSG00000173801/ENSG00000101843/ENSG00000159399/ENSG00000160949/ENSG00000069399/ENSG00000105438/ENSG00000100242/ENSG00000136240/ENSG00000008710/ENSG00000138757/ENSG00000137076/ENSG00000061656/ENSG00000100196…	SRI/NFKBIA/PAFAH1B1/CAV1/FLNA/HK1/TMSB4X/ASPM/AKAP9/GSN/HSPA5/MXI1/JUP/PSMD10/HK2/TONSL/BCL3/KDELR1/SUN2/KDELR2/PKD1/G3BP2/TLN1/SPAG4/KDELR3/PDIA3/DBN1/SCIN/DAG1/YWHAB/TWF1/FTL/TOPORS/ANKRD13C/SORL1/GAA/FTH1/CCDC22/CIZ1/SKP1/NFKBIE/EZR/GPAA1/NFKBIL1/SYNE1/ARHGAP21/THRA/GOLPH3/EPB41L3/PINK1/TSPO/SPTBN4/EPB41L2/AKT1/ANK3	55
BP	GO:0032507	maintenance of protein location in cell	48/4954	81/13998	9.66E-06	0.000416851	ENSG00000075142/ENSG00000100906/ENSG00000105974/ENSG00000196924/ENSG00000156515/ENSG00000205542/ENSG00000148180/ENSG00000044574/ENSG00000119950/ENSG00000173801/ENSG00000101843/ENSG00000159399/ENSG00000160949/ENSG00000069399/ENSG00000105438/ENSG00000100242/ENSG00000136240/ENSG00000008710/ENSG00000138757/ENSG00000137076/ENSG00000061656/ENSG00000100196/ENSG00000167004/ENSG00000113758/ENSG00000006747…	SRI/NFKBIA/CAV1/FLNA/HK1/TMSB4X/GSN/HSPA5/MXI1/JUP/PSMD10/HK2/TONSL/BCL3/KDELR1/SUN2/KDELR2/PKD1/G3BP2/TLN1/SPAG4/KDELR3/PDIA3/DBN1/SCIN/DAG1/YWHAB/TWF1/TOPORS/ANKRD13C/SORL1/CCDC22/CIZ1/SKP1/NFKBIE/EZR/GPAA1/NFKBIL1/SYNE1/THRA/GOLPH3/EPB41L3/PINK1/TSPO/SPTBN4/EPB41L2/AKT1/ANK3	48
BP	GO:0051493	regulation of cytoskeleton organization	191/4954	420/13998	9.79E-06	0.000417658	ENSG00000179820/ENSG00000144339/ENSG00000125968/ENSG00000134853/ENSG00000070831/ENSG00000007168/ENSG00000078401/ENSG00000163466/ENSG00000197102/ENSG00000115306/ENSG00000163220/ENSG00000159069/ENSG00000130724/ENSG00000099849/ENSG00000205542/ENSG00000167193/ENSG00000141577/ENSG00000143761/ENSG00000115091/ENSG00000126001/ENSG00000148180/ENSG00000167965/ENSG00000119729/ENSG00000102760/ENSG00000118523…	MYADM/TMEFF2/ID1/PDGFRA/CDC42/PAFAH1B1/EDN1/ARPC2/DYNC1H1/SPTBN1/S100A9/FBXW5/CHMP2A/RASSF7/TMSB4X/CRK/CEP131/ARF1/ACTR3/CEP250/GSN/MLST8/RHOQ/RGCC/CTGF/MET/CHMP1B/SFRP1/S100A10/MTPN/NUMA1/PLXNB1/CDK5RAP2/CAPN2/ABL1/SPICE1/WASL/PIK3R1/SDC4/MKKS/HDAC6/GPM6B/TAOK1/DAPK3/TPM1/PKD1/CHORDC1/CCDC88A/GMFB/CTTN/DCTN1/CDC42EP4/MAPRE1/FHOD1/ACTR2/ESPN/CORO1A/TACC3/ARAP1/S100A8/ARPC1A/ROCK1/ACTN2/SPTBN2/SYD…	191
BP	GO:1903364	positive regulation of cellular protein catabolic process	95/4954	187/13998	9.88E-06	0.000417658	ENSG00000113712/ENSG00000173334/ENSG00000100911/ENSG00000166233/ENSG00000170315/ENSG00000188612/ENSG00000173846/ENSG00000105974/ENSG00000101665/ENSG00000107404/ENSG00000100804/ENSG00000092010/ENSG00000130164/ENSG00000240065/ENSG00000145506/ENSG00000108671/ENSG00000100567/ENSG00000165280/ENSG00000176386/ENSG00000105373/ENSG00000150991/ENSG00000041357/ENSG00000198171/ENSG00000116030/ENSG00000137288…	CSNK1A1/TRIB1/PSME2/ARIH1/UBB/SUMO2/PLK3/CAV1/SMAD7/DVL1/PSMB5/PSME1/LDLR/PSMB9/NKD2/PSMD11/PSMA3/VCP/CDC26/NOP53/UBC/PSMA4/DDRGK1/SUMO1/UQCC2/FZR1/PTTG1IP/PSMD10/PSMA7/PSMB6/PSMD12/PSMD7/AXIN1/XBP1/PSMB1/TNFAIP3/PSMA5/PSMC4/PSME3/PSMB2/PSMC5/RACK1/RNF139/PSMB3/ANAPC1/PSMC6/PSMD1/FMR1/RBX1/ANAPC11/HSPA1A/PSMD6/PTEN/SEM1/DAB2IP/USP5/AURKA/CEBPA/DAB2/CCDC22/CDC20/DACT1/PLK1/RNF19A/SKP1/CTSC/FBXO22/…	95
BP	GO:0015931	nucleobase-containing compound transport	109/4954	220/13998	9.90E-06	0.000417658	ENSG00000185650/ENSG00000151729/ENSG00000253626/ENSG00000170144/ENSG00000162385/ENSG00000112081/ENSG00000141543/ENSG00000100650/ENSG00000161547/ENSG00000105373/ENSG00000151247/ENSG00000070366/ENSG00000198563/ENSG00000112531/ENSG00000139675/ENSG00000114120/ENSG00000171612/ENSG00000173744/ENSG00000185122/ENSG00000120533/ENSG00000132182/ENSG00000124193/ENSG00000112759/ENSG00000071894/ENSG00000122566…	ZFP36L1/SLC25A4/EIF5AL1/HNRNPA3/MAGOH/SRSF3/EIF4A3/SRSF5/SRSF2/NOP53/EIF4E/SMG6/DDX39B/QKI/HNRNPA1L2/SLC25A36/SLC25A33/AGFG1/HSF1/ENY2/NUP210/SRSF6/SLC29A1/CPSF1/HNRNPA2B1/RANBP17/MRPL18/MAGOHB/CKAP5/NUP160/PCID2/LTV1/G3BP2/BICD2/XPO5/C14orf166/NUP85/CASC3/MCM3AP/NUP62CL/NXT1/GJA1/EIF5A/SLC35D1/FMR1/THOC7/SRSF7/SLC25A5/ATXN2/SLC25A25/TPR/FYTTD1/PABPN1/NPM1/NUP188/AKAP8L/SYMPK/SRSF10/RRS1/SEM1/TST…	109
BP	GO:0060218	hematopoietic stem cell differentiation	59/4954	105/13998	1.01E-05	0.000421227	ENSG00000132475/ENSG00000100911/ENSG00000170315/ENSG00000163041/ENSG00000100804/ENSG00000092010/ENSG00000240065/ENSG00000108671/ENSG00000100567/ENSG00000270276/ENSG00000150991/ENSG00000041357/ENSG00000104332/ENSG00000097007/ENSG00000101843/ENSG00000101182/ENSG00000142507/ENSG00000197170/ENSG00000103035/ENSG00000277775/ENSG00000008018/ENSG00000273983/ENSG00000143106/ENSG00000278272/ENSG00000013275…	H3F3B/PSME2/UBB/H3F3A/PSMB5/PSME1/PSMB9/PSMD11/PSMA3/HIST2H4B/UBC/PSMA4/SFRP1/ABL1/PSMD10/PSMA7/PSMB6/PSMD12/PSMD7/HIST1H3F/PSMB1/HIST1H3G/PSMA5/HIST1H3C/PSMC4/PSME3/PSMB2/HIST1H4H/PSMC5/PSMB3/PSMC6/PSMD1/TCF3/SRF/PSMD6/HIST4H4/N4BP2L2/TCF12/SEM1/HIST1H3A/HIST1H3B/PSMA2/GATA3/ERCC2/PSMD8/HIST1H3H/HIST1H4D/HIST1H4A/HIST1H4B/KMT2A/RPS27A/SETD1A/PSMB4/PSMD9/FOXC1/PSMB8/MYB/HIST2H3D/YAP1	59
BP	GO:1901532	regulation of hematopoietic progenitor cell differentiation	59/4954	105/13998	1.01E-05	0.000421227	ENSG00000132475/ENSG00000100911/ENSG00000170315/ENSG00000163041/ENSG00000100804/ENSG00000092010/ENSG00000240065/ENSG00000108671/ENSG00000100567/ENSG00000114315/ENSG00000270276/ENSG00000150991/ENSG00000041357/ENSG00000097007/ENSG00000101843/ENSG00000101182/ENSG00000142507/ENSG00000197170/ENSG00000103035/ENSG00000277775/ENSG00000008018/ENSG00000273983/ENSG00000143106/ENSG00000278272/ENSG00000013275…	H3F3B/PSME2/UBB/H3F3A/PSMB5/PSME1/PSMB9/PSMD11/PSMA3/HES1/HIST2H4B/UBC/PSMA4/ABL1/PSMD10/PSMA7/PSMB6/PSMD12/PSMD7/HIST1H3F/PSMB1/HIST1H3G/PSMA5/HIST1H3C/PSMC4/PSME3/PSMB2/HIST1H4H/PSMC5/SOS1/PSMB3/PSMC6/PSMD1/TCF3/PSMD6/HIST4H4/N4BP2L2/TCF12/SEM1/HIST1H3A/ZBTB1/HIST1H3B/PSMA2/GATA3/PSMD8/HIST1H3H/HIST1H4D/HIST1H4A/HIST1H4B/KMT2A/RPS27A/SETD1A/PSMB4/PSMD9/FOXC1/PSMB8/MYB/HIST2H3D/YAP1	59
BP	GO:1904667	negative regulation of ubiquitin protein ligase activity	47/4954	79/13998	1.03E-05	0.000424554	ENSG00000125691/ENSG00000100911/ENSG00000170315/ENSG00000100804/ENSG00000092010/ENSG00000240065/ENSG00000108671/ENSG00000100567/ENSG00000176386/ENSG00000150991/ENSG00000041357/ENSG00000105325/ENSG00000101843/ENSG00000101182/ENSG00000142507/ENSG00000197170/ENSG00000103035/ENSG00000171863/ENSG00000008018/ENSG00000143106/ENSG00000013275/ENSG00000131467/ENSG00000126067/ENSG00000087191/ENSG00000277791…	RPL23/PSME2/UBB/PSMB5/PSME1/PSMB9/PSMD11/PSMA3/CDC26/UBC/PSMA4/FZR1/PSMD10/PSMA7/PSMB6/PSMD12/PSMD7/RPS7/PSMB1/PSMA5/PSMC4/PSME3/PSMB2/PSMC5/PSMB3/RPL5/ANAPC1/PSMC6/PSMD1/ANAPC11/PSMD6/SEM1/CDC20/PSMA2/UBE2E1/ANAPC10/PSMD8/ANAPC2/ANAPC16/RPS27A/ANAPC15/CDKN2A/PSMB4/PSMD9/ANAPC5/PSMB8/CDC27	47
BP	GO:1903311	regulation of mRNA metabolic process	71/4954	132/13998	1.08E-05	0.000443274	ENSG00000108654/ENSG00000159388/ENSG00000185650/ENSG00000128016/ENSG00000136527/ENSG00000141232/ENSG00000163874/ENSG00000162385/ENSG00000112081/ENSG00000141543/ENSG00000090060/ENSG00000150459/ENSG00000119707/ENSG00000161547/ENSG00000184363/ENSG00000185122/ENSG00000139793/ENSG00000124193/ENSG00000105939/ENSG00000152518/ENSG00000122566/ENSG00000135870/ENSG00000168710/ENSG00000198791/ENSG00000155508…	DDX5/BTG2/ZFP36L1/ZFP36/TRA2B/TOB1/ZC3H12A/MAGOH/SRSF3/EIF4A3/PAPOLA/SAP18/RBM25/SRSF2/PKP3/HSF1/MBNL2/SRSF6/ZC3HAV1/ZFP36L2/HNRNPA2B1/RC3H1/AHCYL1/CNOT7/CNOT8/SAFB/SLTM/CDK11A/PABPC1/TNRC6B/POLR2G/RBFOX2/HNRNPL/FMR1/SRSF7/TIA1/HSPA8/PABPN1/NSRP1/NPM1/HSPA1A/HNRNPK/C1QBP/SRSF10/CCNT1/DYRK1A/SNRPA/SUPT5H/RBM10/PRDX6/ZC3H14/SON/CPEB3/SREK1/KHDRBS3/RBM5/KHDRBS1/PKP1/U2AF2/PAF1/HNRNPR/AGO2/SRSF9/RNPS…	71
BP	GO:0034620	cellular response to unfolded protein	70/4954	130/13998	1.18E-05	0.000482062	ENSG00000162772/ENSG00000106803/ENSG00000008952/ENSG00000120742/ENSG00000087088/ENSG00000113739/ENSG00000165280/ENSG00000160789/ENSG00000158615/ENSG00000182934/ENSG00000116761/ENSG00000157613/ENSG00000087074/ENSG00000185122/ENSG00000044574/ENSG00000197930/ENSG00000174851/ENSG00000145675/ENSG00000105327/ENSG00000213676/ENSG00000131871/ENSG00000166598/ENSG00000180667/ENSG00000136986/ENSG00000072849…	ATF3/SEC61B/SEC62/SERP1/BAX/STC2/VCP/LMNA/PPP1R15B/SRPRA/CTH/CREB3L1/PPP1R15A/HSF1/HSPA5/ERO1A/YIF1A/PIK3R1/BBC3/ATF6B/SELENOS/HSP90B1/YOD1/DERL1/DERL2/XBP1/DCTN1/ACADVL/DDX11/TLN1/SRPRB/EDEM3/AGR2/KDELR3/RACK1/PPP2R5B/CDK5RAP3/IGFBP1/CCL2/DNAJB11/EP300/DNAJC3/HSPA1A/CUL7/DAB2IP/COPS5/CCND1/CXCL8/FKBP14/ASNS/TMEM33/SEC63/MBTPS1/CREB3L2/DERL3/EXTL2/BAK1/SSR1/ZBTB17/DNAJB9/PDIA6/WFS1/ARFGAP1/HERPUD…	70
BP	GO:0042407	cristae formation	23/4954	31/13998	1.20E-05	0.000484304	ENSG00000159199/ENSG00000154518/ENSG00000228253/ENSG00000165629/ENSG00000135390/ENSG00000167283/ENSG00000110955/ENSG00000167863/ENSG00000154723/ENSG00000102125/ENSG00000116459/ENSG00000241468/ENSG00000162600/ENSG00000141385/ENSG00000241837/ENSG00000152234/ENSG00000184831/ENSG00000158828/ENSG00000099624/ENSG00000198899/ENSG00000174917/ENSG00000132305/ENSG00000106554	ATP5G1/ATP5G3/MT-ATP8/ATP5C1/ATP5G2/ATP5L/ATP5B/ATP5H/ATP5J/TAZ/ATP5F1/ATP5J2/OMA1/AFG3L2/ATP5O/ATP5A1/APOO/PINK1/ATP5D/MT-ATP6/C19orf70/IMMT/CHCHD3	23
BP	GO:0051439	regulation of ubiquitin-protein ligase activity involved in mitotic cell cycle	44/4954	73/13998	1.23E-05	0.0004874	ENSG00000100911/ENSG00000170315/ENSG00000100804/ENSG00000092010/ENSG00000240065/ENSG00000108671/ENSG00000100567/ENSG00000176386/ENSG00000150991/ENSG00000041357/ENSG00000105325/ENSG00000101843/ENSG00000101182/ENSG00000142507/ENSG00000197170/ENSG00000103035/ENSG00000008018/ENSG00000143106/ENSG00000013275/ENSG00000131467/ENSG00000126067/ENSG00000087191/ENSG00000277791/ENSG00000153107/ENSG00000100519…	PSME2/UBB/PSMB5/PSME1/PSMB9/PSMD11/PSMA3/CDC26/UBC/PSMA4/FZR1/PSMD10/PSMA7/PSMB6/PSMD12/PSMD7/PSMB1/PSMA5/PSMC4/PSME3/PSMB2/PSMC5/PSMB3/ANAPC1/PSMC6/PSMD1/ANAPC11/PSMD6/SEM1/CDC20/PLK1/PSMA2/UBE2E1/ANAPC10/PSMD8/ANAPC2/ANAPC16/RPS27A/ANAPC15/PSMB4/PSMD9/ANAPC5/PSMB8/CDC27	44
BP	GO:0009141	nucleoside triphosphate metabolic process	148/4954	315/13998	1.23E-05	0.0004874	ENSG00000168209/ENSG00000198695/ENSG00000159199/ENSG00000110719/ENSG00000153823/ENSG00000154518/ENSG00000228253/ENSG00000156515/ENSG00000151366/ENSG00000165629/ENSG00000205542/ENSG00000111674/ENSG00000004779/ENSG00000067225/ENSG00000135390/ENSG00000141959/ENSG00000165280/ENSG00000119729/ENSG00000172115/ENSG00000171612/ENSG00000167283/ENSG00000110955/ENSG00000178741/ENSG00000212907/ENSG00000132182…	DDIT4/MT-ND6/ATP5G1/TCIRG1/PID1/ATP5G3/MT-ATP8/HK1/NDUFC2/ATP5C1/TMSB4X/ENO2/NDUFAB1/PKM/ATP5G2/PFKL/VCP/RHOQ/CYCS/SLC25A33/ATP5L/ATP5B/COX5A/MT-ND4L/NUP210/UQCC2/PGK1/ATP6V0A1/PFKP/ATP7A/HK2/GAPDH/PFKFB4/GADD45GIP1/NUP160/IMPDH1/NDUFB5/STAT3/SDHD/TBPL1/NDUFA6/ENO1/GPI/NDUFB8/FIGNL1/ATP5H/NUP85/FXN/NDUFV2/CTPS1/COX8A/NDUFB1/PPIF/ATP5J/NME4/NDUFB9/HIF1A/TAZ/SLC25A25/TPR/NADK/HSPA8/ALDOA/DGUOK/ATP5…	148
BP	GO:0010972	negative regulation of G2/M transition of mitotic cell cycle	51/4954	88/13998	1.24E-05	0.0004874	ENSG00000100911/ENSG00000170315/ENSG00000100804/ENSG00000092010/ENSG00000240065/ENSG00000108671/ENSG00000100567/ENSG00000105373/ENSG00000150991/ENSG00000041357/ENSG00000101843/ENSG00000101182/ENSG00000142507/ENSG00000197170/ENSG00000103035/ENSG00000008018/ENSG00000143106/ENSG00000013275/ENSG00000131467/ENSG00000126067/ENSG00000117614/ENSG00000087191/ENSG00000140525/ENSG00000108465/ENSG00000277791…	PSME2/UBB/PSMB5/PSME1/PSMB9/PSMD11/PSMA3/NOP53/UBC/PSMA4/PSMD10/PSMA7/PSMB6/PSMD12/PSMD7/PSMB1/PSMA5/PSMC4/PSME3/PSMB2/SYF2/PSMC5/FANCI/CDK5RAP3/PSMB3/PSMC6/PSMD1/RBX1/AURKB/PSMD6/SEM1/BRCA1/AURKA/MIIP/SKP1/PSMA2/CUL1/TAOK3/PSMD8/CLSPN/TICRR/RPS27A/MUS81/USP47/PSMB4/PINX1/NAE1/PSMD9/FHL1/PSMB8/HMGA2	51
BP	GO:0045185	maintenance of protein location	51/4954	88/13998	1.24E-05	0.0004874	ENSG00000075142/ENSG00000100906/ENSG00000166147/ENSG00000105974/ENSG00000196924/ENSG00000156515/ENSG00000205542/ENSG00000148180/ENSG00000044574/ENSG00000119950/ENSG00000173801/ENSG00000101843/ENSG00000159399/ENSG00000160949/ENSG00000069399/ENSG00000105438/ENSG00000100242/ENSG00000136240/ENSG00000008710/ENSG00000138757/ENSG00000137076/ENSG00000061656/ENSG00000100196/ENSG00000167004/ENSG00000113758…	SRI/NFKBIA/FBN1/CAV1/FLNA/HK1/TMSB4X/GSN/HSPA5/MXI1/JUP/PSMD10/HK2/TONSL/BCL3/KDELR1/SUN2/KDELR2/PKD1/G3BP2/TLN1/SPAG4/KDELR3/PDIA3/DBN1/SCIN/DAG1/YWHAB/TWF1/TOPORS/ANKRD13C/SORL1/CCDC22/CIZ1/SKP1/NFKBIE/EZR/GPAA1/NFKBIL1/SYNE1/THRA/GOLPH3/EPB41L3/NBL1/PINK1/TSPO/SPTBN4/FBN2/EPB41L2/AKT1/ANK3	51
BP	GO:0001667	ameboidal-type cell migration	141/4954	298/13998	1.25E-05	0.000488609	ENSG00000136826/ENSG00000123358/ENSG00000177606/ENSG00000179388/ENSG00000169554/ENSG00000107372/ENSG00000143878/ENSG00000125968/ENSG00000007168/ENSG00000078401/ENSG00000197635/ENSG00000163874/ENSG00000001617/ENSG00000138061/ENSG00000103769/ENSG00000205542/ENSG00000110195/ENSG00000122691/ENSG00000125398/ENSG00000169242/ENSG00000113070/ENSG00000196189/ENSG00000130702/ENSG00000150347/ENSG00000102760…	KLF4/NR4A1/JUN/EGR3/ZEB2/ZFAND5/RHOB/ID1/PAFAH1B1/EDN1/DPP4/ZC3H12A/SEMA3F/CYP1B1/RAB11A/TMSB4X/FOLR1/TWIST1/SOX9/EFNA1/HBEGF/SEMA4A/LAMA5/ARID5B/RGCC/EPHA2/SASH1/PLXND1/MET/NRP1/FGF18/MYH9/BMPR2/ATP5B/THBS1/PBLD/EFNB2/FOXP1/LOXL2/ANLN/PDCD10/SDC4/PTGS2/HDAC6/SPARC/HMGB1/PKN1/FAP/TNS1/PTPRM/PKN3/DOCK5/PRKCA/ITGA2/PDGFB/SYDE1/RHOA/FGF7/DCN/HDAC7/PPM1F/ROBO1/RTN4/KIT/PIP5K1A/S100A2/HIF1A/SH3BGRL3/P…	141
BP	GO:1903050	regulation of proteolysis involved in cellular protein catabolic process	114/4954	233/13998	1.30E-05	0.000502033	ENSG00000125691/ENSG00000113712/ENSG00000173334/ENSG00000100911/ENSG00000166233/ENSG00000170315/ENSG00000188612/ENSG00000173846/ENSG00000105974/ENSG00000101665/ENSG00000107404/ENSG00000100804/ENSG00000092010/ENSG00000240065/ENSG00000169242/ENSG00000145506/ENSG00000108671/ENSG00000100567/ENSG00000165280/ENSG00000176386/ENSG00000105373/ENSG00000150991/ENSG00000041357/ENSG00000198171/ENSG00000116030…	RPL23/CSNK1A1/TRIB1/PSME2/ARIH1/UBB/SUMO2/PLK3/CAV1/SMAD7/DVL1/PSMB5/PSME1/PSMB9/EFNA1/NKD2/PSMD11/PSMA3/VCP/CDC26/NOP53/UBC/PSMA4/DDRGK1/SUMO1/UBE3A/COMMD1/FZR1/PSMD10/PSMA7/PSMB6/WAC/PSMD12/CCAR2/PSMD7/GABARAPL2/PKD1/AXIN1/RPS7/XBP1/UBE2K/PSMB1/PSMA5/PSMC4/PSME3/PSMB2/PSMC5/RACK1/RNF139/PSMB3/RPL5/ANAPC1/PSMC6/PSMD1/FMR1/RBX1/ANAPC11/PDCL3/HSPA1A/SVIP/PSMD6/PRKACA/PTEN/SEM1/DAB2IP/USP5/GNA12/AU…	114
BP	GO:2000027	regulation of organ morphogenesis	114/4954	233/13998	1.30E-05	0.000502033	ENSG00000147862/ENSG00000100911/ENSG00000170315/ENSG00000070831/ENSG00000078401/ENSG00000107404/ENSG00000100804/ENSG00000092010/ENSG00000240065/ENSG00000145423/ENSG00000122691/ENSG00000125398/ENSG00000087088/ENSG00000108671/ENSG00000100567/ENSG00000114315/ENSG00000184371/ENSG00000150991/ENSG00000041357/ENSG00000135541/ENSG00000168214/ENSG00000105894/ENSG00000104332/ENSG00000136997/ENSG00000204217…	NFIB/PSME2/UBB/CDC42/EDN1/DVL1/PSMB5/PSME1/PSMB9/SFRP2/TWIST1/SOX9/BAX/PSMD11/PSMA3/HES1/CSF1/UBC/PSMA4/AHI1/RBPJ/PTN/SFRP1/MYC/BMPR2/PIM1/SRSF6/ABL1/ASPN/PSMD10/PSMA7/PSMB6/FZD3/PSMD12/AP2A1/PSMD7/XBP1/GNG5/PSMB1/TNFAIP3/PSMA5/CD34/TIAM1/PSMC4/PSME3/PSMB2/PSMC5/ESR1/GPC4/PSMB3/RHOA/FGF7/PSMC6/PDGFA/PSMD1/GPC3/CITED2/FZD7/VANGL1/TBX1/PSMD6/ZNRF3/WNT11/SEM1/RAC1/ENG/POR/RNF207/CELSR2/DAB2/BCOR/RSP…	114
BP	GO:1901215	negative regulation of neuron death	89/4954	174/13998	1.32E-05	0.00050476	ENSG00000177606/ENSG00000159388/ENSG00000119508/ENSG00000153234/ENSG00000010810/ENSG00000133703/ENSG00000182087/ENSG00000112096/ENSG00000162924/ENSG00000087088/ENSG00000113742/ENSG00000103460/ENSG00000006016/ENSG00000154153/ENSG00000099250/ENSG00000096717/ENSG00000136244/ENSG00000185122/ENSG00000196584/ENSG00000167601/ENSG00000168610/ENSG00000142168/ENSG00000065559/ENSG00000105220/ENSG00000174059…	JUN/BTG2/NR4A3/NR4A2/FYN/KRAS/TMEM259/SOD2/REL/BAX/CPEB4/TOX3/CRLF1/RETREG1/NRP1/SIRT1/IL6/HSF1/XRCC2/AXL/STAT3/SOD1/MAP2K4/GPI/CD34/CORO1A/ATP13A2/ROCK1/GCLM/RACK1/NCOA7/MAP3K12/CCL2/MEF2C/CHMP4B/HIF1A/NTRK2/TRAF2/CLCF1/TLDC1/EN1/HIPK2/DNAJC5/EIF4G1/SORL1/BCL2L1/C5AR1/HSP90AB1/RASA1/BRAF/HRAS/ANGPT1/ERBB3/AARS/LGMN/CTNNB1/SYNGAP1/F2R/CREB1/NTF3/PDPK1/TFAP2B/PRKCI/CDK5/ATG7/NRBP2/ADNP/FZD1/TIGAR/…	89
BP	GO:0015980	energy derivation by oxidation of organic compounds	123/4954	255/13998	1.44E-05	0.000545439	ENSG00000119508/ENSG00000198695/ENSG00000170315/ENSG00000153823/ENSG00000135441/ENSG00000112096/ENSG00000151366/ENSG00000004779/ENSG00000165280/ENSG00000100504/ENSG00000105373/ENSG00000150991/ENSG00000127334/ENSG00000172115/ENSG00000136997/ENSG00000178741/ENSG00000212907/ENSG00000132326/ENSG00000132382/ENSG00000114480/ENSG00000131871/ENSG00000119938/ENSG00000189403/ENSG00000136521/ENSG00000181649…	NR4A3/MT-ND6/UBB/PID1/BLOC1S1/SOD2/NDUFC2/NDUFAB1/VCP/PYGL/NOP53/UBC/DYRK2/CYCS/MYC/COX5A/MT-ND4L/PER2/MYBBP1A/GBE1/SELENOS/PPP1R3C/HMGB1/NDUFB5/PHLDA2/NR1D1/SDHD/NDUFA6/ACADVL/NDUFB8/ETFA/C1QTNF2/PPP1R3E/FXN/NDUFV2/COX8A/NDUFB1/NDUFB9/TRAP1/HIF1A/TAZ/SLC25A25/TBRG4/CAVIN3/PTGES3/PRELID1/COX6A1/IRS2/PPP1CC/IL6ST/NDUFA9/NDUFB11/FH/UQCRB/SDHB/NDUFA2/BNIP3/MT-ND4/ACADM/IGF1/ME3/MDH1/COQ10B/COX7C/UQC…	123
BP	GO:0042542	response to hydrogen peroxide	67/4954	124/13998	1.56E-05	0.000586803	ENSG00000136826/ENSG00000177606/ENSG00000127528/ENSG00000119508/ENSG00000109321/ENSG00000132510/ENSG00000120129/ENSG00000198695/ENSG00000143878/ENSG00000148346/ENSG00000112096/ENSG00000138061/ENSG00000167193/ENSG00000186432/ENSG00000158615/ENSG00000265972/ENSG00000105976/ENSG00000096717/ENSG00000136244/ENSG00000108821/ENSG00000185122/ENSG00000114062/ENSG00000097007/ENSG00000114861/ENSG00000114209…	KLF4/JUN/KLF2/NR4A3/AREG/KDM6B/DUSP1/MT-ND6/RHOB/LCN2/SOD2/CYP1B1/CRK/KPNA4/PPP1R15B/TXNIP/MET/SIRT1/IL6/COL1A1/HSF1/UBE3A/ABL1/FOXP1/PDCD10/HDAC6/FOSL1/AXL/STAT6/SOD1/PRDX3/TNFAIP3/GLRX2/FXN/RACK1/STK25/PPIF/TRAP1/PLEKHA1/BNIP3/TXN/RELA/FOXO1/PSAP/GPR37/AKR1B1/MAPK7/ADAM9/HSPH1/BAK1/PRKAA1/ZNF580/ANXA1/AIFM1/CBX8/APEX1/RIPK1/PARK7/LDHA/EEF2/PINK1/TRPM2/PPP2CB/MYB/PPP5C/HDAC2/CASP3	67
BP	GO:0007059	chromosome segregation	150/4954	322/13998	1.89E-05	0.000709505	ENSG00000120129/ENSG00000088986/ENSG00000215301/ENSG00000070831/ENSG00000007168/ENSG00000036257/ENSG00000197102/ENSG00000130724/ENSG00000117724/ENSG00000119048/ENSG00000167513/ENSG00000103769/ENSG00000115091/ENSG00000148773/ENSG00000149503/ENSG00000176386/ENSG00000002822/ENSG00000166579/ENSG00000198900/ENSG00000264364/ENSG00000163029/ENSG00000255112/ENSG00000164949/ENSG00000062650/ENSG00000102974…	DUSP1/DYNLL1/DDX3X/CDC42/PAFAH1B1/CUL3/DYNC1H1/CHMP2A/CENPF/UBE2B/CDT1/RAB11A/ACTR3/MKI67/INCENP/CDC26/MAD1L1/NDEL1/TOP1/DYNLL2/SMC6/CHMP1B/GEM/WAPL/CTCF/NUMA1/SFPQ/CDK5RAP2/SPICE1/FAM96A/EHMT2/TERF1/KNL1/MLH3/ATRX/RNF212/TAOK1/CKAP5/NUP160/PCID2/FANCD2/DDX11/DSN1/RB1/MAPRE1/ACTR2/TACC3/NUP85/CDCA2/PUM1/NCAPD2/HJURP/MIS18A/PPP2R1A/CHMP4B/ERCC6L/SLC25A5/TPR/ERCC4/LEMD3/ESPL1/H2AFY/ANAPC11/AURKB/PP…	150
BP	GO:0071453	cellular response to oxygen levels	102/4954	206/13998	1.95E-05	0.000724492	ENSG00000120738/ENSG00000185650/ENSG00000141682/ENSG00000104419/ENSG00000129521/ENSG00000100911/ENSG00000170315/ENSG00000109332/ENSG00000154582/ENSG00000078401/ENSG00000173846/ENSG00000105974/ENSG00000100804/ENSG00000092010/ENSG00000240065/ENSG00000104765/ENSG00000137449/ENSG00000122691/ENSG00000184216/ENSG00000156273/ENSG00000108671/ENSG00000113739/ENSG00000100567/ENSG00000160789/ENSG00000105373…	EGR1/ZFP36L1/PMAIP1/NDRG1/EGLN3/PSME2/UBB/UBE2D3/ELOC/EDN1/PLK3/CAV1/PSMB5/PSME1/PSMB9/BNIP3L/CPEB2/TWIST1/IRAK1/BACH1/PSMD11/STC2/PSMA3/LMNA/NOP53/CPEB4/RGCC/UBC/GATA6/PSMA4/RORA/SIRT1/GNB1/RBPJ/PTN/SFRP1/PDK1/MYC/PGK1/ERO1A/PSMD10/SLC29A1/PSMA7/PSMB6/ATP7A/BBC3/PTGS2/PSMD12/PSMD7/ENO1/ATP6V1G1/PSMB1/PSMA5/CD34/PSMC4/PSME3/PSMB2/PSMC5/PSMB3/PSMC6/PSMD1/RBX1/CITED2/HIF1A/ELOB/EP300/FAM162A/PSMD6/…	102
BP	GO:0038061	NIK/NF-kappaB signaling	64/4954	118/13998	2.04E-05	0.000754266	ENSG00000100911/ENSG00000170315/ENSG00000100804/ENSG00000092010/ENSG00000100065/ENSG00000240065/ENSG00000162924/ENSG00000205542/ENSG00000184216/ENSG00000108671/ENSG00000100567/ENSG00000150991/ENSG00000111961/ENSG00000041357/ENSG00000101843/ENSG00000101182/ENSG00000142507/ENSG00000135870/ENSG00000197170/ENSG00000189403/ENSG00000103035/ENSG00000008018/ENSG00000143106/ENSG00000013275/ENSG00000131467…	PSME2/UBB/PSMB5/PSME1/CARD10/PSMB9/REL/TMSB4X/IRAK1/PSMD11/PSMA3/UBC/SASH1/PSMA4/PSMD10/PSMA7/PSMB6/RC3H1/PSMD12/HMGB1/PSMD7/PSMB1/PSMA5/PSMC4/PSME3/PSMB2/PSMC5/AGO3/RC3H2/PSMB3/PSMC6/HDAC7/PSMD1/TRAF4/TRAF2/PSMD6/PDCD4/SEM1/CPNE1/RELA/EGFR/ADIPOR1/ZFP91/SKP1/RELB/PSMA2/MAP3K14/LIMS1/CUL1/PSMD8/UACA/PTP4A3/RAI14/RPS27A/BIRC3/PSMB4/AGO1/PSMD9/TSPAN6/TNF/PSMB8/AKT1/COPS8/CHUK	64
BP	GO:0036294	cellular response to decreased oxygen levels	96/4954	192/13998	2.05E-05	0.000754578	ENSG00000120738/ENSG00000185650/ENSG00000141682/ENSG00000104419/ENSG00000129521/ENSG00000100911/ENSG00000170315/ENSG00000109332/ENSG00000154582/ENSG00000078401/ENSG00000173846/ENSG00000100804/ENSG00000092010/ENSG00000240065/ENSG00000104765/ENSG00000137449/ENSG00000122691/ENSG00000184216/ENSG00000156273/ENSG00000108671/ENSG00000113739/ENSG00000100567/ENSG00000160789/ENSG00000105373/ENSG00000113742…	EGR1/ZFP36L1/PMAIP1/NDRG1/EGLN3/PSME2/UBB/UBE2D3/ELOC/EDN1/PLK3/PSMB5/PSME1/PSMB9/BNIP3L/CPEB2/TWIST1/IRAK1/BACH1/PSMD11/STC2/PSMA3/LMNA/NOP53/CPEB4/RGCC/UBC/GATA6/PSMA4/RORA/SIRT1/GNB1/RBPJ/PTN/SFRP1/PDK1/MYC/PGK1/ERO1A/PSMD10/SLC29A1/PSMA7/PSMB6/ATP7A/BBC3/PTGS2/PSMD12/PSMD7/ENO1/PSMB1/PSMA5/CD34/PSMC4/PSME3/PSMB2/PSMC5/PSMB3/PSMC6/PSMD1/RBX1/CITED2/HIF1A/ELOB/EP300/FAM162A/PSMD6/PTEN/SEM1/BNIP…	96
BP	GO:0051436	negative regulation of ubiquitin-protein ligase activity involved in mitotic cell cycle	43/4954	72/13998	2.12E-05	0.000775182	ENSG00000100911/ENSG00000170315/ENSG00000100804/ENSG00000092010/ENSG00000240065/ENSG00000108671/ENSG00000100567/ENSG00000176386/ENSG00000150991/ENSG00000041357/ENSG00000105325/ENSG00000101843/ENSG00000101182/ENSG00000142507/ENSG00000197170/ENSG00000103035/ENSG00000008018/ENSG00000143106/ENSG00000013275/ENSG00000131467/ENSG00000126067/ENSG00000087191/ENSG00000277791/ENSG00000153107/ENSG00000100519…	PSME2/UBB/PSMB5/PSME1/PSMB9/PSMD11/PSMA3/CDC26/UBC/PSMA4/FZR1/PSMD10/PSMA7/PSMB6/PSMD12/PSMD7/PSMB1/PSMA5/PSMC4/PSME3/PSMB2/PSMC5/PSMB3/ANAPC1/PSMC6/PSMD1/ANAPC11/PSMD6/SEM1/CDC20/PSMA2/UBE2E1/ANAPC10/PSMD8/ANAPC2/ANAPC16/RPS27A/ANAPC15/PSMB4/PSMD9/ANAPC5/PSMB8/CDC27	43
BP	GO:0031146	SCF-dependent proteasomal ubiquitin-dependent protein catabolic process	42/4954	70/13998	2.25E-05	0.000817596	ENSG00000100911/ENSG00000170315/ENSG00000100804/ENSG00000092010/ENSG00000240065/ENSG00000159069/ENSG00000108671/ENSG00000100567/ENSG00000150991/ENSG00000041357/ENSG00000101843/ENSG00000101182/ENSG00000142507/ENSG00000197170/ENSG00000103035/ENSG00000008018/ENSG00000143106/ENSG00000013275/ENSG00000131467/ENSG00000126067/ENSG00000087191/ENSG00000277791/ENSG00000100519/ENSG00000173692/ENSG00000100387…	PSME2/UBB/PSMB5/PSME1/PSMB9/FBXW5/PSMD11/PSMA3/UBC/PSMA4/PSMD10/PSMA7/PSMB6/PSMD12/PSMD7/PSMB1/PSMA5/PSMC4/PSME3/PSMB2/PSMC5/PSMB3/PSMC6/PSMD1/RBX1/PSMD6/SEM1/SKP1/PSMA2/CUL1/PSMD8/RNF7/FBXL3/CCNF/RPS27A/PSMB4/PSMD9/KIF14/PSMB8/FBXW7/FBXO31/FBXL2	42
BP	GO:0010952	positive regulation of peptidase activity	80/4954	155/13998	2.33E-05	0.000839974	ENSG00000141682/ENSG00000215301/ENSG00000129521/ENSG00000142871/ENSG00000100911/ENSG00000115414/ENSG00000117525/ENSG00000105974/ENSG00000143590/ENSG00000092010/ENSG00000196730/ENSG00000163220/ENSG00000145423/ENSG00000057149/ENSG00000169242/ENSG00000087088/ENSG00000165280/ENSG00000157227/ENSG00000148180/ENSG00000106333/ENSG00000177595/ENSG00000118523/ENSG00000198171/ENSG00000135334/ENSG00000073921…	PMAIP1/DDX3X/EGLN3/CYR61/PSME2/FN1/F3/CAV1/EFNA3/PSME1/DAPK1/S100A9/SFRP2/SERPINB3/EFNA1/BAX/VCP/MMP14/GSN/PCOLCE/PIDD1/CTGF/DDRGK1/AKIRIN2/PICALM/SIRT1/CYCS/MYC/HSF1/HSPE1/ARL6IP5/NLRP1/BBC3/FOXL2/HMGB1/HSPD1/STAT3/TNFSF10/PSME3/S100A8/RACK1/CASP9/PPM1F/ROBO1/BEX3/TRAF2/FAM162A/PRELID1/WDR35/CASP8AP2/PCOLCE2/DAP/GPER1/FBLN1/MAPK3/CASP7/TRADD/RPS27L/PDCD6/BAK1/F2R/SMAD3/IFT57/CYFIP2/NDUFA13/HIP1R…	80
BP	GO:0010631	epithelial cell migration	107/4954	219/13998	2.56E-05	0.000916426	ENSG00000136826/ENSG00000123358/ENSG00000177606/ENSG00000179388/ENSG00000169554/ENSG00000143878/ENSG00000125968/ENSG00000078401/ENSG00000197635/ENSG00000163874/ENSG00000138061/ENSG00000103769/ENSG00000205542/ENSG00000125398/ENSG00000169242/ENSG00000113070/ENSG00000196189/ENSG00000102760/ENSG00000142627/ENSG00000111961/ENSG00000004399/ENSG00000105976/ENSG00000099250/ENSG00000156427/ENSG00000100345…	KLF4/NR4A1/JUN/EGR3/ZEB2/RHOB/ID1/EDN1/DPP4/ZC3H12A/CYP1B1/RAB11A/TMSB4X/SOX9/EFNA1/HBEGF/SEMA4A/RGCC/EPHA2/SASH1/PLXND1/MET/NRP1/FGF18/MYH9/BMPR2/ATP5B/THBS1/PBLD/EFNB2/FOXP1/LOXL2/ANLN/PDCD10/PTGS2/HDAC6/SPARC/HMGB1/PKN1/FAP/PTPRM/PKN3/DOCK5/PRKCA/ITGA2/PDGFB/RHOA/FGF7/DCN/HDAC7/PPM1F/ROBO1/RTN4/KIT/S100A2/HIF1A/SH3BGRL3/PLCG1/CDH13/ITGB1BP1/SRF/EPHB4/PTPN23/CSNK2B/NUP188/DUSP10/RAB25/PTPRR/ITG…	107
BP	GO:0034599	cellular response to oxidative stress	119/4954	248/13998	2.65E-05	0.000943142	ENSG00000170345/ENSG00000136826/ENSG00000177606/ENSG00000127528/ENSG00000119508/ENSG00000132510/ENSG00000153234/ENSG00000143878/ENSG00000196365/ENSG00000134853/ENSG00000143384/ENSG00000148346/ENSG00000163874/ENSG00000112096/ENSG00000196730/ENSG00000137449/ENSG00000138061/ENSG00000091164/ENSG00000167193/ENSG00000130766/ENSG00000174437/ENSG00000196715/ENSG00000105976/ENSG00000096717/ENSG00000172115…	FOS/KLF4/JUN/KLF2/NR4A3/KDM6B/NR4A2/RHOB/LONP1/PDGFRA/MCL1/LCN2/ZC3H12A/SOD2/DAPK1/CPEB2/CYP1B1/TXNL1/CRK/SESN2/ATP2A2/VKORC1L1/MET/SIRT1/CYCS/IL6/PDK1/HSF1/CHD6/SFPQ/ARL6IP5/ERO1A/ABL1/GPX2/FOXP1/ATP7A/PDCD10/NOL3/SELENOS/HDAC6/AXL/MGST1/TPM1/FANCD2/STAT6/ARNTL/SOD1/RWDD1/PRDX3/TNFAIP3/ATP13A2/GLRX2/FXN/RACK1/STK25/NCOA7/PPIF/HNRNPD/ROMO1/TRAP1/DNM2/HIF1A/TRAF2/NQO1/HSPA1A/PLEKHA1/TLDC1/PRDX1/TX…	119
BP	GO:0070301	cellular response to hydrogen peroxide	46/4954	79/13998	2.77E-05	0.000979305	ENSG00000136826/ENSG00000127528/ENSG00000119508/ENSG00000132510/ENSG00000143878/ENSG00000148346/ENSG00000138061/ENSG00000105976/ENSG00000096717/ENSG00000136244/ENSG00000185122/ENSG00000097007/ENSG00000114861/ENSG00000114209/ENSG00000094631/ENSG00000167601/ENSG00000166888/ENSG00000118503/ENSG00000165060/ENSG00000204628/ENSG00000115694/ENSG00000108179/ENSG00000126602/ENSG00000107679/ENSG00000176171…	KLF4/KLF2/NR4A3/KDM6B/RHOB/LCN2/CYP1B1/MET/SIRT1/IL6/HSF1/ABL1/FOXP1/PDCD10/HDAC6/AXL/STAT6/TNFAIP3/FXN/RACK1/STK25/PPIF/TRAP1/PLEKHA1/BNIP3/TXN/RELA/FOXO1/PSAP/GPR37/AKR1B1/MAPK7/HSPH1/PRKAA1/ZNF580/ANXA1/AIFM1/CBX8/APEX1/RIPK1/PARK7/PINK1/TRPM2/MYB/PPP5C/HDAC2	46
BP	GO:0002495	antigen processing and presentation of peptide antigen via MHC class II	51/4954	90/13998	2.90E-05	0.001021277	ENSG00000088986/ENSG00000197102/ENSG00000122705/ENSG00000216490/ENSG00000163131/ENSG00000143761/ENSG00000264364/ENSG00000196961/ENSG00000019582/ENSG00000204843/ENSG00000117984/ENSG00000075945/ENSG00000173898/ENSG00000166747/ENSG00000176986/ENSG00000152056/ENSG00000079805/ENSG00000204287/ENSG00000242574/ENSG00000152700/ENSG00000142945/ENSG00000131966/ENSG00000079616/ENSG00000068796/ENSG00000231389…	DYNLL1/DYNC1H1/CLTA/IFI30/CTSS/ARF1/DYNLL2/AP2A1/CD74/DCTN1/CTSD/KIFAP3/SPTBN2/AP1G1/SEC24C/AP1S3/DNM2/HLA-DRA/HLA-DMB/SAR1B/KIF2C/ACTR10/KIF22/KIF2A/HLA-DPA1/CTSV/HLA-DPB1/CAPZA1/CANX/KIF3A/KIF26A/LGMN/CLTC/DCTN3/DYNC1I2/AP1M2/SEC24A/AP1S1/CAPZA2/DYNC1I1/LAG3/KIF15/CENPE/AP1B1/PYCARD/AP2A2/AP2S1/DCTN4/KIF11/OSBPL1A/KLC1	51
BP	GO:1901214	regulation of neuron death	125/4954	263/13998	2.94E-05	0.001027041	ENSG00000170345/ENSG00000120738/ENSG00000177606/ENSG00000168209/ENSG00000159388/ENSG00000119508/ENSG00000153234/ENSG00000129521/ENSG00000170315/ENSG00000010810/ENSG00000133703/ENSG00000182087/ENSG00000070831/ENSG00000143384/ENSG00000112096/ENSG00000162924/ENSG00000087088/ENSG00000113742/ENSG00000103460/ENSG00000006016/ENSG00000154153/ENSG00000099250/ENSG00000073921/ENSG00000096717/ENSG00000136244…	FOS/EGR1/JUN/DDIT4/BTG2/NR4A3/NR4A2/EGLN3/UBB/FYN/KRAS/TMEM259/CDC42/MCL1/SOD2/REL/BAX/CPEB4/TOX3/CRLF1/RETREG1/NRP1/PICALM/SIRT1/IL6/HSF1/ABL1/EFNB2/XRCC2/BBC3/AXL/NSMF/STAT3/SOD1/MAP2K4/GPI/CD34/CORO1A/ATP13A2/ROCK1/GCLM/RACK1/CASP9/NCOA7/MAP3K12/PRNP/CCL2/MEF2C/CHMP4B/HIF1A/NTRK2/TRAF2/NQO1/AIMP2/CLCF1/TP53BP2/TLDC1/EN1/HIPK2/DNAJC5/EIF4G1/SORL1/BCL2L1/C5AR1/HSP90AB1/RASA1/BRAF/HRAS/ANGPT1/ATF…	125
BP	GO:0030178	negative regulation of Wnt signaling pathway	92/4954	184/13998	3.02E-05	0.001043885	ENSG00000120738/ENSG00000113712/ENSG00000100911/ENSG00000170315/ENSG00000036257/ENSG00000105974/ENSG00000107404/ENSG00000100804/ENSG00000092010/ENSG00000240065/ENSG00000145423/ENSG00000106070/ENSG00000125398/ENSG00000145506/ENSG00000108671/ENSG00000100567/ENSG00000107816/ENSG00000150991/ENSG00000041357/ENSG00000173821/ENSG00000103197/ENSG00000104332/ENSG00000077684/ENSG00000101843/ENSG00000101182…	EGR1/CSNK1A1/PSME2/UBB/CUL3/CAV1/DVL1/PSMB5/PSME1/PSMB9/SFRP2/GRB10/SOX9/NKD2/PSMD11/PSMA3/LZTS2/UBC/PSMA4/RNF213/TSC2/SFRP1/JADE1/PSMD10/PSMA7/PSMB6/PSMD12/LATS2/RAPGEF1/CTNNBIP1/IGFBP2/IGFBP6/PSMD7/AXIN1/LRP6/STK4/PSMB1/PSMA5/PSMC4/PSME3/PSMB2/PSMC5/RACK1/G3BP1/PSMB3/PSMC6/SFRP4/TCF7L2/PSMD1/GPC3/IGFBP1/RBX1/NFATC1/HDAC1/TRABD2A/CDH2/CHD8/PSMD6/CBY1/TAX1BP3/ZNRF3/WNT11/SEM1/DAB2IP/CCND1/FOXO1/D…	92
BP	GO:0060541	respiratory system development	92/4954	184/13998	3.02E-05	0.001043885	ENSG00000127528/ENSG00000147862/ENSG00000136158/ENSG00000173706/ENSG00000125968/ENSG00000133703/ENSG00000134853/ENSG00000070831/ENSG00000115461/ENSG00000072310/ENSG00000113083/ENSG00000121039/ENSG00000125398/ENSG00000114315/ENSG00000157227/ENSG00000130702/ENSG00000151247/ENSG00000169946/ENSG00000141448/ENSG00000118523/ENSG00000149196/ENSG00000156427/ENSG00000168214/ENSG00000105894/ENSG00000204217…	KLF2/NFIB/SPRY2/HEG1/ID1/KRAS/PDGFRA/CDC42/IGFBP5/SREBF1/LOX/RDH10/SOX9/HES1/MMP14/LAMA5/EIF4E/ZFPM2/GATA6/CTGF/HIKESHI/FGF18/RBPJ/PTN/BMPR2/NUMA1/SRSF6/ERRFI1/FOXP1/ATP7A/SPARC/HMGB1/HSPB11/PKD1/AXIN1/LRP6/PKDCC/MAPK8IP3/EDN2/FGFRL1/AGR2/RC3H2/FGF7/MAN1A2/PDGFA/PHF14/GPC3/PLOD3/FOXA1/DAG1/EP300/PTGES3/SRF/DLG5/AIMP2/WNT11/RBP4/CEBPA/EGFR/RARA/HHEX/CHD7/MAPK3/THRB/MYCN/SMAD2/CTNNB1/TGFBR2/ESRP2/B…	92
BP	GO:1903052	positive regulation of proteolysis involved in cellular protein catabolic process	86/4954	170/13998	3.12E-05	0.001060198	ENSG00000113712/ENSG00000173334/ENSG00000100911/ENSG00000166233/ENSG00000170315/ENSG00000188612/ENSG00000173846/ENSG00000105974/ENSG00000101665/ENSG00000107404/ENSG00000100804/ENSG00000092010/ENSG00000240065/ENSG00000145506/ENSG00000108671/ENSG00000100567/ENSG00000165280/ENSG00000176386/ENSG00000105373/ENSG00000150991/ENSG00000041357/ENSG00000198171/ENSG00000116030/ENSG00000105325/ENSG00000101843…	CSNK1A1/TRIB1/PSME2/ARIH1/UBB/SUMO2/PLK3/CAV1/SMAD7/DVL1/PSMB5/PSME1/PSMB9/NKD2/PSMD11/PSMA3/VCP/CDC26/NOP53/UBC/PSMA4/DDRGK1/SUMO1/FZR1/PSMD10/PSMA7/PSMB6/PSMD12/PSMD7/AXIN1/XBP1/PSMB1/PSMA5/PSMC4/PSME3/PSMB2/PSMC5/RACK1/RNF139/PSMB3/ANAPC1/PSMC6/PSMD1/FMR1/RBX1/ANAPC11/HSPA1A/PSMD6/PTEN/SEM1/DAB2IP/USP5/AURKA/CEBPA/DAB2/CCDC22/CDC20/PLK1/RNF19A/SKP1/CTSC/FBXO22/PSMA2/CUL1/UBE2E1/ANAPC10/PSMD8/P…	86
BP	GO:0042254	ribosome biogenesis	151/4954	327/13998	3.13E-05	0.001060198	ENSG00000125691/ENSG00000215301/ENSG00000008988/ENSG00000164167/ENSG00000059588/ENSG00000141543/ENSG00000198034/ENSG00000149806/ENSG00000166441/ENSG00000183751/ENSG00000174748/ENSG00000261236/ENSG00000105373/ENSG00000130305/ENSG00000182117/ENSG00000129347/ENSG00000096717/ENSG00000142534/ENSG00000132153/ENSG00000182774/ENSG00000143319/ENSG00000163682/ENSG00000130810/ENSG00000272047/ENSG00000177971…	RPL23/DDX3X/RPS20/LSM6/TARBP1/EIF4A3/RPS4X/FAU/RPL27A/TBL3/RPL15/BOP1/NOP53/NSUN5/NOP10/KRI1/SIRT1/RPS11/DHX30/RPS17/ISG20L2/RPL9/PPAN/GTF2H5/IMP3/MALSU1/PAPD5/RPS14/RPL19/RPL7/RPS8/LTV1/RPS3A/RPS7/NOP16/RPL10/PES1/NOB1/NOC2L/WDR55/SURF6/EXOSC3/DDX27/EXOSC10/NLE1/RPL10L/RPL26L1/GNL1/FRG1/RPL5/RRP1/SBDS/MTG2/NOL8/RBFA/WDR46/GAR1/NAF1/PDCD11/TEX10/RPL30/NPM1/C1QBP/RPLP0/NPM3/PTEN/RRS1/MRM3/RPL36/PA…	151
BP	GO:0090090	negative regulation of canonical Wnt signaling pathway	80/4954	156/13998	3.14E-05	0.001060198	ENSG00000120738/ENSG00000113712/ENSG00000100911/ENSG00000170315/ENSG00000036257/ENSG00000105974/ENSG00000107404/ENSG00000100804/ENSG00000092010/ENSG00000240065/ENSG00000145423/ENSG00000125398/ENSG00000145506/ENSG00000108671/ENSG00000100567/ENSG00000107816/ENSG00000150991/ENSG00000041357/ENSG00000104332/ENSG00000077684/ENSG00000101843/ENSG00000101182/ENSG00000142507/ENSG00000197170/ENSG00000150457…	EGR1/CSNK1A1/PSME2/UBB/CUL3/CAV1/DVL1/PSMB5/PSME1/PSMB9/SFRP2/SOX9/NKD2/PSMD11/PSMA3/LZTS2/UBC/PSMA4/SFRP1/JADE1/PSMD10/PSMA7/PSMB6/PSMD12/LATS2/RAPGEF1/IGFBP2/IGFBP6/PSMD7/AXIN1/LRP6/STK4/PSMB1/PSMA5/PSMC4/PSME3/PSMB2/PSMC5/G3BP1/PSMB3/PSMC6/SFRP4/TCF7L2/PSMD1/GPC3/IGFBP1/RBX1/HDAC1/CDH2/CHD8/PSMD6/CBY1/ZNRF3/WNT11/SEM1/DAB2IP/FOXO1/DAB2/NOTUM/DACT1/NPHP4/PSMA2/SOX2/DVL2/IGFBP4/PSMD8/RPS27A/DKK2…	80
BP	GO:0019886	antigen processing and presentation of exogenous peptide antigen via MHC class II	50/4954	88/13998	3.15E-05	0.001060198	ENSG00000088986/ENSG00000197102/ENSG00000122705/ENSG00000216490/ENSG00000163131/ENSG00000143761/ENSG00000264364/ENSG00000196961/ENSG00000019582/ENSG00000204843/ENSG00000117984/ENSG00000075945/ENSG00000173898/ENSG00000166747/ENSG00000176986/ENSG00000152056/ENSG00000079805/ENSG00000204287/ENSG00000242574/ENSG00000152700/ENSG00000142945/ENSG00000131966/ENSG00000079616/ENSG00000068796/ENSG00000231389…	DYNLL1/DYNC1H1/CLTA/IFI30/CTSS/ARF1/DYNLL2/AP2A1/CD74/DCTN1/CTSD/KIFAP3/SPTBN2/AP1G1/SEC24C/AP1S3/DNM2/HLA-DRA/HLA-DMB/SAR1B/KIF2C/ACTR10/KIF22/KIF2A/HLA-DPA1/CTSV/HLA-DPB1/CAPZA1/CANX/KIF3A/KIF26A/LGMN/CLTC/DCTN3/DYNC1I2/AP1M2/SEC24A/AP1S1/CAPZA2/DYNC1I1/LAG3/KIF15/CENPE/AP1B1/AP2A2/AP2S1/DCTN4/KIF11/OSBPL1A/KLC1	50
BP	GO:0034329	cell junction assembly	94/4954	189/13998	3.25E-05	0.001088968	ENSG00000116473/ENSG00000186847/ENSG00000161638/ENSG00000127314/ENSG00000115414/ENSG00000173706/ENSG00000131477/ENSG00000105974/ENSG00000196924/ENSG00000101665/ENSG00000075624/ENSG00000186081/ENSG00000157227/ENSG00000130702/ENSG00000184363/ENSG00000147649/ENSG00000196878/ENSG00000104332/ENSG00000177697/ENSG00000197747/ENSG00000178209/ENSG00000164877/ENSG00000137801/ENSG00000173801/ENSG00000124145…	RAP1A/KRT14/ITGA5/RAP1B/FN1/HEG1/RAMP2/CAV1/FLNA/SMAD7/ACTB/KRT5/MMP14/LAMA5/PKP3/MTDH/LAMB3/SFRP1/CD151/S100A10/PLEC/MICALL2/THBS1/JUP/SDC4/GPM6B/RAPGEF1/DAPK3/CTTN/RAPGEF2/TNS1/CRB3/TLN1/PRKCA/ROCK1/ACTN2/ITGA2/FLNC/RHOA/GJA1/CD9/HDAC7/PPM1F/GNPAT/PIP5K1A/TJP1/F11R/ITGB4/ITGB1BP1/SLK/SRF/DLG5/CTNNA1/FSCN1/PRKACA/WNT11/PTEN/RAC1/PARD6B/COL16A1/HIPK1/NPHP4/PKP4/CTNNB1/PDCD6IP/LIMS1/ROCK2/VCL/SMAD…	94
BP	GO:0048013	ephrin receptor signaling pathway	49/4954	86/13998	3.40E-05	0.001130724	ENSG00000205155/ENSG00000010810/ENSG00000070831/ENSG00000143590/ENSG00000163466/ENSG00000167193/ENSG00000169242/ENSG00000075624/ENSG00000115091/ENSG00000142627/ENSG00000168214/ENSG00000087245/ENSG00000125266/ENSG00000106299/ENSG00000196961/ENSG00000169439/ENSG00000156299/ENSG00000138071/ENSG00000241685/ENSG00000067900/ENSG00000067560/ENSG00000111229/ENSG00000137845/ENSG00000066248/ENSG00000196411…	PSENEN/FYN/CDC42/EFNA3/ARPC2/CRK/EFNA1/ACTB/ACTR3/EPHA2/RBPJ/MMP2/EFNB2/WASL/AP2A1/SDC2/TIAM1/ACTR2/ARPC1A/ROCK1/RHOA/ARPC3/ADAM10/NGEF/EPHB4/PSEN2/RAC1/EFNA4/RASA1/HRAS/ARPC4/CHN1/ARPC1B/ROCK2/PAK3/NCSTN/CDK5R1/ARPC5/PTK2/SDCBP/GIT1/MYL12A/EFNB1/VAV3/AP2A2/AP2S1/EFNA5/DNM1/NTRK3	49
BP	GO:0007007	inner mitochondrial membrane organization	26/4954	38/13998	3.41E-05	0.001130724	ENSG00000159199/ENSG00000154518/ENSG00000228253/ENSG00000165629/ENSG00000135390/ENSG00000167283/ENSG00000110955/ENSG00000167863/ENSG00000154723/ENSG00000102125/ENSG00000116459/ENSG00000241468/ENSG00000162600/ENSG00000177370/ENSG00000141385/ENSG00000241837/ENSG00000099800/ENSG00000186010/ENSG00000152234/ENSG00000184831/ENSG00000158828/ENSG00000099624/ENSG00000198899/ENSG00000174917/ENSG00000132305…	ATP5G1/ATP5G3/MT-ATP8/ATP5C1/ATP5G2/ATP5L/ATP5B/ATP5H/ATP5J/TAZ/ATP5F1/ATP5J2/OMA1/TIMM22/AFG3L2/ATP5O/TIMM13/NDUFA13/ATP5A1/APOO/PINK1/ATP5D/MT-ATP6/C19orf70/IMMT/CHCHD3	26
BP	GO:0048193	Golgi vesicle transport	154/4954	335/13998	3.50E-05	0.001152875	ENSG00000109321/ENSG00000114270/ENSG00000088986/ENSG00000138069/ENSG00000036257/ENSG00000197102/ENSG00000101558/ENSG00000115306/ENSG00000084733/ENSG00000109220/ENSG00000168374/ENSG00000110195/ENSG00000104388/ENSG00000142186/ENSG00000145506/ENSG00000079332/ENSG00000143761/ENSG00000141258/ENSG00000165280/ENSG00000264364/ENSG00000119396/ENSG00000089177/ENSG00000004059/ENSG00000204070/ENSG00000087502…	AREG/COL7A1/DYNLL1/RAB1A/CUL3/DYNC1H1/VAPA/SPTBN1/RAB10/CHIC2/ARF4/FOLR1/RAB2A/SCYL1/NKD2/SAR1A/ARF1/SGSM2/VCP/DYNLL2/RAB14/KIF16B/ARF5/SYS1/ERGIC2/TRAPPC1/COMMD1/YIF1A/VPS51/TRAPPC3/VAMP8/COPB1/ARL1/AP2A1/ARCN1/CNIH4/VTI1B/KDELR1/GABARAPL2/KDELR2/RER1/TRAPPC6A/PKDCC/BICD2/DCTN1/GOLGB1/SURF4/OSBPL5/TMED10/BET1/GCC2/SNX2/COG4/COPB2/GOLGA4/KDELR3/RACK1/KIFAP3/RAB26/SPTBN2/AP1G1/RNF139/DDHD2/SEC24C/…	154
BP	GO:0031397	negative regulation of protein ubiquitination	72/4954	138/13998	3.68E-05	0.001204917	ENSG00000086061/ENSG00000125691/ENSG00000100911/ENSG00000170315/ENSG00000010810/ENSG00000105974/ENSG00000101665/ENSG00000100804/ENSG00000092010/ENSG00000240065/ENSG00000108671/ENSG00000100567/ENSG00000176386/ENSG00000150991/ENSG00000041357/ENSG00000105325/ENSG00000132326/ENSG00000097007/ENSG00000101843/ENSG00000101182/ENSG00000142507/ENSG00000197170/ENSG00000103035/ENSG00000171863/ENSG00000008018…	DNAJA1/RPL23/PSME2/UBB/FYN/CAV1/SMAD7/PSMB5/PSME1/PSMB9/PSMD11/PSMA3/CDC26/UBC/PSMA4/FZR1/PER2/ABL1/PSMD10/PSMA7/PSMB6/PSMD12/PSMD7/RPS7/PSMB1/TNFAIP3/PSMA5/PSMC4/PSME3/PSMB2/PSMC5/PSMB3/RPL5/ANAPC1/PSMC6/PSMD1/ANAPC11/PDCL3/HSPA1A/PSMD6/SEM1/SOX4/CDC20/UBXN1/PSMA2/UBE2E1/ANAPC10/GNL3L/PSMD8/U2AF2/ANAPC2/GTPBP4/ANAPC16/TRIP12/HSPA1B/CDK5/RPS27A/ANAPC15/CDKN2A/PSMB4/PINX1/PARK7/PRMT3/TSPO/PSMD9/UF…	72
BP	GO:0002479	antigen processing and presentation of exogenous peptide antigen via MHC class I, TAP-dependent	41/4954	69/13998	3.88E-05	0.001262864	ENSG00000100911/ENSG00000100804/ENSG00000092010/ENSG00000240065/ENSG00000082781/ENSG00000108671/ENSG00000100567/ENSG00000234745/ENSG00000041357/ENSG00000101843/ENSG00000118640/ENSG00000101182/ENSG00000142507/ENSG00000197170/ENSG00000166710/ENSG00000103035/ENSG00000008018/ENSG00000143106/ENSG00000013275/ENSG00000131467/ENSG00000126067/ENSG00000087191/ENSG00000277791/ENSG00000100519/ENSG00000173692…	PSME2/PSMB5/PSME1/PSMB9/ITGB5/PSMD11/PSMA3/HLA-B/PSMA4/PSMD10/VAMP8/PSMA7/PSMB6/PSMD12/B2M/PSMD7/PSMB1/PSMA5/PSMC4/PSME3/PSMB2/PSMC5/PSMB3/PSMC6/PSMD1/PDIA3/PSMD6/SEC22B/SNAP23/SEM1/HLA-F/CYBA/HLA-C/PSMA2/PSMD8/PSMB4/PSMD9/PSMB8/IKBKG/TAPBP/CHUK	41
BP	GO:0071456	cellular response to hypoxia	92/4954	185/13998	3.94E-05	0.001276565	ENSG00000120738/ENSG00000185650/ENSG00000141682/ENSG00000104419/ENSG00000129521/ENSG00000100911/ENSG00000170315/ENSG00000109332/ENSG00000154582/ENSG00000078401/ENSG00000173846/ENSG00000100804/ENSG00000092010/ENSG00000240065/ENSG00000104765/ENSG00000137449/ENSG00000122691/ENSG00000184216/ENSG00000156273/ENSG00000108671/ENSG00000113739/ENSG00000100567/ENSG00000160789/ENSG00000105373/ENSG00000102760…	EGR1/ZFP36L1/PMAIP1/NDRG1/EGLN3/PSME2/UBB/UBE2D3/ELOC/EDN1/PLK3/PSMB5/PSME1/PSMB9/BNIP3L/CPEB2/TWIST1/IRAK1/BACH1/PSMD11/STC2/PSMA3/LMNA/NOP53/RGCC/UBC/GATA6/PSMA4/RORA/SIRT1/GNB1/RBPJ/PTN/SFRP1/PDK1/MYC/PGK1/ERO1A/PSMD10/SLC29A1/PSMA7/PSMB6/ATP7A/BBC3/PTGS2/PSMD12/PSMD7/ENO1/PSMB1/PSMA5/CD34/PSMC4/PSME3/PSMB2/PSMC5/PSMB3/PSMC6/PSMD1/RBX1/CITED2/HIF1A/ELOB/EP300/FAM162A/PSMD6/PTEN/SEM1/BNIP3/HIPK…	92
BP	GO:0002504	antigen processing and presentation of peptide or polysaccharide antigen via MHC class II	52/4954	93/13998	4.00E-05	0.001287697	ENSG00000088986/ENSG00000197102/ENSG00000122705/ENSG00000216490/ENSG00000163131/ENSG00000143761/ENSG00000264364/ENSG00000137801/ENSG00000196961/ENSG00000019582/ENSG00000204843/ENSG00000117984/ENSG00000075945/ENSG00000173898/ENSG00000166747/ENSG00000176986/ENSG00000152056/ENSG00000079805/ENSG00000204287/ENSG00000242574/ENSG00000152700/ENSG00000142945/ENSG00000131966/ENSG00000079616/ENSG00000068796…	DYNLL1/DYNC1H1/CLTA/IFI30/CTSS/ARF1/DYNLL2/THBS1/AP2A1/CD74/DCTN1/CTSD/KIFAP3/SPTBN2/AP1G1/SEC24C/AP1S3/DNM2/HLA-DRA/HLA-DMB/SAR1B/KIF2C/ACTR10/KIF22/KIF2A/HLA-DPA1/CTSV/HLA-DPB1/CAPZA1/CANX/KIF3A/KIF26A/LGMN/CLTC/DCTN3/DYNC1I2/AP1M2/SEC24A/AP1S1/CAPZA2/DYNC1I1/LAG3/KIF15/CENPE/AP1B1/PYCARD/AP2A2/AP2S1/DCTN4/KIF11/OSBPL1A/KLC1	52
BP	GO:0090132	epithelium migration	107/4954	221/13998	4.15E-05	0.001326644	ENSG00000136826/ENSG00000123358/ENSG00000177606/ENSG00000179388/ENSG00000169554/ENSG00000143878/ENSG00000125968/ENSG00000078401/ENSG00000197635/ENSG00000163874/ENSG00000138061/ENSG00000103769/ENSG00000205542/ENSG00000125398/ENSG00000169242/ENSG00000113070/ENSG00000196189/ENSG00000102760/ENSG00000142627/ENSG00000111961/ENSG00000004399/ENSG00000105976/ENSG00000099250/ENSG00000156427/ENSG00000100345…	KLF4/NR4A1/JUN/EGR3/ZEB2/RHOB/ID1/EDN1/DPP4/ZC3H12A/CYP1B1/RAB11A/TMSB4X/SOX9/EFNA1/HBEGF/SEMA4A/RGCC/EPHA2/SASH1/PLXND1/MET/NRP1/FGF18/MYH9/BMPR2/ATP5B/THBS1/PBLD/EFNB2/FOXP1/LOXL2/ANLN/PDCD10/PTGS2/HDAC6/SPARC/HMGB1/PKN1/FAP/PTPRM/PKN3/DOCK5/PRKCA/ITGA2/PDGFB/RHOA/FGF7/DCN/HDAC7/PPM1F/ROBO1/RTN4/KIT/S100A2/HIF1A/SH3BGRL3/PLCG1/CDH13/ITGB1BP1/SRF/EPHB4/PTPN23/CSNK2B/NUP188/DUSP10/RAB25/PTPRR/ITG…	107
BP	GO:0071166	ribonucleoprotein complex localization	66/4954	125/13998	4.72E-05	0.00149837	ENSG00000162385/ENSG00000112081/ENSG00000141543/ENSG00000100650/ENSG00000161547/ENSG00000105373/ENSG00000151247/ENSG00000070366/ENSG00000198563/ENSG00000173744/ENSG00000120533/ENSG00000132182/ENSG00000124193/ENSG00000071894/ENSG00000122566/ENSG00000111196/ENSG00000030066/ENSG00000126226/ENSG00000135521/ENSG00000125450/ENSG00000108349/ENSG00000198088/ENSG00000132661/ENSG00000132507/ENSG00000163634…	MAGOH/SRSF3/EIF4A3/SRSF5/SRSF2/NOP53/EIF4E/SMG6/DDX39B/AGFG1/ENY2/NUP210/SRSF6/CPSF1/HNRNPA2B1/MAGOHB/NUP160/PCID2/LTV1/NUP85/CASC3/NUP62CL/NXT1/EIF5A/THOC7/SRSF7/TPR/FYTTD1/PABPN1/NPM1/NUP188/AKAP8L/SYMPK/SRSF10/RRS1/SEM1/THOC5/NUP153/SSB/DHX38/HHEX/RBMX2/SRSF11/SETD2/SMG5/RAN/U2AF2/PRPF31/NUP205/THOC6/CPSF2/NUP88/SRSF9/EIF6/RNPS1/UPF2/ZC3H3/U2AF1/SRRM1/TSC1/NUP54/DDX39A/ZNF593/DDX19B/SARNP/FIP1…	66
BP	GO:0007009	plasma membrane organization	129/4954	275/13998	4.75E-05	0.00149837	ENSG00000179820/ENSG00000104419/ENSG00000144339/ENSG00000153823/ENSG00000130635/ENSG00000131477/ENSG00000105974/ENSG00000196924/ENSG00000120742/ENSG00000115306/ENSG00000109083/ENSG00000084733/ENSG00000115041/ENSG00000121966/ENSG00000103769/ENSG00000145506/ENSG00000197562/ENSG00000174437/ENSG00000130702/ENSG00000119729/ENSG00000184363/ENSG00000142627/ENSG00000120756/ENSG00000197747/ENSG00000204070…	MYADM/NDRG1/TMEFF2/PID1/COL5A1/RAMP2/CAV1/FLNA/SERP1/SPTBN1/IFT20/RAB10/KCNIP3/CXCR4/RAB11A/NKD2/RAB40C/ATP2A2/LAMA5/RHOQ/PKP3/EPHA2/PLS1/S100A10/SYS1/CACNB2/JUP/WASL/VAMP8/PIK3R1/DMKN/SCRIB/SLC9A3R1/KIF5B/ARHGEF16/VTI1B/HGNC:18790/FAM126A/RER1/LRP6/PKDCC/SOD1/RAPGEF2/CRB3/APPL1/AGR2/GOLGA4/ROCK1/RACK1/RAB26/ACTN2/PLSCR1/TNIK/ANO6/PRNP/SNX33/TTC7B/PIP5K1A/DNM2/ANXA2/ASAP1/RAB8A/F11R/ATP1B3/PPIL2/…	129
BP	GO:0050657	nucleic acid transport	90/4954	181/13998	4.79E-05	0.00149837	ENSG00000185650/ENSG00000253626/ENSG00000170144/ENSG00000162385/ENSG00000112081/ENSG00000141543/ENSG00000100650/ENSG00000161547/ENSG00000105373/ENSG00000151247/ENSG00000070366/ENSG00000198563/ENSG00000112531/ENSG00000139675/ENSG00000173744/ENSG00000185122/ENSG00000120533/ENSG00000132182/ENSG00000124193/ENSG00000071894/ENSG00000122566/ENSG00000204764/ENSG00000112110/ENSG00000111196/ENSG00000175216…	ZFP36L1/EIF5AL1/HNRNPA3/MAGOH/SRSF3/EIF4A3/SRSF5/SRSF2/NOP53/EIF4E/SMG6/DDX39B/QKI/HNRNPA1L2/AGFG1/HSF1/ENY2/NUP210/SRSF6/CPSF1/HNRNPA2B1/RANBP17/MRPL18/MAGOHB/CKAP5/NUP160/PCID2/LTV1/G3BP2/BICD2/XPO5/C14orf166/NUP85/CASC3/MCM3AP/NUP62CL/NXT1/EIF5A/FMR1/THOC7/SRSF7/ATXN2/TPR/FYTTD1/PABPN1/NPM1/NUP188/AKAP8L/SYMPK/SRSF10/RRS1/SEM1/TST/THOC5/NUTF2/NUP153/SSB/DHX38/MVP/HHEX/RBMX2/SRSF11/SETD2/SMG5/R…	90
BP	GO:0050658	RNA transport	90/4954	181/13998	4.79E-05	0.00149837	ENSG00000185650/ENSG00000253626/ENSG00000170144/ENSG00000162385/ENSG00000112081/ENSG00000141543/ENSG00000100650/ENSG00000161547/ENSG00000105373/ENSG00000151247/ENSG00000070366/ENSG00000198563/ENSG00000112531/ENSG00000139675/ENSG00000173744/ENSG00000185122/ENSG00000120533/ENSG00000132182/ENSG00000124193/ENSG00000071894/ENSG00000122566/ENSG00000204764/ENSG00000112110/ENSG00000111196/ENSG00000175216…	ZFP36L1/EIF5AL1/HNRNPA3/MAGOH/SRSF3/EIF4A3/SRSF5/SRSF2/NOP53/EIF4E/SMG6/DDX39B/QKI/HNRNPA1L2/AGFG1/HSF1/ENY2/NUP210/SRSF6/CPSF1/HNRNPA2B1/RANBP17/MRPL18/MAGOHB/CKAP5/NUP160/PCID2/LTV1/G3BP2/BICD2/XPO5/C14orf166/NUP85/CASC3/MCM3AP/NUP62CL/NXT1/EIF5A/FMR1/THOC7/SRSF7/ATXN2/TPR/FYTTD1/PABPN1/NPM1/NUP188/AKAP8L/SYMPK/SRSF10/RRS1/SEM1/TST/THOC5/NUTF2/NUP153/SSB/DHX38/MVP/HHEX/RBMX2/SRSF11/SETD2/SMG5/R…	90
BP	GO:0006353	DNA-templated transcription, termination	58/4954	107/13998	5.00E-05	0.001557779	ENSG00000100142/ENSG00000162385/ENSG00000112081/ENSG00000141543/ENSG00000090060/ENSG00000100650/ENSG00000161547/ENSG00000177469/ENSG00000165494/ENSG00000182004/ENSG00000198563/ENSG00000147669/ENSG00000124193/ENSG00000272047/ENSG00000071894/ENSG00000111196/ENSG00000181817/ENSG00000139343/ENSG00000176102/ENSG00000166012/ENSG00000103168/ENSG00000108349/ENSG00000100028/ENSG00000177700/ENSG00000163634…	POLR2F/MAGOH/SRSF3/EIF4A3/PAPOLA/SRSF5/SRSF2/CAVIN1/PCF11/SNRPE/DDX39B/POLR2K/SRSF6/GTF2H5/CPSF1/MAGOHB/LSM10/SNRPF/CSTF3/TAF1D/TAF1C/CASC3/SNRPD3/POLR2L/THOC7/SRSF7/POLR3K/SNRPG/TTF2/PABPN1/SYMPK/SSU72/THOC5/ZNRD1/DHX38/SRSF11/ERCC2/U2AF2/THOC6/ERCC3/CPSF2/SRSF9/TAF1A/TTF1/RNPS1/MNAT1/CSTF1/TAF1B/U2AF1/SRRM1/CLP1/MED18/DDX39A/POLR1E/POLR2E/SARNP/TWISTNB/FIP1L1	58
BP	GO:0071426	ribonucleoprotein complex export from nucleus	65/4954	123/13998	5.18E-05	0.00160446	ENSG00000162385/ENSG00000112081/ENSG00000141543/ENSG00000100650/ENSG00000161547/ENSG00000105373/ENSG00000151247/ENSG00000070366/ENSG00000198563/ENSG00000173744/ENSG00000120533/ENSG00000132182/ENSG00000124193/ENSG00000071894/ENSG00000122566/ENSG00000111196/ENSG00000030066/ENSG00000126226/ENSG00000135521/ENSG00000125450/ENSG00000108349/ENSG00000198088/ENSG00000132661/ENSG00000132507/ENSG00000163634…	MAGOH/SRSF3/EIF4A3/SRSF5/SRSF2/NOP53/EIF4E/SMG6/DDX39B/AGFG1/ENY2/NUP210/SRSF6/CPSF1/HNRNPA2B1/MAGOHB/NUP160/PCID2/LTV1/NUP85/CASC3/NUP62CL/NXT1/EIF5A/THOC7/SRSF7/TPR/FYTTD1/PABPN1/NPM1/NUP188/AKAP8L/SYMPK/SRSF10/RRS1/SEM1/THOC5/NUP153/SSB/DHX38/HHEX/RBMX2/SRSF11/SETD2/SMG5/RAN/U2AF2/NUP205/THOC6/CPSF2/NUP88/SRSF9/EIF6/RNPS1/UPF2/ZC3H3/U2AF1/SRRM1/TSC1/NUP54/DDX39A/ZNF593/DDX19B/SARNP/FIP1L1	65
BP	GO:0034655	nucleobase-containing compound catabolic process	166/4954	367/13998	5.21E-05	0.00160446	ENSG00000108654/ENSG00000159388/ENSG00000185650/ENSG00000128016/ENSG00000125691/ENSG00000008988/ENSG00000141232/ENSG00000189060/ENSG00000163874/ENSG00000164167/ENSG00000162385/ENSG00000125458/ENSG00000141543/ENSG00000198034/ENSG00000113575/ENSG00000149806/ENSG00000087088/ENSG00000198805/ENSG00000166441/ENSG00000158825/ENSG00000174748/ENSG00000165280/ENSG00000120705/ENSG00000151247/ENSG00000070366…	DDX5/BTG2/ZFP36L1/ZFP36/RPL23/RPS20/TOB1/H1F0/ZC3H12A/LSM6/MAGOH/NT5C/EIF4A3/RPS4X/PPP2CA/FAU/BAX/PNP/RPL27A/CDA/RPL15/VCP/ETF1/EIF4E/SMG6/PKP3/NT5E/RPS11/RNASEH2B/RPS17/HSF1/RPL9/CNOT4/ZC3HAV1/ZFP36L2/PAPD5/RPS14/RC3H1/MAGOHB/EIF4A2/RPL19/RPL7/RPS8/FOXL2/HMGB1/PCID2/DCP1B/SAMD4B/RPS3A/RPS7/CNOT7/CNOT8/LSM5/RPL10/CSDE1/NUDT9/PABPC1/CASC3/AGO3/EXOSC3/GSPT1/RACK1/TNRC6B/EXOSC10/LSM2/POLR2G/NBDY/RPL…	166
BP	GO:0002009	morphogenesis of an epithelium	214/4954	488/13998	5.25E-05	0.001607658	ENSG00000136826/ENSG00000109321/ENSG00000169554/ENSG00000144339/ENSG00000136158/ENSG00000143878/ENSG00000161638/ENSG00000142871/ENSG00000100911/ENSG00000205420/ENSG00000148926/ENSG00000170315/ENSG00000130635/ENSG00000133703/ENSG00000070831/ENSG00000007168/ENSG00000078401/ENSG00000115461/ENSG00000196924/ENSG00000107404/ENSG00000121039/ENSG00000184557/ENSG00000100804/ENSG00000092010/ENSG00000196576…	KLF4/AREG/ZEB2/TMEFF2/SPRY2/RHOB/ITGA5/CYR61/PSME2/KRT6A/ADM/UBB/COL5A1/KRAS/CDC42/PAFAH1B1/EDN1/IGFBP5/FLNA/DVL1/RDH10/SOCS3/PSMB5/PSME1/PLXNB2/PSMB9/IFT20/SFRP2/RAB10/FOLR1/TWIST1/SOX9/PSMD11/HBEGF/PSMA3/HES1/MMP14/CSF1/LAMA5/GSN/EPHA2/PBX1/UBC/TRIM28/PSMA4/PLXND1/MET/AHI1/NRP1/RBPJ/TSC2/IL6/SFRP1/SALL4/MYC/LMO4/JAG2/ABL1/EFNB2/PSMD10/OSR1/PSMA7/PSMB6/FOXP1/FZD3/ATP7A/PDCD10/SDC4/SCRIB/MKKS/PSM…	214
BP	GO:0043487	regulation of RNA stability	77/4954	151/13998	5.61E-05	0.001708448	ENSG00000185650/ENSG00000128016/ENSG00000100911/ENSG00000170315/ENSG00000164924/ENSG00000163874/ENSG00000100804/ENSG00000092010/ENSG00000240065/ENSG00000108671/ENSG00000100567/ENSG00000092199/ENSG00000070366/ENSG00000150991/ENSG00000112531/ENSG00000041357/ENSG00000065978/ENSG00000101843/ENSG00000140350/ENSG00000101182/ENSG00000142507/ENSG00000152518/ENSG00000135870/ENSG00000197170/ENSG00000066044…	ZFP36L1/ZFP36/PSME2/UBB/YWHAZ/ZC3H12A/PSMB5/PSME1/PSMB9/PSMD11/PSMA3/HNRNPC/SMG6/UBC/QKI/PSMA4/YBX1/PSMD10/ANP32A/PSMA7/PSMB6/ZFP36L2/RC3H1/PSMD12/ELAVL1/PCID2/SAMD4B/PSMD7/YTHDF3/HNRNPA0/PSMB1/PSMA5/PSMC4/SYNCRIP/PSME3/PSMB2/YBX3/PRKCA/PABPC1/PSMC5/EXOSC3/SERBP1/PSMB3/PUM1/TARDBP/PSMC6/CNOT6L/PSMD1/FMR1/HNRNPD/HNRNPU/TNFRSF1B/HSPA8/NAF1/CIRBP/YWHAB/HSPA1A/PSMD6/YTHDF2/SEM1/RBM10/EIF4G1/ZC3H14/CP…	77
BP	GO:0051236	establishment of RNA localization	91/4954	184/13998	5.64E-05	0.001708448	ENSG00000185650/ENSG00000253626/ENSG00000170144/ENSG00000162385/ENSG00000112081/ENSG00000141543/ENSG00000100650/ENSG00000161547/ENSG00000105373/ENSG00000151247/ENSG00000070366/ENSG00000198563/ENSG00000112531/ENSG00000139675/ENSG00000173744/ENSG00000185122/ENSG00000120533/ENSG00000132182/ENSG00000124193/ENSG00000147601/ENSG00000071894/ENSG00000122566/ENSG00000204764/ENSG00000112110/ENSG00000111196…	ZFP36L1/EIF5AL1/HNRNPA3/MAGOH/SRSF3/EIF4A3/SRSF5/SRSF2/NOP53/EIF4E/SMG6/DDX39B/QKI/HNRNPA1L2/AGFG1/HSF1/ENY2/NUP210/SRSF6/TERF1/CPSF1/HNRNPA2B1/RANBP17/MRPL18/MAGOHB/CKAP5/NUP160/PCID2/LTV1/G3BP2/BICD2/XPO5/C14orf166/NUP85/CASC3/MCM3AP/NUP62CL/NXT1/EIF5A/FMR1/THOC7/SRSF7/ATXN2/TPR/FYTTD1/PABPN1/NPM1/NUP188/AKAP8L/SYMPK/SRSF10/RRS1/SEM1/TST/THOC5/NUTF2/NUP153/SSB/DHX38/MVP/HHEX/RBMX2/SRSF11/SETD2/…	91
BP	GO:0042590	antigen processing and presentation of exogenous peptide antigen via MHC class I	42/4954	72/13998	5.76E-05	0.001735848	ENSG00000100911/ENSG00000100804/ENSG00000092010/ENSG00000240065/ENSG00000082781/ENSG00000108671/ENSG00000216490/ENSG00000100567/ENSG00000234745/ENSG00000041357/ENSG00000101843/ENSG00000118640/ENSG00000101182/ENSG00000142507/ENSG00000197170/ENSG00000166710/ENSG00000103035/ENSG00000008018/ENSG00000143106/ENSG00000013275/ENSG00000131467/ENSG00000126067/ENSG00000087191/ENSG00000277791/ENSG00000100519…	PSME2/PSMB5/PSME1/PSMB9/ITGB5/PSMD11/IFI30/PSMA3/HLA-B/PSMA4/PSMD10/VAMP8/PSMA7/PSMB6/PSMD12/B2M/PSMD7/PSMB1/PSMA5/PSMC4/PSME3/PSMB2/PSMC5/PSMB3/PSMC6/PSMD1/PDIA3/PSMD6/SEC22B/SNAP23/SEM1/HLA-F/CYBA/HLA-C/PSMA2/PSMD8/PSMB4/PSMD9/PSMB8/IKBKG/TAPBP/CHUK	42
BP	GO:0022904	respiratory electron transport chain	60/4954	112/13998	5.91E-05	0.001772646	ENSG00000198695/ENSG00000112096/ENSG00000151366/ENSG00000004779/ENSG00000172115/ENSG00000178741/ENSG00000212907/ENSG00000132382/ENSG00000136521/ENSG00000204370/ENSG00000184983/ENSG00000166136/ENSG00000140374/ENSG00000178127/ENSG00000176340/ENSG00000183648/ENSG00000147684/ENSG00000102125/ENSG00000111775/ENSG00000139180/ENSG00000147123/ENSG00000156467/ENSG00000117118/ENSG00000131495/ENSG00000198886…	MT-ND6/SOD2/NDUFC2/NDUFAB1/CYCS/COX5A/MT-ND4L/MYBBP1A/NDUFB5/SDHD/NDUFA6/NDUFB8/ETFA/NDUFV2/COX8A/NDUFB1/NDUFB9/TAZ/COX6A1/NDUFA9/NDUFB11/UQCRB/SDHB/NDUFA2/MT-ND4/COX7C/UQCR10/PMPCB/UQCRH/COX7A2L/DNAJC15/NDUFA4/UQCRFS1/ETFRF1/SDHC/ETFB/COX7B/D2HGDH/AP003108.2/NDUFA12/NDUFS3/NDUFA13/NDUFB6/COX6B1/NDUFB2/NDUFB3/COX6C/NDUFS4/UQCRHL/MT-CO3/NDUFA5/PARK7/NDUFAF2/MT-CYB/PINK1/UQCRC1/MECP2/NDUFA8/NDUFAF1…	60
BP	GO:0040017	positive regulation of locomotion	183/4954	411/13998	6.57E-05	0.001959869	ENSG00000177606/ENSG00000135346/ENSG00000162407/ENSG00000179820/ENSG00000136158/ENSG00000143878/ENSG00000161638/ENSG00000142871/ENSG00000115414/ENSG00000117525/ENSG00000134853/ENSG00000119888/ENSG00000078401/ENSG00000196924/ENSG00000163874/ENSG00000101558/ENSG00000112096/ENSG00000057149/ENSG00000130724/ENSG00000103769/ENSG00000205542/ENSG00000122691/ENSG00000091136/ENSG00000167193/ENSG00000125398…	JUN/CGA/PLPP3/MYADM/SPRY2/RHOB/ITGA5/CYR61/FN1/F3/PDGFRA/EPCAM/EDN1/FLNA/ZC3H12A/VAPA/SOD2/SERPINB3/CHMP2A/RAB11A/TMSB4X/TWIST1/LAMB1/CRK/SOX9/HBEGF/CXCL2/MMP14/CSF1/CAVIN1/SPAG9/PTP4A1/RPS6KB1/SASH1/DDRGK1/MET/NRP1/FGF18/IL6/COL1A1/MIEN1/HSPA5/BMPR2/ATP5B/SELENOK/CXCL16/TCAF2/THBS1/FOXP1/ATP7A/PIK3R1/PDCD10/PTGS2/HDAC6/TUBB2B/SPARC/HMGB1/VPS37B/CLDN7/NSMF/DAPK3/SUN2/COL18A1/ELP5/CD74/XBP1/RAPGEF…	183
BP	GO:0006369	termination of RNA polymerase II transcription	40/4954	68/13998	6.62E-05	0.00196371	ENSG00000162385/ENSG00000112081/ENSG00000141543/ENSG00000090060/ENSG00000100650/ENSG00000161547/ENSG00000165494/ENSG00000182004/ENSG00000198563/ENSG00000124193/ENSG00000071894/ENSG00000111196/ENSG00000181817/ENSG00000139343/ENSG00000176102/ENSG00000108349/ENSG00000100028/ENSG00000163634/ENSG00000115875/ENSG00000143977/ENSG00000116830/ENSG00000100836/ENSG00000125755/ENSG00000160075/ENSG00000100296…	MAGOH/SRSF3/EIF4A3/PAPOLA/SRSF5/SRSF2/PCF11/SNRPE/DDX39B/SRSF6/CPSF1/MAGOHB/LSM10/SNRPF/CSTF3/CASC3/SNRPD3/THOC7/SRSF7/SNRPG/TTF2/PABPN1/SYMPK/SSU72/THOC5/DHX38/SRSF11/U2AF2/THOC6/CPSF2/SRSF9/RNPS1/CSTF1/U2AF1/SRRM1/CLP1/MED18/DDX39A/SARNP/FIP1L1	40
BP	GO:0006984	ER-nucleus signaling pathway	29/4954	45/13998	6.70E-05	0.001975972	ENSG00000162772/ENSG00000125629/ENSG00000160789/ENSG00000174437/ENSG00000158615/ENSG00000087074/ENSG00000044574/ENSG00000213676/ENSG00000131871/ENSG00000166598/ENSG00000100219/ENSG00000106541/ENSG00000146678/ENSG00000108691/ENSG00000114650/ENSG00000169429/ENSG00000070669/ENSG00000109133/ENSG00000140943/ENSG00000108588/ENSG00000082701/ENSG00000109501/ENSG00000051108/ENSG00000141510/ENSG00000186480…	ATF3/INSIG2/LMNA/ATP2A2/PPP1R15B/PPP1R15A/HSPA5/ATF6B/SELENOS/HSP90B1/XBP1/AGR2/IGFBP1/CCL2/SCAP/CXCL8/ASNS/TMEM33/MBTPS1/CCDC47/GSK3B/WFS1/HERPUD1/TP53/INSIG1/FBXW7/PTPN2/EIF2A/EIF2S1	29
BP	GO:2001233	regulation of apoptotic signaling pathway	162/4954	359/13998	7.40E-05	0.002173244	ENSG00000162772/ENSG00000086061/ENSG00000141682/ENSG00000153234/ENSG00000088986/ENSG00000215301/ENSG00000170315/ENSG00000164924/ENSG00000010810/ENSG00000143384/ENSG00000105974/ENSG00000112096/ENSG00000136603/ENSG00000196730/ENSG00000006210/ENSG00000163220/ENSG00000145423/ENSG00000100234/ENSG00000087088/ENSG00000108953/ENSG00000121067/ENSG00000160789/ENSG00000148180/ENSG00000116761/ENSG00000157613…	ATF3/DNAJA1/PMAIP1/NR4A2/DYNLL1/DDX3X/UBB/YWHAZ/FYN/MCL1/CAV1/SOD2/SKIL/DAPK1/CX3CL1/S100A9/SFRP2/TIMP3/BAX/YWHAE/SPOP/LMNA/GSN/CTH/CREB3L1/RPS6KB1/PIDD1/DYNLL2/NRP1/YWHAG/SIRT1/SFRP1/PLAGL2/MUC1/SFPQ/THBS1/PTTG1IP/PSMD10/BBC3/PTGS2/NOL3/SELENOS/PPP2R1B/SLC9A3R1/CCAR2/TPT1/MIF/DAPK3/RPS7/TNFSF10/CD74/STK4/KDM1A/XBP1/YWHAH/SOD1/CTTN/BCLAF1/ENO1/TFDP1/TNFAIP3/FIGNL1/PSME3/YBX3/NOC2L/FXN/S100A8/LTBR…	162
BP	GO:0030177	positive regulation of Wnt signaling pathway	74/4954	145/13998	7.50E-05	0.002190788	ENSG00000169554/ENSG00000100911/ENSG00000170315/ENSG00000105974/ENSG00000107404/ENSG00000100804/ENSG00000092010/ENSG00000240065/ENSG00000145423/ENSG00000108671/ENSG00000100567/ENSG00000066279/ENSG00000150991/ENSG00000041357/ENSG00000168214/ENSG00000104332/ENSG00000108821/ENSG00000097007/ENSG00000173801/ENSG00000101843/ENSG00000101182/ENSG00000142507/ENSG00000134046/ENSG00000197170/ENSG00000158941…	ZEB2/PSME2/UBB/CAV1/DVL1/PSMB5/PSME1/PSMB9/SFRP2/PSMD11/PSMA3/ASPM/UBC/PSMA4/RBPJ/SFRP1/COL1A1/ABL1/JUP/PSMD10/PSMA7/PSMB6/MBD2/PSMD12/CCAR2/DAPK3/PSMD7/AXIN1/LRP6/ARNTL/SMARCA4/USP34/PSMB1/PSMA5/PSMC4/PSME3/PSMB2/PSMC5/NLE1/PSMB3/PSMC6/SFRP4/PSMD1/GPC3/ATP6V1C2/PSMD6/SEM1/HHEX/DAB2/SOX4/RSPO3/WNT10B/DACT1/PSMA2/DVL2/DEPDC1B/PSMD8/FAM53B/XIAP/RNF220/RPS27A/DKK2/PSMB4/WNT2/SPIN1/PSMD9/ZRANB1/LGR4/…	74
BP	GO:0051272	positive regulation of cellular component movement	177/4954	397/13998	7.88E-05	0.002291364	ENSG00000177606/ENSG00000135346/ENSG00000162407/ENSG00000179820/ENSG00000136158/ENSG00000143878/ENSG00000161638/ENSG00000142871/ENSG00000115414/ENSG00000117525/ENSG00000134853/ENSG00000119888/ENSG00000078401/ENSG00000196924/ENSG00000163874/ENSG00000112096/ENSG00000057149/ENSG00000103769/ENSG00000205542/ENSG00000122691/ENSG00000091136/ENSG00000167193/ENSG00000125398/ENSG00000113070/ENSG00000081041…	JUN/CGA/PLPP3/MYADM/SPRY2/RHOB/ITGA5/CYR61/FN1/F3/PDGFRA/EPCAM/EDN1/FLNA/ZC3H12A/SOD2/SERPINB3/RAB11A/TMSB4X/TWIST1/LAMB1/CRK/SOX9/HBEGF/CXCL2/MMP14/CSF1/CAVIN1/SPAG9/BCL6/PTP4A1/RPS6KB1/SASH1/DDRGK1/MET/NRP1/FGF18/IL6/COL1A1/MIEN1/HSPA5/BMPR2/ATP5B/SELENOK/CXCL16/TCAF2/THBS1/FOXP1/ATP7A/PIK3R1/PDCD10/PTGS2/HDAC6/TUBB2B/SPARC/HMGB1/CLDN7/NSMF/DAPK3/SUN2/COL18A1/ELP5/CD74/XBP1/RAPGEF2/MAPRE1/EDN2/…	177
BP	GO:0000082	G1/S transition of mitotic cell cycle	112/4954	236/13998	8.05E-05	0.002327505	ENSG00000159388/ENSG00000215301/ENSG00000166337/ENSG00000100911/ENSG00000170315/ENSG00000153823/ENSG00000173846/ENSG00000036257/ENSG00000092010/ENSG00000167513/ENSG00000156273/ENSG00000087088/ENSG00000151247/ENSG00000102760/ENSG00000185324/ENSG00000150991/ENSG00000108443/ENSG00000177595/ENSG00000138814/ENSG00000077684/ENSG00000073111/ENSG00000136997/ENSG00000185499/ENSG00000080802/ENSG00000146834…	BTG2/DDX3X/TAF10/PSME2/UBB/PID1/PLK3/CUL3/PSME1/CDT1/BACH1/BAX/EIF4E/RGCC/CDK10/UBC/RPS6KB1/PIDD1/PPP3CA/JADE1/MCM2/MYC/MUC1/CNOT4/MEPCE/GADD45A/RPA3/LATS2/CDC25A/LSM10/PKD1/CNOT7/WEE1/SMARCA4/CNOT8/RB1/TFDP1/DBF4/PSME3/ARID3A/GSPT1/CTDSP1/DCUN1D3/POLE4/CNOT6L/UBE2E2/PPP6C/PRIM2/RFWD3/MCM7/EP300/CENPJ/CUL5/CNOT10/NPM1/CDKN2B/ITGB1/SKP2/ORC1/PTEN/ANKRD17/SFN/MTBP/CCND1/AURKA/MCM3/EIF4G1/RHOU/EGFR/…	112
BP	GO:0043488	regulation of mRNA stability	73/4954	143/13998	8.26E-05	0.002372299	ENSG00000185650/ENSG00000128016/ENSG00000100911/ENSG00000170315/ENSG00000164924/ENSG00000163874/ENSG00000100804/ENSG00000092010/ENSG00000240065/ENSG00000108671/ENSG00000100567/ENSG00000092199/ENSG00000150991/ENSG00000112531/ENSG00000041357/ENSG00000065978/ENSG00000101843/ENSG00000140350/ENSG00000101182/ENSG00000142507/ENSG00000152518/ENSG00000135870/ENSG00000197170/ENSG00000066044/ENSG00000126226…	ZFP36L1/ZFP36/PSME2/UBB/YWHAZ/ZC3H12A/PSMB5/PSME1/PSMB9/PSMD11/PSMA3/HNRNPC/UBC/QKI/PSMA4/YBX1/PSMD10/ANP32A/PSMA7/PSMB6/ZFP36L2/RC3H1/PSMD12/ELAVL1/PCID2/SAMD4B/PSMD7/YTHDF3/HNRNPA0/PSMB1/PSMA5/PSMC4/SYNCRIP/PSME3/PSMB2/YBX3/PRKCA/PABPC1/PSMC5/EXOSC3/SERBP1/PSMB3/PUM1/TARDBP/PSMC6/CNOT6L/PSMD1/FMR1/HNRNPD/HNRNPU/HSPA8/CIRBP/YWHAB/HSPA1A/PSMD6/YTHDF2/SEM1/RBM10/EIF4G1/ZC3H14/CPEB3/PUM2/PSMA2/TNPO…	73
BP	GO:0045815	positive regulation of gene expression, epigenetic	43/4954	75/13998	8.29E-05	0.002372299	ENSG00000132475/ENSG00000100142/ENSG00000163041/ENSG00000075624/ENSG00000270276/ENSG00000147669/ENSG00000115524/ENSG00000272333/ENSG00000137309/ENSG00000132382/ENSG00000114166/ENSG00000277775/ENSG00000273983/ENSG00000278272/ENSG00000166012/ENSG00000158406/ENSG00000103168/ENSG00000108773/ENSG00000177700/ENSG00000117713/ENSG00000111875/ENSG00000100393/ENSG00000113648/ENSG00000197837/ENSG00000132471…	H3F3B/POLR2F/H3F3A/ACTB/HIST2H4B/POLR2K/SF3B1/KMT2B/HMGA1/MYBBP1A/KAT2B/HIST1H3F/HIST1H3G/HIST1H3C/TAF1D/HIST1H4H/TAF1C/KAT2A/POLR2L/ARID1A/ASF1A/EP300/H2AFY/HIST4H4/WBP2/HIST1H3A/ZNRD1/SMARCA5/ATAD2B/HIST1H3B/ARID1B/CTNNB1/PHF8/HIST1H3H/HIST1H4D/HIST1H4A/HIST1H4B/TAF1A/TAF1B/POLR1E/HIST2H3D/POLR2E/TWISTNB	43
BP	GO:0045727	positive regulation of translation	56/4954	104/13998	8.55E-05	0.002434276	ENSG00000215301/ENSG00000110321/ENSG00000253626/ENSG00000163874/ENSG00000120742/ENSG00000196498/ENSG00000141543/ENSG00000198034/ENSG00000183978/ENSG00000108443/ENSG00000198563/ENSG00000087074/ENSG00000138814/ENSG00000136244/ENSG00000136997/ENSG00000137288/ENSG00000137801/ENSG00000066044/ENSG00000069399/ENSG00000185728/ENSG00000144642/ENSG00000145191/ENSG00000060138/ENSG00000070756/ENSG00000091831…	DDX3X/EIF4G2/EIF5AL1/ZC3H12A/SERP1/NCOR2/EIF4A3/RPS4X/COA3/RPS6KB1/DDX39B/PPP1R15A/PPP3CA/IL6/MYC/UQCC2/THBS1/ELAVL1/BCL3/YTHDF3/RBMS3/EIF2B5/YBX3/PABPC1/ESR1/ITGA2/POLR2G/POU5F1/RPL5/EIF5A/FMR1/HNRNPD/LARP4/CIRBP/DNAJC3/NPM1/YTHDF2/C1QBP/CPEB3/CDK4/SOX4/MAPK3/EIF3E/MPV17L2/RPS27L/DHX29/KHDRBS1/SLC35A4/TRMT10C/EIF3C/EIF6/UCN/NCOR1/EEF2/PINK1/TNF	56
BP	GO:0006979	response to oxidative stress	172/4954	385/13998	8.68E-05	0.002458756	ENSG00000170345/ENSG00000136826/ENSG00000177606/ENSG00000127528/ENSG00000119508/ENSG00000109321/ENSG00000132510/ENSG00000153234/ENSG00000120129/ENSG00000198695/ENSG00000143878/ENSG00000196365/ENSG00000134853/ENSG00000143384/ENSG00000148346/ENSG00000078401/ENSG00000173846/ENSG00000157110/ENSG00000163874/ENSG00000112096/ENSG00000100804/ENSG00000196730/ENSG00000137449/ENSG00000138061/ENSG00000095303…	FOS/KLF4/JUN/KLF2/NR4A3/AREG/KDM6B/NR4A2/DUSP1/MT-ND6/RHOB/LONP1/PDGFRA/MCL1/LCN2/EDN1/PLK3/RBPMS/ZC3H12A/SOD2/PSMB5/DAPK1/CPEB2/CYP1B1/PTGS1/TXNL1/CRK/SELENOP/KPNA4/STC2/MMP14/SESN2/ATP2A2/PPP1R15B/TXNIP/VKORC1L1/MET/SIRT1/CYCS/IL6/PDK1/COL1A1/HSF1/UBE3A/CHD6/SELENOK/SFPQ/ARL6IP5/ERO1A/ABL1/GPX2/FOXP1/ATP7A/PDCD10/PTGS2/NOL3/SELENOS/HDAC6/FOSL1/AXL/MSRB3/MGST1/TPM1/FANCD2/STAT6/ARNTL/SOD1/NDUFA6…	172
BP	GO:0060479	lung cell differentiation	18/4954	24/13998	8.79E-05	0.002467949	ENSG00000127528/ENSG00000147862/ENSG00000125398/ENSG00000141448/ENSG00000168214/ENSG00000137497/ENSG00000114861/ENSG00000106541/ENSG00000129514/ENSG00000106305/ENSG00000151090/ENSG00000168036/ENSG00000118260/ENSG00000133961/ENSG00000126351/ENSG00000106004/ENSG00000124664/ENSG00000129654	KLF2/NFIB/SOX9/GATA6/RBPJ/NUMA1/FOXP1/AGR2/FOXA1/AIMP2/THRB/CTNNB1/CREB1/NUMB/THRA/HOXA5/SPDEF/FOXJ1	18
BP	GO:0006403	RNA localization	104/4954	217/13998	8.80E-05	0.002467949	ENSG00000185650/ENSG00000253626/ENSG00000170144/ENSG00000162385/ENSG00000112081/ENSG00000141543/ENSG00000100650/ENSG00000161547/ENSG00000105373/ENSG00000151247/ENSG00000070366/ENSG00000198563/ENSG00000112531/ENSG00000182117/ENSG00000139675/ENSG00000173744/ENSG00000185122/ENSG00000120533/ENSG00000132182/ENSG00000124193/ENSG00000100811/ENSG00000147601/ENSG00000071894/ENSG00000122566/ENSG00000204764…	ZFP36L1/EIF5AL1/HNRNPA3/MAGOH/SRSF3/EIF4A3/SRSF5/SRSF2/NOP53/EIF4E/SMG6/DDX39B/QKI/NOP10/HNRNPA1L2/AGFG1/HSF1/ENY2/NUP210/SRSF6/YY1/TERF1/CPSF1/HNRNPA2B1/RANBP17/MRPL18/MAGOHB/CKAP5/NUP160/PCID2/LTV1/G3BP2/BICD2/PRPF6/XPO5/C14orf166/NUP85/CASC3/EXOSC3/MCM3AP/EXOSC10/NUP62CL/NXT1/EIF5A/FMR1/THOC7/SRSF7/ATXN2/TPR/FYTTD1/NAF1/PABPN1/NPM1/NUP188/AKAP8L/SYMPK/SRSF10/RRS1/CCT8/SEM1/TST/THOC5/NUTF2/NUP1…	104
BP	GO:0006338	chromatin remodeling	78/4954	155/13998	8.96E-05	0.002500521	ENSG00000132475/ENSG00000185787/ENSG00000187514/ENSG00000163041/ENSG00000123562/ENSG00000125398/ENSG00000129534/ENSG00000075624/ENSG00000092199/ENSG00000153922/ENSG00000270276/ENSG00000163939/ENSG00000198900/ENSG00000136997/ENSG00000272333/ENSG00000137309/ENSG00000137812/ENSG00000071655/ENSG00000134046/ENSG00000114166/ENSG00000085224/ENSG00000213246/ENSG00000127616/ENSG00000139687/ENSG00000135100…	H3F3B/MORF4L1/PTMA/H3F3A/MORF4L2/SOX9/MIS18BP1/ACTB/HNRNPC/CHD1/HIST2H4B/PBRM1/TOP1/MYC/KMT2B/HMGA1/KNL1/MBD3/MBD2/KAT2B/ATRX/SUPT4H1/SMARCA4/RB1/HNF1A/HIST1H4H/ESR1/KAT2A/RERE/ARID1A/HJURP/MIS18A/TNRC18/SPTY2D1/TPR/FOXA1/ACTR6/SATB1/HDAC1/CHD8/NPM1/CHD1L/HIST4H4/CENPX/SUPT5H/CHRAC1/SMARCA2/SMARCA5/CENPK/ZBTB1/CHD7/NUDT5/CENPV/ACTL6A/ARID1B/SMARCA1/GATA3/CTNNB1/BAZ1A/CENPC/SATB2/HIST1H4D/HIST1H4A…	78
BP	GO:0007044	cell-substrate junction assembly	47/4954	84/13998	9.04E-05	0.002511376	ENSG00000186847/ENSG00000161638/ENSG00000115414/ENSG00000186081/ENSG00000157227/ENSG00000130702/ENSG00000196878/ENSG00000104332/ENSG00000177697/ENSG00000197747/ENSG00000178209/ENSG00000137801/ENSG00000124145/ENSG00000046653/ENSG00000167657/ENSG00000085733/ENSG00000079308/ENSG00000137076/ENSG00000067900/ENSG00000077522/ENSG00000164171/ENSG00000100034/ENSG00000143398/ENSG00000132470/ENSG00000119185…	KRT14/ITGA5/FN1/KRT5/MMP14/LAMA5/LAMB3/SFRP1/CD151/S100A10/PLEC/THBS1/SDC4/GPM6B/DAPK3/CTTN/TNS1/TLN1/ROCK1/ACTN2/ITGA2/PPM1F/PIP5K1A/ITGB4/ITGB1BP1/SLK/PTEN/RAC1/COL16A1/LIMS1/ROCK2/SMAD3/PHLDB2/PTK2/ITGA6/PDPK1/PTPRJ/IQGAP1/ACTN1/LAMC1/TSC1/MACF1/EFNA5/LAMC2/RHOD/TAOK2/TESK2	47
BP	GO:0051168	nuclear export	91/4954	186/13998	9.35E-05	0.002579307	ENSG00000122877/ENSG00000162385/ENSG00000112081/ENSG00000141543/ENSG00000108953/ENSG00000100650/ENSG00000161547/ENSG00000105373/ENSG00000151247/ENSG00000070366/ENSG00000198563/ENSG00000173744/ENSG00000120533/ENSG00000132182/ENSG00000124193/ENSG00000071894/ENSG00000122566/ENSG00000204764/ENSG00000111196/ENSG00000030066/ENSG00000126226/ENSG00000135521/ENSG00000008710/ENSG00000168710/ENSG00000124571…	EGR2/MAGOH/SRSF3/EIF4A3/YWHAE/SRSF5/SRSF2/NOP53/EIF4E/SMG6/DDX39B/AGFG1/ENY2/NUP210/SRSF6/CPSF1/HNRNPA2B1/RANBP17/MAGOHB/NUP160/PCID2/LTV1/PKD1/AHCYL1/XPO5/NUP85/CASC3/NUP62CL/NXT1/EIF5A/TCF7L2/THOC7/SRSF7/TPR/DUSP16/FYTTD1/PABPN1/NPM1/NUP188/AKAP8L/SYMPK/PRKACA/SRSF10/RRS1/SEM1/SFN/THOC5/TXN/NUTF2/NUP153/SSB/DHX38/HHEX/SOX4/RBMX2/GAS6/PTPN14/CCHCR1/SRSF11/SETD2/SMG5/RANBP1/RAN/KHDRBS1/CSE1L/U2AF…	91
BP	GO:0042775	mitochondrial ATP synthesis coupled electron transport	51/4954	93/13998	9.37E-05	0.002579307	ENSG00000198695/ENSG00000151366/ENSG00000004779/ENSG00000172115/ENSG00000178741/ENSG00000212907/ENSG00000136521/ENSG00000204370/ENSG00000184983/ENSG00000166136/ENSG00000178127/ENSG00000176340/ENSG00000183648/ENSG00000147684/ENSG00000102125/ENSG00000111775/ENSG00000139180/ENSG00000147123/ENSG00000156467/ENSG00000131495/ENSG00000198886/ENSG00000127184/ENSG00000184076/ENSG00000105819/ENSG00000173660…	MT-ND6/NDUFC2/NDUFAB1/CYCS/COX5A/MT-ND4L/NDUFB5/SDHD/NDUFA6/NDUFB8/NDUFV2/COX8A/NDUFB1/NDUFB9/TAZ/COX6A1/NDUFA9/NDUFB11/UQCRB/NDUFA2/MT-ND4/COX7C/UQCR10/PMPCB/UQCRH/COX7A2L/DNAJC15/NDUFA4/UQCRFS1/SDHC/COX7B/AP003108.2/NDUFA12/NDUFS3/NDUFA13/NDUFB6/COX6B1/NDUFB2/NDUFB3/COX6C/NDUFS4/UQCRHL/MT-CO3/NDUFA5/PARK7/MT-CYB/PINK1/UQCRC1/MECP2/NDUFA8/NDUFAF1	51
BP	GO:0006405	RNA export from nucleus	68/4954	132/13998	9.97E-05	0.002722275	ENSG00000162385/ENSG00000112081/ENSG00000141543/ENSG00000100650/ENSG00000161547/ENSG00000105373/ENSG00000151247/ENSG00000070366/ENSG00000198563/ENSG00000173744/ENSG00000120533/ENSG00000132182/ENSG00000124193/ENSG00000071894/ENSG00000122566/ENSG00000111196/ENSG00000030066/ENSG00000126226/ENSG00000135521/ENSG00000124571/ENSG00000125450/ENSG00000108349/ENSG00000198088/ENSG00000132661/ENSG00000132507…	MAGOH/SRSF3/EIF4A3/SRSF5/SRSF2/NOP53/EIF4E/SMG6/DDX39B/AGFG1/ENY2/NUP210/SRSF6/CPSF1/HNRNPA2B1/MAGOHB/NUP160/PCID2/LTV1/XPO5/NUP85/CASC3/NUP62CL/NXT1/EIF5A/THOC7/SRSF7/TPR/FYTTD1/PABPN1/NPM1/NUP188/AKAP8L/SYMPK/SRSF10/RRS1/SEM1/THOC5/NUP153/SSB/DHX38/HHEX/RBMX2/SRSF11/SETD2/SMG5/RANBP1/RAN/KHDRBS1/U2AF2/NUP205/THOC6/CPSF2/NUP88/SRSF9/EIF6/RNPS1/UPF2/ZC3H3/U2AF1/SRRM1/TSC1/NUP54/DDX39A/ZNF593/DDX1…	68
BP	GO:1903321	negative regulation of protein modification by small protein conjugation or removal	74/4954	146/13998	9.99E-05	0.002722275	ENSG00000086061/ENSG00000125691/ENSG00000100911/ENSG00000170315/ENSG00000010810/ENSG00000105974/ENSG00000101665/ENSG00000100804/ENSG00000092010/ENSG00000240065/ENSG00000108671/ENSG00000100567/ENSG00000176386/ENSG00000150991/ENSG00000041357/ENSG00000105325/ENSG00000132326/ENSG00000097007/ENSG00000101843/ENSG00000101182/ENSG00000142507/ENSG00000197170/ENSG00000103035/ENSG00000171863/ENSG00000008018…	DNAJA1/RPL23/PSME2/UBB/FYN/CAV1/SMAD7/PSMB5/PSME1/PSMB9/PSMD11/PSMA3/CDC26/UBC/PSMA4/FZR1/PER2/ABL1/PSMD10/PSMA7/PSMB6/PSMD12/PSMD7/RPS7/PSMB1/TNFAIP3/PSMA5/PSMC4/PSME3/PSMB2/PSMC5/PSMB3/RPL5/ANAPC1/PSMC6/PSMD1/ANAPC11/PDCL3/HSPA1A/PSMD6/SEM1/RELA/SOX4/CDC20/UBXN1/PSMA2/CTNNB1/UBE2E1/ANAPC10/GNL3L/PSMD8/U2AF2/ANAPC2/GTPBP4/ANAPC16/TRIP12/HSPA1B/CDK5/RPS27A/ANAPC15/CDKN2A/PSMB4/PINX1/PARK7/PRMT3/T…	74
BP	GO:0070997	neuron death	135/4954	294/13998	0.000110279	0.002991183	ENSG00000170345/ENSG00000120738/ENSG00000177606/ENSG00000168209/ENSG00000159388/ENSG00000119508/ENSG00000153234/ENSG00000129521/ENSG00000170315/ENSG00000010810/ENSG00000133703/ENSG00000182087/ENSG00000070831/ENSG00000143384/ENSG00000112096/ENSG00000162924/ENSG00000087088/ENSG00000113742/ENSG00000103460/ENSG00000006016/ENSG00000154153/ENSG00000099250/ENSG00000073921/ENSG00000096717/ENSG00000136244…	FOS/EGR1/JUN/DDIT4/BTG2/NR4A3/NR4A2/EGLN3/UBB/FYN/KRAS/TMEM259/CDC42/MCL1/SOD2/REL/BAX/CPEB4/TOX3/CRLF1/RETREG1/NRP1/PICALM/SIRT1/IL6/HSF1/HSPA5/ABL1/EFNB2/XRCC2/NLRP1/BBC3/AXL/GAPDH/NSMF/STAT3/SOD1/MAP2K4/RB1/GPI/CD34/CORO1A/ATP13A2/ROCK1/GCLM/RACK1/CASP9/NCOA7/ATN1/MAP3K12/PRNP/CCL2/MEF2C/CHMP4B/HIF1A/NTRK2/TRAF2/FAM162A/NQO1/AIMP2/CLCF1/TP53BP2/TLDC1/EN1/BNIP3/HIPK2/DNAJC5/EIF4G1/SORL1/BCL2L1/…	135
BP	GO:0031124	mRNA 3'-end processing	49/4954	89/13998	0.000111855	0.003019544	ENSG00000185650/ENSG00000162385/ENSG00000112081/ENSG00000141543/ENSG00000090060/ENSG00000100650/ENSG00000161547/ENSG00000165494/ENSG00000198563/ENSG00000185122/ENSG00000124193/ENSG00000071894/ENSG00000111196/ENSG00000168710/ENSG00000176102/ENSG00000111605/ENSG00000070756/ENSG00000108349/ENSG00000163634/ENSG00000115875/ENSG00000100836/ENSG00000125755/ENSG00000129315/ENSG00000160075/ENSG00000077312…	ZFP36L1/MAGOH/SRSF3/EIF4A3/PAPOLA/SRSF5/SRSF2/PCF11/DDX39B/HSF1/SRSF6/CPSF1/MAGOHB/AHCYL1/CSTF3/CPSF6/PABPC1/CASC3/THOC7/SRSF7/PABPN1/SYMPK/CCNT1/SSU72/SNRPA/SUPT5H/THOC5/ZC3H14/CPEB3/DHX38/SRSF11/U2AF2/THOC6/PAF1/CPSF2/SRSF9/PAPOLG/RNPS1/CSTF1/ZC3H3/U2AF1/CTR9/SRRM1/CLP1/DDX39A/RNF20/PAPOLB/SARNP/FIP1L1	49
BP	GO:0022900	electron transport chain	60/4954	114/13998	0.000115142	0.003058646	ENSG00000198695/ENSG00000112096/ENSG00000151366/ENSG00000004779/ENSG00000172115/ENSG00000178741/ENSG00000212907/ENSG00000132382/ENSG00000136521/ENSG00000204370/ENSG00000184983/ENSG00000166136/ENSG00000140374/ENSG00000178127/ENSG00000176340/ENSG00000183648/ENSG00000147684/ENSG00000102125/ENSG00000111775/ENSG00000139180/ENSG00000147123/ENSG00000156467/ENSG00000117118/ENSG00000131495/ENSG00000198886…	MT-ND6/SOD2/NDUFC2/NDUFAB1/CYCS/COX5A/MT-ND4L/MYBBP1A/NDUFB5/SDHD/NDUFA6/NDUFB8/ETFA/NDUFV2/COX8A/NDUFB1/NDUFB9/TAZ/COX6A1/NDUFA9/NDUFB11/UQCRB/SDHB/NDUFA2/MT-ND4/COX7C/UQCR10/PMPCB/UQCRH/COX7A2L/DNAJC15/NDUFA4/UQCRFS1/ETFRF1/SDHC/ETFB/COX7B/D2HGDH/AP003108.2/NDUFA12/NDUFS3/NDUFA13/NDUFB6/COX6B1/NDUFB2/NDUFB3/COX6C/NDUFS4/UQCRHL/MT-CO3/NDUFA5/PARK7/NDUFAF2/MT-CYB/PINK1/UQCRC1/MECP2/NDUFA8/NDUFAF1…	60
BP	GO:0090263	positive regulation of canonical Wnt signaling pathway	60/4954	114/13998	0.000115142	0.003058646	ENSG00000100911/ENSG00000170315/ENSG00000105974/ENSG00000107404/ENSG00000100804/ENSG00000092010/ENSG00000240065/ENSG00000145423/ENSG00000108671/ENSG00000100567/ENSG00000066279/ENSG00000150991/ENSG00000041357/ENSG00000168214/ENSG00000104332/ENSG00000108821/ENSG00000173801/ENSG00000101843/ENSG00000101182/ENSG00000142507/ENSG00000197170/ENSG00000158941/ENSG00000167657/ENSG00000103035/ENSG00000103126…	PSME2/UBB/CAV1/DVL1/PSMB5/PSME1/PSMB9/SFRP2/PSMD11/PSMA3/ASPM/UBC/PSMA4/RBPJ/SFRP1/COL1A1/JUP/PSMD10/PSMA7/PSMB6/PSMD12/CCAR2/DAPK3/PSMD7/AXIN1/LRP6/ARNTL/USP34/PSMB1/PSMA5/PSMC4/PSME3/PSMB2/PSMC5/NLE1/PSMB3/PSMC6/SFRP4/PSMD1/PSMD6/SEM1/SOX4/RSPO3/WNT10B/PSMA2/DVL2/PSMD8/FAM53B/XIAP/RNF220/RPS27A/DKK2/PSMB4/WNT2/PSMD9/LGR4/PSMB8/SMURF2/VPS35/AMER1	60
BP	GO:0044089	positive regulation of cellular component biogenesis	197/4954	450/13998	0.000115254	0.003058646	ENSG00000177606/ENSG00000141682/ENSG00000088986/ENSG00000125968/ENSG00000070831/ENSG00000078401/ENSG00000105974/ENSG00000163466/ENSG00000113657/ENSG00000185070/ENSG00000197102/ENSG00000122545/ENSG00000130724/ENSG00000167513/ENSG00000103335/ENSG00000122691/ENSG00000125398/ENSG00000087088/ENSG00000185359/ENSG00000143761/ENSG00000115091/ENSG00000165280/ENSG00000146242/ENSG00000148180/ENSG00000167965…	JUN/PMAIP1/DYNLL1/ID1/CDC42/EDN1/CAV1/ARPC2/DPYSL3/FLRT2/DYNC1H1/SEPT7/CHMP2A/CDT1/PIEZO1/TWIST1/SOX9/BAX/HGS/ARF1/ACTR3/VCP/TPBG/GSN/MLST8/RHOQ/RGCC/SEPT9/CTGF/MET/SUMO1/SFRP1/S100A10/EPS8L2/HSF1/AGRN/MIEN1/ERCC5/NUMA1/GTF2H5/WASL/TERF1/ATP7A/ANLN/BBC3/SDC4/SUB1/HDAC6/FOSL1/RPA3/VPS37B/TPM1/CCDC88A/GMFB/CTTN/DCTN1/CDC42EP4/BCLAF1/FHOD1/ACTR2/HNF1A/ESPN/PSMC4/CORO1A/ATP13A2/ARAP1/PRKCA/ARPC1A/PSM…	197
BP	GO:0034330	cell junction organization	115/4954	245/13998	0.000115451	0.003058646	ENSG00000116473/ENSG00000186847/ENSG00000161638/ENSG00000127314/ENSG00000115414/ENSG00000173706/ENSG00000131477/ENSG00000070831/ENSG00000105974/ENSG00000196924/ENSG00000101665/ENSG00000140859/ENSG00000075624/ENSG00000186081/ENSG00000157227/ENSG00000130702/ENSG00000184363/ENSG00000147649/ENSG00000196878/ENSG00000104332/ENSG00000177697/ENSG00000197747/ENSG00000178209/ENSG00000164877/ENSG00000137801…	RAP1A/KRT14/ITGA5/RAP1B/FN1/HEG1/RAMP2/CDC42/CAV1/FLNA/SMAD7/KIFC3/ACTB/KRT5/MMP14/LAMA5/PKP3/MTDH/LAMB3/SFRP1/CD151/S100A10/PLEC/MICALL2/THBS1/JUP/SDC4/GPM6B/CADM3/RAPGEF1/DAPK3/CTTN/RAPGEF2/TNS1/NECTIN2/NECTIN3/CRB3/TLN1/PRKCA/ROCK1/ACTN2/ITGA2/FLNC/RHOA/GJA1/CD9/HDAC7/PPM1F/GNPAT/PIP5K1A/TJP1/CDH13/F11R/ITGB4/CDH2/DSG2/ITGB1BP1/SLK/SRF/PTPN23/DLG5/CTNNA1/CDH11/FSCN1/PRKACA/DSP/CDH1/WNT11/PTEN/…	115
BP	GO:1905330	regulation of morphogenesis of an epithelium	86/4954	175/13998	0.000118122	0.003114926	ENSG00000100911/ENSG00000170315/ENSG00000070831/ENSG00000107404/ENSG00000100804/ENSG00000092010/ENSG00000240065/ENSG00000145423/ENSG00000125398/ENSG00000108671/ENSG00000100567/ENSG00000148180/ENSG00000150991/ENSG00000041357/ENSG00000135541/ENSG00000104332/ENSG00000097007/ENSG00000101843/ENSG00000101182/ENSG00000142507/ENSG00000114861/ENSG00000104290/ENSG00000197170/ENSG00000196961/ENSG00000103035…	PSME2/UBB/CDC42/DVL1/PSMB5/PSME1/PSMB9/SFRP2/SOX9/PSMD11/PSMA3/GSN/UBC/PSMA4/AHI1/SFRP1/ABL1/PSMD10/PSMA7/PSMB6/FOXP1/FZD3/PSMD12/AP2A1/PSMD7/PSMB1/PSMA5/TIAM1/PSMC4/PSME3/PSMB2/PSMC5/ESR1/GPC4/PSMB3/RHOA/FGF7/PSMC6/PDGFA/PSMD1/GPC3/FZD7/VANGL1/PSMD6/ZNRF3/WNT11/PTEN/SEM1/RAC1/RNF207/CELSR2/DAB2/RSPO3/TBX2/DACT1/GPC6/PSMA2/GATA3/DVL2/CTNNB1/CLTC/PFN1/PSMD8/PHLDB2/CELSR1/MAGI2/NUMB/RPS27A/FZD1/STO…	86
BP	GO:0048514	blood vessel morphogenesis	202/4954	463/13998	0.000120152	0.003140611	ENSG00000136826/ENSG00000123358/ENSG00000177606/ENSG00000185650/ENSG00000116473/ENSG00000179388/ENSG00000143878/ENSG00000161638/ENSG00000142871/ENSG00000115414/ENSG00000173706/ENSG00000148926/ENSG00000125968/ENSG00000117525/ENSG00000167772/ENSG00000131477/ENSG00000134853/ENSG00000070831/ENSG00000142798/ENSG00000078401/ENSG00000105974/ENSG00000168542/ENSG00000101665/ENSG00000163659/ENSG00000113083…	KLF4/NR4A1/JUN/ZFP36L1/RAP1A/EGR3/RHOB/ITGA5/CYR61/FN1/HEG1/ADM/ID1/F3/ANGPTL4/RAMP2/PDGFRA/CDC42/HSPG2/EDN1/CAV1/COL3A1/SMAD7/TIPARP/LOX/ZC3H12A/IL18/FAM129B/CX3CL1/SFRP2/JUNB/CYP1B1/PRRX1/APOLD1/JAK1/FOLR1/SHB/TWIST1/EFNA1/BAX/SEMA4A/ADAM15/HES1/MMP14/LAMA5/MTDH/RGCC/EPHA2/ZFPM2/GATA6/CTGF/SASH1/QKI/RORA/PLXND1/NRP1/FGF18/RNF213/SIRT1/RBPJ/IL6/PTN/SFRP1/MYH9/C3/MMP2/BMPR2/ATP5B/HPGD/CSPG4/ECM1/…	202
BP	GO:2000736	regulation of stem cell differentiation	66/4954	128/13998	0.000120945	0.003140611	ENSG00000132475/ENSG00000100911/ENSG00000170315/ENSG00000134853/ENSG00000163041/ENSG00000100804/ENSG00000092010/ENSG00000240065/ENSG00000125398/ENSG00000108671/ENSG00000100567/ENSG00000114315/ENSG00000115548/ENSG00000270276/ENSG00000150991/ENSG00000141448/ENSG00000041357/ENSG00000097007/ENSG00000101843/ENSG00000101182/ENSG00000142507/ENSG00000152518/ENSG00000168056/ENSG00000197170/ENSG00000103035…	H3F3B/PSME2/UBB/PDGFRA/H3F3A/PSMB5/PSME1/PSMB9/SOX9/PSMD11/PSMA3/HES1/KDM3A/HIST2H4B/UBC/GATA6/PSMA4/ABL1/PSMD10/PSMA7/PSMB6/ZFP36L2/LTBP3/PSMD12/PSMD7/HIST1H3F/STAT3/PSMB1/HIST1H3G/PSMA5/HIST1H3C/PSMC4/PSME3/PSMB2/HIST1H4H/PSMC5/PSMB3/PSMC6/PSMD1/JAG1/TCF3/PSMD6/HIST4H4/N4BP2L2/TCF12/SEM1/HIST1H3A/SOX5/HIST1H3B/PSMA2/GATA3/PSMD8/HIST1H3H/HIST1H4D/HIST1H4A/HIST1H4B/KMT2A/RPS27A/SETD1A/PSMB4/PSMD9…	66
BP	GO:0065004	protein-DNA complex assembly	103/4954	216/13998	0.000121253	0.003140611	ENSG00000132475/ENSG00000170315/ENSG00000163041/ENSG00000204256/ENSG00000189060/ENSG00000117724/ENSG00000167513/ENSG00000125398/ENSG00000129534/ENSG00000188375/ENSG00000270276/ENSG00000150991/ENSG00000073111/ENSG00000134899/ENSG00000168298/ENSG00000272047/ENSG00000140307/ENSG00000196584/ENSG00000147601/ENSG00000187837/ENSG00000137812/ENSG00000177732/ENSG00000167670/ENSG00000085224/ENSG00000106399…	H3F3B/UBB/H3F3A/BRD2/H1F0/CENPF/CDT1/SOX9/MIS18BP1/H3F3C/HIST2H4B/UBC/MCM2/ERCC5/HIST1H1E/GTF2H5/GTF2A2/XRCC2/TERF1/HIST1H1C/KNL1/SOX12/CHAF1A/ATRX/RPA3/HIST1H2BH/HMGB1/HIST1H3F/HIST1H1D/TCF4/XPC/HIST1H2BN/RB1/HIST1H3G/HIST1H3C/PSMC4/HIST1H4H/PSMC5/ESR1/XPA/CABIN1/PSMC6/HJURP/MIS18A/RBX1/ASF1A/H1FX/SPTY2D1/CETN2/H2AFY/NAP1L1/NPM1/CHD1L/HIST4H4/TSPYL1/CENPX/SWI5/HIST1H3A/SMARCA5/CENPK/DDB2/GTF3C5/…	103
BP	GO:0008361	regulation of cell size	72/4954	142/13998	0.000121302	0.003140611	ENSG00000006652/ENSG00000115414/ENSG00000110321/ENSG00000007168/ENSG00000078401/ENSG00000001617/ENSG00000103769/ENSG00000080371/ENSG00000198910/ENSG00000166579/ENSG00000099250/ENSG00000053108/ENSG00000204217/ENSG00000097007/ENSG00000165240/ENSG00000113504/ENSG00000109062/ENSG00000104783/ENSG00000131711/ENSG00000004487/ENSG00000085733/ENSG00000130558/ENSG00000144674/ENSG00000118785/ENSG00000067560…	IFRD1/FN1/EIF4G2/PAFAH1B1/EDN1/SEMA3F/RAB11A/RAB21/L1CAM/NDEL1/NRP1/FSTL4/BMPR2/ABL1/ATP7A/SLC12A7/SLC9A3R1/KCNN4/MAP1B/KDM1A/CTTN/OLFM1/GOLGA4/SPP1/RHOA/ANO6/CLCN3/RTN4/SLC12A2/DNM2/ULK2/SRF/NPM1/PTEN/RAC1/FGF13/CDK4/HSP90AB1/CXCL12/LAMTOR5/DEPTOR/CDK5R1/ANAPC2/CREB1/DSCAM/LRRC8A/ANXA7/RPTOR/PLXNA2/KCNMA1/SEMA4D/TNFRSF12A/RARG/CDK5/ADNP/UCN/PLXNA1/CRABP2/LAMTOR4/VAV3/PLXNA4/ZFYVE27/NTN1/TSC1/MAC…	72
BP	GO:0042787	protein ubiquitination involved in ubiquitin-dependent protein catabolic process	98/4954	204/13998	0.000123993	0.003191433	ENSG00000125691/ENSG00000100911/ENSG00000166233/ENSG00000170315/ENSG00000154582/ENSG00000036257/ENSG00000100804/ENSG00000092010/ENSG00000240065/ENSG00000141622/ENSG00000108671/ENSG00000007944/ENSG00000100567/ENSG00000121067/ENSG00000176386/ENSG00000150991/ENSG00000070423/ENSG00000041357/ENSG00000114062/ENSG00000105325/ENSG00000101843/ENSG00000101182/ENSG00000142507/ENSG00000197170/ENSG00000103035…	RPL23/PSME2/ARIH1/UBB/ELOC/CUL3/PSMB5/PSME1/PSMB9/RNF165/PSMD11/MYLIP/PSMA3/SPOP/CDC26/UBC/RNF126/PSMA4/UBE3A/FZR1/PSMD10/PSMA7/PSMB6/PSMD12/PSMD7/AXIN1/RPS7/PSMB1/PSMA5/NEDD4/PSMC4/PSME3/PSMB2/PSMC5/RNF139/PSMB3/RPL5/ANAPC1/UBA6/PSMC6/BTBD3/PSMD1/RBX1/ABTB1/RNF24/RBBP6/CUL5/ANAPC11/PDCL3/AURKB/PSMD6/UBR4/PTEN/SEM1/KLHL15/AURKA/KLHL29/KLHL31/RNF11/WWP1/RNF34/BTBD1/RNF181/UBE2Z/CCDC22/CDC20/RNF43/…	98
BP	GO:0050673	epithelial cell proliferation	144/4954	317/13998	0.000124385	0.003191433	ENSG00000123358/ENSG00000177606/ENSG00000119508/ENSG00000109321/ENSG00000185650/ENSG00000147862/ENSG00000179388/ENSG00000125968/ENSG00000117525/ENSG00000070831/ENSG00000105974/ENSG00000119138/ENSG00000115461/ENSG00000145423/ENSG00000129757/ENSG00000122691/ENSG00000091136/ENSG00000125398/ENSG00000087088/ENSG00000114315/ENSG00000157227/ENSG00000102760/ENSG00000142627/ENSG00000099250/ENSG00000096717…	NR4A1/JUN/NR4A3/AREG/ZFP36L1/NFIB/EGR3/ID1/F3/CDC42/CAV1/KLF9/IGFBP5/SFRP2/CDKN1C/TWIST1/LAMB1/SOX9/BAX/HES1/MMP14/RGCC/EPHA2/NRP1/SIRT1/IL6/PTN/SFRP1/MYC/BMPR2/BRCA2/OSR2/ECM1/SRSF6/THBS1/ERRFI1/PBLD/EFNB2/OSR1/IGFBP3/FOXP1/ATP7A/LOXL2/PDCD10/SPARC/HMGB1/FAP/NR1D1/STAT6/XBP1/CD109/RB1/TNFAIP3/CD34/PTPRM/ACVR2A/PRKCA/ESR1/TGFBR3/PDGFB/GLUL/FGF7/GJA1/RICTOR/THAP1/ROBO1/GPC3/CCL2/RTN4/MEF2C/KIT/HIF…	144
BP	GO:0035690	cellular response to drug	37/4954	63/13998	0.000128894	0.003266455	ENSG00000116473/ENSG00000127314/ENSG00000143839/ENSG00000078401/ENSG00000125148/ENSG00000138814/ENSG00000084676/ENSG00000136997/ENSG00000185122/ENSG00000044574/ENSG00000204371/ENSG00000145191/ENSG00000107758/ENSG00000100034/ENSG00000171867/ENSG00000108691/ENSG00000081189/ENSG00000239672/ENSG00000151552/ENSG00000146648/ENSG00000186642/ENSG00000108883/ENSG00000096384/ENSG00000157764/ENSG00000223802…	RAP1A/RAP1B/REN/EDN1/MT2A/PPP3CA/NCOA1/MYC/HSF1/HSPA5/EHMT2/EIF2B5/PPP3CB/PPM1F/PRNP/CCL2/MEF2C/NME1/QDPR/EGFR/PDE2A/EFTUD2/HSP90AB1/BRAF/CERS1/GAS6/TFRC/RANBP1/KCNQ1/PPP1R12A/KMT2A/DDC/PRKAA2/RBM22/RAP2A/TP53/HMGA2	37
BP	GO:1903312	negative regulation of mRNA metabolic process	26/4954	40/13998	0.000128941	0.003266455	ENSG00000136527/ENSG00000141232/ENSG00000150459/ENSG00000184363/ENSG00000124193/ENSG00000122566/ENSG00000070756/ENSG00000102081/ENSG00000115875/ENSG00000181163/ENSG00000165119/ENSG00000108561/ENSG00000188529/ENSG00000129315/ENSG00000157540/ENSG00000196235/ENSG00000182872/ENSG00000100722/ENSG00000081277/ENSG00000063244/ENSG00000111786/ENSG00000205937/ENSG00000198730/ENSG00000101489/ENSG00000151779…	TRA2B/TOB1/SAP18/PKP3/SRSF6/HNRNPA2B1/PABPC1/FMR1/SRSF7/NPM1/HNRNPK/C1QBP/SRSF10/CCNT1/DYRK1A/SUPT5H/RBM10/ZC3H14/PKP1/U2AF2/SRSF9/RNPS1/CTR9/CELF4/NBAS/RNF20	26
BP	GO:0090130	tissue migration	107/4954	226/13998	0.00012903	0.003266455	ENSG00000136826/ENSG00000123358/ENSG00000177606/ENSG00000179388/ENSG00000169554/ENSG00000143878/ENSG00000125968/ENSG00000078401/ENSG00000197635/ENSG00000163874/ENSG00000138061/ENSG00000103769/ENSG00000205542/ENSG00000125398/ENSG00000169242/ENSG00000113070/ENSG00000196189/ENSG00000102760/ENSG00000142627/ENSG00000111961/ENSG00000004399/ENSG00000105976/ENSG00000099250/ENSG00000156427/ENSG00000100345…	KLF4/NR4A1/JUN/EGR3/ZEB2/RHOB/ID1/EDN1/DPP4/ZC3H12A/CYP1B1/RAB11A/TMSB4X/SOX9/EFNA1/HBEGF/SEMA4A/RGCC/EPHA2/SASH1/PLXND1/MET/NRP1/FGF18/MYH9/BMPR2/ATP5B/THBS1/PBLD/EFNB2/FOXP1/LOXL2/ANLN/PDCD10/PTGS2/HDAC6/SPARC/HMGB1/PKN1/FAP/PTPRM/PKN3/DOCK5/PRKCA/ITGA2/PDGFB/RHOA/FGF7/DCN/HDAC7/PPM1F/ROBO1/RTN4/KIT/S100A2/HIF1A/SH3BGRL3/PLCG1/CDH13/ITGB1BP1/SRF/EPHB4/PTPN23/CSNK2B/NUP188/DUSP10/RAB25/PTPRR/ITG…	107
BP	GO:0042773	ATP synthesis coupled electron transport	51/4954	94/13998	0.000134984	0.003402083	ENSG00000198695/ENSG00000151366/ENSG00000004779/ENSG00000172115/ENSG00000178741/ENSG00000212907/ENSG00000136521/ENSG00000204370/ENSG00000184983/ENSG00000166136/ENSG00000178127/ENSG00000176340/ENSG00000183648/ENSG00000147684/ENSG00000102125/ENSG00000111775/ENSG00000139180/ENSG00000147123/ENSG00000156467/ENSG00000131495/ENSG00000198886/ENSG00000127184/ENSG00000184076/ENSG00000105819/ENSG00000173660…	MT-ND6/NDUFC2/NDUFAB1/CYCS/COX5A/MT-ND4L/NDUFB5/SDHD/NDUFA6/NDUFB8/NDUFV2/COX8A/NDUFB1/NDUFB9/TAZ/COX6A1/NDUFA9/NDUFB11/UQCRB/NDUFA2/MT-ND4/COX7C/UQCR10/PMPCB/UQCRH/COX7A2L/DNAJC15/NDUFA4/UQCRFS1/SDHC/COX7B/AP003108.2/NDUFA12/NDUFS3/NDUFA13/NDUFB6/COX6B1/NDUFB2/NDUFB3/COX6C/NDUFS4/UQCRHL/MT-CO3/NDUFA5/PARK7/MT-CYB/PINK1/UQCRC1/MECP2/NDUFA8/NDUFAF1	51
BP	GO:0051099	positive regulation of binding	76/4954	152/13998	0.000142874	0.003585074	ENSG00000136826/ENSG00000143933/ENSG00000105974/ENSG00000221818/ENSG00000160014/ENSG00000167513/ENSG00000122691/ENSG00000114315/ENSG00000130726/ENSG00000198171/ENSG00000004399/ENSG00000105976/ENSG00000099250/ENSG00000197747/ENSG00000062650/ENSG00000185122/ENSG00000097007/ENSG00000134046/ENSG00000189403/ENSG00000166710/ENSG00000136986/ENSG00000008710/ENSG00000101109/ENSG00000004487/ENSG00000013573…	KLF4/CALM2/CAV1/EBF2/CALM3/CDT1/TWIST1/HES1/TRIM28/DDRGK1/PLXND1/MET/NRP1/S100A10/WAPL/HSF1/ABL1/MBD2/HMGB1/B2M/DERL1/PKD1/STK4/KDM1A/DDX11/RAPGEF2/RB1/MAPRE1/CLN5/TIAM1/ITGA2/KAT2A/TCF7L2/FMR1/MEF2C/ANXA2/TRAF4/TRAF2/TICAM1/EP300/STMN1/NME1/TXN/HIPK2/EIF4G1/IGF1/DPH3/HSP90AB1/RARA/DACT1/EIF3E/GATA3/GMNN/FKBP1A/CTNNB1/RAN/GNL3L/ERCC2/PLCL1/HIP1R/CDK5/EIF3C/PINX1/PARK7/GSK3B/CTHRC1/PLAUR/CRBN/FOXC…	76
BP	GO:0016236	macroautophagy	125/4954	271/13998	0.000153672	0.003837856	ENSG00000088986/ENSG00000138069/ENSG00000110719/ENSG00000170315/ENSG00000117410/ENSG00000177169/ENSG00000116586/ENSG00000109083/ENSG00000104765/ENSG00000106615/ENSG00000127774/ENSG00000123395/ENSG00000130724/ENSG00000139112/ENSG00000116260/ENSG00000185359/ENSG00000165280/ENSG00000130766/ENSG00000167965/ENSG00000150991/ENSG00000144848/ENSG00000264364/ENSG00000154153/ENSG00000096717/ENSG00000103197…	DYNLL1/RAB1A/TCIRG1/UBB/ATP6V0B/ULK1/LAMTOR2/IFT20/BNIP3L/RHEB/EMC6/ATG101/CHMP2A/GABARAPL1/QSOX1/HGS/VCP/SESN2/MLST8/UBC/ATG3/DYNLL2/RETREG1/SIRT1/TSC2/ATP6V0A1/ATP6V0E1/EHMT2/VAMP8/HDAC6/WAC/GAPDH/FEZ1/VPS37B/ATG9A/YOD1/GABARAPL2/CAPN1/WDR45B/EI24/ATP6V1G1/SNX6/NPRL3/NEDD4/ATP13A2/PIP4K2A/LIX1L/UBXN6/PRKAB2/DCN/CHMP4B/HIF1A/STX17/ATP6V1C2/SH3GLB1/CSNK2B/EXOC7/PRKACA/ATG12/SEC22B/TOMM22/SUPT5H/R…	125
BP	GO:2000147	positive regulation of cell motility	171/4954	386/13998	0.000154296	0.003837856	ENSG00000177606/ENSG00000135346/ENSG00000162407/ENSG00000179820/ENSG00000136158/ENSG00000143878/ENSG00000161638/ENSG00000142871/ENSG00000115414/ENSG00000117525/ENSG00000134853/ENSG00000119888/ENSG00000078401/ENSG00000196924/ENSG00000163874/ENSG00000112096/ENSG00000057149/ENSG00000103769/ENSG00000205542/ENSG00000122691/ENSG00000091136/ENSG00000167193/ENSG00000125398/ENSG00000113070/ENSG00000081041…	JUN/CGA/PLPP3/MYADM/SPRY2/RHOB/ITGA5/CYR61/FN1/F3/PDGFRA/EPCAM/EDN1/FLNA/ZC3H12A/SOD2/SERPINB3/RAB11A/TMSB4X/TWIST1/LAMB1/CRK/SOX9/HBEGF/CXCL2/MMP14/CSF1/CAVIN1/SPAG9/PTP4A1/RPS6KB1/SASH1/DDRGK1/MET/NRP1/FGF18/IL6/COL1A1/MIEN1/HSPA5/BMPR2/ATP5B/SELENOK/CXCL16/TCAF2/THBS1/FOXP1/ATP7A/PIK3R1/PDCD10/PTGS2/HDAC6/SPARC/HMGB1/CLDN7/NSMF/DAPK3/SUN2/COL18A1/ELP5/CD74/XBP1/RAPGEF2/MAPRE1/EDN2/TIAM1/CORO1A…	171
BP	GO:0034250	positive regulation of cellular amide metabolic process	63/4954	122/13998	0.000161575	0.004001451	ENSG00000215301/ENSG00000142871/ENSG00000110321/ENSG00000253626/ENSG00000173846/ENSG00000163874/ENSG00000120742/ENSG00000196498/ENSG00000141543/ENSG00000198034/ENSG00000169242/ENSG00000183978/ENSG00000108443/ENSG00000198563/ENSG00000087074/ENSG00000073921/ENSG00000138814/ENSG00000136244/ENSG00000136997/ENSG00000137288/ENSG00000137801/ENSG00000066044/ENSG00000069399/ENSG00000185728/ENSG00000144642…	DDX3X/CYR61/EIF4G2/EIF5AL1/PLK3/ZC3H12A/SERP1/NCOR2/EIF4A3/RPS4X/EFNA1/COA3/RPS6KB1/DDX39B/PPP1R15A/PICALM/PPP3CA/IL6/MYC/UQCC2/THBS1/ELAVL1/BCL3/YTHDF3/RBMS3/EIF2B5/YBX3/PABPC1/RACK1/ESR1/ITGA2/POLR2G/POU5F1/RPL5/EIF5A/FMR1/HNRNPD/LARP4/CIRBP/DNAJC3/NPM1/YTHDF2/C1QBP/CPEB3/CDK4/SOX4/MAPK3/EIF3E/MPV17L2/RPS27L/DHX29/KHDRBS1/SLC35A4/NSMAF/TRMT10C/EIF3C/EIF6/UCN/NCOR1/EEF2/PINK1/TNF/SMPD2	63
BP	GO:0030330	DNA damage response, signal transduction by p53 class mediator	56/4954	106/13998	0.000168242	0.004132815	ENSG00000108654/ENSG00000159388/ENSG00000141682/ENSG00000104419/ENSG00000170315/ENSG00000173846/ENSG00000122691/ENSG00000087088/ENSG00000130766/ENSG00000102760/ENSG00000150991/ENSG00000177595/ENSG00000096717/ENSG00000185499/ENSG00000139618/ENSG00000080802/ENSG00000183255/ENSG00000101843/ENSG00000085224/ENSG00000116717/ENSG00000069399/ENSG00000240972/ENSG00000019582/ENSG00000198791/ENSG00000004487…	DDX5/BTG2/PMAIP1/NDRG1/UBB/PLK3/TWIST1/BAX/SESN2/RGCC/UBC/PIDD1/SIRT1/MUC1/BRCA2/CNOT4/PTTG1IP/PSMD10/ATRX/GADD45A/BCL3/MIF/CD74/CNOT7/KDM1A/CNOT8/TFDP1/EEF1E1/ARID3A/CNOT6L/EP300/CENPJ/CNOT10/NPM1/DYRK1A/SFN/SMYD2/BRCA1/HIPK2/AURKA/KAT5/TFDP2/HIC1/SOX4/RPS27L/FOXM1/ING4/RPS27A/MDM4/TNKS1BP1/E2F7/CNOT6/MSX1/TP53/PLK2/TRIAP1	56
BP	GO:0060070	canonical Wnt signaling pathway	124/4954	269/13998	0.000168331	0.004132815	ENSG00000136826/ENSG00000120738/ENSG00000153234/ENSG00000162407/ENSG00000113712/ENSG00000100911/ENSG00000170315/ENSG00000070831/ENSG00000081059/ENSG00000036257/ENSG00000105974/ENSG00000107404/ENSG00000100804/ENSG00000092010/ENSG00000240065/ENSG00000109083/ENSG00000145423/ENSG00000119048/ENSG00000110195/ENSG00000125398/ENSG00000145506/ENSG00000108671/ENSG00000100567/ENSG00000066279/ENSG00000107816…	KLF4/EGR1/NR4A2/PLPP3/CSNK1A1/PSME2/UBB/CDC42/TCF7/CUL3/CAV1/DVL1/PSMB5/PSME1/PSMB9/IFT20/SFRP2/UBE2B/FOLR1/SOX9/NKD2/PSMD11/PSMA3/ASPM/LZTS2/UBC/PSMA4/RBPJ/PORCN/SFRP1/JADE1/COL1A1/MYC/JUP/PSMD10/PSMA7/PSMB6/FZD3/PSMD12/LATS2/RAPGEF1/IGFBP2/CCAR2/IGFBP6/DAPK3/PSMD7/AXIN1/LRP6/STK4/ARNTL/USP34/PSMB1/PSMA5/PSMC4/PSME3/PSMB2/PSMC5/G3BP1/NLE1/PSMB3/PSMC6/SFRP4/TCF7L2/PSMD1/GPC3/IGFBP1/RBX1/FZD7/HDAC…	124
BP	GO:0002181	cytoplasmic translation	39/4954	68/13998	0.000173278	0.004236017	ENSG00000163584/ENSG00000008988/ENSG00000100664/ENSG00000137449/ENSG00000166441/ENSG00000175390/ENSG00000174748/ENSG00000084623/ENSG00000113742/ENSG00000178982/ENSG00000163682/ENSG00000197111/ENSG00000232119/ENSG00000147604/ENSG00000145425/ENSG00000171863/ENSG00000111832/ENSG00000107581/ENSG00000060138/ENSG00000106263/ENSG00000149100/ENSG00000103342/ENSG00000037241/ENSG00000102081/ENSG00000156482…	RPL22L1/RPS20/EIF5/CPEB2/RPL27A/EIF3F/RPL15/EIF3I/CPEB4/EIF3K/RPL9/PCBP2/MCTS1/RPL7/RPS3A/RPS7/RWDD1/EIF3A/YBX3/EIF3B/EIF3M/GSPT1/RPL26L1/FMR1/RPL30/YTHDF2/RPL36/EIF4G1/CPEB3/SSB/EIF3H/EIF3E/FTSJ1/TICRR/EIF4H/EIF3C/EEF2/RPL8/RBM4	39
BP	GO:0071824	protein-DNA complex subunit organization	115/4954	247/13998	0.000174246	0.004241465	ENSG00000125691/ENSG00000132475/ENSG00000170315/ENSG00000187514/ENSG00000163041/ENSG00000204256/ENSG00000189060/ENSG00000117724/ENSG00000167513/ENSG00000125398/ENSG00000129534/ENSG00000188375/ENSG00000270276/ENSG00000150991/ENSG00000073111/ENSG00000136997/ENSG00000134899/ENSG00000102974/ENSG00000168298/ENSG00000272047/ENSG00000140307/ENSG00000137309/ENSG00000196584/ENSG00000147601/ENSG00000187837…	RPL23/H3F3B/UBB/PTMA/H3F3A/BRD2/H1F0/CENPF/CDT1/SOX9/MIS18BP1/H3F3C/HIST2H4B/UBC/MCM2/MYC/ERCC5/CTCF/HIST1H1E/GTF2H5/GTF2A2/HMGA1/XRCC2/TERF1/HIST1H1C/KNL1/SOX12/CHAF1A/ATRX/RPA3/HIST1H2BH/HMGB1/HIST1H3F/HIST1H1D/TCF4/XPC/SMARCA4/HIST1H2BN/RB1/HIST1H3G/HIST1H3C/PSMC4/HIST1H4H/PSMC5/ESR1/XPA/CABIN1/ARID1A/PSMC6/HIST3H2A/HJURP/MIS18A/RBX1/ASF1A/H1FX/SPTY2D1/CETN2/H2AFY/NAP1L1/NPM1/CHD1L/HIST4H4/TSP…	115
BP	GO:0034504	protein localization to nucleus	152/4954	339/13998	0.000176745	0.004284009	ENSG00000177606/ENSG00000075142/ENSG00000125691/ENSG00000100906/ENSG00000141232/ENSG00000010810/ENSG00000106803/ENSG00000157110/ENSG00000196924/ENSG00000107404/ENSG00000163874/ENSG00000150782/ENSG00000115306/ENSG00000145423/ENSG00000156052/ENSG00000205542/ENSG00000189067/ENSG00000125398/ENSG00000186432/ENSG00000160789/ENSG00000114315/ENSG00000130766/ENSG00000107816/ENSG00000105373/ENSG00000133083…	JUN/SRI/RPL23/NFKBIA/TOB1/FYN/SEC61B/RBPMS/FLNA/DVL1/ZC3H12A/IL18/SPTBN1/SFRP2/GNAQ/TMSB4X/LITAF/SOX9/KPNA4/LMNA/HES1/SESN2/LZTS2/NOP53/DCLK1/BCL6/TRIM28/DYRK2/TXNIP/HIKESHI/SUMO1/SIRT1/TSC2/PPP3CA/IL6/COL1A1/MXI1/GLIS2/PTTG1IP/PBLD/JUP/PSMD10/PIK3R1/HDAC3/PTGS2/NOL3/RANBP17/TONSL/SLC9A3R1/BCL3/SUN2/PKD1/STAT3/G3BP2/ARNTL/NUP85/ABCA7/MCM3AP/NUP62CL/XPA/CDK5RAP3/RHOA/RERE/NOL8/PDIA3/NCKIPSD/TPR/DA…	152
BP	GO:0006406	mRNA export from nucleus	55/4954	104/13998	0.000184955	0.004445153	ENSG00000162385/ENSG00000112081/ENSG00000141543/ENSG00000100650/ENSG00000161547/ENSG00000151247/ENSG00000070366/ENSG00000198563/ENSG00000173744/ENSG00000120533/ENSG00000132182/ENSG00000124193/ENSG00000071894/ENSG00000122566/ENSG00000111196/ENSG00000030066/ENSG00000126226/ENSG00000125450/ENSG00000108349/ENSG00000132661/ENSG00000132507/ENSG00000163634/ENSG00000115875/ENSG00000047410/ENSG00000122068…	MAGOH/SRSF3/EIF4A3/SRSF5/SRSF2/EIF4E/SMG6/DDX39B/AGFG1/ENY2/NUP210/SRSF6/CPSF1/HNRNPA2B1/MAGOHB/NUP160/PCID2/NUP85/CASC3/NXT1/EIF5A/THOC7/SRSF7/TPR/FYTTD1/PABPN1/NUP188/AKAP8L/SYMPK/SRSF10/SEM1/THOC5/NUP153/DHX38/HHEX/RBMX2/SRSF11/SETD2/SMG5/U2AF2/NUP205/THOC6/CPSF2/NUP88/SRSF9/RNPS1/UPF2/ZC3H3/U2AF1/SRRM1/NUP54/DDX39A/DDX19B/SARNP/FIP1L1	55
BP	GO:0071427	mRNA-containing ribonucleoprotein complex export from nucleus	55/4954	104/13998	0.000184955	0.004445153	ENSG00000162385/ENSG00000112081/ENSG00000141543/ENSG00000100650/ENSG00000161547/ENSG00000151247/ENSG00000070366/ENSG00000198563/ENSG00000173744/ENSG00000120533/ENSG00000132182/ENSG00000124193/ENSG00000071894/ENSG00000122566/ENSG00000111196/ENSG00000030066/ENSG00000126226/ENSG00000125450/ENSG00000108349/ENSG00000132661/ENSG00000132507/ENSG00000163634/ENSG00000115875/ENSG00000047410/ENSG00000122068…	MAGOH/SRSF3/EIF4A3/SRSF5/SRSF2/EIF4E/SMG6/DDX39B/AGFG1/ENY2/NUP210/SRSF6/CPSF1/HNRNPA2B1/MAGOHB/NUP160/PCID2/NUP85/CASC3/NXT1/EIF5A/THOC7/SRSF7/TPR/FYTTD1/PABPN1/NUP188/AKAP8L/SYMPK/SRSF10/SEM1/THOC5/NUP153/DHX38/HHEX/RBMX2/SRSF11/SETD2/SMG5/U2AF2/NUP205/THOC6/CPSF2/NUP88/SRSF9/RNPS1/UPF2/ZC3H3/U2AF1/SRRM1/NUP54/DDX39A/DDX19B/SARNP/FIP1L1	55
BP	GO:0060487	lung epithelial cell differentiation	17/4954	23/13998	0.000188558	0.004512715	ENSG00000127528/ENSG00000147862/ENSG00000125398/ENSG00000141448/ENSG00000168214/ENSG00000137497/ENSG00000114861/ENSG00000106541/ENSG00000129514/ENSG00000106305/ENSG00000151090/ENSG00000118260/ENSG00000133961/ENSG00000126351/ENSG00000106004/ENSG00000124664/ENSG00000129654	KLF2/NFIB/SOX9/GATA6/RBPJ/NUMA1/FOXP1/AGR2/FOXA1/AIMP2/THRB/CREB1/NUMB/THRA/HOXA5/SPDEF/FOXJ1	17
BP	GO:0045333	cellular respiration	86/4954	177/13998	0.000193555	0.004595339	ENSG00000119508/ENSG00000198695/ENSG00000135441/ENSG00000112096/ENSG00000151366/ENSG00000004779/ENSG00000165280/ENSG00000105373/ENSG00000172115/ENSG00000178741/ENSG00000212907/ENSG00000132382/ENSG00000136521/ENSG00000204370/ENSG00000184983/ENSG00000166136/ENSG00000140374/ENSG00000165060/ENSG00000178127/ENSG00000176340/ENSG00000183648/ENSG00000147684/ENSG00000126602/ENSG00000100644/ENSG00000102125…	NR4A3/MT-ND6/BLOC1S1/SOD2/NDUFC2/NDUFAB1/VCP/NOP53/CYCS/COX5A/MT-ND4L/MYBBP1A/NDUFB5/SDHD/NDUFA6/NDUFB8/ETFA/FXN/NDUFV2/COX8A/NDUFB1/NDUFB9/TRAP1/HIF1A/TAZ/SLC25A25/TBRG4/PRELID1/COX6A1/NDUFA9/NDUFB11/FH/UQCRB/SDHB/NDUFA2/BNIP3/MT-ND4/ME3/MDH1/COQ10B/COX7C/UQCR10/PMPCB/UQCRH/CS/COX7A2L/DNAJC15/NDUFA4/UQCRFS1/ETFRF1/SDHC/ETFB/COX7B/D2HGDH/AP003108.2/NDUFA12/NDUFS3/NDUFA13/NDUFB6/COX6B1/NDUFB2/NDUF…	86
BP	GO:0032535	regulation of cellular component size	139/4954	307/13998	0.000193624	0.004595339	ENSG00000006652/ENSG00000179820/ENSG00000115414/ENSG00000110321/ENSG00000007168/ENSG00000078401/ENSG00000163466/ENSG00000115306/ENSG00000001617/ENSG00000103769/ENSG00000205542/ENSG00000143761/ENSG00000115091/ENSG00000080371/ENSG00000198910/ENSG00000148180/ENSG00000167965/ENSG00000087074/ENSG00000166579/ENSG00000120756/ENSG00000099250/ENSG00000053108/ENSG00000204217/ENSG00000105887/ENSG00000097007…	IFRD1/MYADM/FN1/EIF4G2/PAFAH1B1/EDN1/ARPC2/SPTBN1/SEMA3F/RAB11A/TMSB4X/ARF1/ACTR3/RAB21/L1CAM/GSN/MLST8/PPP1R15A/NDEL1/PLS1/NRP1/FSTL4/BMPR2/MTPN/ABL1/WASL/ATP7A/MKKS/SLC12A7/SLC9A3R1/KCNN4/MAP1B/GMFB/KDM1A/CTTN/CDC42EP4/ACTR2/CORO1A/ATP13A2/OLFM1/GOLGA4/ARPC1A/ACTN2/SPTBN2/SPP1/RHOA/ARPC3/ANO6/RICTOR/GMFG/USH1C/CLCN3/NEB/RTN4/CFL2/SLC12A2/SCIN/DNM2/SH3BGRL3/ULK2/GRB2/SRF/NPM1/TWF1/PTEN/CDC42EP1/…	139
BP	GO:0090002	establishment of protein localization to plasma membrane	70/4954	139/13998	0.000195072	0.004610509	ENSG00000179820/ENSG00000153823/ENSG00000115306/ENSG00000109083/ENSG00000084733/ENSG00000103769/ENSG00000145506/ENSG00000130702/ENSG00000119729/ENSG00000184363/ENSG00000142627/ENSG00000120756/ENSG00000197747/ENSG00000204070/ENSG00000165995/ENSG00000173801/ENSG00000145675/ENSG00000180900/ENSG00000109062/ENSG00000170759/ENSG00000130762/ENSG00000168824/ENSG00000122591/ENSG00000157916/ENSG00000162878…	MYADM/PID1/SPTBN1/IFT20/RAB10/RAB11A/NKD2/LAMA5/RHOQ/PKP3/EPHA2/PLS1/S100A10/SYS1/CACNB2/JUP/PIK3R1/SCRIB/SLC9A3R1/KIF5B/ARHGEF16/HGNC:18790/FAM126A/RER1/PKDCC/APPL1/AGR2/GOLGA4/ROCK1/RACK1/RAB26/ACTN2/TTC7B/PIP5K1A/ANXA2/F11R/CDH2/ITGB1/BBS1/CDH1/EFR3A/BCL2L1/GPER1/PACS1/TMED2/GAS6/PPP2R5A/VAMP7/ROCK2/GAK/EZR/NFASC/RHOG/PDPK1/PRKCI/GOLPH3/ARHGAP44/GOLGA7/SPTBN4/PACS2/PPFIA1/KIF13A/TNF/MACF1/TTC7…	70
BP	GO:0006970	response to osmotic stress	37/4954	64/13998	0.000201982	0.004754079	ENSG00000185650/ENSG00000215301/ENSG00000196428/ENSG00000173846/ENSG00000117394/ENSG00000087088/ENSG00000157514/ENSG00000116285/ENSG00000143867/ENSG00000198648/ENSG00000073756/ENSG00000123143/ENSG00000060138/ENSG00000196419/ENSG00000164171/ENSG00000064651/ENSG00000168398/ENSG00000160223/ENSG00000076984/ENSG00000146648/ENSG00000096384/ENSG00000140263/ENSG00000115966/ENSG00000102908/ENSG00000104856…	ZFP36L1/DDX3X/TSC22D2/PLK3/SLC2A1/BAX/TSC22D3/ERRFI1/OSR1/STK39/PTGS2/PKN1/YBX3/XRCC6/ITGA2/SLC12A2/BDKRB2/ICOSLG/MAP2K7/EGFR/HSP90AB1/SORD/ATF2/NFAT5/RELB/MAP7/MYLK/SERPINB6/LRRC8A/ANXA7/KCNMA1/PDPK1/MT-CYB/TSPO/CAB39/TNF/CASP3	37
BP	GO:0072659	protein localization to plasma membrane	102/4954	216/13998	0.000206708	0.004845304	ENSG00000179820/ENSG00000153823/ENSG00000131477/ENSG00000196924/ENSG00000115306/ENSG00000109083/ENSG00000084733/ENSG00000115041/ENSG00000103769/ENSG00000145506/ENSG00000197562/ENSG00000130702/ENSG00000119729/ENSG00000184363/ENSG00000142627/ENSG00000120756/ENSG00000197747/ENSG00000204070/ENSG00000165995/ENSG00000173801/ENSG00000118640/ENSG00000145675/ENSG00000180900/ENSG00000109062/ENSG00000170759…	MYADM/PID1/RAMP2/FLNA/SPTBN1/IFT20/RAB10/KCNIP3/RAB11A/NKD2/RAB40C/LAMA5/RHOQ/PKP3/EPHA2/PLS1/S100A10/SYS1/CACNB2/JUP/VAMP8/PIK3R1/SCRIB/SLC9A3R1/KIF5B/ARHGEF16/VTI1B/HGNC:18790/FAM126A/RER1/LRP6/PKDCC/RAPGEF2/CRB3/APPL1/AGR2/GOLGA4/ROCK1/RACK1/RAB26/ACTN2/TNIK/PRNP/TTC7B/PIP5K1A/ANXA2/RAB8A/F11R/ATP1B3/PPIL2/CDH2/ITGB1/BBS1/CDH1/EFR3A/CAMK2D/EGFR/BCL2L1/GPER1/FGF13/PACS1/DAB2/TMED2/GAS6/PPP2R5A/…	102
BP	GO:1905475	regulation of protein localization to membrane	72/4954	144/13998	0.000210981	0.004925187	ENSG00000141682/ENSG00000088986/ENSG00000153823/ENSG00000164924/ENSG00000010810/ENSG00000115306/ENSG00000103769/ENSG00000145506/ENSG00000108953/ENSG00000148180/ENSG00000119729/ENSG00000142627/ENSG00000120756/ENSG00000264364/ENSG00000170027/ENSG00000105894/ENSG00000170379/ENSG00000118640/ENSG00000145675/ENSG00000105327/ENSG00000170759/ENSG00000130762/ENSG00000100568/ENSG00000157916/ENSG00000162878…	PMAIP1/DYNLL1/PID1/YWHAZ/FYN/SPTBN1/RAB11A/NKD2/YWHAE/GSN/RHOQ/EPHA2/PLS1/DYNLL2/YWHAG/PTN/TCAF2/VAMP8/PIK3R1/BBC3/KIF5B/ARHGEF16/VTI1B/RER1/PKDCC/YWHAH/SLC51B/TFDP1/APPL1/AGR2/RACK1/PRNP/CCL2/GDI1/CDH2/ITGB1BP1/YWHAB/SH3GLB1/ITGB1/MFF/TP53BP2/SFN/STOM/CAMK2D/EGFR/TFDP2/BCL2L1/GPER1/DAB2/PPP2R5A/VAMP7/CLTC/EZR/CDK5R1/RHOG/PDPK1/NUMB/PRKCI/CDK5/PPP3CC/YWHAQ/CRIPT/PDCD5/PPFIA1/PPP3R1/PDZK1/TP53/ITG…	72
BP	GO:0034614	cellular response to reactive oxygen species	69/4954	137/13998	0.000215058	0.004999872	ENSG00000170345/ENSG00000136826/ENSG00000177606/ENSG00000127528/ENSG00000119508/ENSG00000132510/ENSG00000143878/ENSG00000134853/ENSG00000148346/ENSG00000112096/ENSG00000138061/ENSG00000167193/ENSG00000105976/ENSG00000096717/ENSG00000136244/ENSG00000185122/ENSG00000097007/ENSG00000114861/ENSG00000165240/ENSG00000114209/ENSG00000094631/ENSG00000167601/ENSG00000140416/ENSG00000166888/ENSG00000142168…	FOS/KLF4/JUN/KLF2/NR4A3/KDM6B/RHOB/PDGFRA/LCN2/SOD2/CYP1B1/CRK/MET/SIRT1/IL6/HSF1/ABL1/FOXP1/ATP7A/PDCD10/HDAC6/AXL/TPM1/STAT6/SOD1/PRDX3/TNFAIP3/GLRX2/FXN/RACK1/STK25/PPIF/HNRNPD/ROMO1/TRAP1/DNM2/TRAF2/NQO1/PLEKHA1/PRDX1/BNIP3/TXN/RELA/FOXO1/EGFR/PSAP/CCS/MAPK3/GPR37/AKR1B1/MAPK7/HSPH1/PRKAA1/ZNF580/ANXA1/AIFM1/CBX8/APEX1/RIPK1/PARK7/PINK1/TRPM2/TNF/SZT2/MYB/AKT1/CHUK/PPP5C/HDAC2	69
BP	GO:0061077	chaperone-mediated protein folding	36/4954	62/13998	0.000217647	0.005039512	ENSG00000166794/ENSG00000115541/ENSG00000197930/ENSG00000105701/ENSG00000134285/ENSG00000125863/ENSG00000144381/ENSG00000110172/ENSG00000019582/ENSG00000171497/ENSG00000107262/ENSG00000100442/ENSG00000126602/ENSG00000109971/ENSG00000110958/ENSG00000156261/ENSG00000140553/ENSG00000106080/ENSG00000141756/ENSG00000173486/ENSG00000136816/ENSG00000127022/ENSG00000088832/ENSG00000117385/ENSG00000120694…	PPIB/HSPE1/ERO1A/FKBP8/FKBP11/MKKS/HSPD1/CHORDC1/CD74/PPID/BAG1/FKBP3/TRAP1/HSPA8/PTGES3/CCT8/UNC45A/FKBP14/FKBP10/FKBP2/TOR1B/CANX/FKBP1A/P3H1/HSPH1/GAK/CCT2/DNAJC7/CCT6A/CCT4/PDCD5/CCT3/FKBP4/FYCO1/TOR2A/CCT5	36
BP	GO:0044270	cellular nitrogen compound catabolic process	178/4954	406/13998	0.000220061	0.005074774	ENSG00000108654/ENSG00000159388/ENSG00000185650/ENSG00000128016/ENSG00000125691/ENSG00000115919/ENSG00000008988/ENSG00000141232/ENSG00000189060/ENSG00000163874/ENSG00000164167/ENSG00000162385/ENSG00000125458/ENSG00000141543/ENSG00000198034/ENSG00000113575/ENSG00000149806/ENSG00000087088/ENSG00000198805/ENSG00000166441/ENSG00000158825/ENSG00000174748/ENSG00000165280/ENSG00000120705/ENSG00000151247…	DDX5/BTG2/ZFP36L1/ZFP36/RPL23/KYNU/RPS20/TOB1/H1F0/ZC3H12A/LSM6/MAGOH/NT5C/EIF4A3/RPS4X/PPP2CA/FAU/BAX/PNP/RPL27A/CDA/RPL15/VCP/ETF1/EIF4E/SMG6/PKP3/NT5E/RPS11/RNASEH2B/RPS17/HSF1/RPL9/CNOT4/ZC3HAV1/ZFP36L2/PAPD5/RPS14/RC3H1/MAGOHB/EIF4A2/RPL19/RPL7/RPS8/FOXL2/HMGB1/PCID2/DCP1B/SAMD4B/RPS3A/RPS7/CNOT7/CNOT8/LSM5/RPL10/CSDE1/NUDT9/TET2/PABPC1/CASC3/AGO3/EXOSC3/GSPT1/RACK1/TNRC6B/EXOSC10/LSM2/POLR2…	178
BP	GO:0031668	cellular response to extracellular stimulus	94/4954	197/13998	0.000228081	0.005238515	ENSG00000170345/ENSG00000162772/ENSG00000177606/ENSG00000141682/ENSG00000153234/ENSG00000155090/ENSG00000148346/ENSG00000177169/ENSG00000072310/ENSG00000163874/ENSG00000145423/ENSG00000117394/ENSG00000139112/ENSG00000110195/ENSG00000130766/ENSG00000113742/ENSG00000096717/ENSG00000136244/ENSG00000105894/ENSG00000104332/ENSG00000084676/ENSG00000108821/ENSG00000044574/ENSG00000204217/ENSG00000137193…	FOS/ATF3/JUN/PMAIP1/NR4A2/KLF10/LCN2/ULK1/SREBF1/ZC3H12A/SFRP2/SLC2A1/GABARAPL1/FOLR1/SESN2/CPEB4/SIRT1/IL6/PTN/SFRP1/NCOA1/COL1A1/HSPA5/BMPR2/PIM1/EHMT2/MYBBP1A/FOSL1/AXL/GCN1/GABARAPL2/XBP1/ATP2B1/SIPA1/NPRL3/GLRX2/RIPOR1/GLUL/SESN3/PPM1D/ITFG2/HSPA8/SRF/SH3GLB1/CDKN2B/SKP2/RRAGA/FOXO1/WDR24/AQP3/ATG14/CTSV/DAP/ASNS/SREBF2/WDR59/GAS6/MAPK3/GDAP1/ICAM1/POSTN/FBXO22/SLC39A4/KIF26A/DNAJC15/PCSK9/W…	94
BP	GO:0030111	regulation of Wnt signaling pathway	133/4954	293/13998	0.000229996	0.00526128	ENSG00000120738/ENSG00000169554/ENSG00000162407/ENSG00000113712/ENSG00000100911/ENSG00000170315/ENSG00000036257/ENSG00000105974/ENSG00000107404/ENSG00000100804/ENSG00000092010/ENSG00000240065/ENSG00000109083/ENSG00000145423/ENSG00000106070/ENSG00000110195/ENSG00000125398/ENSG00000113575/ENSG00000145506/ENSG00000108671/ENSG00000100567/ENSG00000066279/ENSG00000107816/ENSG00000150991/ENSG00000041357…	EGR1/ZEB2/PLPP3/CSNK1A1/PSME2/UBB/CUL3/CAV1/DVL1/PSMB5/PSME1/PSMB9/IFT20/SFRP2/GRB10/FOLR1/SOX9/PPP2CA/NKD2/PSMD11/PSMA3/ASPM/LZTS2/UBC/PSMA4/RNF213/RBPJ/TSC2/SFRP1/JADE1/COL1A1/ABL1/JUP/PSMD10/PSMA7/PSMB6/MBD2/PSMD12/LATS2/RAPGEF1/CTNNBIP1/IGFBP2/CCAR2/IGFBP6/DAPK3/PSMD7/AXIN1/LRP6/STK4/ARNTL/SMARCA4/USP34/PSMB1/PSMA5/TIAM1/HNF1A/PSMC4/PSME3/PSMB2/PSMC5/RACK1/ESR1/G3BP1/NLE1/PSMB3/PSMC6/SFRP4/TC…	133
BP	GO:0051220	cytoplasmic sequestering of protein	26/4954	41/13998	0.000234123	0.005334255	ENSG00000075142/ENSG00000100906/ENSG00000196924/ENSG00000156515/ENSG00000205542/ENSG00000044574/ENSG00000119950/ENSG00000101843/ENSG00000159399/ENSG00000160949/ENSG00000105438/ENSG00000136240/ENSG00000008710/ENSG00000138757/ENSG00000100196/ENSG00000167004/ENSG00000166913/ENSG00000118454/ENSG00000101997/ENSG00000146232/ENSG00000197858/ENSG00000204498/ENSG00000126351/ENSG00000158828/ENSG00000100300…	SRI/NFKBIA/FLNA/HK1/TMSB4X/HSPA5/MXI1/PSMD10/HK2/TONSL/KDELR1/KDELR2/PKD1/G3BP2/KDELR3/PDIA3/YWHAB/ANKRD13C/CCDC22/NFKBIE/GPAA1/NFKBIL1/THRA/PINK1/TSPO/AKT1	26
BP	GO:0015985	energy coupled proton transport, down electrochemical gradient	20/4954	29/13998	0.000237506	0.005368381	ENSG00000159199/ENSG00000110719/ENSG00000154518/ENSG00000228253/ENSG00000165629/ENSG00000135390/ENSG00000167283/ENSG00000110955/ENSG00000033627/ENSG00000167863/ENSG00000154723/ENSG00000116459/ENSG00000241468/ENSG00000241837/ENSG00000152234/ENSG00000249222/ENSG00000075399/ENSG00000099624/ENSG00000198899/ENSG00000105929	ATP5G1/TCIRG1/ATP5G3/MT-ATP8/ATP5C1/ATP5G2/ATP5L/ATP5B/ATP6V0A1/ATP5H/ATP5J/ATP5F1/ATP5J2/ATP5O/ATP5A1/ATP5L2/VPS9D1/ATP5D/MT-ATP6/ATP6V0A4	20
BP	GO:0015986	ATP synthesis coupled proton transport	20/4954	29/13998	0.000237506	0.005368381	ENSG00000159199/ENSG00000110719/ENSG00000154518/ENSG00000228253/ENSG00000165629/ENSG00000135390/ENSG00000167283/ENSG00000110955/ENSG00000033627/ENSG00000167863/ENSG00000154723/ENSG00000116459/ENSG00000241468/ENSG00000241837/ENSG00000152234/ENSG00000249222/ENSG00000075399/ENSG00000099624/ENSG00000198899/ENSG00000105929	ATP5G1/TCIRG1/ATP5G3/MT-ATP8/ATP5C1/ATP5G2/ATP5L/ATP5B/ATP6V0A1/ATP5H/ATP5J/ATP5F1/ATP5J2/ATP5O/ATP5A1/ATP5L2/VPS9D1/ATP5D/MT-ATP6/ATP6V0A4	20
BP	GO:0061013	regulation of mRNA catabolic process	21/4954	31/13998	0.000244619	0.005503641	ENSG00000159388/ENSG00000185650/ENSG00000128016/ENSG00000141232/ENSG00000163874/ENSG00000184363/ENSG00000105939/ENSG00000152518/ENSG00000135870/ENSG00000198791/ENSG00000155508/ENSG00000070756/ENSG00000100354/ENSG00000168002/ENSG00000102081/ENSG00000107864/ENSG00000081277/ENSG00000125944/ENSG00000123908/ENSG00000151779/ENSG00000188613	BTG2/ZFP36L1/ZFP36/TOB1/ZC3H12A/PKP3/ZC3HAV1/ZFP36L2/RC3H1/CNOT7/CNOT8/PABPC1/TNRC6B/POLR2G/FMR1/CPEB3/PKP1/HNRNPR/AGO2/NBAS/NANOS1	21
BP	GO:0060428	lung epithelium development	24/4954	37/13998	0.000245422	0.005503641	ENSG00000127528/ENSG00000147862/ENSG00000070831/ENSG00000125398/ENSG00000141448/ENSG00000168214/ENSG00000137497/ENSG00000124193/ENSG00000116285/ENSG00000114861/ENSG00000008710/ENSG00000106541/ENSG00000140285/ENSG00000129514/ENSG00000106305/ENSG00000151090/ENSG00000118260/ENSG00000133961/ENSG00000128573/ENSG00000126351/ENSG00000105989/ENSG00000106004/ENSG00000124664/ENSG00000129654	KLF2/NFIB/CDC42/SOX9/GATA6/RBPJ/NUMA1/SRSF6/ERRFI1/FOXP1/PKD1/AGR2/FGF7/FOXA1/AIMP2/THRB/CREB1/NUMB/FOXP2/THRA/WNT2/HOXA5/SPDEF/FOXJ1	24
BP	GO:0034314	Arp2/3 complex-mediated actin nucleation	22/4954	33/13998	0.000247939	0.00550776	ENSG00000163466/ENSG00000143761/ENSG00000115091/ENSG00000106299/ENSG00000197045/ENSG00000138071/ENSG00000241685/ENSG00000111229/ENSG00000130755/ENSG00000138660/ENSG00000241553/ENSG00000130429/ENSG00000136950/ENSG00000172725/ENSG00000162704/ENSG00000130787/ENSG00000133627/ENSG00000061676/ENSG00000145703/ENSG00000204713/ENSG00000164144/ENSG00000100151	ARPC2/ARF1/ACTR3/WASL/GMFB/ACTR2/ARPC1A/ARPC3/GMFG/AP1AR/ARPC4/ARPC1B/ARPC5L/CORO1B/ARPC5/HIP1R/ACTR3B/NCKAP1/IQGAP2/TRIM27/ARFIP1/PICK1	22
BP	GO:0035196	production of miRNAs involved in gene silencing by miRNA	22/4954	33/13998	0.000247939	0.00550776	ENSG00000108654/ENSG00000163874/ENSG00000196498/ENSG00000138814/ENSG00000122566/ENSG00000126070/ENSG00000091831/ENSG00000146648/ENSG00000160710/ENSG00000134323/ENSG00000175387/ENSG00000166949/ENSG00000126934/ENSG00000134744/ENSG00000123908/ENSG00000092847/ENSG00000141027/ENSG00000163877/ENSG00000170365/ENSG00000113360/ENSG00000128191/ENSG00000100697	DDX5/ZC3H12A/NCOR2/PPP3CA/HNRNPA2B1/AGO3/ESR1/EGFR/ADAR/MYCN/SMAD2/SMAD3/MAP2K2/ZCCHC11/AGO2/AGO1/NCOR1/SNIP1/SMAD1/DROSHA/DGCR8/DICER1	22
BP	GO:0048545	response to steroid hormone	150/4954	336/13998	0.000248507	0.00550776	ENSG00000170345/ENSG00000123358/ENSG00000125740/ENSG00000108654/ENSG00000168209/ENSG00000119508/ENSG00000109321/ENSG00000185650/ENSG00000086061/ENSG00000153234/ENSG00000120129/ENSG00000148926/ENSG00000133703/ENSG00000131477/ENSG00000078401/ENSG00000105974/ENSG00000119138/ENSG00000072310/ENSG00000113083/ENSG00000108510/ENSG00000107331/ENSG00000185651/ENSG00000115548/ENSG00000151247/ENSG00000108443…	FOS/NR4A1/FOSB/DDX5/DDIT4/NR4A3/AREG/ZFP36L1/DNAJA1/NR4A2/DUSP1/ADM/KRAS/RAMP2/EDN1/CAV1/KLF9/SREBF1/LOX/MED13/ABCA2/UBE2L3/KDM3A/EIF4E/RPS6KB1/CTGF/TXNIP/RORA/DDRGK1/SIRT1/IL6/PTN/SFRP1/NCOA1/COL1A1/STRN3/UBE3A/THBS1/ERRFI1/SLIT3/FOXP1/ZFP36L2/PTGS2/PMEPA1/HDAC6/FOSL1/SPARC/HMGB1/IGFBP2/AXIN1/NR1D1/ARNTL/YWHAH/SMARCA4/RWDD1/RB1/ATP2B1/GPI/SAFB/NR2C1/NEDD4/NR2F1/ALDH3A1/ESR2/ESR1/CASP9/DDX54/PIAS…	150
BP	GO:0006521	regulation of cellular amino acid metabolic process	34/4954	58/13998	0.000251565	0.005553928	ENSG00000100911/ENSG00000155096/ENSG00000100804/ENSG00000092010/ENSG00000240065/ENSG00000108671/ENSG00000100567/ENSG00000041357/ENSG00000101843/ENSG00000101182/ENSG00000142507/ENSG00000197170/ENSG00000103035/ENSG00000008018/ENSG00000143106/ENSG00000013275/ENSG00000131467/ENSG00000126067/ENSG00000087191/ENSG00000277791/ENSG00000100519/ENSG00000173692/ENSG00000180304/ENSG00000181019/ENSG00000163636…	PSME2/AZIN1/PSMB5/PSME1/PSMB9/PSMD11/PSMA3/PSMA4/PSMD10/PSMA7/PSMB6/PSMD12/PSMD7/PSMB1/PSMA5/PSMC4/PSME3/PSMB2/PSMC5/PSMB3/PSMC6/PSMD1/OAZ2/NQO1/PSMD6/SEM1/ODC1/PSMA2/SLC7A7/PSMD8/PSMB4/PARK7/PSMD9/PSMB8	34
BP	GO:0030335	positive regulation of cell migration	165/4954	374/13998	0.000255081	0.00560982	ENSG00000177606/ENSG00000135346/ENSG00000162407/ENSG00000179820/ENSG00000136158/ENSG00000143878/ENSG00000161638/ENSG00000142871/ENSG00000115414/ENSG00000117525/ENSG00000134853/ENSG00000078401/ENSG00000196924/ENSG00000163874/ENSG00000112096/ENSG00000057149/ENSG00000103769/ENSG00000205542/ENSG00000091136/ENSG00000167193/ENSG00000125398/ENSG00000113070/ENSG00000081041/ENSG00000157227/ENSG00000184371…	JUN/CGA/PLPP3/MYADM/SPRY2/RHOB/ITGA5/CYR61/FN1/F3/PDGFRA/EDN1/FLNA/ZC3H12A/SOD2/SERPINB3/RAB11A/TMSB4X/LAMB1/CRK/SOX9/HBEGF/CXCL2/MMP14/CSF1/SPAG9/PTP4A1/RPS6KB1/SASH1/DDRGK1/MET/NRP1/FGF18/IL6/COL1A1/MIEN1/HSPA5/BMPR2/ATP5B/SELENOK/CXCL16/TCAF2/THBS1/FOXP1/ATP7A/PIK3R1/PDCD10/PTGS2/HDAC6/SPARC/HMGB1/NSMF/DAPK3/SUN2/COL18A1/ELP5/CD74/XBP1/RAPGEF2/MAPRE1/EDN2/TIAM1/CORO1A/DOCK5/RIPOR1/PRKCA/RACK1/…	165
BP	GO:0051028	mRNA transport	70/4954	140/13998	0.000256463	0.005618508	ENSG00000185650/ENSG00000253626/ENSG00000170144/ENSG00000162385/ENSG00000112081/ENSG00000141543/ENSG00000100650/ENSG00000161547/ENSG00000151247/ENSG00000070366/ENSG00000198563/ENSG00000112531/ENSG00000139675/ENSG00000173744/ENSG00000185122/ENSG00000120533/ENSG00000132182/ENSG00000124193/ENSG00000071894/ENSG00000122566/ENSG00000204764/ENSG00000111196/ENSG00000030066/ENSG00000126226/ENSG00000138757…	ZFP36L1/EIF5AL1/HNRNPA3/MAGOH/SRSF3/EIF4A3/SRSF5/SRSF2/EIF4E/SMG6/DDX39B/QKI/HNRNPA1L2/AGFG1/HSF1/ENY2/NUP210/SRSF6/CPSF1/HNRNPA2B1/RANBP17/MAGOHB/NUP160/PCID2/G3BP2/BICD2/NUP85/CASC3/MCM3AP/NXT1/EIF5A/FMR1/THOC7/SRSF7/TPR/FYTTD1/PABPN1/NUP188/AKAP8L/SYMPK/SRSF10/SEM1/THOC5/NUTF2/NUP153/DHX38/MVP/HHEX/RBMX2/SRSF11/SETD2/SMG5/U2AF2/NUP205/THOC6/CPSF2/NUP88/SRSF9/NPIPA1/NCBP3/RNPS1/UPF2/ZC3H3/U2AF1…	70
BP	GO:0031669	cellular response to nutrient levels	83/4954	171/13998	0.000258616	0.005639348	ENSG00000162772/ENSG00000177606/ENSG00000141682/ENSG00000155090/ENSG00000148346/ENSG00000177169/ENSG00000072310/ENSG00000163874/ENSG00000117394/ENSG00000139112/ENSG00000110195/ENSG00000130766/ENSG00000113742/ENSG00000096717/ENSG00000136244/ENSG00000105894/ENSG00000104332/ENSG00000084676/ENSG00000108821/ENSG00000044574/ENSG00000204217/ENSG00000137193/ENSG00000204371/ENSG00000132382/ENSG00000089154…	ATF3/JUN/PMAIP1/KLF10/LCN2/ULK1/SREBF1/ZC3H12A/SLC2A1/GABARAPL1/FOLR1/SESN2/CPEB4/SIRT1/IL6/PTN/SFRP1/NCOA1/COL1A1/HSPA5/BMPR2/PIM1/EHMT2/MYBBP1A/GCN1/GABARAPL2/XBP1/ATP2B1/NPRL3/RIPOR1/GLUL/SESN3/PPM1D/ITFG2/HSPA8/SRF/SH3GLB1/CDKN2B/RRAGA/FOXO1/WDR24/AQP3/ATG14/CTSV/DAP/ASNS/SREBF2/WDR59/GAS6/MAPK3/GDAP1/ICAM1/POSTN/FBXO22/SLC39A4/DNAJC15/PCSK9/WRN/PRKAA1/UPP1/RPTOR/NUAK2/SLC38A2/AIFM1/ATG7/FOXA…	83
BP	GO:0044843	cell cycle G1/S phase transition	115/4954	249/13998	0.000259394	0.005639348	ENSG00000159388/ENSG00000215301/ENSG00000166337/ENSG00000100911/ENSG00000170315/ENSG00000153823/ENSG00000173846/ENSG00000036257/ENSG00000092010/ENSG00000167513/ENSG00000156273/ENSG00000087088/ENSG00000151247/ENSG00000102760/ENSG00000185324/ENSG00000150991/ENSG00000108443/ENSG00000177595/ENSG00000198171/ENSG00000138814/ENSG00000077684/ENSG00000073111/ENSG00000136997/ENSG00000185499/ENSG00000080802…	BTG2/DDX3X/TAF10/PSME2/UBB/PID1/PLK3/CUL3/PSME1/CDT1/BACH1/BAX/EIF4E/RGCC/CDK10/UBC/RPS6KB1/PIDD1/DDRGK1/PPP3CA/JADE1/MCM2/MYC/MUC1/CNOT4/MEPCE/GADD45A/RPA3/LATS2/CDC25A/LSM10/PKD1/CNOT7/WEE1/SMARCA4/CNOT8/RB1/TFDP1/DBF4/PSME3/ARID3A/GSPT1/CTDSP1/DCUN1D3/POLE4/CNOT6L/UBE2E2/PPP6C/PRIM2/RFWD3/MCM7/EP300/CENPJ/CUL5/CNOT10/NPM1/CDKN2B/ITGB1/SKP2/ORC1/PTEN/ANKRD17/SFN/MTBP/CCND1/AURKA/MCM3/EIF4G1/RHO…	115
BP	GO:0010950	positive regulation of endopeptidase activity	67/4954	133/13998	0.000261425	0.005652298	ENSG00000141682/ENSG00000215301/ENSG00000129521/ENSG00000142871/ENSG00000100911/ENSG00000117525/ENSG00000092010/ENSG00000196730/ENSG00000163220/ENSG00000145423/ENSG00000057149/ENSG00000087088/ENSG00000165280/ENSG00000148180/ENSG00000177595/ENSG00000118523/ENSG00000135334/ENSG00000096717/ENSG00000172115/ENSG00000136997/ENSG00000185122/ENSG00000115541/ENSG00000144746/ENSG00000091592/ENSG00000105327…	PMAIP1/DDX3X/EGLN3/CYR61/PSME2/F3/PSME1/DAPK1/S100A9/SFRP2/SERPINB3/BAX/VCP/GSN/PIDD1/CTGF/AKIRIN2/SIRT1/CYCS/MYC/HSF1/HSPE1/ARL6IP5/NLRP1/BBC3/FOXL2/HMGB1/HSPD1/STAT3/TNFSF10/PSME3/S100A8/RACK1/CASP9/PPM1F/ROBO1/BEX3/TRAF2/FAM162A/PRELID1/WDR35/CASP8AP2/DAP/GPER1/CASP7/TRADD/RPS27L/PDCD6/BAK1/F2R/SMAD3/IFT57/CYFIP2/NDUFA13/HIP1R/AIFM1/CDKN2A/RIPK1/CTSH/PDCD5/TNF/PYCARD/HIP1/ADRM1/ASPH/FIS1/CASP3	67
BP	GO:0001704	formation of primary germ layer	58/4954	112/13998	0.000261974	0.005652298	ENSG00000136826/ENSG00000119508/ENSG00000132510/ENSG00000114270/ENSG00000120129/ENSG00000161638/ENSG00000115414/ENSG00000158050/ENSG00000130635/ENSG00000142156/ENSG00000145423/ENSG00000204262/ENSG00000091136/ENSG00000082781/ENSG00000157227/ENSG00000142627/ENSG00000196878/ENSG00000141448/ENSG00000157557/ENSG00000089177/ENSG00000087245/ENSG00000204217/ENSG00000103126/ENSG00000230989/ENSG00000105220…	KLF4/NR4A3/KDM6B/COL7A1/DUSP1/ITGA5/FN1/DUSP2/COL5A1/COL6A1/SFRP2/COL5A2/LAMB1/ITGB5/MMP14/EPHA2/LAMB3/GATA6/ETS2/KIF16B/MMP2/BMPR2/AXIN1/HSBP1/GPI/HNF1A/DUSP5/ITGA2/POU5F1/ARID1A/COL4A2/TRIM15/ITGB4/DUSP6/FZD7/SRF/COL8A1/ITGB1/PRKACA/KDM6A/WNT11/TXNRD1/SMAD2/ACVR1/SOX2/CTNNB1/EXOC4/SMAD3/RTF1/PAF1/FGFR1/SMAD1/COL12A1/CTR9/FOXC1/ITGA3/MESP1/HMGA2	58
BP	GO:0006469	negative regulation of protein kinase activity	106/4954	227/13998	0.000267024	0.005739514	ENSG00000086061/ENSG00000184545/ENSG00000120129/ENSG00000136158/ENSG00000173334/ENSG00000158050/ENSG00000105974/ENSG00000185070/ENSG00000107404/ENSG00000184557/ENSG00000145423/ENSG00000129757/ENSG00000057149/ENSG00000156052/ENSG00000107338/ENSG00000113575/ENSG00000278311/ENSG00000101213/ENSG00000170027/ENSG00000096717/ENSG00000103197/ENSG00000136244/ENSG00000104332/ENSG00000060237/ENSG00000276023…	DNAJA1/DUSP8/DUSP1/SPRY2/TRIB1/DUSP2/CAV1/FLRT2/DVL1/SOCS3/SFRP2/CDKN1C/SERPINB3/GNAQ/SHB/PPP2CA/GGNBP2/PTK6/YWHAG/SIRT1/TSC2/IL6/SFRP1/WNK1/DUSP14/ERRFI1/SH3BP5/ABL1/GPRC5A/ASPN/GPS1/KAT2B/GADD45A/LATS2/PKN1/CAMK2N1/CHORDC1/LRP6/GMFB/RB1/SNX6/TNFAIP3/DUSP5/RACK1/FLRT3/CDK5RAP3/DCN/GMFG/PPM1F/PPP2R1A/BGN/DUSP16/DUSP6/PRKRIP1/ITGB1BP1/H2AFY/DNAJC3/NPM1/CDKN2B/DUSP10/RGS2/PDCD4/PTEN/NR2F2/SFN/DAB2I…	106
BP	GO:0051170	nuclear import	123/4954	269/13998	0.000269611	0.005773327	ENSG00000177606/ENSG00000075142/ENSG00000125691/ENSG00000100906/ENSG00000141232/ENSG00000106803/ENSG00000157110/ENSG00000196924/ENSG00000163874/ENSG00000150782/ENSG00000115306/ENSG00000145423/ENSG00000156052/ENSG00000205542/ENSG00000189067/ENSG00000186432/ENSG00000160789/ENSG00000114315/ENSG00000182004/ENSG00000113916/ENSG00000130726/ENSG00000127334/ENSG00000265972/ENSG00000149196/ENSG00000096717…	JUN/SRI/RPL23/NFKBIA/TOB1/SEC61B/RBPMS/FLNA/ZC3H12A/IL18/SPTBN1/SFRP2/GNAQ/TMSB4X/LITAF/KPNA4/LMNA/HES1/SNRPE/BCL6/TRIM28/DYRK2/TXNIP/HIKESHI/SIRT1/TSC2/PPP3CA/IL6/MXI1/PTTG1IP/PBLD/JUP/PSMD10/PIK3R1/HDAC3/PTGS2/NOL3/RANBP17/TONSL/SLC9A3R1/SNRPD1/BCL3/PKD1/STAT3/SNRPF/G3BP2/ARNTL/NUP85/MCM3AP/NUP62CL/SNRPD3/RHOA/RERE/PDIA3/GEMIN6/NCKIPSD/TPR/SNRPG/DAG1/FZD7/NUP188/CDH1/DAB2IP/PRDX1/TXN/NUTF2/NUP1…	123
BP	GO:0045787	positive regulation of cell cycle	145/4954	324/13998	0.000273113	0.005826404	ENSG00000163660/ENSG00000159388/ENSG00000119508/ENSG00000125691/ENSG00000215301/ENSG00000170315/ENSG00000070831/ENSG00000007168/ENSG00000078401/ENSG00000173846/ENSG00000036257/ENSG00000123975/ENSG00000197102/ENSG00000119048/ENSG00000167513/ENSG00000103769/ENSG00000107338/ENSG00000087088/ENSG00000114315/ENSG00000151247/ENSG00000102760/ENSG00000185324/ENSG00000185630/ENSG00000150991/ENSG00000108443…	CCNL1/BTG2/NR4A3/RPL23/DDX3X/UBB/CDC42/PAFAH1B1/EDN1/PLK3/CUL3/CKS2/DYNC1H1/UBE2B/CDT1/RAB11A/SHB/BAX/HES1/EIF4E/RGCC/CDK10/PBX1/UBC/RPS6KB1/DDX39B/PIDD1/GATA6/CTGF/DDRGK1/PTK6/MUC1/HSF1/BRCA2/NUMA1/SFPQ/CNOT4/ABL1/PSMD10/MEPCE/MYBBP1A/FOSL1/ATRX/GADD45A/CDC25A/CCNL2/PCID2/MIF/LSM10/FAP/PKD1/LRP6/CNOT7/CNOT8/DDX11/RB1/TFDP1/ARID3A/PRKCA/PDGFB/PPP2R5B/RHOA/SVIL/CNOT6L/UBE2E2/USP2/CITED2/TPR/FOXA1/…	145
BP	GO:0007067	mitotic nuclear division	120/4954	262/13998	0.000292867	0.006224514	ENSG00000120129/ENSG00000070831/ENSG00000078401/ENSG00000036257/ENSG00000196924/ENSG00000197102/ENSG00000129757/ENSG00000159069/ENSG00000130724/ENSG00000117724/ENSG00000167513/ENSG00000103769/ENSG00000148773/ENSG00000176386/ENSG00000002822/ENSG00000102760/ENSG00000166579/ENSG00000255112/ENSG00000160299/ENSG00000062650/ENSG00000137497/ENSG00000163611/ENSG00000011426/ENSG00000085224/ENSG00000126226…	DUSP1/CDC42/EDN1/CUL3/FLNA/DYNC1H1/CDKN1C/FBXW5/CHMP2A/CENPF/CDT1/RAB11A/MKI67/CDC26/MAD1L1/RGCC/NDEL1/CHMP1B/PCNT/WAPL/NUMA1/SPICE1/ANLN/ATRX/PCID2/DAPK3/SUN2/PKD1/DCTN1/DSN1/RB1/TACC3/PDGFB/NCAPD2/RHOA/TUBGCP2/SBDS/PPP2R1A/CHMP4B/TUBGCP5/TPR/TUBGCP6/ESPL1/H2AFY/ANAPC11/AURKB/HSPA1A/STMN1/CAV2/NCAPD3/AKAP8L/CCSAP/PKMYT1/KIF2C/CUL7/UBE2S/RRS1/MTBP/AURKA/ARHGEF10/KIF22/KIF2A/MAU2/ZNF207/CHTF8/NAA5…	120
BP	GO:0032970	regulation of actin filament-based process	138/4954	307/13998	0.000300225	0.006357184	ENSG00000075142/ENSG00000179820/ENSG00000144339/ENSG00000125968/ENSG00000134853/ENSG00000070831/ENSG00000078401/ENSG00000105974/ENSG00000163466/ENSG00000196924/ENSG00000115306/ENSG00000205542/ENSG00000167193/ENSG00000143761/ENSG00000115091/ENSG00000174437/ENSG00000127914/ENSG00000148180/ENSG00000167965/ENSG00000119729/ENSG00000102760/ENSG00000118523/ENSG00000105976/ENSG00000116030/ENSG00000104332…	SRI/MYADM/TMEFF2/ID1/PDGFRA/CDC42/EDN1/CAV1/ARPC2/FLNA/SPTBN1/TMSB4X/CRK/ARF1/ACTR3/ATP2A2/AKAP9/GSN/MLST8/RHOQ/RGCC/CTGF/MET/SUMO1/SFRP1/S100A10/MYH9/MTPN/ABL1/JUP/WASL/PIK3R1/SDC4/MKKS/GPM6B/DAPK3/TPM1/CCDC88A/GMFB/CTTN/CDC42EP4/FHOD1/ACTR2/CORO1A/ARAP1/ARPC1A/ROCK1/ACTN2/SPTBN2/RHOA/ARPC3/RICTOR/GMFG/PDGFA/PPM1F/NEB/CFL2/MEF2C/SCIN/SH3BGRL3/F11R/GRB2/DSG2/ITGB1BP1/TNNT2/TWF1/STMN1/FSCN1/DSP/MY…	138
BP	GO:0033673	negative regulation of kinase activity	111/4954	240/13998	0.000307536	0.006487872	ENSG00000086061/ENSG00000184545/ENSG00000120129/ENSG00000167470/ENSG00000136158/ENSG00000173334/ENSG00000158050/ENSG00000105974/ENSG00000185070/ENSG00000107404/ENSG00000184557/ENSG00000145423/ENSG00000129757/ENSG00000057149/ENSG00000156052/ENSG00000107338/ENSG00000113575/ENSG00000278311/ENSG00000101213/ENSG00000170027/ENSG00000096717/ENSG00000103197/ENSG00000136244/ENSG00000104332/ENSG00000060237…	DNAJA1/DUSP8/DUSP1/MIDN/SPRY2/TRIB1/DUSP2/CAV1/FLRT2/DVL1/SOCS3/SFRP2/CDKN1C/SERPINB3/GNAQ/SHB/PPP2CA/GGNBP2/PTK6/YWHAG/SIRT1/TSC2/IL6/SFRP1/WNK1/DUSP14/ERRFI1/SH3BP5/ABL1/GPRC5A/ASPN/GPS1/KAT2B/GADD45A/LATS2/PKN1/CAMK2N1/CHORDC1/LRP6/GMFB/PRDX3/RB1/SNX6/TNFAIP3/DUSP5/RACK1/FLRT3/CDK5RAP3/DCN/GMFG/PPM1F/PPP2R1A/BGN/DUSP16/DUSP6/PRKRIP1/ITGB1BP1/H2AFY/DNAJC3/NPM1/IRS2/CDKN2B/DUSP10/RGS2/PDCD4/PTEN…	111
BP	GO:0010035	response to inorganic substance	192/4954	444/13998	0.000309012	0.006494951	ENSG00000170345/ENSG00000136826/ENSG00000125740/ENSG00000177606/ENSG00000127528/ENSG00000119508/ENSG00000109321/ENSG00000132510/ENSG00000120129/ENSG00000187193/ENSG00000198695/ENSG00000186847/ENSG00000104419/ENSG00000143878/ENSG00000130522/ENSG00000196365/ENSG00000101210/ENSG00000148346/ENSG00000078401/ENSG00000105974/ENSG00000163874/ENSG00000112096/ENSG00000096433/ENSG00000171223/ENSG00000138061…	FOS/KLF4/FOSB/JUN/KLF2/NR4A3/AREG/KDM6B/DUSP1/MT1X/MT-ND6/KRT14/NDRG1/RHOB/JUND/LONP1/EEF1A2/LCN2/EDN1/CAV1/ZC3H12A/SOD2/ITPR3/JUNB/CYP1B1/CRK/EIF4A3/KPNA4/MT2A/PPP1R15B/TFR2/GSN/TXNIP/MET/SUMO1/SIRT1/CPNE7/PPP3CA/IL6/COL1A1/WNK1/HSF1/CYB5A/UBE3A/HSPA5/THBS1/ABL1/FOXP1/ATP7A/LOXL2/PDCD10/PTGS2/HDAC6/FOSL1/AXL/ATRX/SPARC/IGFBP2/B2M/COL18A1/AHCYL1/STAT6/SOD1/PRDX3/DDX11/GGH/SIPA1/TNFAIP3/GPI/EIF2B5…	192
BP	GO:2000045	regulation of G1/S transition of mitotic cell cycle	68/4954	136/13998	0.000311823	0.00652028	ENSG00000159388/ENSG00000215301/ENSG00000100911/ENSG00000170315/ENSG00000153823/ENSG00000173846/ENSG00000092010/ENSG00000087088/ENSG00000102760/ENSG00000185324/ENSG00000150991/ENSG00000177595/ENSG00000077684/ENSG00000185499/ENSG00000080802/ENSG00000146834/ENSG00000116717/ENSG00000181817/ENSG00000008710/ENSG00000198791/ENSG00000127616/ENSG00000155508/ENSG00000139687/ENSG00000198176/ENSG00000131467…	BTG2/DDX3X/PSME2/UBB/PID1/PLK3/PSME1/BAX/RGCC/CDK10/UBC/PIDD1/JADE1/MUC1/CNOT4/MEPCE/GADD45A/LSM10/PKD1/CNOT7/SMARCA4/CNOT8/RB1/TFDP1/PSME3/ARID3A/CTDSP1/DCUN1D3/CNOT6L/UBE2E2/RFWD3/EP300/CENPJ/CNOT10/NPM1/CDKN2B/PTEN/ANKRD17/SFN/MTBP/CCND1/AURKA/EIF4G1/EGFR/TFDP2/ZNF655/SOX4/DACT1/RPS27L/ANXA1/RPTOR/CDK2AP2/RPS27A/CTDSPL/MDM4/APEX1/TNKS1BP1/FHL1/E2F7/KIF14/CNOT6/TP53/CCND2/PLK2/CYP1A1/AKT1/TRIAP…	68
BP	GO:0052547	regulation of peptidase activity	155/4954	350/13998	0.000312506	0.00652028	ENSG00000136826/ENSG00000123358/ENSG00000141682/ENSG00000114270/ENSG00000035862/ENSG00000215301/ENSG00000129521/ENSG00000142871/ENSG00000100911/ENSG00000115414/ENSG00000117525/ENSG00000105974/ENSG00000143590/ENSG00000178172/ENSG00000092010/ENSG00000240065/ENSG00000196730/ENSG00000163220/ENSG00000145423/ENSG00000057149/ENSG00000124107/ENSG00000100234/ENSG00000169242/ENSG00000087088/ENSG00000108953…	KLF4/NR4A1/PMAIP1/COL7A1/TIMP2/DDX3X/EGLN3/CYR61/PSME2/FN1/F3/CAV1/EFNA3/SPINK6/PSME1/PSMB9/DAPK1/S100A9/SFRP2/SERPINB3/SLPI/TIMP3/EFNA1/BAX/YWHAE/PSMA3/WFDC2/VCP/MMP14/GSN/PCOLCE/PIDD1/CTGF/DDRGK1/AKIRIN2/PICALM/SIRT1/CYCS/WFIKKN1/IL6/C3/MYC/HSF1/CSTB/ECM1/HSPE1/ARL6IP5/THBS1/NLRP1/BBC3/PTGS2/NOL3/GAPDH/FOXL2/RPS6KA3/HMGB1/PCID2/BIRC7/HSPD1/STAT3/TNFSF10/CD109/PRDX3/GPI/ATP13A2/PSME3/S100A8/RACK…	155
BP	GO:0006352	DNA-templated transcription, initiation	102/4954	218/13998	0.000315345	0.006555484	ENSG00000123358/ENSG00000177606/ENSG00000119508/ENSG00000153234/ENSG00000166337/ENSG00000100142/ENSG00000108510/ENSG00000122691/ENSG00000099821/ENSG00000108064/ENSG00000177469/ENSG00000099917/ENSG00000270276/ENSG00000130726/ENSG00000118523/ENSG00000069667/ENSG00000168214/ENSG00000147669/ENSG00000272047/ENSG00000140307/ENSG00000105258/ENSG00000113387/ENSG00000175592/ENSG00000114166/ENSG00000189403…	NR4A1/JUN/NR4A3/NR4A2/TAF10/POLR2F/MED13/TWIST1/POLRMT/TFAM/CAVIN1/MED15/HIST2H4B/TRIM28/CTGF/RORA/RBPJ/POLR2K/GTF2H5/GTF2A2/POLR2I/SUB1/FOSL1/KAT2B/HMGB1/CTNNBIP1/MED31/NR1D1/TBPL1/TCF4/BCLAF1/NRBF2/NR2C1/NR2F1/TAF1D/HNF1A/PSMC4/HIST1H4H/TAF1C/PSMC5/ESR2/MED7/ESR1/GTF3C1/POLR2G/TAF6/NR6A1/POLR2L/SNAPC5/PSMC6/MED24/MAML2/MITF/SRF/MED17/HIST4H4/NR2C2/ZNRD1/CREBBP/SMARCA5/RARA/GTF3C5/WNT10B/MAPK3/T…	102
BP	GO:0009411	response to UV	65/4954	129/13998	0.000317866	0.006583867	ENSG00000119048/ENSG00000087088/ENSG00000096717/ENSG00000105894/ENSG00000136997/ENSG00000134899/ENSG00000139618/ENSG00000100811/ENSG00000145675/ENSG00000073756/ENSG00000077721/ENSG00000062822/ENSG00000069399/ENSG00000158941/ENSG00000164045/ENSG00000171497/ENSG00000154767/ENSG00000004487/ENSG00000069869/ENSG00000213145/ENSG00000075131/ENSG00000188976/ENSG00000132906/ENSG00000136936/ENSG00000188215…	UBE2B/BAX/SIRT1/PTN/MYC/ERCC5/BRCA2/YY1/PIK3R1/PTGS2/UBE2A/POLD1/BCL3/CCAR2/CDC25A/PPID/XPC/KDM1A/NEDD4/CRIP1/TIPIN/NOC2L/CASP9/XPA/DCUN1D3/HIST3H2A/FMR1/ERCC4/USP1/EP300/CIRBP/AURKB/NPM1/CCND1/RELA/MAP2K7/EGFR/PCLAF/CREBBP/SERPINB13/COPS9/ZBTB1/DDB2/CERS1/CASP7/IL12A/HMGN1/BAK1/RAD18/WRN/PRKAA1/CDKN2D/ERCC2/ERCC3/USP47/MC1R/USF1/TP53/NSMCE3/AKT1/TRIAP1/TROVE2/CASP3/ERCC1/EIF2S1	65
BP	GO:2001242	regulation of intrinsic apoptotic signaling pathway	73/4954	148/13998	0.000324018	0.006686989	ENSG00000086061/ENSG00000141682/ENSG00000215301/ENSG00000170315/ENSG00000143384/ENSG00000105974/ENSG00000112096/ENSG00000136603/ENSG00000163220/ENSG00000145423/ENSG00000087088/ENSG00000121067/ENSG00000157613/ENSG00000096717/ENSG00000126003/ENSG00000185499/ENSG00000116560/ENSG00000183255/ENSG00000105327/ENSG00000073756/ENSG00000140939/ENSG00000131871/ENSG00000109062/ENSG00000158941/ENSG00000133112…	DNAJA1/PMAIP1/DDX3X/UBB/MCL1/CAV1/SOD2/SKIL/S100A9/SFRP2/BAX/SPOP/CREB3L1/SIRT1/PLAGL2/MUC1/SFPQ/PTTG1IP/BBC3/PTGS2/NOL3/SELENOS/SLC9A3R1/CCAR2/TPT1/MIF/RPS7/CD74/KDM1A/XBP1/SOD1/BCLAF1/ENO1/FIGNL1/YBX3/NOC2L/S100A8/RACK1/PPIF/TRAP1/HIF1A/BDKRB2/URI1/HSPA1A/HNRNPK/BCL2L1/MAPK7/CXCL12/HSPH1/RAD9A/CDKN2D/NDUFS3/MAPK8IP1/TXNDC12/NDUFA13/GRINA/RRM2B/USP47/PARK7/PINK1/WFS1/PIAS4/PLAUR/PYCARD/HERPUD1/M…	73
BP	GO:0006754	ATP biosynthetic process	30/4954	50/13998	0.000328223	0.006749312	ENSG00000159199/ENSG00000110719/ENSG00000153823/ENSG00000154518/ENSG00000228253/ENSG00000165629/ENSG00000205542/ENSG00000067225/ENSG00000135390/ENSG00000165280/ENSG00000167283/ENSG00000110955/ENSG00000033627/ENSG00000168610/ENSG00000074800/ENSG00000167863/ENSG00000154723/ENSG00000149925/ENSG00000116459/ENSG00000241468/ENSG00000146729/ENSG00000241837/ENSG00000152234/ENSG00000249222/ENSG00000158828…	ATP5G1/TCIRG1/PID1/ATP5G3/MT-ATP8/ATP5C1/TMSB4X/PKM/ATP5G2/VCP/ATP5L/ATP5B/ATP6V0A1/STAT3/ENO1/ATP5H/ATP5J/ALDOA/ATP5F1/ATP5J2/NIPSNAP2/ATP5O/ATP5A1/ATP5L2/PINK1/VPS9D1/ATP5D/MT-ATP6/ATP6V0A4/CHCHD10	30
BP	GO:0090559	regulation of membrane permeability	41/4954	74/13998	0.000330279	0.006767156	ENSG00000141682/ENSG00000088986/ENSG00000151729/ENSG00000164924/ENSG00000140983/ENSG00000104765/ENSG00000087088/ENSG00000108953/ENSG00000264364/ENSG00000170027/ENSG00000105327/ENSG00000140939/ENSG00000159399/ENSG00000168610/ENSG00000128245/ENSG00000198176/ENSG00000196072/ENSG00000108179/ENSG00000005022/ENSG00000158769/ENSG00000166913/ENSG00000204389/ENSG00000097033/ENSG00000143514/ENSG00000175793…	PMAIP1/DYNLL1/SLC25A4/YWHAZ/RHOT2/BNIP3L/BAX/YWHAE/DYNLL2/YWHAG/BBC3/NOL3/HK2/STAT3/YWHAH/TFDP1/BLOC1S2/PPIF/SLC25A5/F11R/YWHAB/HSPA1A/SH3GLB1/TP53BP2/SFN/ZNF205/TMEM102/BNIP3/TFDP2/BCL2L1/ATF2/PDCD6IP/BAK1/HEBP2/ALKBH7/HIP1R/PPP3CC/YWHAQ/GSK3B/PPP3R1/TP53	41
BP	GO:1902600	hydrogen ion transmembrane transport	52/4954	99/13998	0.000341018	0.006962144	ENSG00000159199/ENSG00000110719/ENSG00000117410/ENSG00000154518/ENSG00000228253/ENSG00000165629/ENSG00000135390/ENSG00000167283/ENSG00000166347/ENSG00000110955/ENSG00000178741/ENSG00000033627/ENSG00000113732/ENSG00000136888/ENSG00000167863/ENSG00000176340/ENSG00000154723/ENSG00000185633/ENSG00000143882/ENSG00000116459/ENSG00000111775/ENSG00000241468/ENSG00000071553/ENSG00000156467/ENSG00000128524…	ATP5G1/TCIRG1/ATP6V0B/ATP5G3/MT-ATP8/ATP5C1/ATP5G2/ATP5L/CYB5A/ATP5B/COX5A/ATP6V0A1/ATP6V0E1/ATP6V1G1/ATP5H/COX8A/ATP5J/NDUFA4L2/ATP6V1C2/ATP5F1/COX6A1/ATP5J2/ATP6AP1/UQCRB/ATP6V1F/COX7C/UQCR10/UQCRH/COX11/COX7A2L/NDUFA4/UQCRFS1/ATP5O/COX7B/ATP6V0E2/ATP5A1/COX7A2/COX6B1/COX6C/UQCRHL/ATP5L2/MT-CO3/MT-CYB/UQCRC1/VPS9D1/ATP5D/MT-ATP6/SLC9A5/SLC46A1/ATP12A/ADCY7/ATP6V0A4	52
BP	GO:0071103	DNA conformation change	118/4954	258/13998	0.00035077	0.007135673	ENSG00000215301/ENSG00000132475/ENSG00000170315/ENSG00000163041/ENSG00000204256/ENSG00000189060/ENSG00000125398/ENSG00000129534/ENSG00000185129/ENSG00000153922/ENSG00000188375/ENSG00000270276/ENSG00000150991/ENSG00000198900/ENSG00000073111/ENSG00000062650/ENSG00000102974/ENSG00000168298/ENSG00000272047/ENSG00000137309/ENSG00000187837/ENSG00000025770/ENSG00000137812/ENSG00000122566/ENSG00000113387…	DDX3X/H3F3B/UBB/H3F3A/BRD2/H1F0/SOX9/MIS18BP1/PURA/CHD1/H3F3C/HIST2H4B/UBC/TOP1/MCM2/WAPL/CTCF/HIST1H1E/GTF2H5/HMGA1/HIST1H1C/NCAPH2/KNL1/HNRNPA2B1/SUB1/CHAF1A/ATRX/HIST1H2BH/HMGB1/HIST1H3F/HIST1H1D/XPC/HIST1H2BN/DDX11/HIST1H3G/PIF1/HIST1H3C/HIST1H4H/NOC2L/XRCC6/G3BP1/XPA/CABIN1/NCAPD2/HJURP/MIS18A/RBX1/TNRC18/ASF1A/H1FX/SPTY2D1/TPR/MCM7/CETN2/H2AFY/CHD8/NAP1L1/NPM1/NCAPD3/AKAP8L/CHD1L/HIST4H4/TS…	118
BP	GO:0090169	regulation of spindle assembly	15/4954	20/13998	0.000353803	0.007171757	ENSG00000197102/ENSG00000130724/ENSG00000255112/ENSG00000137497/ENSG00000101421/ENSG00000047410/ENSG00000204389/ENSG00000154429/ENSG00000076382/ENSG00000166851/ENSG00000112701/ENSG00000086065/ENSG00000119541/ENSG00000204388/ENSG00000131165	DYNC1H1/CHMP2A/CHMP1B/NUMA1/CHMP4B/TPR/HSPA1A/CCSAP/SPAG5/PLK1/SENP6/CHMP5/VPS4B/HSPA1B/CHMP1A	15
BP	GO:0017038	protein import	134/4954	298/13998	0.000357949	0.007211941	ENSG00000177606/ENSG00000075142/ENSG00000125691/ENSG00000100906/ENSG00000141232/ENSG00000106803/ENSG00000157110/ENSG00000196924/ENSG00000163874/ENSG00000150782/ENSG00000115306/ENSG00000145423/ENSG00000156052/ENSG00000205542/ENSG00000189067/ENSG00000186432/ENSG00000160789/ENSG00000114315/ENSG00000113916/ENSG00000130726/ENSG00000127334/ENSG00000265972/ENSG00000149196/ENSG00000096717/ENSG00000103197…	JUN/SRI/RPL23/NFKBIA/TOB1/SEC61B/RBPMS/FLNA/ZC3H12A/IL18/SPTBN1/SFRP2/GNAQ/TMSB4X/LITAF/KPNA4/LMNA/HES1/BCL6/TRIM28/DYRK2/TXNIP/HIKESHI/SIRT1/TSC2/PPP3CA/IL6/MXI1/PTTG1IP/PBLD/JUP/PSMD10/PIK3R1/HDAC3/PTGS2/NOL3/RANBP17/TONSL/SLC9A3R1/BCL3/HSPD1/PKD1/STAT3/G3BP2/ARNTL/NUP85/MCM3AP/NUP62CL/HSP90AA1/RHOA/RERE/TIMM23/SNX33/PDIA3/NCKIPSD/PEX1/TPR/HSPA8/PEX14/DAG1/PAM16/FZD7/NUP188/TIMM17A/CDH1/TOMM22/…	134
BP	GO:2001243	negative regulation of intrinsic apoptotic signaling pathway	48/4954	90/13998	0.000358318	0.007211941	ENSG00000086061/ENSG00000215301/ENSG00000143384/ENSG00000112096/ENSG00000145423/ENSG00000157613/ENSG00000096717/ENSG00000185499/ENSG00000183255/ENSG00000073756/ENSG00000140939/ENSG00000131871/ENSG00000158941/ENSG00000133112/ENSG00000240972/ENSG00000019582/ENSG00000004487/ENSG00000100219/ENSG00000074800/ENSG00000132436/ENSG00000060138/ENSG00000188976/ENSG00000108179/ENSG00000126602/ENSG00000100644…	DNAJA1/DDX3X/MCL1/SOD2/SFRP2/CREB3L1/SIRT1/MUC1/PTTG1IP/PTGS2/NOL3/SELENOS/CCAR2/TPT1/MIF/CD74/KDM1A/XBP1/ENO1/FIGNL1/YBX3/NOC2L/PPIF/TRAP1/HIF1A/BDKRB2/URI1/HSPA1A/BCL2L1/MAPK7/CXCL12/HSPH1/CDKN2D/NDUFS3/MAPK8IP1/TXNDC12/NDUFA13/GRINA/RRM2B/USP47/PARK7/PINK1/WFS1/PLAUR/HERPUD1/HELLS/AKT1/TRIAP1	48
BP	GO:1905477	positive regulation of protein localization to membrane	54/4954	104/13998	0.000385836	0.007702156	ENSG00000141682/ENSG00000088986/ENSG00000164924/ENSG00000010810/ENSG00000115306/ENSG00000103769/ENSG00000145506/ENSG00000108953/ENSG00000142627/ENSG00000120756/ENSG00000264364/ENSG00000170027/ENSG00000105894/ENSG00000170379/ENSG00000145675/ENSG00000105327/ENSG00000170759/ENSG00000130762/ENSG00000157916/ENSG00000128245/ENSG00000186198/ENSG00000198176/ENSG00000106541/ENSG00000204628/ENSG00000171867…	PMAIP1/DYNLL1/YWHAZ/FYN/SPTBN1/RAB11A/NKD2/YWHAE/EPHA2/PLS1/DYNLL2/YWHAG/PTN/TCAF2/PIK3R1/BBC3/KIF5B/ARHGEF16/RER1/YWHAH/SLC51B/TFDP1/AGR2/RACK1/PRNP/CCL2/ITGB1BP1/YWHAB/SH3GLB1/ITGB1/MFF/TP53BP2/SFN/STOM/EGFR/TFDP2/GPER1/EZR/CDK5R1/RHOG/PDPK1/PRKCI/CDK5/PPP3CC/YWHAQ/PDCD5/PPP3R1/PDZK1/TP53/ITGA3/CHP1/AKT1/FIS1/ANK3	54
BP	GO:0034390	smooth muscle cell apoptotic process	11/4954	13/13998	0.00038673	0.007702156	ENSG00000078401/ENSG00000096717/ENSG00000070018/ENSG00000065559/ENSG00000150593/ENSG00000182872/ENSG00000017427/ENSG00000168811/ENSG00000147889/ENSG00000115252/ENSG00000141480	EDN1/SIRT1/LRP6/MAP2K4/PDCD4/RBM10/IGF1/IL12A/CDKN2A/PDE1A/ARRB2	11
BP	GO:0034391	regulation of smooth muscle cell apoptotic process	11/4954	13/13998	0.00038673	0.007702156	ENSG00000078401/ENSG00000096717/ENSG00000070018/ENSG00000065559/ENSG00000150593/ENSG00000182872/ENSG00000017427/ENSG00000168811/ENSG00000147889/ENSG00000115252/ENSG00000141480	EDN1/SIRT1/LRP6/MAP2K4/PDCD4/RBM10/IGF1/IL12A/CDKN2A/PDE1A/ARRB2	11
BP	GO:0046902	regulation of mitochondrial membrane permeability	39/4954	70/13998	0.000393141	0.007802539	ENSG00000141682/ENSG00000088986/ENSG00000151729/ENSG00000164924/ENSG00000140983/ENSG00000104765/ENSG00000087088/ENSG00000108953/ENSG00000264364/ENSG00000170027/ENSG00000105327/ENSG00000140939/ENSG00000159399/ENSG00000168610/ENSG00000128245/ENSG00000198176/ENSG00000196072/ENSG00000108179/ENSG00000005022/ENSG00000166913/ENSG00000204389/ENSG00000097033/ENSG00000143514/ENSG00000175793/ENSG00000122386…	PMAIP1/DYNLL1/SLC25A4/YWHAZ/RHOT2/BNIP3L/BAX/YWHAE/DYNLL2/YWHAG/BBC3/NOL3/HK2/STAT3/YWHAH/TFDP1/BLOC1S2/PPIF/SLC25A5/YWHAB/HSPA1A/SH3GLB1/TP53BP2/SFN/ZNF205/TMEM102/BNIP3/TFDP2/BCL2L1/ATF2/BAK1/HEBP2/ALKBH7/HIP1R/PPP3CC/YWHAQ/GSK3B/PPP3R1/TP53	39
BP	GO:1904037	positive regulation of epithelial cell apoptotic process	16/4954	22/13998	0.000399145	0.007894194	ENSG00000174807/ENSG00000121067/ENSG00000148180/ENSG00000102760/ENSG00000136244/ENSG00000137801/ENSG00000182871/ENSG00000177119/ENSG00000106483/ENSG00000116001/ENSG00000150593/ENSG00000164850/ENSG00000163558/ENSG00000105229/ENSG00000134243/ENSG00000134001	CD248/SPOP/GSN/RGCC/IL6/THBS1/COL18A1/ANO6/SFRP4/TIA1/PDCD4/GPER1/PRKCI/PIAS4/SORT1/EIF2S1	16
BP	GO:0046700	heterocycle catabolic process	176/4954	405/13998	0.000404447	0.007971378	ENSG00000108654/ENSG00000159388/ENSG00000185650/ENSG00000128016/ENSG00000125691/ENSG00000115919/ENSG00000008988/ENSG00000141232/ENSG00000189060/ENSG00000163874/ENSG00000164167/ENSG00000162385/ENSG00000125458/ENSG00000141543/ENSG00000198034/ENSG00000113575/ENSG00000149806/ENSG00000087088/ENSG00000198805/ENSG00000166441/ENSG00000158825/ENSG00000174748/ENSG00000165280/ENSG00000120705/ENSG00000151247…	DDX5/BTG2/ZFP36L1/ZFP36/RPL23/KYNU/RPS20/TOB1/H1F0/ZC3H12A/LSM6/MAGOH/NT5C/EIF4A3/RPS4X/PPP2CA/FAU/BAX/PNP/RPL27A/CDA/RPL15/VCP/ETF1/EIF4E/SMG6/PKP3/NT5E/RPS11/RNASEH2B/RPS17/HSF1/RPL9/CNOT4/ZC3HAV1/ZFP36L2/PAPD5/RPS14/RC3H1/MAGOHB/EIF4A2/RPL19/RPL7/RPS8/FOXL2/HMGB1/PCID2/DCP1B/SAMD4B/RPS3A/RPS7/CNOT7/CNOT8/LSM5/RPL10/CSDE1/NUDT9/TET2/PABPC1/CASC3/AGO3/EXOSC3/GSPT1/RACK1/TNRC6B/EXOSC10/LSM2/POLR2…	176
BP	GO:0072331	signal transduction by p53 class mediator	118/4954	259/13998	0.000422384	0.008296199	ENSG00000108654/ENSG00000168209/ENSG00000159388/ENSG00000141682/ENSG00000125691/ENSG00000104419/ENSG00000166337/ENSG00000170315/ENSG00000173846/ENSG00000104881/ENSG00000122691/ENSG00000087088/ENSG00000261236/ENSG00000130766/ENSG00000105373/ENSG00000102760/ENSG00000150991/ENSG00000127334/ENSG00000177595/ENSG00000096717/ENSG00000185499/ENSG00000139618/ENSG00000080802/ENSG00000183255/ENSG00000101843…	DDX5/DDIT4/BTG2/PMAIP1/RPL23/NDRG1/TAF10/UBB/PLK3/PPP1R13L/TWIST1/BAX/BOP1/SESN2/NOP53/RGCC/UBC/DYRK2/PIDD1/SIRT1/MUC1/BRCA2/CNOT4/PTTG1IP/PSMD10/EHMT2/MYBBP1A/MBD3/ATRX/GADD45A/RPA3/BCL3/MIF/RPS7/CD74/CNOT7/KDM1A/CNOT8/TFDP1/EEF1E1/ARID3A/NOC2L/PRKAB2/CDK5RAP3/TAF6/RPL5/CNOT6L/BDKRB2/HINT1/AEN/HDAC1/EP300/CENPJ/CNOT10/AURKB/NPM1/CSNK2B/CDIP1/HNRNPK/TP53BP2/DYRK1A/RRS1/SFN/PHLDA3/SMYD2/PAK1IP1/BR…	118
BP	GO:0034332	adherens junction organization	59/4954	116/13998	0.000430816	0.008432741	ENSG00000131477/ENSG00000070831/ENSG00000101665/ENSG00000157227/ENSG00000130702/ENSG00000104332/ENSG00000197747/ENSG00000137801/ENSG00000173801/ENSG00000124145/ENSG00000046653/ENSG00000162706/ENSG00000167657/ENSG00000085733/ENSG00000130202/ENSG00000177707/ENSG00000067900/ENSG00000077522/ENSG00000164171/ENSG00000100034/ENSG00000143398/ENSG00000140945/ENSG00000170558/ENSG00000119185/ENSG00000065613…	RAMP2/CDC42/SMAD7/MMP14/LAMA5/SFRP1/S100A10/THBS1/JUP/SDC4/GPM6B/CADM3/DAPK3/CTTN/NECTIN2/NECTIN3/ROCK1/ACTN2/ITGA2/PPM1F/PIP5K1A/CDH13/CDH2/ITGB1BP1/SLK/PTPN23/DLG5/CTNNA1/CDH11/DSP/CDH1/PTEN/RAC1/COL16A1/CADM2/CDH17/HIPK1/CTNNB1/LIMS1/ROCK2/VCL/SMAD3/PHLDB2/PTK2/PDPK1/NUMB/RAB8B/PTPRJ/NUMBL/RASSF8/IQGAP1/ACTN1/PVR/TSC1/MACF1/EFNA5/RHOD/TAOK2/TESK2	59
BP	GO:0016241	regulation of macroautophagy	75/4954	154/13998	0.000440341	0.008589674	ENSG00000117410/ENSG00000177169/ENSG00000116586/ENSG00000109083/ENSG00000104765/ENSG00000106615/ENSG00000123395/ENSG00000116260/ENSG00000130766/ENSG00000167965/ENSG00000096717/ENSG00000103197/ENSG00000033627/ENSG00000113732/ENSG00000204371/ENSG00000094631/ENSG00000095787/ENSG00000111640/ENSG00000149557/ENSG00000014216/ENSG00000136888/ENSG00000129515/ENSG00000103148/ENSG00000069869/ENSG00000159363…	ATP6V0B/ULK1/LAMTOR2/IFT20/BNIP3L/RHEB/ATG101/QSOX1/SESN2/MLST8/SIRT1/TSC2/ATP6V0A1/ATP6V0E1/EHMT2/HDAC6/WAC/GAPDH/FEZ1/CAPN1/ATP6V1G1/SNX6/NPRL3/NEDD4/ATP13A2/PIP4K2A/PRKAB2/DCN/CHMP4B/HIF1A/ATP6V1C2/SH3GLB1/EXOC7/PRKACA/SEC22B/SUPT5H/RRAGA/SCFD1/BNIP3/MAPK3/LAMTOR5/EXOC4/PRKAA1/ATP6V0E2/PHF23/CDK5R1/SNX5/RPTOR/ATP6V1D/CDK5/LAMTOR3/LRSAM1/NRBP2/PRKAA2/TIGAR/GBA/PINK1/PRKAG1/LAMTOR1/LAMTOR4/RRAGC…	75
BP	GO:0071229	cellular response to acid chemical	87/4954	183/13998	0.000444318	0.008637669	ENSG00000136826/ENSG00000120738/ENSG00000153823/ENSG00000134853/ENSG00000078401/ENSG00000168542/ENSG00000142156/ENSG00000116586/ENSG00000072310/ENSG00000163874/ENSG00000130164/ENSG00000204262/ENSG00000110195/ENSG00000164692/ENSG00000125398/ENSG00000119866/ENSG00000130766/ENSG00000113742/ENSG00000165029/ENSG00000101213/ENSG00000078369/ENSG00000104332/ENSG00000108821/ENSG00000185499/ENSG00000185122…	KLF4/EGR1/PID1/PDGFRA/EDN1/COL3A1/COL6A1/LAMTOR2/SREBF1/ZC3H12A/LDLR/COL5A2/FOLR1/COL1A2/SOX9/BCL11A/SESN2/CPEB4/ABCA1/PTK6/GNB1/SFRP1/COL1A1/MUC1/HSF1/MMP2/CAPN2/OSR1/FOXP1/ATP7A/ID3/NSMF/XBP1/SIPA1/KRT13/GCLM/PDGFB/SESN3/DNMT1/UBR1/CCL2/HNRNPD/MEF2C/NTRK2/FZD7/TBX1/NME1/WNT11/RRAGA/AKR1C2/COL16A1/EGFR/CPEB3/BCL2L1/CDK4/RARA/COL4A1/WNT10B/ADCY6/CYBA/LAMTOR5/RANBP1/ZEB1/PRKAA1/NDUFA13/CREB1/RPTOR…	87
BP	GO:0033119	negative regulation of RNA splicing	18/4954	26/13998	0.000456293	0.008803364	ENSG00000136527/ENSG00000150459/ENSG00000124193/ENSG00000122566/ENSG00000115875/ENSG00000181163/ENSG00000165119/ENSG00000108561/ENSG00000188529/ENSG00000157540/ENSG00000182872/ENSG00000197728/ENSG00000063244/ENSG00000110700/ENSG00000111786/ENSG00000205937/ENSG00000117569/ENSG00000101489	TRA2B/SAP18/SRSF6/HNRNPA2B1/SRSF7/NPM1/HNRNPK/C1QBP/SRSF10/DYRK1A/RBM10/RPS26/U2AF2/RPS13/SRSF9/RNPS1/PTBP2/CELF4	18
BP	GO:0031050	dsRNA fragmentation	23/4954	36/13998	0.000457478	0.008803364	ENSG00000108654/ENSG00000163874/ENSG00000196498/ENSG00000138814/ENSG00000122566/ENSG00000211460/ENSG00000126070/ENSG00000091831/ENSG00000146648/ENSG00000160710/ENSG00000134323/ENSG00000175387/ENSG00000166949/ENSG00000126934/ENSG00000134744/ENSG00000123908/ENSG00000092847/ENSG00000141027/ENSG00000163877/ENSG00000170365/ENSG00000113360/ENSG00000128191/ENSG00000100697	DDX5/ZC3H12A/NCOR2/PPP3CA/HNRNPA2B1/TSN/AGO3/ESR1/EGFR/ADAR/MYCN/SMAD2/SMAD3/MAP2K2/ZCCHC11/AGO2/AGO1/NCOR1/SNIP1/SMAD1/DROSHA/DGCR8/DICER1	23
BP	GO:0070918	production of small RNA involved in gene silencing by RNA	23/4954	36/13998	0.000457478	0.008803364	ENSG00000108654/ENSG00000163874/ENSG00000196498/ENSG00000138814/ENSG00000122566/ENSG00000211460/ENSG00000126070/ENSG00000091831/ENSG00000146648/ENSG00000160710/ENSG00000134323/ENSG00000175387/ENSG00000166949/ENSG00000126934/ENSG00000134744/ENSG00000123908/ENSG00000092847/ENSG00000141027/ENSG00000163877/ENSG00000170365/ENSG00000113360/ENSG00000128191/ENSG00000100697	DDX5/ZC3H12A/NCOR2/PPP3CA/HNRNPA2B1/TSN/AGO3/ESR1/EGFR/ADAR/MYCN/SMAD2/SMAD3/MAP2K2/ZCCHC11/AGO2/AGO1/NCOR1/SNIP1/SMAD1/DROSHA/DGCR8/DICER1	23
BP	GO:0001701	in utero embryonic development	137/4954	307/13998	0.00045966	0.008815576	ENSG00000127528/ENSG00000185650/ENSG00000107372/ENSG00000171345/ENSG00000142871/ENSG00000173706/ENSG00000148926/ENSG00000134853/ENSG00000135930/ENSG00000078401/ENSG00000036257/ENSG00000121039/ENSG00000184557/ENSG00000136603/ENSG00000129757/ENSG00000129562/ENSG00000171223/ENSG00000119048/ENSG00000122691/ENSG00000076924/ENSG00000130175/ENSG00000114315/ENSG00000163435/ENSG00000115128/ENSG00000130726…	KLF2/ZFP36L1/ZFAND5/KRT19/CYR61/HEG1/ADM/PDGFRA/EIF4E2/EDN1/CUL3/RDH10/SOCS3/SKIL/CDKN1C/DAD1/JUNB/UBE2B/TWIST1/XAB2/PRKCSH/HES1/ELF3/SF3B6/TRIM28/ZFPM2/NDEL1/GATA6/COL4A3BP/GGNBP2/RCN1/RBPJ/MBNL1/YBX1/NCOA1/RNASEH2B/SALL4/MAFF/MYH9/MUC1/HSF1/BRCA2/JAG2/MED21/CAPN2/XRCC2/FOXP1/ATP7A/MBD3/FOSL1/TPM1/PHLDA2/PKD1/STK4/MAPK8IP3/EPN1/GPI/HNF1A/PSMC4/YBX3/SYF2/KAT2A/PDGFB/NLE1/POU5F1/SBDS/PRDM1/SEC24C/…	137
BP	GO:0006458	'de novo' protein folding	22/4954	34/13998	0.000468276	0.008932463	ENSG00000115541/ENSG00000197930/ENSG00000125863/ENSG00000144381/ENSG00000019582/ENSG00000109971/ENSG00000097033/ENSG00000156261/ENSG00000187522/ENSG00000136816/ENSG00000088832/ENSG00000120694/ENSG00000178950/ENSG00000166226/ENSG00000146731/ENSG00000115484/ENSG00000163528/ENSG00000163468/ENSG00000163820/ENSG00000187097/ENSG00000160404/ENSG00000150753	HSPE1/ERO1A/MKKS/HSPD1/CD74/HSPA8/SH3GLB1/CCT8/HSPA14/TOR1B/FKBP1A/HSPH1/GAK/CCT2/CCT6A/CCT4/CHCHD4/CCT3/FYCO1/ENTPD5/TOR2A/CCT5	22
BP	GO:0038095	Fc-epsilon receptor signaling pathway	61/4954	121/13998	0.000470315	0.008932463	ENSG00000170345/ENSG00000177606/ENSG00000119508/ENSG00000100906/ENSG00000100911/ENSG00000170315/ENSG00000133703/ENSG00000100804/ENSG00000092010/ENSG00000240065/ENSG00000108671/ENSG00000100567/ENSG00000150991/ENSG00000041357/ENSG00000138814/ENSG00000177889/ENSG00000101843/ENSG00000101182/ENSG00000142507/ENSG00000145675/ENSG00000197170/ENSG00000103035/ENSG00000065559/ENSG00000008018/ENSG00000143106…	FOS/JUN/NR4A3/NFKBIA/PSME2/UBB/KRAS/PSMB5/PSME1/PSMB9/PSMD11/PSMA3/UBC/PSMA4/PPP3CA/UBE2N/PSMD10/PSMA7/PSMB6/PIK3R1/PSMD12/PSMD7/MAP2K4/PSMB1/PSMA5/PPP3CB/PSMC4/PSME3/PSMB2/PSMC5/SOS1/PSMB3/PSMC6/PSMD1/NFATC1/PLCG1/GRB2/PSMD6/SEM1/RAC1/RELA/MAP2K7/HRAS/MAPK3/SKP1/PSMA2/CUL1/UBE2D2/PSMD8/PDPK1/GAB2/RPS27A/NFATC3/PSMB4/PSMD9/VAV3/PPP3R1/PSMB8/CARD11/IKBKG/CHUK	61
BP	GO:0043281	regulation of cysteine-type endopeptidase activity involved in apoptotic process	91/4954	193/13998	0.00047046	0.008932463	ENSG00000136826/ENSG00000123358/ENSG00000141682/ENSG00000215301/ENSG00000129521/ENSG00000142871/ENSG00000117525/ENSG00000196730/ENSG00000163220/ENSG00000145423/ENSG00000087088/ENSG00000108953/ENSG00000165280/ENSG00000148180/ENSG00000177595/ENSG00000118523/ENSG00000096717/ENSG00000172115/ENSG00000136244/ENSG00000136997/ENSG00000185122/ENSG00000115541/ENSG00000144746/ENSG00000137801/ENSG00000091592…	KLF4/NR4A1/PMAIP1/DDX3X/EGLN3/CYR61/F3/DAPK1/S100A9/SFRP2/BAX/YWHAE/VCP/GSN/PIDD1/CTGF/SIRT1/CYCS/IL6/MYC/HSF1/HSPE1/ARL6IP5/THBS1/NLRP1/BBC3/PTGS2/NOL3/FOXL2/RPS6KA3/HMGB1/BIRC7/HSPD1/TNFSF10/PRDX3/GPI/S100A8/RACK1/CASP9/NLE1/PPM1F/ROBO1/BEX3/TNFRSF1B/TRAF2/FAM162A/ARL6IP1/DNAJB6/WDR35/CASP8AP2/SFN/POR/DAP/RNF34/GPER1/KIAA0141/GAS6/CASP7/TRADD/RPS27L/PDCD6/SOX2/LAMTOR5/BAK1/F2R/SMAD3/CDKN2D/IFT5…	91
BP	GO:0000819	sister chromatid segregation	102/4954	220/13998	0.000473606	0.008962325	ENSG00000120129/ENSG00000088986/ENSG00000007168/ENSG00000036257/ENSG00000197102/ENSG00000130724/ENSG00000117724/ENSG00000167513/ENSG00000103769/ENSG00000149503/ENSG00000176386/ENSG00000002822/ENSG00000166579/ENSG00000264364/ENSG00000255112/ENSG00000062650/ENSG00000102974/ENSG00000137497/ENSG00000116560/ENSG00000137812/ENSG00000085224/ENSG00000160551/ENSG00000175216/ENSG00000030066/ENSG00000126226…	DUSP1/DYNLL1/PAFAH1B1/CUL3/DYNC1H1/CHMP2A/CENPF/CDT1/RAB11A/INCENP/CDC26/MAD1L1/NDEL1/DYNLL2/CHMP1B/WAPL/CTCF/NUMA1/SFPQ/KNL1/ATRX/TAOK1/CKAP5/NUP160/PCID2/DDX11/DSN1/RB1/MAPRE1/TACC3/NUP85/NCAPD2/PPP2R1A/CHMP4B/ERCC6L/TPR/ESPL1/H2AFY/ANAPC11/AURKB/PPP1CC/NCAPD3/AKAP8L/KIF2C/RRS1/KIF22/KIF2A/MAU2/ZNF207/CHTF8/NAA50/SPAG5/PMF1/NUDC/CENPK/POGZ/CDC20/TOP2A/SGO2/PLK1/PDS5A/SMC5/PAPD7/NSL1/CTNNB1/CHMP…	102
BP	GO:0071417	cellular response to organonitrogen compound	197/4954	460/13998	0.000478703	0.009028791	ENSG00000136826/ENSG00000120738/ENSG00000123358/ENSG00000127528/ENSG00000119508/ENSG00000185650/ENSG00000116473/ENSG00000153234/ENSG00000125691/ENSG00000127314/ENSG00000110719/ENSG00000125968/ENSG00000117410/ENSG00000153823/ENSG00000010810/ENSG00000166147/ENSG00000134853/ENSG00000155090/ENSG00000078401/ENSG00000105974/ENSG00000168542/ENSG00000115461/ENSG00000142156/ENSG00000116586/ENSG00000072310…	KLF4/EGR1/NR4A1/KLF2/NR4A3/ZFP36L1/RAP1A/NR4A2/RPL23/RAP1B/TCIRG1/ID1/ATP6V0B/PID1/FYN/FBN1/PDGFRA/KLF10/EDN1/CAV1/COL3A1/IGFBP5/COL6A1/LAMTOR2/SREBF1/SOCS3/RAB10/CPEB2/GRB10/COL5A2/FOLR1/CRK/COL1A2/SOX9/KLF3/BCL11A/PKM/SESN2/SRSF5/AKAP9/CPEB4/RHOQ/RPS6KB1/NDEL1/YWHAG/SIRT1/GNB1/EIF4EBP2/TSC2/IL6/SFRP1/SLC25A33/COL1A1/HSF1/MMP2/HSPA5/ATP6V0A1/CAPN2/ERRFI1/ABL1/ATP6V0E1/JUP/EHMT2/ATP7A/PIK3R1/PTGS…	197
BP	GO:0000288	nuclear-transcribed mRNA catabolic process, deadenylation-dependent decay	41/4954	75/13998	0.00048144	0.009029419	ENSG00000159388/ENSG00000185650/ENSG00000128016/ENSG00000141232/ENSG00000164167/ENSG00000141543/ENSG00000151247/ENSG00000080802/ENSG00000152518/ENSG00000135870/ENSG00000156976/ENSG00000151065/ENSG00000179134/ENSG00000198791/ENSG00000155508/ENSG00000106355/ENSG00000070756/ENSG00000107371/ENSG00000100354/ENSG00000204392/ENSG00000168002/ENSG00000130520/ENSG00000138767/ENSG00000182973/ENSG00000175324…	BTG2/ZFP36L1/ZFP36/TOB1/LSM6/EIF4A3/EIF4E/CNOT4/ZFP36L2/RC3H1/EIF4A2/DCP1B/SAMD4B/CNOT7/CNOT8/LSM5/PABPC1/EXOSC3/TNRC6B/LSM2/POLR2G/LSM4/CNOT6L/CNOT10/LSM1/LSM3/EIF4G1/CPEB3/EIF4A1/WDR61/DCPS/SKIV2L/NOCT/ZCCHC11/AGO2/NT5C3B/HBS1L/TNKS1BP1/DDX6/CNOT6/NANOS1	41
BP	GO:0034470	ncRNA processing	172/4954	396/13998	0.000481907	0.009029419	ENSG00000125691/ENSG00000008988/ENSG00000164880/ENSG00000164167/ENSG00000059588/ENSG00000141543/ENSG00000198034/ENSG00000149806/ENSG00000166441/ENSG00000183751/ENSG00000174748/ENSG00000261236/ENSG00000102786/ENSG00000130305/ENSG00000182117/ENSG00000129347/ENSG00000096717/ENSG00000142534/ENSG00000182774/ENSG00000143319/ENSG00000163682/ENSG00000272047/ENSG00000141994/ENSG00000177971/ENSG00000071894…	RPL23/RPS20/INTS1/LSM6/TARBP1/EIF4A3/RPS4X/FAU/RPL27A/TBL3/RPL15/BOP1/INTS6/NSUN5/NOP10/KRI1/SIRT1/RPS11/RPS17/ISG20L2/RPL9/GTF2H5/DUS3L/IMP3/CPSF1/HNRNPA2B1/PAPD5/ELAC2/RPS14/RPL19/RPL7/RPS8/TYW3/LTV1/RPS3A/TRMT1/INTS11/RPS7/RPL10/NSUN6/PES1/YRDC/LAGE3/NOB1/QTRT2/C14orf166/THUMPD2/AGO3/WDR55/EXOSC3/DDX27/EXOSC10/FRG1/RPL5/RRP1/SBDS/NOL8/RBFA/WDR46/GAR1/NAF1/PDCD11/TEX10/TRIT1/RPL30/ZBTB8OS/RPLP0…	172
BP	GO:0030099	myeloid cell differentiation	155/4954	353/13998	0.000500622	0.009349315	ENSG00000170345/ENSG00000177606/ENSG00000127528/ENSG00000119508/ENSG00000185650/ENSG00000128016/ENSG00000132475/ENSG00000100906/ENSG00000173334/ENSG00000166147/ENSG00000070831/ENSG00000007168/ENSG00000155090/ENSG00000112305/ENSG00000163041/ENSG00000169926/ENSG00000129757/ENSG00000171223/ENSG00000162961/ENSG00000146676/ENSG00000184371/ENSG00000142627/ENSG00000113916/ENSG00000270276/ENSG00000131507…	FOS/JUN/KLF2/NR4A3/ZFP36L1/ZFP36/H3F3B/NFKBIA/TRIB1/FBN1/CDC42/PAFAH1B1/KLF10/SMAP1/H3F3A/KLF13/CDKN1C/JUNB/DPY30/PURB/CSF1/EPHA2/BCL6/HIST2H4B/NDFIP1/SIRT1/RBPJ/SFRP1/MYH9/MYC/ZFPM1/KMT2B/TOB2/THBS1/FOXP1/PIK3R1/RPS14/KAT2B/HMGB1/CTNNBIP1/B2M/HIST1H3F/STAT3/CD74/CD109/PRDX3/RB1/HIST1H3G/ACVR2A/HIST1H3C/KMT2E/HIST1H4H/TET2/PRKCA/LTBR/AGO3/NBEAL2/TGFBR3/PIP4K2A/CASP9/TNRC6B/RBFOX2/GPC3/JAG1/MEF2C/…	155
BP	GO:0071396	cellular response to lipid	208/4954	489/13998	0.000522271	0.009721758	ENSG00000136826/ENSG00000123358/ENSG00000108654/ENSG00000168209/ENSG00000119508/ENSG00000185650/ENSG00000086061/ENSG00000128016/ENSG00000153234/ENSG00000100906/ENSG00000173334/ENSG00000153823/ENSG00000148346/ENSG00000078401/ENSG00000119138/ENSG00000072310/ENSG00000163874/ENSG00000164032/ENSG00000150782/ENSG00000108510/ENSG00000130164/ENSG00000189067/ENSG00000125398/ENSG00000184216/ENSG00000185651…	KLF4/NR4A1/DDX5/DDIT4/NR4A3/ZFP36L1/DNAJA1/ZFP36/NR4A2/NFKBIA/TRIB1/PID1/LCN2/EDN1/KLF9/SREBF1/ZC3H12A/H2AFZ/IL18/MED13/LDLR/LITAF/SOX9/IRAK1/UBE2L3/KDM3A/EIF4E/MTDH/RPS6KB1/SASH1/ABCA1/RORA/DDRGK1/PTK6/SIRT1/GNB1/IL6/PTN/SFRP1/NCOA1/DDX18/COL1A1/MUC1/HSF1/STRN3/UBE3A/PIM1/CXCL16/ERRFI1/ABL1/OSR1/FOXP1/ZFP36L2/PMEPA1/SELENOS/HDAC6/AXL/ID3/MIF/SPON2/FDX1/AXIN1/NR1D1/LRP6/ARNTL/XBP1/YWHAH/SMARCA4/R…	208
BP	GO:1900151	regulation of nuclear-transcribed mRNA catabolic process, deadenylation-dependent decay	12/4954	15/13998	0.000535063	0.009895197	ENSG00000159388/ENSG00000185650/ENSG00000128016/ENSG00000141232/ENSG00000152518/ENSG00000198791/ENSG00000070756/ENSG00000100354/ENSG00000168002/ENSG00000107864/ENSG00000123908/ENSG00000188613	BTG2/ZFP36L1/ZFP36/TOB1/ZFP36L2/CNOT7/PABPC1/TNRC6B/POLR2G/CPEB3/AGO2/NANOS1	12
BP	GO:1900153	positive regulation of nuclear-transcribed mRNA catabolic process, deadenylation-dependent decay	12/4954	15/13998	0.000535063	0.009895197	ENSG00000159388/ENSG00000185650/ENSG00000128016/ENSG00000141232/ENSG00000152518/ENSG00000198791/ENSG00000070756/ENSG00000100354/ENSG00000168002/ENSG00000107864/ENSG00000123908/ENSG00000188613	BTG2/ZFP36L1/ZFP36/TOB1/ZFP36L2/CNOT7/PABPC1/TNRC6B/POLR2G/CPEB3/AGO2/NANOS1	12
BP	GO:0048863	stem cell differentiation	109/4954	238/13998	0.000542832	0.010006373	ENSG00000169554/ENSG00000132475/ENSG00000100911/ENSG00000170315/ENSG00000134853/ENSG00000119888/ENSG00000078401/ENSG00000163041/ENSG00000121039/ENSG00000100804/ENSG00000092010/ENSG00000240065/ENSG00000001617/ENSG00000110195/ENSG00000122691/ENSG00000125398/ENSG00000070814/ENSG00000108671/ENSG00000100567/ENSG00000114315/ENSG00000130702/ENSG00000115548/ENSG00000270276/ENSG00000150991/ENSG00000141448…	ZEB2/H3F3B/PSME2/UBB/PDGFRA/EPCAM/EDN1/H3F3A/RDH10/PSMB5/PSME1/PSMB9/SEMA3F/FOLR1/TWIST1/SOX9/TCOF1/PSMD11/PSMA3/HES1/LAMA5/KDM3A/HIST2H4B/UBC/GATA6/PSMA4/ZNF281/NRP1/RBPJ/SFRP1/ABL1/PSMD10/OSR1/PSMA7/PSMB6/ZFP36L2/LTBP3/PSMD12/PSMD7/HIST1H3F/STAT3/LRP6/PSMB1/HIST1H3G/PSMA5/HIST1H3C/PSMC4/PSME3/PSMB2/HIST1H4H/PSMC5/ESR1/PSMB3/PUM1/PSMC6/PSMD1/JAG1/MEF2C/CITED2/KIT/HIF1A/FOXA1/TCF3/SRF/TBX1/PSMD6/…	109
BP	GO:0098813	nuclear chromosome segregation	125/4954	278/13998	0.000555431	0.010205588	ENSG00000120129/ENSG00000088986/ENSG00000070831/ENSG00000007168/ENSG00000036257/ENSG00000197102/ENSG00000130724/ENSG00000117724/ENSG00000119048/ENSG00000167513/ENSG00000103769/ENSG00000115091/ENSG00000149503/ENSG00000176386/ENSG00000002822/ENSG00000166579/ENSG00000264364/ENSG00000255112/ENSG00000164949/ENSG00000062650/ENSG00000102974/ENSG00000137497/ENSG00000116560/ENSG00000163611/ENSG00000204371…	DUSP1/DYNLL1/CDC42/PAFAH1B1/CUL3/DYNC1H1/CHMP2A/CENPF/UBE2B/CDT1/RAB11A/ACTR3/INCENP/CDC26/MAD1L1/NDEL1/DYNLL2/CHMP1B/GEM/WAPL/CTCF/NUMA1/SFPQ/SPICE1/EHMT2/TERF1/KNL1/MLH3/ATRX/RNF212/TAOK1/CKAP5/NUP160/PCID2/FANCD2/DDX11/DSN1/RB1/MAPRE1/ACTR2/TACC3/NUP85/NCAPD2/PPP2R1A/CHMP4B/ERCC6L/TPR/ERCC4/LEMD3/ESPL1/H2AFY/ANAPC11/AURKB/PPP1CC/NCAPD3/AKAP8L/KIF2C/RRS1/CENPX/KIF22/KIF2A/MAU2/ZNF207/CHTF8/NAA5…	125
BP	GO:0043409	negative regulation of MAPK cascade	70/4954	143/13998	0.000559464	0.010243158	ENSG00000136826/ENSG00000162772/ENSG00000086061/ENSG00000184545/ENSG00000120129/ENSG00000136158/ENSG00000158050/ENSG00000007168/ENSG00000105974/ENSG00000145423/ENSG00000057149/ENSG00000100234/ENSG00000113575/ENSG00000104332/ENSG00000136997/ENSG00000276023/ENSG00000116285/ENSG00000097007/ENSG00000101843/ENSG00000171720/ENSG00000169727/ENSG00000109062/ENSG00000107263/ENSG00000153721/ENSG00000107581…	KLF4/ATF3/DNAJA1/DUSP8/DUSP1/SPRY2/DUSP2/PAFAH1B1/CAV1/SFRP2/SERPINB3/TIMP3/PPP2CA/SFRP1/MYC/DUSP14/ERRFI1/ABL1/PSMD10/HDAC3/GPS1/SLC9A3R1/RAPGEF1/CNKSR3/EIF3A/TNIP1/DUSP5/CDK5RAP3/PPP2R1A/DUSP16/DUSP6/DAG1/ITGB1BP1/DUSP10/PTPRR/RGS2/PDCD4/PTEN/DAB2IP/FOXO1/SORL1/GPER1/AIDA/FBLN1/RANBP9/DACT1/DMD/MAPK7/FOXM1/HSPH1/TAOK3/HIPK3/STK38/EZR/NDRG2/MAPK8IP1/ZMYND11/HMGCR/SMPD1/PTPRJ/NCOR1/GBA/PINK1/PSCA…	70
BP	GO:0045637	regulation of myeloid cell differentiation	98/4954	211/13998	0.000561072	0.010243158	ENSG00000170345/ENSG00000177606/ENSG00000119508/ENSG00000185650/ENSG00000128016/ENSG00000132475/ENSG00000100906/ENSG00000173334/ENSG00000166147/ENSG00000155090/ENSG00000112305/ENSG00000163041/ENSG00000169926/ENSG00000162961/ENSG00000146676/ENSG00000184371/ENSG00000270276/ENSG00000131507/ENSG00000104332/ENSG00000136997/ENSG00000179588/ENSG00000272333/ENSG00000183864/ENSG00000137801/ENSG00000114861…	FOS/JUN/NR4A3/ZFP36L1/ZFP36/H3F3B/NFKBIA/TRIB1/FBN1/KLF10/SMAP1/H3F3A/KLF13/DPY30/PURB/CSF1/HIST2H4B/NDFIP1/SFRP1/MYC/ZFPM1/KMT2B/TOB2/THBS1/FOXP1/PIK3R1/KAT2B/HMGB1/CTNNBIP1/B2M/HIST1H3F/STAT3/CD74/RB1/HIST1H3G/ACVR2A/HIST1H3C/KMT2E/HIST1H4H/PRKCA/AGO3/TNRC6B/RBFOX2/JAG1/MEF2C/SCIN/HIF1A/HDAC1/MEIS2/EP300/STAT5B/HIST4H4/ATP6AP1/NME1/HIST1H3A/CREBBP/RARA/ZBTB16/HIST1H3B/MEIS1/L3MBTL1/WDR61/CTNNB1…	98
BP	GO:1905897	regulation of response to endoplasmic reticulum stress	39/4954	71/13998	0.000576838	0.010471344	ENSG00000141682/ENSG00000182087/ENSG00000105974/ENSG00000087088/ENSG00000121067/ENSG00000158615/ENSG00000068912/ENSG00000157613/ENSG00000087074/ENSG00000096717/ENSG00000044574/ENSG00000145675/ENSG00000105327/ENSG00000131871/ENSG00000180667/ENSG00000072849/ENSG00000100219/ENSG00000106541/ENSG00000204628/ENSG00000198833/ENSG00000102580/ENSG00000204389/ENSG00000198168/ENSG00000136848/ENSG00000121022…	PMAIP1/TMEM259/CAV1/BAX/SPOP/PPP1R15B/ERLEC1/CREB3L1/PPP1R15A/SIRT1/HSPA5/PIK3R1/BBC3/SELENOS/YOD1/DERL2/XBP1/AGR2/RACK1/UBE2J1/DNAJC3/HSPA1A/SVIP/DAB2IP/COPS5/TMEM33/UBXN1/DERL3/BAK1/BAG6/TXNDC12/GRINA/USP19/PARK7/WFS1/UBE2G2/HERPUD1/PTPN2/USP13	39
BP	GO:0050684	regulation of mRNA processing	53/4954	103/13998	0.000577248	0.010471344	ENSG00000108654/ENSG00000185650/ENSG00000136527/ENSG00000162385/ENSG00000112081/ENSG00000141543/ENSG00000090060/ENSG00000150459/ENSG00000119707/ENSG00000161547/ENSG00000185122/ENSG00000139793/ENSG00000124193/ENSG00000122566/ENSG00000168710/ENSG00000160633/ENSG00000137776/ENSG00000008128/ENSG00000100320/ENSG00000104824/ENSG00000102081/ENSG00000115875/ENSG00000116001/ENSG00000109971/ENSG00000100836…	DDX5/ZFP36L1/TRA2B/MAGOH/SRSF3/EIF4A3/PAPOLA/SAP18/RBM25/SRSF2/HSF1/MBNL2/SRSF6/HNRNPA2B1/AHCYL1/SAFB/SLTM/CDK11A/RBFOX2/HNRNPL/FMR1/SRSF7/TIA1/HSPA8/PABPN1/NSRP1/NPM1/HSPA1A/HNRNPK/C1QBP/SRSF10/CCNT1/DYRK1A/SNRPA/SUPT5H/RBM10/PRDX6/ZC3H14/SON/CPEB3/SREK1/KHDRBS3/RBM5/KHDRBS1/U2AF2/PAF1/SRSF9/RNPS1/CTR9/CELF4/RNF20/JMJD6/RBM4	53
BP	GO:0001101	response to acid chemical	132/4954	296/13998	0.000597648	0.010806989	ENSG00000136826/ENSG00000120738/ENSG00000120129/ENSG00000153823/ENSG00000134853/ENSG00000078401/ENSG00000168542/ENSG00000142156/ENSG00000116586/ENSG00000072310/ENSG00000163874/ENSG00000112096/ENSG00000130164/ENSG00000125629/ENSG00000204262/ENSG00000110195/ENSG00000164692/ENSG00000125398/ENSG00000119866/ENSG00000130766/ENSG00000148180/ENSG00000113742/ENSG00000108443/ENSG00000118523/ENSG00000165029…	KLF4/EGR1/DUSP1/PID1/PDGFRA/EDN1/COL3A1/COL6A1/LAMTOR2/SREBF1/ZC3H12A/SOD2/LDLR/INSIG2/COL5A2/FOLR1/COL1A2/SOX9/BCL11A/SESN2/GSN/CPEB4/RPS6KB1/CTGF/ABCA1/PTK6/GNB1/IL6/PTN/SFRP1/NCOA1/COL1A1/MUC1/HSF1/MMP2/CAPN2/YY1/OSR1/FOXP1/ATP7A/PTGS2/SPARC/IGFBP2/ID3/NSMF/MTHFR/COL18A1/XBP1/SIPA1/KRT13/GCLM/TGFBR3/ITGA2/PDGFB/SESN3/DNMT1/GJA1/CD9/GNPAT/UBR1/CCL2/HNRNPD/MEF2C/PTGES/NTRK2/FZD7/TBX1/NME1/WNT11/…	132
BP	GO:0009206	purine ribonucleoside triphosphate biosynthetic process	34/4954	60/13998	0.000600951	0.010832326	ENSG00000159199/ENSG00000110719/ENSG00000153823/ENSG00000154518/ENSG00000228253/ENSG00000165629/ENSG00000205542/ENSG00000067225/ENSG00000135390/ENSG00000165280/ENSG00000167283/ENSG00000110955/ENSG00000033627/ENSG00000106348/ENSG00000168610/ENSG00000074800/ENSG00000167863/ENSG00000154723/ENSG00000103202/ENSG00000149925/ENSG00000116459/ENSG00000241468/ENSG00000239672/ENSG00000146729/ENSG00000241837…	ATP5G1/TCIRG1/PID1/ATP5G3/MT-ATP8/ATP5C1/TMSB4X/PKM/ATP5G2/VCP/ATP5L/ATP5B/ATP6V0A1/IMPDH1/STAT3/ENO1/ATP5H/ATP5J/NME4/ALDOA/ATP5F1/ATP5J2/NME1/NIPSNAP2/ATP5O/ATP5A1/IMPDH2/ATP5L2/PINK1/VPS9D1/ATP5D/MT-ATP6/ATP6V0A4/CHCHD10	34
BP	GO:1902593	single-organism nuclear import	114/4954	251/13998	0.000603954	0.010852115	ENSG00000177606/ENSG00000075142/ENSG00000125691/ENSG00000100906/ENSG00000141232/ENSG00000106803/ENSG00000157110/ENSG00000196924/ENSG00000163874/ENSG00000150782/ENSG00000115306/ENSG00000145423/ENSG00000156052/ENSG00000205542/ENSG00000189067/ENSG00000186432/ENSG00000160789/ENSG00000114315/ENSG00000113916/ENSG00000130726/ENSG00000127334/ENSG00000265972/ENSG00000149196/ENSG00000096717/ENSG00000103197…	JUN/SRI/RPL23/NFKBIA/TOB1/SEC61B/RBPMS/FLNA/ZC3H12A/IL18/SPTBN1/SFRP2/GNAQ/TMSB4X/LITAF/KPNA4/LMNA/HES1/BCL6/TRIM28/DYRK2/TXNIP/HIKESHI/SIRT1/TSC2/PPP3CA/IL6/MXI1/PTTG1IP/PBLD/JUP/PSMD10/PIK3R1/HDAC3/PTGS2/NOL3/RANBP17/TONSL/SLC9A3R1/BCL3/PKD1/STAT3/G3BP2/ARNTL/NUP85/MCM3AP/NUP62CL/RHOA/RERE/PDIA3/NCKIPSD/TPR/DAG1/FZD7/NUP188/CDH1/DAB2IP/PRDX1/TXN/NUTF2/NUP153/EGFR/IGF1/PDE2A/HSP90AB1/DAB2/ANGPT1…	114
BP	GO:1901654	response to ketone	79/4954	165/13998	0.000608563	0.010900552	ENSG00000170345/ENSG00000136826/ENSG00000125740/ENSG00000127528/ENSG00000168209/ENSG00000120129/ENSG00000131477/ENSG00000078401/ENSG00000105974/ENSG00000119138/ENSG00000072310/ENSG00000151247/ENSG00000108443/ENSG00000265972/ENSG00000096717/ENSG00000078369/ENSG00000136244/ENSG00000105894/ENSG00000104332/ENSG00000084676/ENSG00000185122/ENSG00000137801/ENSG00000116285/ENSG00000184347/ENSG00000114861…	FOS/KLF4/FOSB/KLF2/DDIT4/DUSP1/RAMP2/EDN1/CAV1/KLF9/SREBF1/EIF4E/RPS6KB1/TXNIP/SIRT1/GNB1/IL6/PTN/SFRP1/NCOA1/HSF1/THBS1/ERRFI1/SLIT3/FOXP1/FOSL1/KIF1B/FDX1/RWDD1/ATP2B1/GPI/TGFBR3/CASP9/SPP1/CCL2/HNRNPD/HNRNPU/DSG2/CATSPER1/CSNK2B/NME1/CCND1/RELA/SLIT2/FOXO1/EGFR/BCL2L1/CDK4/PSPH/GAS6/ADCY6/CYBA/ICAM1/AKR1B1/POSTN/RPL32/ROCK2/DCPS/PRKAA1/CATSPERD/CA9/FOXP2/AIFM1/PRKAA2/PTGER2/GBA/ABCC2/TSPO/ACAC…	79
BP	GO:0036498	IRE1-mediated unfolded protein response	38/4954	69/13998	0.000631061	0.01123994	ENSG00000106803/ENSG00000008952/ENSG00000120742/ENSG00000087088/ENSG00000160789/ENSG00000182934/ENSG00000044574/ENSG00000174851/ENSG00000105327/ENSG00000100219/ENSG00000204843/ENSG00000072778/ENSG00000013573/ENSG00000137076/ENSG00000144867/ENSG00000106541/ENSG00000100196/ENSG00000068971/ENSG00000090520/ENSG00000102580/ENSG00000204389/ENSG00000044090/ENSG00000136848/ENSG00000121022/ENSG00000106080…	SEC61B/SEC62/SERP1/BAX/LMNA/SRPRA/HSPA5/YIF1A/BBC3/XBP1/DCTN1/ACADVL/DDX11/TLN1/SRPRB/AGR2/KDELR3/PPP2R5B/DNAJB11/DNAJC3/HSPA1A/CUL7/DAB2IP/COPS5/FKBP14/TMEM33/SEC63/EXTL2/BAK1/SSR1/ZBTB17/DNAJB9/PDIA6/WFS1/ARFGAP1/MYDGF/SEC61A1/WIPI1	38
BP	GO:0006289	nucleotide-excision repair	58/4954	115/13998	0.000631457	0.01123994	ENSG00000170315/ENSG00000188612/ENSG00000100142/ENSG00000076924/ENSG00000150991/ENSG00000116030/ENSG00000096717/ENSG00000147669/ENSG00000134899/ENSG00000139618/ENSG00000177889/ENSG00000272047/ENSG00000105258/ENSG00000169727/ENSG00000106399/ENSG00000062822/ENSG00000189403/ENSG00000154767/ENSG00000166169/ENSG00000136936/ENSG00000168002/ENSG00000105486/ENSG00000177700/ENSG00000100387/ENSG00000166200…	UBB/SUMO2/POLR2F/XAB2/UBC/SUMO1/SIRT1/POLR2K/ERCC5/BRCA2/UBE2N/GTF2H5/POLR2I/GPS1/RPA3/POLD1/HMGB1/XPC/POLL/XPA/POLR2G/LIG1/POLR2L/RBX1/COPS2/PNKP/ERCC4/EP300/CETN2/CHD1L/COPS5/DDB2/SUMO3/RAD23B/HMGN1/RFC1/ERCC2/POLE/FAN1/SLX4/ERCC3/RPS27A/POLD3/COPS7B/POLR2J/RBBP8/XRCC1/MNAT1/ISY1/TP53/POLR2C/COPS8/POLR2E/POLD4/NTHL1/POLR2B/ERCC1/POLD2	58
BP	GO:1904035	regulation of epithelial cell apoptotic process	33/4954	58/13998	0.000652544	0.011579106	ENSG00000185650/ENSG00000174807/ENSG00000167772/ENSG00000131477/ENSG00000121067/ENSG00000148180/ENSG00000102760/ENSG00000136244/ENSG00000124193/ENSG00000137801/ENSG00000097007/ENSG00000182871/ENSG00000118503/ENSG00000106366/ENSG00000177119/ENSG00000106483/ENSG00000148737/ENSG00000116001/ENSG00000153113/ENSG00000150593/ENSG00000197641/ENSG00000164850/ENSG00000157764/ENSG00000154188/ENSG00000183087…	ZFP36L1/CD248/ANGPTL4/RAMP2/SPOP/GSN/RGCC/IL6/SRSF6/THBS1/ABL1/COL18A1/TNFAIP3/SERPINE1/ANO6/SFRP4/TCF7L2/TIA1/CAST/PDCD4/SERPINB13/GPER1/BRAF/ANGPT1/GAS6/ICAM1/MAPK7/GATA3/PRKCI/WFS1/PIAS4/SORT1/EIF2S1	33
BP	GO:1904029	regulation of cyclin-dependent protein kinase activity	45/4954	85/13998	0.000666754	0.011794512	ENSG00000163660/ENSG00000197019/ENSG00000123975/ENSG00000129757/ENSG00000102760/ENSG00000101843/ENSG00000114166/ENSG00000116717/ENSG00000150457/ENSG00000164045/ENSG00000221978/ENSG00000008710/ENSG00000118503/ENSG00000100311/ENSG00000108465/ENSG00000147883/ENSG00000129315/ENSG00000127564/ENSG00000171862/ENSG00000185551/ENSG00000175793/ENSG00000113328/ENSG00000110092/ENSG00000245848/ENSG00000146648…	CCNL1/SERTAD1/CKS2/CDKN1C/RGCC/PSMD10/KAT2B/GADD45A/LATS2/CDC25A/CCNL2/PKD1/TNFAIP3/PDGFB/CDK5RAP3/CDKN2B/CCNT1/PKMYT1/PTEN/NR2F2/SFN/CCNG1/CCND1/CEBPA/EGFR/HHEX/CCNYL1/PLK1/HSPA2/CDKN2D/CNPPD1/CDK5R1/CCND3/CCNY/GTPBP4/PROX1/CDKN2A/STOX1/MNAT1/CDC37/BCCIP/CCND2/AKT1/HERC5/CASP3	45
BP	GO:2001235	positive regulation of apoptotic signaling pathway	80/4954	168/13998	0.000693517	0.012229942	ENSG00000162772/ENSG00000141682/ENSG00000088986/ENSG00000170315/ENSG00000164924/ENSG00000143384/ENSG00000105974/ENSG00000136603/ENSG00000163220/ENSG00000100234/ENSG00000087088/ENSG00000108953/ENSG00000121067/ENSG00000148180/ENSG00000177595/ENSG00000264364/ENSG00000170027/ENSG00000096717/ENSG00000104332/ENSG00000126003/ENSG00000116560/ENSG00000137801/ENSG00000105327/ENSG00000137713/ENSG00000109062…	ATF3/PMAIP1/DYNLL1/UBB/YWHAZ/MCL1/CAV1/SKIL/S100A9/TIMP3/BAX/YWHAE/SPOP/GSN/PIDD1/DYNLL2/YWHAG/SIRT1/SFRP1/PLAGL2/SFPQ/THBS1/BBC3/PPP2R1B/SLC9A3R1/DAPK3/RPS7/TNFSF10/STK4/YWHAH/SOD1/BCLAF1/TFDP1/S100A8/LTBR/RACK1/TRAF7/PPIF/PDIA3/PPP2R1A/TRAF2/FAM162A/YWHAB/SH3GLB1/CTNNA1/MFF/WDR35/TP53BP2/PTEN/SFN/DAB2IP/ZNF205/BNIP3/TFDP2/BCL2L1/GPER1/TRADD/CTSC/RAD9A/BAK1/SMAD3/TNFRSF12A/HIP1R/RIPK1/PPP3CC/YWH…	80
BP	GO:0051495	positive regulation of cytoskeleton organization	89/4954	190/13998	0.000701972	0.012312367	ENSG00000125968/ENSG00000070831/ENSG00000078401/ENSG00000163466/ENSG00000197102/ENSG00000143761/ENSG00000115091/ENSG00000148180/ENSG00000167965/ENSG00000102760/ENSG00000118523/ENSG00000105976/ENSG00000104332/ENSG00000197747/ENSG00000137497/ENSG00000106299/ENSG00000124145/ENSG00000140416/ENSG00000197045/ENSG00000085733/ENSG00000204843/ENSG00000179604/ENSG00000135723/ENSG00000138071/ENSG00000102879…	ID1/CDC42/EDN1/ARPC2/DYNC1H1/ARF1/ACTR3/GSN/MLST8/RGCC/CTGF/MET/SFRP1/S100A10/NUMA1/WASL/SDC4/TPM1/GMFB/CTTN/DCTN1/CDC42EP4/FHOD1/ACTR2/CORO1A/ARPC1A/ACTN2/RHOA/ARPC3/RICTOR/GMFG/PPM1F/CFL2/SCIN/GRB2/ITGB1BP1/NPM1/HSPA1A/RGS2/MYLK3/WNT11/SLAIN2/CDC42EP1/RAC1/ARHGEF10/SORBS3/PFDN2/SPAG5/BRAF/HRAS/AP1AR/ARPC4/ICAM1/CFL1/ARPC1B/RANBP1/ROCK2/ARPC5L/BAIAP2L1/CORO1B/PFN1/SMAD3/ARPC5/HCLS1/CLIP1/APOA1/N…	89
BP	GO:0019058	viral life cycle	185/4954	432/13998	0.000702514	0.012312367	ENSG00000177606/ENSG00000108654/ENSG00000125691/ENSG00000215301/ENSG00000162599/ENSG00000161638/ENSG00000008988/ENSG00000138069/ENSG00000170315/ENSG00000070831/ENSG00000166794/ENSG00000169564/ENSG00000100142/ENSG00000100097/ENSG00000105974/ENSG00000197635/ENSG00000163874/ENSG00000101558/ENSG00000130164/ENSG00000057149/ENSG00000121966/ENSG00000130724/ENSG00000124107/ENSG00000198034/ENSG00000149806…	JUN/DDX5/RPL23/DDX3X/NFIA/ITGA5/RPS20/RAB1A/UBB/CDC42/PPIB/PCBP1/POLR2F/LGALS1/CAV1/DPP4/ZC3H12A/VAPA/LDLR/SERPINB3/CXCR4/CHMP2A/SLPI/RPS4X/FAU/ITGB5/RPL27A/KPNA4/EIF3F/RPL15/VCP/CHD1/GSN/EPHA2/UBC/TRIM28/DDX39B/ILF3/RPS11/POLR2K/CHMP1B/RPS17/RPL9/NUP210/ZC3HAV1/EFNB2/PCBP2/VAMP8/POLR2I/RPS14/AXL/MCTS1/RPL19/RPL7/RPS8/NUP160/VPS37B/PPIA/SUPT4H1/RPS3A/RPS7/CD74/CNOT7/PPID/SMARCA4/RPL10/HACD3/NECTI…	185
BP	GO:0006914	autophagy	190/4954	445/13998	0.000715154	0.012495444	ENSG00000088986/ENSG00000138069/ENSG00000101210/ENSG00000110719/ENSG00000170315/ENSG00000117410/ENSG00000110321/ENSG00000143384/ENSG00000173846/ENSG00000177169/ENSG00000116586/ENSG00000072310/ENSG00000163874/ENSG00000196730/ENSG00000109083/ENSG00000163220/ENSG00000104765/ENSG00000106615/ENSG00000127774/ENSG00000123395/ENSG00000130724/ENSG00000139112/ENSG00000116260/ENSG00000185359/ENSG00000165280…	DYNLL1/RAB1A/EEF1A2/TCIRG1/UBB/ATP6V0B/EIF4G2/MCL1/PLK3/ULK1/LAMTOR2/SREBF1/ZC3H12A/DAPK1/IFT20/S100A9/BNIP3L/RHEB/EMC6/ATG101/CHMP2A/GABARAPL1/QSOX1/HGS/VCP/SESN2/MLST8/MTDH/UBC/ATG3/MET/DYNLL2/RETREG1/SIRT1/TSC2/ATP6V0A1/ABL1/ATP6V0E1/VPS51/EHMT2/VAMP8/HDAC6/HK2/WAC/GAPDH/FEZ1/HMGB1/VPS37B/ATG9A/EEF1A1/YOD1/DAPK3/GABARAPL2/XBP1/CAPN1/CTTN/WDR45B/NRBF2/EI24/ATP6V1G1/SNX6/NPRL3/NEDD4/CTSD/ATP13A2…	190
BP	GO:0032956	regulation of actin cytoskeleton organization	122/4954	272/13998	0.000721524	0.012568206	ENSG00000179820/ENSG00000144339/ENSG00000125968/ENSG00000134853/ENSG00000070831/ENSG00000078401/ENSG00000163466/ENSG00000115306/ENSG00000205542/ENSG00000167193/ENSG00000143761/ENSG00000115091/ENSG00000148180/ENSG00000167965/ENSG00000119729/ENSG00000102760/ENSG00000118523/ENSG00000105976/ENSG00000104332/ENSG00000197747/ENSG00000105887/ENSG00000097007/ENSG00000106299/ENSG00000145675/ENSG00000124145…	MYADM/TMEFF2/ID1/PDGFRA/CDC42/EDN1/ARPC2/SPTBN1/TMSB4X/CRK/ARF1/ACTR3/GSN/MLST8/RHOQ/RGCC/CTGF/MET/SFRP1/S100A10/MTPN/ABL1/WASL/PIK3R1/SDC4/MKKS/GPM6B/DAPK3/TPM1/CCDC88A/GMFB/CTTN/CDC42EP4/FHOD1/ACTR2/CORO1A/ARAP1/ARPC1A/ROCK1/ACTN2/SPTBN2/RHOA/ARPC3/RICTOR/GMFG/PDGFA/PPM1F/NEB/CFL2/MEF2C/SCIN/SH3BGRL3/F11R/GRB2/ITGB1BP1/TWF1/STMN1/FSCN1/MYLK3/WNT11/CDC42EP1/RAC1/ARHGEF10/SLIT2/SORBS3/RASA1/BRAF/…	122
BP	GO:0072655	establishment of protein localization to mitochondrion	84/4954	178/13998	0.000735592	0.012774191	ENSG00000086061/ENSG00000141682/ENSG00000088986/ENSG00000198668/ENSG00000164924/ENSG00000109332/ENSG00000072310/ENSG00000156515/ENSG00000104765/ENSG00000148950/ENSG00000160014/ENSG00000087088/ENSG00000108953/ENSG00000114315/ENSG00000185651/ENSG00000205981/ENSG00000148154/ENSG00000264364/ENSG00000170027/ENSG00000126003/ENSG00000164877/ENSG00000100099/ENSG00000105327/ENSG00000159399/ENSG00000144381…	DNAJA1/PMAIP1/DYNLL1/CALM1/YWHAZ/UBE2D3/SREBF1/HK1/BNIP3L/IMMP1L/CALM3/BAX/YWHAE/HES1/UBE2L3/DNAJC19/UGCG/DYNLL2/YWHAG/PLAGL2/MICALL2/HPS4/BBC3/HK2/HSPD1/UBL5/YWHAH/TFDP1/SELENOI/TIMM8B/ZDHHC8/KAT2A/HSP90AA1/TIMM23/MIS18A/USP36/WDR46/PMPCA/MTX2/STARD7/PAM16/YWHAB/SH3GLB1/MFF/TIMM17A/TP53BP2/TOMM22/SFN/RHOU/TIMM22/TFDP2/PDE2A/SREBF2/GDAP1/ACTL6A/TIMM17B/HSPH1/TIMM13/PSMD8/U2AF2/NDUFA13/ZBTB17/ARIH…	84
BP	GO:0000070	mitotic sister chromatid segregation	67/4954	137/13998	0.000749948	0.012941297	ENSG00000120129/ENSG00000036257/ENSG00000130724/ENSG00000117724/ENSG00000167513/ENSG00000103769/ENSG00000176386/ENSG00000002822/ENSG00000255112/ENSG00000062650/ENSG00000137497/ENSG00000085224/ENSG00000126226/ENSG00000149636/ENSG00000139687/ENSG00000013810/ENSG00000010292/ENSG00000105568/ENSG00000101421/ENSG00000047410/ENSG00000135476/ENSG00000113648/ENSG00000141552/ENSG00000178999/ENSG00000151503…	DUSP1/CUL3/CHMP2A/CENPF/CDT1/RAB11A/CDC26/MAD1L1/CHMP1B/WAPL/NUMA1/ATRX/PCID2/DSN1/RB1/TACC3/NCAPD2/PPP2R1A/CHMP4B/TPR/ESPL1/H2AFY/ANAPC11/AURKB/NCAPD3/AKAP8L/KIF2C/RRS1/KIF22/MAU2/ZNF207/CHTF8/NAA50/SPAG5/POGZ/CDC20/PLK1/PDS5A/SMC5/PAPD7/NSL1/CHMP5/KIFC1/CENPC/PHF23/SLF2/KIF18B/CDC14B/LCMT1/VPS4B/PIBF1/NIPBL/ANAPC15/PINX1/SPDL1/NCAPG/SMC3/SMC2/AC005726.2/NEK6/PRC1/KIF14/CENPE/BUB1/CHMP1A/SMC4/CD…	67
BP	GO:1902806	regulation of cell cycle G1/S phase transition	72/4954	149/13998	0.000750157	0.012941297	ENSG00000159388/ENSG00000215301/ENSG00000100911/ENSG00000170315/ENSG00000153823/ENSG00000173846/ENSG00000092010/ENSG00000087088/ENSG00000102760/ENSG00000185324/ENSG00000150991/ENSG00000177595/ENSG00000198171/ENSG00000077684/ENSG00000185499/ENSG00000080802/ENSG00000146834/ENSG00000116717/ENSG00000181817/ENSG00000008710/ENSG00000198791/ENSG00000127616/ENSG00000155508/ENSG00000139687/ENSG00000198176…	BTG2/DDX3X/PSME2/UBB/PID1/PLK3/PSME1/BAX/RGCC/CDK10/UBC/PIDD1/DDRGK1/JADE1/MUC1/CNOT4/MEPCE/GADD45A/LSM10/PKD1/CNOT7/SMARCA4/CNOT8/RB1/TFDP1/PSME3/ARID3A/CTDSP1/DCUN1D3/CNOT6L/UBE2E2/RFWD3/EP300/CENPJ/CNOT10/NPM1/CDKN2B/PTEN/ANKRD17/SFN/MTBP/CCND1/AURKA/EIF4G1/EGFR/TFDP2/ZNF655/SOX4/DACT1/RPS27L/CDKN2D/ANXA1/PAF1/RPTOR/CDK2AP2/RPS27A/CTDSPL/MDM4/APEX1/TNKS1BP1/FHL1/E2F7/KIF14/CNOT6/TP53/CCND2/PLK…	72
BP	GO:0006612	protein targeting to membrane	86/4954	183/13998	0.00075414	0.012941297	ENSG00000125691/ENSG00000179820/ENSG00000008988/ENSG00000010810/ENSG00000106803/ENSG00000008952/ENSG00000115306/ENSG00000198034/ENSG00000149806/ENSG00000145506/ENSG00000166441/ENSG00000174748/ENSG00000182934/ENSG00000144848/ENSG00000142534/ENSG00000182774/ENSG00000163682/ENSG00000170379/ENSG00000164587/ENSG00000108298/ENSG00000147604/ENSG00000142937/ENSG00000145425/ENSG00000171863/ENSG00000186198…	RPL23/MYADM/RPS20/FYN/SEC61B/SEC62/SPTBN1/RPS4X/FAU/NKD2/RPL27A/RPL15/SRPRA/ATG3/RPS11/RPS17/RPL9/TCAF2/RPS14/RPL19/RPL7/RPS8/RPS3A/RPS7/SLC51B/RPL10/SRP19/RAB3IP/RPL5/SSR3/PRNP/CCL2/CHMP4B/PIP5K1A/ANXA2/GDI1/ITGB1BP1/RPL30/ARL6IP1/MFF/RPLP0/TRAM1/RPL36/STOM/RPL27/PACS1/TMED2/GAS6/VAMP7/RPS26/SEC63/RPS2/EXOC4/RPL32/SSR1/CDK5R1/NFASC/RPL34/RPL17/PEX16/RPS12/SDCBP/PRKCI/RPL28/CDK5/RPS13/RPS27A/RAB8…	86
BP	GO:0009201	ribonucleoside triphosphate biosynthetic process	36/4954	65/13998	0.000754303	0.012941297	ENSG00000159199/ENSG00000110719/ENSG00000153823/ENSG00000154518/ENSG00000228253/ENSG00000165629/ENSG00000205542/ENSG00000067225/ENSG00000135390/ENSG00000165280/ENSG00000167283/ENSG00000110955/ENSG00000033627/ENSG00000106348/ENSG00000168610/ENSG00000074800/ENSG00000167863/ENSG00000171793/ENSG00000154723/ENSG00000103202/ENSG00000149925/ENSG00000116459/ENSG00000198276/ENSG00000241468/ENSG00000239672…	ATP5G1/TCIRG1/PID1/ATP5G3/MT-ATP8/ATP5C1/TMSB4X/PKM/ATP5G2/VCP/ATP5L/ATP5B/ATP6V0A1/IMPDH1/STAT3/ENO1/ATP5H/CTPS1/ATP5J/NME4/ALDOA/ATP5F1/UCKL1/ATP5J2/NME1/NIPSNAP2/ATP5O/ATP5A1/IMPDH2/ATP5L2/PINK1/VPS9D1/ATP5D/MT-ATP6/ATP6V0A4/CHCHD10	36
BP	GO:0002474	antigen processing and presentation of peptide antigen via MHC class I	47/4954	90/13998	0.000760707	0.013011981	ENSG00000100911/ENSG00000100804/ENSG00000092010/ENSG00000240065/ENSG00000082781/ENSG00000108671/ENSG00000216490/ENSG00000100567/ENSG00000234745/ENSG00000041357/ENSG00000101843/ENSG00000118640/ENSG00000101182/ENSG00000142507/ENSG00000197170/ENSG00000166710/ENSG00000103035/ENSG00000008018/ENSG00000143106/ENSG00000013275/ENSG00000131467/ENSG00000126067/ENSG00000087191/ENSG00000277791/ENSG00000100519…	PSME2/PSMB5/PSME1/PSMB9/ITGB5/PSMD11/IFI30/PSMA3/HLA-B/PSMA4/PSMD10/VAMP8/PSMA7/PSMB6/PSMD12/B2M/PSMD7/PSMB1/PSMA5/PSMC4/PSME3/PSMB2/PSMC5/PSMB3/PSMC6/SEC24C/PSMD1/PDIA3/PSMD6/SAR1B/SEC22B/SNAP23/SEM1/HLA-F/CYBA/CANX/HLA-C/PSMA2/PSMD8/HLA-E/SEC24A/PSMB4/PSMD9/PSMB8/IKBKG/TAPBP/CHUK	47
BP	GO:0043280	positive regulation of cysteine-type endopeptidase activity involved in apoptotic process	56/4954	111/13998	0.000768836	0.013111653	ENSG00000141682/ENSG00000215301/ENSG00000129521/ENSG00000142871/ENSG00000117525/ENSG00000196730/ENSG00000163220/ENSG00000087088/ENSG00000165280/ENSG00000148180/ENSG00000177595/ENSG00000118523/ENSG00000096717/ENSG00000172115/ENSG00000136997/ENSG00000185122/ENSG00000115541/ENSG00000144746/ENSG00000091592/ENSG00000105327/ENSG00000183770/ENSG00000189403/ENSG00000144381/ENSG00000121858/ENSG00000143546…	PMAIP1/DDX3X/EGLN3/CYR61/F3/DAPK1/S100A9/BAX/VCP/GSN/PIDD1/CTGF/SIRT1/CYCS/MYC/HSF1/HSPE1/ARL6IP5/NLRP1/BBC3/FOXL2/HMGB1/HSPD1/TNFSF10/S100A8/RACK1/CASP9/PPM1F/ROBO1/BEX3/TRAF2/FAM162A/WDR35/CASP8AP2/DAP/GPER1/CASP7/TRADD/RPS27L/PDCD6/BAK1/F2R/SMAD3/IFT57/NDUFA13/HIP1R/AIFM1/CDKN2A/RIPK1/CTSH/PDCD5/TNF/PYCARD/HIP1/FIS1/CASP3	56
BP	GO:0000075	cell cycle checkpoint	103/4954	225/13998	0.000773887	0.013158394	ENSG00000159388/ENSG00000120129/ENSG00000104419/ENSG00000170315/ENSG00000173846/ENSG00000117724/ENSG00000167513/ENSG00000087088/ENSG00000105373/ENSG00000002822/ENSG00000102760/ENSG00000150991/ENSG00000198563/ENSG00000177595/ENSG00000136104/ENSG00000185499/ENSG00000080802/ENSG00000105325/ENSG00000136861/ENSG00000137812/ENSG00000116717/ENSG00000095787/ENSG00000160551/ENSG00000158941/ENSG00000126226…	BTG2/DUSP1/NDRG1/UBB/PLK3/CENPF/CDT1/BAX/NOP53/MAD1L1/RGCC/UBC/DDX39B/PIDD1/RNASEH2B/MUC1/CNOT4/FZR1/CDK5RAP2/KNL1/GADD45A/WAC/TAOK1/CCAR2/PCID2/CCNG2/CNOT7/XPC/CNOT8/RB1/TFDP1/TIPIN/ARID3A/SYF2/FANCI/CDK5RAP3/CNOT6L/DOT1L/FEM1B/TPR/RFWD3/EP300/CENPJ/CNOT10/AURKB/NPM1/CDKN2B/NABP1/SFN/THOC5/BRCA1/CCND1/AURKA/ZNF207/TFDP2/BCL2L1/WDR76/SOX4/HRAS/TOP2A/HINFP/PLK1/ATF2/RPS27L/TIPRL/TAOK3/RAD9A/CLSPN/…	103
BP	GO:0071897	DNA biosynthetic process	92/4954	198/13998	0.000800143	0.013564325	ENSG00000136826/ENSG00000120129/ENSG00000170315/ENSG00000136830/ENSG00000117724/ENSG00000165280/ENSG00000092199/ENSG00000070366/ENSG00000102760/ENSG00000150991/ENSG00000198563/ENSG00000118523/ENSG00000182117/ENSG00000127586/ENSG00000096717/ENSG00000136997/ENSG00000204217/ENSG00000139618/ENSG00000196584/ENSG00000132382/ENSG00000147601/ENSG00000122566/ENSG00000121274/ENSG00000106399/ENSG00000062822…	KLF4/DUSP1/UBB/FAM129B/CENPF/VCP/HNRNPC/SMG6/RGCC/UBC/DDX39B/CTGF/NOP10/CHTF18/SIRT1/MYC/BMPR2/BRCA2/XRCC2/MYBBP1A/TERF1/HNRNPA2B1/PAPD5/RPA3/POLD1/PPIA/TFDP1/PIF1/POLL/EXOSC10/PDGFB/HSP90AA1/GJA1/LIG1/POLE4/HNRNPD/HNRNPU/PRIM2/GAR1/PNKP/NAF1/PTGES3/AURKB/POLQ/CCT8/BRCA1/TOP3A/KAT5/MAP2K7/CHRAC1/NEK7/CHTF8/PCLAF/HSP90AB1/ZBTB1/FAAP20/CERS1/MAPK3/RFC1/POLE2/SMG5/TK2/CTNNB1/POLE3/PAK3/WRN/CDKN2D/GN…	92
BP	GO:0038128	ERBB2 signaling pathway	23/4954	37/13998	0.000805856	0.01360551	ENSG00000170315/ENSG00000133703/ENSG00000113070/ENSG00000150991/ENSG00000101213/ENSG00000145675/ENSG00000154229/ENSG00000115904/ENSG00000080824/ENSG00000177885/ENSG00000166266/ENSG00000153233/ENSG00000146648/ENSG00000085719/ENSG00000112851/ENSG00000174775/ENSG00000065361/ENSG00000169752/ENSG00000143947/ENSG00000109458/ENSG00000105401/ENSG00000007264/ENSG00000178568	UBB/KRAS/HBEGF/UBC/PTK6/PIK3R1/PRKCA/SOS1/HSP90AA1/GRB2/CUL5/PTPRR/EGFR/CPNE3/ERBIN/HRAS/ERBB3/NRG4/RPS27A/GAB1/CDC37/MATK/ERBB4	23
BP	GO:0006890	retrograde vesicle-mediated transport, Golgi to ER	43/4954	81/13998	0.000807349	0.01360551	ENSG00000138069/ENSG00000168374/ENSG00000142186/ENSG00000004059/ENSG00000087502/ENSG00000129083/ENSG00000095139/ENSG00000105438/ENSG00000136240/ENSG00000157916/ENSG00000185963/ENSG00000148248/ENSG00000170348/ENSG00000103051/ENSG00000184432/ENSG00000100196/ENSG00000075945/ENSG00000265808/ENSG00000142945/ENSG00000169223/ENSG00000111481/ENSG00000092108/ENSG00000105669/ENSG00000079616/ENSG00000068796…	RAB1A/ARF4/SCYL1/ARF5/ERGIC2/COPB1/ARCN1/KDELR1/KDELR2/RER1/BICD2/SURF4/TMED10/COG4/COPB2/KDELR3/KIFAP3/SEC22B/KIF2C/LMAN2/COPZ1/SCFD1/COPE/KIF22/KIF2A/TMED2/KIF3A/KIF26A/PITPNB/TMED9/GOLPH3/KIF15/ARFGAP1/CENPE/HTT/RAB6C/NBAS/ARFGAP3/KIF11/TAPBP/KLC1/PICK1/TMED3	43
BP	GO:0070585	protein localization to mitochondrion	85/4954	181/13998	0.000828733	0.013865725	ENSG00000086061/ENSG00000141682/ENSG00000088986/ENSG00000198668/ENSG00000164924/ENSG00000109332/ENSG00000072310/ENSG00000156515/ENSG00000104765/ENSG00000148950/ENSG00000160014/ENSG00000087088/ENSG00000108953/ENSG00000114315/ENSG00000185651/ENSG00000205981/ENSG00000148154/ENSG00000264364/ENSG00000170027/ENSG00000126003/ENSG00000164877/ENSG00000109919/ENSG00000100099/ENSG00000105327/ENSG00000159399…	DNAJA1/PMAIP1/DYNLL1/CALM1/YWHAZ/UBE2D3/SREBF1/HK1/BNIP3L/IMMP1L/CALM3/BAX/YWHAE/HES1/UBE2L3/DNAJC19/UGCG/DYNLL2/YWHAG/PLAGL2/MICALL2/MTCH2/HPS4/BBC3/HK2/HSPD1/UBL5/YWHAH/TFDP1/SELENOI/TIMM8B/ZDHHC8/KAT2A/HSP90AA1/TIMM23/MIS18A/USP36/WDR46/PMPCA/MTX2/STARD7/PAM16/YWHAB/SH3GLB1/MFF/TIMM17A/TP53BP2/TOMM22/SFN/RHOU/TIMM22/TFDP2/PDE2A/SREBF2/GDAP1/ACTL6A/TIMM17B/HSPH1/TIMM13/PSMD8/U2AF2/NDUFA13/ZBTB1…	85
BP	GO:0090307	mitotic spindle assembly	30/4954	52/13998	0.00082973	0.013865725	ENSG00000196924/ENSG00000130724/ENSG00000103769/ENSG00000255112/ENSG00000163611/ENSG00000067560/ENSG00000130640/ENSG00000101421/ENSG00000275835/ENSG00000047410/ENSG00000128159/ENSG00000178999/ENSG00000204389/ENSG00000154429/ENSG00000104728/ENSG00000068796/ENSG00000010244/ENSG00000117399/ENSG00000166851/ENSG00000165660/ENSG00000086065/ENSG00000237649/ENSG00000081377/ENSG00000119541/ENSG00000083535…	FLNA/CHMP2A/RAB11A/CHMP1B/SPICE1/RHOA/TUBGCP2/CHMP4B/TUBGCP5/TPR/TUBGCP6/AURKB/HSPA1A/CCSAP/ARHGEF10/KIF2A/ZNF207/CDC20/PLK1/ABRAXAS2/CHMP5/KIFC1/CDC14B/VPS4B/PIBF1/HSPA1B/BCCIP/CHMP1A/KIF11/TPX2	30
BP	GO:0042776	mitochondrial ATP synthesis coupled proton transport	15/4954	21/13998	0.000832528	0.013865725	ENSG00000159199/ENSG00000154518/ENSG00000228253/ENSG00000165629/ENSG00000135390/ENSG00000167283/ENSG00000110955/ENSG00000167863/ENSG00000154723/ENSG00000116459/ENSG00000241468/ENSG00000241837/ENSG00000152234/ENSG00000099624/ENSG00000198899	ATP5G1/ATP5G3/MT-ATP8/ATP5C1/ATP5G2/ATP5L/ATP5B/ATP5H/ATP5J/ATP5F1/ATP5J2/ATP5O/ATP5A1/ATP5D/MT-ATP6	15
BP	GO:0048025	negative regulation of mRNA splicing, via spliceosome	15/4954	21/13998	0.000832528	0.013865725	ENSG00000136527/ENSG00000150459/ENSG00000124193/ENSG00000122566/ENSG00000115875/ENSG00000181163/ENSG00000165119/ENSG00000108561/ENSG00000188529/ENSG00000157540/ENSG00000182872/ENSG00000063244/ENSG00000111786/ENSG00000205937/ENSG00000101489	TRA2B/SAP18/SRSF6/HNRNPA2B1/SRSF7/NPM1/HNRNPK/C1QBP/SRSF10/DYRK1A/RBM10/U2AF2/SRSF9/RNPS1/CELF4	15
BP	GO:0031334	positive regulation of protein complex assembly	100/4954	218/13998	0.000840576	0.013925547	ENSG00000177606/ENSG00000141682/ENSG00000163466/ENSG00000167513/ENSG00000103335/ENSG00000122691/ENSG00000087088/ENSG00000143761/ENSG00000115091/ENSG00000165280/ENSG00000148180/ENSG00000167965/ENSG00000105976/ENSG00000116030/ENSG00000134899/ENSG00000137497/ENSG00000272047/ENSG00000106299/ENSG00000105327/ENSG00000113387/ENSG00000094631/ENSG00000175592/ENSG00000106399/ENSG00000197045/ENSG00000085733…	JUN/PMAIP1/ARPC2/CDT1/PIEZO1/TWIST1/BAX/ARF1/ACTR3/VCP/GSN/MLST8/MET/SUMO1/ERCC5/NUMA1/GTF2H5/WASL/BBC3/SUB1/HDAC6/FOSL1/RPA3/GMFB/CTTN/DCTN1/CDC42EP4/BCLAF1/ACTR2/HNF1A/PSMC4/CORO1A/ARPC1A/PSMC5/RACK1/ESR1/PPP2R5B/XPA/ARPC3/RICTOR/PSMC6/GMFG/RBX1/SCIN/ASAP1/MITF/ERCC4/TRABD2A/GRB2/SRF/HSPA1A/SH3GLB1/FSCN1/RGS2/CHD1L/SLAIN2/LCP1/CDC42EP1/RAC1/EIF4G1/TPPP/DDB2/AP1AR/WNT10B/ARPC4/ICAM1/CDH17/ICE1/A…	100
BP	GO:1901998	toxin transport	22/4954	35/13998	0.000841009	0.013925547	ENSG00000086061/ENSG00000163297/ENSG00000099250/ENSG00000044574/ENSG00000033627/ENSG00000070018/ENSG00000184432/ENSG00000117713/ENSG00000156261/ENSG00000111481/ENSG00000092108/ENSG00000176171/ENSG00000150712/ENSG00000100083/ENSG00000166226/ENSG00000160741/ENSG00000157869/ENSG00000115484/ENSG00000141542/ENSG00000163468/ENSG00000106976/ENSG00000150753	DNAJA1/ANTXR2/NRP1/HSPA5/ATP6V0A1/LRP6/COPB2/ARID1A/CCT8/COPZ1/SCFD1/BNIP3/MTMR12/GGA1/CCT2/CRTC2/RAB28/CCT4/RAB40B/CCT3/DNM1/CCT5	22
BP	GO:0007568	aging	118/4954	263/13998	0.000860974	0.014189337	ENSG00000170345/ENSG00000177606/ENSG00000186847/ENSG00000035862/ENSG00000130522/ENSG00000196365/ENSG00000148926/ENSG00000133703/ENSG00000078401/ENSG00000168542/ENSG00000115461/ENSG00000072310/ENSG00000112096/ENSG00000120742/ENSG00000141622/ENSG00000129757/ENSG00000188783/ENSG00000189067/ENSG00000122691/ENSG00000184216/ENSG00000160789/ENSG00000148180/ENSG00000113916/ENSG00000108443/ENSG00000118523…	FOS/JUN/KRT14/TIMP2/JUND/LONP1/ADM/KRAS/EDN1/COL3A1/IGFBP5/SREBF1/SOD2/SERP1/RNF165/CDKN1C/PRELP/LITAF/TWIST1/IRAK1/LMNA/GSN/BCL6/RPS6KB1/CTGF/SMC6/PICALM/SIRT1/IL6/BRCA2/FZR1/ERO1A/ABL1/HMGA1/LOXL2/BBC3/AMH/PTGS2/MBD3/MBD2/IGFBP2/MIF/STAT3/ARNTL/SOD1/RWDD1/ATP2B1/EIF2B5/EEF1E1/GLRX2/ALDH3A1/GCLM/MMP7/CASP9/SERPINE1/DCN/EIF5A/PRNP/IGFBP1/CCL2/SCAP/SLC12A2/CITED2/ROMO1/TNFRSF1B/DAG1/GRB2/NQO1/SRF/…	118
BP	GO:0070972	protein localization to endoplasmic reticulum	63/4954	128/13998	0.000861922	0.014189337	ENSG00000125691/ENSG00000008988/ENSG00000106803/ENSG00000008952/ENSG00000101558/ENSG00000084733/ENSG00000118363/ENSG00000198034/ENSG00000149806/ENSG00000166441/ENSG00000174748/ENSG00000182934/ENSG00000087074/ENSG00000198171/ENSG00000142534/ENSG00000182774/ENSG00000044574/ENSG00000163682/ENSG00000164587/ENSG00000108298/ENSG00000147604/ENSG00000142937/ENSG00000105438/ENSG00000145425/ENSG00000136240…	RPL23/RPS20/SEC61B/SEC62/VAPA/RAB10/SPCS2/RPS4X/FAU/RPL27A/RPL15/SRPRA/PPP1R15A/DDRGK1/RPS11/RPS17/HSPA5/RPL9/RPS14/RPL19/RPL7/RPS8/KDELR1/RPS3A/KDELR2/RPS7/RPL10/SRP19/KDELR3/RPL5/SPCS1/SSR3/PDIA3/RTN4/CHMP4B/RPL30/RPLP0/BCAP29/PMM2/RPL36/ANKRD13C/RPL27/RPS26/SEC63/RPS2/RPL32/GPAA1/RPL34/RPL17/PEX16/RPS12/SPCS3/RPL28/RPS13/RPS27A/RPL18/RPL13/ZFAND2B/RPS6/RPL24/RPS24/SEC61A1/RPL8	63
BP	GO:1990542	mitochondrial transmembrane transport	42/4954	79/13998	0.000888345	0.014582174	ENSG00000159199/ENSG00000154518/ENSG00000228253/ENSG00000165629/ENSG00000135390/ENSG00000143158/ENSG00000183172/ENSG00000114120/ENSG00000171612/ENSG00000167283/ENSG00000110955/ENSG00000144381/ENSG00000167863/ENSG00000131791/ENSG00000080824/ENSG00000154723/ENSG00000265354/ENSG00000060762/ENSG00000217930/ENSG00000116459/ENSG00000241468/ENSG00000134375/ENSG00000100216/ENSG00000177370/ENSG00000126768…	ATP5G1/ATP5G3/MT-ATP8/ATP5C1/ATP5G2/MPC2/SMDT1/SLC25A36/SLC25A33/ATP5L/ATP5B/HSPD1/ATP5H/PRKAB2/HSP90AA1/ATP5J/TIMM23/MPC1/PAM16/ATP5F1/ATP5J2/TIMM17A/TOMM22/TIMM22/TIMM17B/AFG3L2/ATP5O/TIMM13/NDUFA13/ATP5A1/MCUB/HSPA4/SLC25A23/PRKAA2/MICU1/PDCD5/ATP5D/MT-ATP6/ACACA/SLC8B1/CHCHD4/SLC25A20	42
BP	GO:0050686	negative regulation of mRNA processing	20/4954	31/13998	0.000896096	0.014630144	ENSG00000136527/ENSG00000150459/ENSG00000124193/ENSG00000122566/ENSG00000115875/ENSG00000181163/ENSG00000165119/ENSG00000108561/ENSG00000188529/ENSG00000129315/ENSG00000157540/ENSG00000196235/ENSG00000182872/ENSG00000100722/ENSG00000063244/ENSG00000111786/ENSG00000205937/ENSG00000198730/ENSG00000101489/ENSG00000155827	TRA2B/SAP18/SRSF6/HNRNPA2B1/SRSF7/NPM1/HNRNPK/C1QBP/SRSF10/CCNT1/DYRK1A/SUPT5H/RBM10/ZC3H14/U2AF2/SRSF9/RNPS1/CTR9/CELF4/RNF20	20
BP	GO:0032781	positive regulation of ATPase activity	29/4954	50/13998	0.000896405	0.014630144	ENSG00000086061/ENSG00000088986/ENSG00000069345/ENSG00000205542/ENSG00000264364/ENSG00000100591/ENSG00000116030/ENSG00000140416/ENSG00000034713/ENSG00000162616/ENSG00000188313/ENSG00000090520/ENSG00000079805/ENSG00000153187/ENSG00000168118/ENSG00000069849/ENSG00000173209/ENSG00000118194/ENSG00000105993/ENSG00000169905/ENSG00000126803/ENSG00000198336/ENSG00000108518/ENSG00000077380/ENSG00000143337…	DNAJA1/DYNLL1/DNAJA2/TMSB4X/DYNLL2/AHSA1/SUMO1/TPM1/GABARAPL2/DNAJB4/PLSCR1/DNAJB11/DNM2/HNRNPU/RAB4A/ATP1B3/AHSA2/TNNT2/DNAJB6/TOR1AIP2/HSPA2/MYL4/PFN1/DYNC1I2/TOR1AIP1/DNAJC7/DYNC1I1/ATP1B1/PFN2	29
BP	GO:0009145	purine nucleoside triphosphate biosynthetic process	34/4954	61/13998	0.000899775	0.01464319	ENSG00000159199/ENSG00000110719/ENSG00000153823/ENSG00000154518/ENSG00000228253/ENSG00000165629/ENSG00000205542/ENSG00000067225/ENSG00000135390/ENSG00000165280/ENSG00000167283/ENSG00000110955/ENSG00000033627/ENSG00000106348/ENSG00000168610/ENSG00000074800/ENSG00000167863/ENSG00000154723/ENSG00000103202/ENSG00000149925/ENSG00000116459/ENSG00000241468/ENSG00000239672/ENSG00000146729/ENSG00000241837…	ATP5G1/TCIRG1/PID1/ATP5G3/MT-ATP8/ATP5C1/TMSB4X/PKM/ATP5G2/VCP/ATP5L/ATP5B/ATP6V0A1/IMPDH1/STAT3/ENO1/ATP5H/ATP5J/NME4/ALDOA/ATP5F1/ATP5J2/NME1/NIPSNAP2/ATP5O/ATP5A1/IMPDH2/ATP5L2/PINK1/VPS9D1/ATP5D/MT-ATP6/ATP6V0A4/CHCHD10	34
BP	GO:0061014	positive regulation of mRNA catabolic process	17/4954	25/13998	0.000907382	0.014724919	ENSG00000159388/ENSG00000185650/ENSG00000128016/ENSG00000141232/ENSG00000163874/ENSG00000105939/ENSG00000152518/ENSG00000135870/ENSG00000198791/ENSG00000155508/ENSG00000070756/ENSG00000100354/ENSG00000168002/ENSG00000107864/ENSG00000125944/ENSG00000123908/ENSG00000188613	BTG2/ZFP36L1/ZFP36/TOB1/ZC3H12A/ZC3HAV1/ZFP36L2/RC3H1/CNOT7/CNOT8/PABPC1/TNRC6B/POLR2G/CPEB3/HNRNPR/AGO2/NANOS1	17
BP	GO:0000027	ribosomal large subunit assembly	19/4954	29/13998	0.000911988	0.014757629	ENSG00000261236/ENSG00000105373/ENSG00000132153/ENSG00000130810/ENSG00000147403/ENSG00000073536/ENSG00000165496/ENSG00000122406/ENSG00000179041/ENSG00000197498/ENSG00000242485/ENSG00000174547/ENSG00000053372/ENSG00000182810/ENSG00000111641/ENSG00000113460/ENSG00000112159/ENSG00000137876/ENSG00000114391	BOP1/NOP53/DHX30/PPAN/RPL10/NLE1/RPL10L/RPL5/RRS1/RPF2/MRPL20/MRPL11/MRTO4/DDX28/NOP2/BRIX1/MDN1/RSL24D1/RPL24	19
BP	GO:0070979	protein K11-linked ubiquitination	18/4954	27/13998	0.000916759	0.014792799	ENSG00000109332/ENSG00000170035/ENSG00000119048/ENSG00000176386/ENSG00000185651/ENSG00000105325/ENSG00000077721/ENSG00000186591/ENSG00000153107/ENSG00000182247/ENSG00000141552/ENSG00000108106/ENSG00000104343/ENSG00000129055/ENSG00000164162/ENSG00000176248/ENSG00000089053/ENSG00000004897	UBE2D3/UBE2E3/UBE2B/CDC26/UBE2L3/FZR1/UBE2A/UBE2H/ANAPC1/UBE2E2/ANAPC11/UBE2S/UBE2W/ANAPC13/ANAPC10/ANAPC2/ANAPC5/CDC27	18
BP	GO:0071383	cellular response to steroid hormone stimulus	103/4954	226/13998	0.000933155	0.014975096	ENSG00000123358/ENSG00000108654/ENSG00000168209/ENSG00000119508/ENSG00000185650/ENSG00000086061/ENSG00000153234/ENSG00000078401/ENSG00000119138/ENSG00000108510/ENSG00000185651/ENSG00000115548/ENSG00000151247/ENSG00000108443/ENSG00000069667/ENSG00000198171/ENSG00000096717/ENSG00000136244/ENSG00000104332/ENSG00000084676/ENSG00000196792/ENSG00000114062/ENSG00000116285/ENSG00000114861/ENSG00000152518…	NR4A1/DDX5/DDIT4/NR4A3/ZFP36L1/DNAJA1/NR4A2/EDN1/KLF9/MED13/UBE2L3/KDM3A/EIF4E/RPS6KB1/RORA/DDRGK1/SIRT1/IL6/SFRP1/NCOA1/STRN3/UBE3A/ERRFI1/FOXP1/ZFP36L2/PMEPA1/HDAC6/AXIN1/NR1D1/ARNTL/YWHAH/SMARCA4/RWDD1/RB1/ATP2B1/SAFB/NR2C1/NEDD4/NR2F1/ESR2/ESR1/CASP9/DDX54/PIAS2/NR6A1/RBFOX2/ARID1A/CALCOCO1/CCL2/RBM14/HNRNPU/FOXA1/MED24/URI1/HDAC1/EP300/PTGES3/MED17/SKP2/NR2F2/BUD31/BRCA1/KAT5/FOXO1/NR2C2/EGF…	103
BP	GO:0061430	bone trabecula morphogenesis	10/4954	12/13998	0.000933314	0.014975096	ENSG00000169231/ENSG00000104332/ENSG00000108821/ENSG00000087245/ENSG00000164050/ENSG00000064932/ENSG00000169884/ENSG00000187764/ENSG00000120149/ENSG00000138829	THBS3/SFRP1/COL1A1/MMP2/PLXNB1/SBNO2/WNT10B/SEMA4D/MSX2/FBN2	10
BP	GO:0030522	intracellular receptor signaling pathway	117/4954	261/13998	0.000939352	0.015029626	ENSG00000123358/ENSG00000108654/ENSG00000119508/ENSG00000086061/ENSG00000153234/ENSG00000100906/ENSG00000170315/ENSG00000072310/ENSG00000108510/ENSG00000095794/ENSG00000122691/ENSG00000184216/ENSG00000105373/ENSG00000115548/ENSG00000140396/ENSG00000150991/ENSG00000069667/ENSG00000198171/ENSG00000096717/ENSG00000104332/ENSG00000084676/ENSG00000196792/ENSG00000114062/ENSG00000137193/ENSG00000177889…	NR4A1/DDX5/NR4A3/DNAJA1/NR4A2/NFKBIA/UBB/SREBF1/MED13/CREM/TWIST1/IRAK1/NOP53/KDM3A/NCOA2/UBC/RORA/DDRGK1/SIRT1/SFRP1/NCOA1/STRN3/UBE3A/PIM1/UBE2N/FOXP1/PMEPA1/HDAC6/AXIN1/NR1D1/STAT3/ARNTL/YWHAH/SMARCA4/RWDD1/RB1/TNFAIP3/SAFB/NR2C1/NEDD4/NR2F1/ESR2/ESR1/DDX54/PIAS2/PUM1/NR6A1/RBFOX2/ARID1A/CALCOCO1/BRD8/RBM14/CITED2/TRIM15/FOXA1/MED24/HDAC1/EP300/PTGES3/MED17/HSPA1A/TBX1/C1QBP/OTULIN/SKP2/NR2F2/…	117
BP	GO:0009267	cellular response to starvation	62/4954	126/13998	0.000950886	0.015171555	ENSG00000162772/ENSG00000177606/ENSG00000141682/ENSG00000155090/ENSG00000072310/ENSG00000163874/ENSG00000117394/ENSG00000139112/ENSG00000130766/ENSG00000113742/ENSG00000096717/ENSG00000104332/ENSG00000044574/ENSG00000204217/ENSG00000204371/ENSG00000132382/ENSG00000089154/ENSG00000034713/ENSG00000100219/ENSG00000103148/ENSG00000039523/ENSG00000135821/ENSG00000149212/ENSG00000170836/ENSG00000111203…	ATF3/JUN/PMAIP1/KLF10/SREBF1/ZC3H12A/SLC2A1/GABARAPL1/SESN2/CPEB4/SIRT1/SFRP1/HSPA5/BMPR2/EHMT2/MYBBP1A/GCN1/GABARAPL2/XBP1/NPRL3/RIPOR1/GLUL/SESN3/PPM1D/ITFG2/HSPA8/SH3GLB1/RRAGA/FOXO1/WDR24/ATG14/CTSV/DAP/ASNS/SREBF2/WDR59/GAS6/MAPK3/FBXO22/SLC39A4/DNAJC15/PCSK9/WRN/PRKAA1/UPP1/RPTOR/NUAK2/SLC38A2/ATG7/FOXA3/PIK3C2B/PRKAA2/GBA/RRAGC/TP53/GAS2L1/LAMP2/SZT2/RRAGB/SRD5A1/EIF2S1/PICK1	62
BP	GO:0042770	signal transduction in response to DNA damage	59/4954	119/13998	0.00098533	0.015633535	ENSG00000108654/ENSG00000159388/ENSG00000141682/ENSG00000104419/ENSG00000170315/ENSG00000173846/ENSG00000122691/ENSG00000087088/ENSG00000130766/ENSG00000102760/ENSG00000150991/ENSG00000177595/ENSG00000096717/ENSG00000185499/ENSG00000139618/ENSG00000080802/ENSG00000183255/ENSG00000097007/ENSG00000101843/ENSG00000085224/ENSG00000116717/ENSG00000069399/ENSG00000240972/ENSG00000019582/ENSG00000198791…	DDX5/BTG2/PMAIP1/NDRG1/UBB/PLK3/TWIST1/BAX/SESN2/RGCC/UBC/PIDD1/SIRT1/MUC1/BRCA2/CNOT4/PTTG1IP/ABL1/PSMD10/ATRX/GADD45A/BCL3/MIF/CD74/CNOT7/KDM1A/CNOT8/TFDP1/EEF1E1/ARID3A/CASP9/CNOT6L/EP300/CENPJ/GRB2/CNOT10/NPM1/DYRK1A/SFN/SMYD2/BRCA1/HIPK2/AURKA/KAT5/TFDP2/HIC1/SOX4/RPS27L/FOXM1/ING4/RPS27A/MDM4/TNKS1BP1/E2F7/CNOT6/MSX1/TP53/PLK2/TRIAP1	59
BP	GO:0043433	negative regulation of sequence-specific DNA binding transcription factor activity	59/4954	119/13998	0.00098533	0.015633535	ENSG00000136826/ENSG00000100906/ENSG00000173334/ENSG00000125968/ENSG00000196924/ENSG00000101665/ENSG00000163874/ENSG00000108510/ENSG00000138061/ENSG00000205542/ENSG00000122691/ENSG00000184216/ENSG00000121067/ENSG00000116030/ENSG00000096717/ENSG00000197329/ENSG00000137193/ENSG00000126603/ENSG00000173163/ENSG00000101843/ENSG00000178585/ENSG00000117318/ENSG00000004487/ENSG00000134107/ENSG00000139687…	KLF4/NFKBIA/TRIB1/ID1/FLNA/SMAD7/ZC3H12A/MED13/CYP1B1/TMSB4X/TWIST1/IRAK1/SPOP/SUMO1/SIRT1/PELI1/PIM1/GLIS2/COMMD1/PSMD10/CTNNBIP1/ID3/KDM1A/BHLHE40/RB1/TNFAIP3/ESR1/SIK1/CDK5RAP3/SFRP4/TCF7L2/PRNP/PEX14/OTULIN/SIGIRR/DAB2IP/DAP/ERBIN/GAS6/TAX1BP1/ANXA4/NFKBIL1/ZNF431/BRMS1/ZCCHC11/PROX1/CDKN2A/NFKBID/WFS1/PIAS4/MSX2/UFL1/PYCARD/CHP1/FOXJ1/CHUK/HDAC2/ARRB2/NLRC5	59
BP	GO:0007507	heart development	196/4954	463/13998	0.000988921	0.015646922	ENSG00000177606/ENSG00000185650/ENSG00000132510/ENSG00000075142/ENSG00000142871/ENSG00000173706/ENSG00000148926/ENSG00000125968/ENSG00000166147/ENSG00000110321/ENSG00000130635/ENSG00000131477/ENSG00000134853/ENSG00000070831/ENSG00000078401/ENSG00000168542/ENSG00000101665/ENSG00000185070/ENSG00000113083/ENSG00000104881/ENSG00000112096/ENSG00000109083/ENSG00000145423/ENSG00000141002/ENSG00000156052…	JUN/ZFP36L1/KDM6B/SRI/CYR61/HEG1/ADM/ID1/FBN1/EIF4G2/COL5A1/RAMP2/PDGFRA/CDC42/EDN1/COL3A1/SMAD7/FLRT2/LOX/PPP1R13L/SOD2/IFT20/SFRP2/TCF25/GNAQ/FOLR1/TWIST1/SOX9/EFNA1/LMNA/ADAM15/HES1/ADAMTS1/ZFPM2/DDX39B/GATA6/COL4A3BP/PLXND1/AHI1/NRP1/RBPJ/TSC2/PTN/SALL4/BMPR2/ZFPM1/LMO4/PIM1/EFNB2/OSR1/FOXP1/MKKS/MBD3/MBD2/SPARC/ID3/HSPB11/TPM1/PKD1/LRP6/STK4/MAP2K4/GNG5/NPRL3/NEDD4/PPP3CB/CRIP1/OLFM1/FGFRL1/…	196
BP	GO:0060828	regulation of canonical Wnt signaling pathway	102/4954	224/13998	0.001021036	0.016110302	ENSG00000120738/ENSG00000113712/ENSG00000100911/ENSG00000170315/ENSG00000036257/ENSG00000105974/ENSG00000107404/ENSG00000100804/ENSG00000092010/ENSG00000240065/ENSG00000109083/ENSG00000145423/ENSG00000110195/ENSG00000125398/ENSG00000145506/ENSG00000108671/ENSG00000100567/ENSG00000066279/ENSG00000107816/ENSG00000150991/ENSG00000041357/ENSG00000168214/ENSG00000104332/ENSG00000077684/ENSG00000108821…	EGR1/CSNK1A1/PSME2/UBB/CUL3/CAV1/DVL1/PSMB5/PSME1/PSMB9/IFT20/SFRP2/FOLR1/SOX9/NKD2/PSMD11/PSMA3/ASPM/LZTS2/UBC/PSMA4/RBPJ/SFRP1/JADE1/COL1A1/JUP/PSMD10/PSMA7/PSMB6/PSMD12/LATS2/RAPGEF1/IGFBP2/CCAR2/IGFBP6/DAPK3/PSMD7/AXIN1/LRP6/STK4/ARNTL/USP34/PSMB1/PSMA5/PSMC4/PSME3/PSMB2/PSMC5/G3BP1/NLE1/PSMB3/PSMC6/SFRP4/TCF7L2/PSMD1/GPC3/IGFBP1/RBX1/HDAC1/CDH2/CHD8/PSMD6/CBY1/ZNRF3/WNT11/SEM1/DAB2IP/FOXO1/D…	102
BP	GO:0043687	post-translational protein modification	166/4954	386/13998	0.001027793	0.01617213	ENSG00000142871/ENSG00000100911/ENSG00000138069/ENSG00000115414/ENSG00000166147/ENSG00000038427/ENSG00000154582/ENSG00000100097/ENSG00000036257/ENSG00000115461/ENSG00000135678/ENSG00000184557/ENSG00000100804/ENSG00000092010/ENSG00000240065/ENSG00000162032/ENSG00000159069/ENSG00000006118/ENSG00000103769/ENSG00000091136/ENSG00000104388/ENSG00000116260/ENSG00000130175/ENSG00000136026/ENSG00000108671…	CYR61/PSME2/RAB1A/FN1/FBN1/VCAN/ELOC/LGALS1/CUL3/IGFBP5/CPM/SOCS3/PSMB5/PSME1/PSMB9/SPSB3/FBXW5/TMEM132A/RAB11A/LAMB1/RAB2A/QSOX1/PRKCSH/CKAP4/PSMD11/STC2/PSMA3/ANKRD9/MGAT4A/CSF1/NEDD8/FBXO11/PSMA4/RCN1/IL6/C3/PTP4A2/PNPLA2/FBXL8/COMMD1/FSTL1/LMO7/PSMD10/CALU/PSMA7/IGFBP3/PSMB6/GPS1/PSMD12/OPCML/HSP90B1/ALPI/PSMD7/DCUN1D1/CD109/PSMB1/SDC2/PSMA5/PSMC4/PSME3/PSMB2/PSMC5/SPP1/PSMB3/DCUN1D3/FUCA2/PS…	166
BP	GO:0051090	regulation of sequence-specific DNA binding transcription factor activity	148/4954	340/13998	0.001031302	0.016182627	ENSG00000170345/ENSG00000136826/ENSG00000177606/ENSG00000162407/ENSG00000100906/ENSG00000173334/ENSG00000125968/ENSG00000170315/ENSG00000133703/ENSG00000078401/ENSG00000196924/ENSG00000101665/ENSG00000163874/ENSG00000108510/ENSG00000163220/ENSG00000138061/ENSG00000205542/ENSG00000122691/ENSG00000184216/ENSG00000118418/ENSG00000121067/ENSG00000150347/ENSG00000118515/ENSG00000147649/ENSG00000116761…	FOS/KLF4/JUN/PLPP3/NFKBIA/TRIB1/ID1/UBB/KRAS/EDN1/FLNA/SMAD7/ZC3H12A/MED13/S100A9/CYP1B1/TMSB4X/TWIST1/IRAK1/HMGN3/SPOP/ARID5B/SGK1/MTDH/CTH/RGCC/UBC/PIDD1/DDRGK1/SUMO1/SIRT1/PPP3CA/IL6/PELI1/PIM1/MTPN/GLIS2/COMMD1/UBE2N/GTF2A2/JUP/PSMD10/AMH/FOSL1/CTNNBIP1/ID3/FANCD2/LRP6/KDM1A/SMARCA4/RWDD1/PRDX3/BHLHE40/RB1/TNFAIP3/S100A8/ESR2/PPRC1/ESR1/SIK1/PPP2R5B/CDK5RAP3/TAF6/SFRP4/TCF7L2/PRNP/KIT/TRIM15/…	148
BP	GO:0043254	regulation of protein complex assembly	157/4954	363/13998	0.001035043	0.016196713	ENSG00000177606/ENSG00000141682/ENSG00000215301/ENSG00000179820/ENSG00000070831/ENSG00000177169/ENSG00000163466/ENSG00000115306/ENSG00000167513/ENSG00000103335/ENSG00000205542/ENSG00000122691/ENSG00000087088/ENSG00000143761/ENSG00000115091/ENSG00000165280/ENSG00000148180/ENSG00000167965/ENSG00000105373/ENSG00000105976/ENSG00000116030/ENSG00000143013/ENSG00000134899/ENSG00000105887/ENSG00000137497…	JUN/PMAIP1/DDX3X/MYADM/CDC42/ULK1/ARPC2/SPTBN1/CDT1/PIEZO1/TMSB4X/TWIST1/BAX/ARF1/ACTR3/VCP/GSN/MLST8/NOP53/MET/SUMO1/LMO4/ERCC5/MTPN/NUMA1/GTF2H5/ABL1/WASL/BBC3/PMEPA1/MKKS/SUB1/HDAC6/FOSL1/RPA3/HMGB1/CTNNBIP1/CLDN7/GMFB/CTTN/DCTN1/CDC42EP4/BCLAF1/MAPRE1/ACTR2/HNF1A/PSMC4/CORO1A/ARPC1A/PSMC5/RACK1/ESR1/SPTBN2/PPP2R5B/XPA/HSP90AA1/ARPC3/RICTOR/PSMC6/GMFG/HJURP/RBX1/SCIN/ASAP1/HSPA8/PEX14/MITF/ERC…	157
BP	GO:0043542	endothelial cell migration	71/4954	148/13998	0.001045277	0.016312051	ENSG00000136826/ENSG00000123358/ENSG00000179388/ENSG00000143878/ENSG00000125968/ENSG00000078401/ENSG00000197635/ENSG00000163874/ENSG00000138061/ENSG00000205542/ENSG00000169242/ENSG00000196189/ENSG00000102760/ENSG00000142627/ENSG00000111961/ENSG00000004399/ENSG00000105976/ENSG00000099250/ENSG00000156427/ENSG00000100345/ENSG00000204217/ENSG00000110955/ENSG00000137801/ENSG00000125266/ENSG00000114861…	KLF4/NR4A1/EGR3/RHOB/ID1/EDN1/DPP4/ZC3H12A/CYP1B1/TMSB4X/EFNA1/SEMA4A/RGCC/EPHA2/SASH1/PLXND1/MET/NRP1/FGF18/MYH9/BMPR2/ATP5B/THBS1/EFNB2/FOXP1/LOXL2/PDCD10/PTGS2/SPARC/HMGB1/FAP/PTPRM/PRKCA/PDGFB/RHOA/DCN/HDAC7/ROBO1/S100A2/SH3BGRL3/PLCG1/CDH13/ITGB1BP1/SRF/EPHB4/CSNK2B/ITGB1/PTEN/NR2F2/DAB2IP/SLIT2/S100P/DLL4/ANGPT1/PDCD6/GATA3/ROCK2/CORO1B/FGF16/PTK2/ATP5A1/APOA1/ZNF580/PTP4A3/PDPK1/PROX1/FGFR…	71
BP	GO:0048588	developmental cell growth	82/4954	175/13998	0.001099649	0.017113661	ENSG00000169554/ENSG00000006652/ENSG00000115414/ENSG00000110321/ENSG00000007168/ENSG00000078401/ENSG00000177169/ENSG00000107404/ENSG00000176624/ENSG00000001617/ENSG00000103769/ENSG00000125398/ENSG00000119866/ENSG00000080371/ENSG00000198910/ENSG00000133083/ENSG00000198563/ENSG00000166579/ENSG00000099250/ENSG00000053108/ENSG00000204217/ENSG00000164050/ENSG00000097007/ENSG00000184347/ENSG00000114861…	ZEB2/IFRD1/FN1/EIF4G2/PAFAH1B1/EDN1/ULK1/DVL1/MEX3C/SEMA3F/RAB11A/SOX9/BCL11A/RAB21/L1CAM/DCLK1/DDX39B/NDEL1/NRP1/FSTL4/BMPR2/PLXNB1/ABL1/SLIT3/FOXP1/HDAC6/FOXL2/MAP1B/CTTN/MAP2K4/TIAM1/PPP3CB/OLFM1/GOLGA4/FLRT3/SPP1/RTN4/DNM2/ULK2/SRF/ITGB1/GAL/CPNE1/AURKA/SLIT2/CAMK2D/IGF1/FGF13/NRN1/CTDP1/POSTN/CXCL12/COBL/TGFBR2/VCL/CDK5R1/CYFIP2/ANAPC2/DSCAM/ARIH2/PLXNA2/SEMA4D/TNFRSF12A/RARG/CDK5/USP9X/ADNP…	82
BP	GO:0050678	regulation of epithelial cell proliferation	119/4954	267/13998	0.001107763	0.017192968	ENSG00000123358/ENSG00000177606/ENSG00000119508/ENSG00000185650/ENSG00000147862/ENSG00000179388/ENSG00000125968/ENSG00000117525/ENSG00000070831/ENSG00000105974/ENSG00000119138/ENSG00000145423/ENSG00000129757/ENSG00000122691/ENSG00000091136/ENSG00000125398/ENSG00000087088/ENSG00000114315/ENSG00000102760/ENSG00000099250/ENSG00000096717/ENSG00000136244/ENSG00000105894/ENSG00000104332/ENSG00000136997…	NR4A1/JUN/NR4A3/ZFP36L1/NFIB/EGR3/ID1/F3/CDC42/CAV1/KLF9/SFRP2/CDKN1C/TWIST1/LAMB1/SOX9/BAX/HES1/RGCC/NRP1/SIRT1/IL6/PTN/SFRP1/MYC/BMPR2/BRCA2/OSR2/ECM1/SRSF6/THBS1/ERRFI1/PBLD/EFNB2/OSR1/FOXP1/ATP7A/PDCD10/SPARC/NR1D1/XBP1/CD109/RB1/TNFAIP3/PTPRM/PRKCA/TGFBR3/PDGFB/GLUL/FGF7/GJA1/RICTOR/ROBO1/GPC3/CCL2/RTN4/MEF2C/HIF1A/WDR13/CDH13/THBS4/PGF/FZD7/PDCL3/TBX1/CAV2/CDKN2B/DUSP10/IFT122/NME1/PTEN/NR2…	119
BP	GO:0010501	RNA secondary structure unwinding	26/4954	44/13998	0.001117765	0.017254177	ENSG00000108654/ENSG00000215301/ENSG00000141543/ENSG00000198563/ENSG00000088205/ENSG00000156976/ENSG00000145833/ENSG00000126070/ENSG00000123064/ENSG00000124228/ENSG00000089737/ENSG00000278053/ENSG00000161960/ENSG00000079785/ENSG00000182810/ENSG00000064703/ENSG00000174243/ENSG00000105671/ENSG00000123908/ENSG00000092847/ENSG00000178105/ENSG00000110367/ENSG00000183258/ENSG00000123136/ENSG00000157349…	DDX5/DDX3X/EIF4A3/DDX39B/DDX18/EIF4A2/DDX46/AGO3/DDX54/DDX27/DDX24/DDX52/EIF4A1/DDX1/DDX28/DDX20/DDX23/DDX49/AGO2/AGO1/DDX10/DDX6/DDX41/DDX39A/DDX19B/DDX3Y	26
BP	GO:0090199	regulation of release of cytochrome c from mitochondria	26/4954	44/13998	0.001117765	0.017254177	ENSG00000141682/ENSG00000087088/ENSG00000160789/ENSG00000101843/ENSG00000105327/ENSG00000140939/ENSG00000121858/ENSG00000165060/ENSG00000108179/ENSG00000114023/ENSG00000169230/ENSG00000168958/ENSG00000118965/ENSG00000176171/ENSG00000017427/ENSG00000171552/ENSG00000164850/ENSG00000030110/ENSG00000158828/ENSG00000105185/ENSG00000011422/ENSG00000103490/ENSG00000141510/ENSG00000142208/ENSG00000170855…	PMAIP1/BAX/LMNA/PSMD10/BBC3/NOL3/TNFSF10/FXN/PPIF/FAM162A/PRELID1/MFF/WDR35/BNIP3/IGF1/BCL2L1/GPER1/BAK1/PINK1/PDCD5/PLAUR/PYCARD/TP53/AKT1/TRIAP1/ARRB2	26
BP	GO:0000079	regulation of cyclin-dependent protein serine/threonine kinase activity	43/4954	82/13998	0.001122067	0.017273771	ENSG00000163660/ENSG00000197019/ENSG00000123975/ENSG00000102760/ENSG00000101843/ENSG00000114166/ENSG00000116717/ENSG00000150457/ENSG00000164045/ENSG00000221978/ENSG00000008710/ENSG00000118503/ENSG00000100311/ENSG00000108465/ENSG00000147883/ENSG00000129315/ENSG00000127564/ENSG00000171862/ENSG00000185551/ENSG00000175793/ENSG00000113328/ENSG00000110092/ENSG00000245848/ENSG00000146648/ENSG00000152804…	CCNL1/SERTAD1/CKS2/RGCC/PSMD10/KAT2B/GADD45A/LATS2/CDC25A/CCNL2/PKD1/TNFAIP3/PDGFB/CDK5RAP3/CDKN2B/CCNT1/PKMYT1/PTEN/NR2F2/SFN/CCNG1/CCND1/CEBPA/EGFR/HHEX/CCNYL1/PLK1/HSPA2/CDKN2D/CNPPD1/CDK5R1/CCND3/CCNY/GTPBP4/PROX1/CDKN2A/MNAT1/CDC37/BCCIP/CCND2/AKT1/HERC5/CASP3	43
BP	GO:0045444	fat cell differentiation	88/4954	190/13998	0.001159863	0.017796435	ENSG00000136826/ENSG00000123358/ENSG00000119508/ENSG00000185650/ENSG00000128016/ENSG00000153234/ENSG00000140044/ENSG00000072310/ENSG00000163874/ENSG00000112096/ENSG00000145423/ENSG00000221818/ENSG00000176624/ENSG00000112769/ENSG00000122877/ENSG00000114315/ENSG00000175602/ENSG00000079102/ENSG00000150347/ENSG00000196878/ENSG00000169946/ENSG00000069667/ENSG00000096717/ENSG00000136244/ENSG00000104332…	KLF4/NR4A1/NR4A3/ZFP36L1/ZFP36/NR4A2/JDP2/SREBF1/ZC3H12A/SOD2/SFRP2/EBF2/MEX3C/LAMA4/EGR2/HES1/CCDC85B/RUNX1T1/ARID5B/LAMB3/ZFPM2/RORA/SIRT1/IL6/SFRP1/GRK5/ZFPM1/ERO1A/PER2/ZFP36L2/PTGS2/MKKS/HDAC6/AXIN1/NR1D1/STK4/ARNTL/XBP1/AAMDC/TCF7L2/MEDAG/JAG1/TMEM120B/EP300/IL11/ATF5/CBY1/DUSP10/RGS2/BNIP3/CCND1/FOXO1/SOCS7/CEBPA/ARL4A/GPER1/METTL8/TGFB1I1/ZBTB16/WNT10B/ATF2/RARRES2/CEBPD/GATA3/SMAD3/CREB1…	88
BP	GO:0016072	rRNA metabolic process	128/4954	290/13998	0.001162267	0.017796435	ENSG00000125691/ENSG00000008988/ENSG00000164167/ENSG00000059588/ENSG00000141543/ENSG00000198034/ENSG00000149806/ENSG00000166441/ENSG00000183751/ENSG00000174748/ENSG00000261236/ENSG00000105373/ENSG00000177469/ENSG00000130305/ENSG00000182117/ENSG00000129347/ENSG00000096717/ENSG00000142534/ENSG00000182774/ENSG00000143319/ENSG00000163682/ENSG00000272047/ENSG00000177971/ENSG00000121274/ENSG00000164587…	RPL23/RPS20/LSM6/TARBP1/EIF4A3/RPS4X/FAU/RPL27A/TBL3/RPL15/BOP1/NOP53/CAVIN1/NSUN5/NOP10/KRI1/SIRT1/RPS11/RPS17/ISG20L2/RPL9/GTF2H5/IMP3/PAPD5/RPS14/RPL19/RPL7/RPS8/LTV1/RPS3A/RPS7/SMARCA4/DDX11/RPL10/PES1/NOB1/GTF3C6/WDR55/EXOSC3/DDX27/EXOSC10/GTF3C1/FRG1/RPL5/RRP1/SBDS/NOL8/RBFA/WDR46/GAR1/NAF1/PDCD11/H2AFY/TEX10/RPL30/RPLP0/NPM3/RRS1/MRM3/RPL36/RPF2/RIOK3/RPP21/RIOK1/RPL27/PA2G4/RPUSD1/SKIV2L2…	128
BP	GO:0051896	regulation of protein kinase B signaling	57/4954	115/13998	0.001200276	0.018329145	ENSG00000136826/ENSG00000136158/ENSG00000117525/ENSG00000115461/ENSG00000150782/ENSG00000113070/ENSG00000105373/ENSG00000147649/ENSG00000142627/ENSG00000096717/ENSG00000103197/ENSG00000136244/ENSG00000137801/ENSG00000167601/ENSG00000109062/ENSG00000107263/ENSG00000204628/ENSG00000149212/ENSG00000164327/ENSG00000197461/ENSG00000148737/ENSG00000115310/ENSG00000148053/ENSG00000173402/ENSG00000170955…	KLF4/SPRY2/F3/IGFBP5/IL18/HBEGF/NOP53/MTDH/EPHA2/SIRT1/TSC2/IL6/THBS1/AXL/SLC9A3R1/RAPGEF1/RACK1/SESN3/RICTOR/PDGFA/TCF7L2/RTN4/NTRK2/DAG1/CAVIN3/ITGB1BP1/FAM110C/C1QBP/PLEKHA1/PTEN/AKR1C2/CPNE1/PHLDA3/TXN/EGFR/MST1R/GPER1/ANGPT1/GAS6/PDCD6/GATA3/HCLS1/PTK2/MEIS3/MAGI2/PTPRJ/STOX1/PARK7/ARFGEF1/PINK1/RNF41/MC1R/TNF/HPSE/MYDGF/HIP1/ARRB2	57
BP	GO:0071496	cellular response to external stimulus	118/4954	265/13998	0.001207197	0.01838555	ENSG00000170345/ENSG00000162772/ENSG00000177606/ENSG00000141682/ENSG00000153234/ENSG00000155090/ENSG00000148346/ENSG00000177169/ENSG00000072310/ENSG00000163874/ENSG00000145423/ENSG00000117394/ENSG00000103335/ENSG00000139112/ENSG00000110195/ENSG00000125398/ENSG00000130766/ENSG00000113742/ENSG00000125347/ENSG00000096717/ENSG00000136244/ENSG00000105894/ENSG00000104332/ENSG00000084676/ENSG00000108821…	FOS/ATF3/JUN/PMAIP1/NR4A2/KLF10/LCN2/ULK1/SREBF1/ZC3H12A/SFRP2/SLC2A1/PIEZO1/GABARAPL1/FOLR1/SOX9/SESN2/CPEB4/IRF1/SIRT1/IL6/PTN/SFRP1/NCOA1/COL1A1/HSPA5/BMPR2/PIM1/MTPN/EHMT2/MYBBP1A/PTGS2/FOSL1/AXL/GADD45A/GCN1/GABARAPL2/XBP1/MAP2K4/ATP2B1/SIPA1/NPRL3/GLRX2/RIPOR1/LTBR/MMP7/ITGA2/GLUL/SESN3/GJA1/PPM1D/ITFG2/HSPA8/DAG1/SRF/SH3GLB1/CDKN2B/SKP2/MAP3K2/WNT11/RRAGA/RAC1/BNIP3/ENG/FOXO1/WDR24/AQP3/AT…	118
BP	GO:0071696	ectodermal placode development	11/4954	14/13998	0.001224057	0.018543166	ENSG00000070831/ENSG00000099250/ENSG00000103126/ENSG00000116478/ENSG00000121068/ENSG00000168036/ENSG00000166225/ENSG00000117707/ENSG00000126778/ENSG00000087460/ENSG00000196591	CDC42/NRP1/AXIN1/HDAC1/TBX2/CTNNB1/FRS2/PROX1/SIX1/GNAS/HDAC2	11
BP	GO:1901673	regulation of mitotic spindle assembly	11/4954	14/13998	0.001224057	0.018543166	ENSG00000130724/ENSG00000255112/ENSG00000101421/ENSG00000047410/ENSG00000204389/ENSG00000154429/ENSG00000166851/ENSG00000086065/ENSG00000119541/ENSG00000204388/ENSG00000131165	CHMP2A/CHMP1B/CHMP4B/TPR/HSPA1A/CCSAP/PLK1/CHMP5/VPS4B/HSPA1B/CHMP1A	11
BP	GO:1904019	epithelial cell apoptotic process	42/4954	80/13998	0.001236676	0.01868464	ENSG00000185650/ENSG00000174807/ENSG00000167772/ENSG00000131477/ENSG00000121067/ENSG00000148180/ENSG00000102760/ENSG00000136244/ENSG00000204217/ENSG00000184916/ENSG00000124193/ENSG00000137801/ENSG00000097007/ENSG00000182871/ENSG00000101109/ENSG00000139687/ENSG00000118503/ENSG00000106366/ENSG00000177119/ENSG00000106483/ENSG00000148737/ENSG00000116001/ENSG00000153113/ENSG00000150593/ENSG00000136848…	ZFP36L1/CD248/ANGPTL4/RAMP2/SPOP/GSN/RGCC/IL6/BMPR2/JAG2/SRSF6/THBS1/ABL1/COL18A1/STK4/RB1/TNFAIP3/SERPINE1/ANO6/SFRP4/TCF7L2/TIA1/CAST/PDCD4/DAB2IP/SERPINB13/BCL2L1/GPER1/BRAF/ANGPT1/GAS6/ICAM1/HIPK1/MAPK7/GATA3/TGFBR2/PRKCI/WFS1/PIAS4/TNF/SORT1/EIF2S1	42
BP	GO:0010632	regulation of epithelial cell migration	78/4954	166/13998	0.001298932	0.019527475	ENSG00000136826/ENSG00000177606/ENSG00000162407/ENSG00000143878/ENSG00000078401/ENSG00000163874/ENSG00000103769/ENSG00000205542/ENSG00000125398/ENSG00000169242/ENSG00000113070/ENSG00000196189/ENSG00000102760/ENSG00000142627/ENSG00000111961/ENSG00000105976/ENSG00000099250/ENSG00000156427/ENSG00000204217/ENSG00000110955/ENSG00000137801/ENSG00000108187/ENSG00000114861/ENSG00000114209/ENSG00000073756…	KLF4/JUN/PLPP3/RHOB/EDN1/ZC3H12A/RAB11A/TMSB4X/SOX9/EFNA1/HBEGF/SEMA4A/RGCC/EPHA2/SASH1/MET/NRP1/FGF18/BMPR2/ATP5B/THBS1/PBLD/FOXP1/PDCD10/PTGS2/HDAC6/SPARC/HMGB1/PTPRM/DOCK5/PRKCA/ITGA2/PDGFB/RHOA/FGF7/DCN/HDAC7/PPM1F/RTN4/HIF1A/SH3BGRL3/PLCG1/ITGB1BP1/PTPN23/CSNK2B/DUSP10/RAB25/PTPRR/PTEN/NR2F2/DAB2IP/SLIT2/ADIPOR1/DLL4/ANGPT1/PDCD6/GATA3/ADAM9/ROCK2/TGFBR2/PFN1/FGF16/PTPRG/PTK2/ATP5A1/ZNF580/H…	78
BP	GO:0033238	regulation of cellular amine metabolic process	38/4954	71/13998	0.001301368	0.019527475	ENSG00000153234/ENSG00000100911/ENSG00000155096/ENSG00000100804/ENSG00000092010/ENSG00000240065/ENSG00000108671/ENSG00000100567/ENSG00000041357/ENSG00000101843/ENSG00000101182/ENSG00000142507/ENSG00000197170/ENSG00000103035/ENSG00000008018/ENSG00000143106/ENSG00000013275/ENSG00000131467/ENSG00000126067/ENSG00000087191/ENSG00000277791/ENSG00000100519/ENSG00000173692/ENSG00000180304/ENSG00000181019…	NR4A2/PSME2/AZIN1/PSMB5/PSME1/PSMB9/PSMD11/PSMA3/PSMA4/PSMD10/PSMA7/PSMB6/PSMD12/PSMD7/PSMB1/PSMA5/PSMC4/PSME3/PSMB2/PSMC5/PSMB3/PSMC6/PSMD1/OAZ2/NQO1/PSMD6/SEM1/ODC1/GPR37/PSMA2/SLC7A7/PSMD8/PSMB4/PARK7/PNKD/PSMD9/PSMB8/VPS35	38
BP	GO:2001234	negative regulation of apoptotic signaling pathway	91/4954	198/13998	0.001302746	0.019527475	ENSG00000086061/ENSG00000153234/ENSG00000215301/ENSG00000010810/ENSG00000143384/ENSG00000112096/ENSG00000196730/ENSG00000006210/ENSG00000145423/ENSG00000087088/ENSG00000160789/ENSG00000116761/ENSG00000157613/ENSG00000108443/ENSG00000099250/ENSG00000096717/ENSG00000185499/ENSG00000137801/ENSG00000183255/ENSG00000101843/ENSG00000073756/ENSG00000140939/ENSG00000131871/ENSG00000158941/ENSG00000133112…	DNAJA1/NR4A2/DDX3X/FYN/MCL1/SOD2/DAPK1/CX3CL1/SFRP2/BAX/LMNA/CTH/CREB3L1/RPS6KB1/NRP1/SIRT1/MUC1/THBS1/PTTG1IP/PSMD10/PTGS2/NOL3/SELENOS/CCAR2/TPT1/MIF/TNFSF10/CD74/KDM1A/XBP1/CTTN/ENO1/TNFAIP3/FIGNL1/PSME3/YBX3/NOC2L/FXN/GCLM/NLE1/SERPINE1/PPIF/TCF7L2/TRAP1/SLC25A5/HIF1A/BDKRB2/URI1/TRAF2/SGMS1/PRELID1/HSPA1A/CTNNA1/BRCA1/RELA/IGF1/BCL2L1/RNF34/ICAM1/TRADD/ACVR1/MAPK7/CXCL12/CTNNB1/HSPH1/CDKN2D/…	91
BP	GO:0006606	protein import into nucleus	111/4954	248/13998	0.001334666	0.0199012	ENSG00000177606/ENSG00000075142/ENSG00000125691/ENSG00000100906/ENSG00000141232/ENSG00000106803/ENSG00000157110/ENSG00000196924/ENSG00000163874/ENSG00000150782/ENSG00000115306/ENSG00000145423/ENSG00000156052/ENSG00000205542/ENSG00000189067/ENSG00000186432/ENSG00000160789/ENSG00000114315/ENSG00000113916/ENSG00000130726/ENSG00000127334/ENSG00000265972/ENSG00000149196/ENSG00000096717/ENSG00000103197…	JUN/SRI/RPL23/NFKBIA/TOB1/SEC61B/RBPMS/FLNA/ZC3H12A/IL18/SPTBN1/SFRP2/GNAQ/TMSB4X/LITAF/KPNA4/LMNA/HES1/BCL6/TRIM28/DYRK2/TXNIP/HIKESHI/SIRT1/TSC2/PPP3CA/IL6/MXI1/PTTG1IP/PBLD/JUP/PSMD10/PIK3R1/HDAC3/PTGS2/NOL3/RANBP17/TONSL/SLC9A3R1/BCL3/PKD1/STAT3/G3BP2/ARNTL/NUP85/MCM3AP/NUP62CL/RHOA/RERE/PDIA3/NCKIPSD/TPR/DAG1/FZD7/NUP188/CDH1/DAB2IP/PRDX1/TXN/NUTF2/NUP153/EGFR/IGF1/PDE2A/HSP90AB1/DAB2/ANGPT1…	111
BP	GO:0044744	protein targeting to nucleus	111/4954	248/13998	0.001334666	0.0199012	ENSG00000177606/ENSG00000075142/ENSG00000125691/ENSG00000100906/ENSG00000141232/ENSG00000106803/ENSG00000157110/ENSG00000196924/ENSG00000163874/ENSG00000150782/ENSG00000115306/ENSG00000145423/ENSG00000156052/ENSG00000205542/ENSG00000189067/ENSG00000186432/ENSG00000160789/ENSG00000114315/ENSG00000113916/ENSG00000130726/ENSG00000127334/ENSG00000265972/ENSG00000149196/ENSG00000096717/ENSG00000103197…	JUN/SRI/RPL23/NFKBIA/TOB1/SEC61B/RBPMS/FLNA/ZC3H12A/IL18/SPTBN1/SFRP2/GNAQ/TMSB4X/LITAF/KPNA4/LMNA/HES1/BCL6/TRIM28/DYRK2/TXNIP/HIKESHI/SIRT1/TSC2/PPP3CA/IL6/MXI1/PTTG1IP/PBLD/JUP/PSMD10/PIK3R1/HDAC3/PTGS2/NOL3/RANBP17/TONSL/SLC9A3R1/BCL3/PKD1/STAT3/G3BP2/ARNTL/NUP85/MCM3AP/NUP62CL/RHOA/RERE/PDIA3/NCKIPSD/TPR/DAG1/FZD7/NUP188/CDH1/DAB2IP/PRDX1/TXN/NUTF2/NUP153/EGFR/IGF1/PDE2A/HSP90AB1/DAB2/ANGPT1…	111
BP	GO:0043491	protein kinase B signaling	66/4954	137/13998	0.001343782	0.019984807	ENSG00000136826/ENSG00000185650/ENSG00000136158/ENSG00000117525/ENSG00000173846/ENSG00000115461/ENSG00000150782/ENSG00000125398/ENSG00000113070/ENSG00000130766/ENSG00000105373/ENSG00000147649/ENSG00000142627/ENSG00000108443/ENSG00000096717/ENSG00000103197/ENSG00000136244/ENSG00000137801/ENSG00000167601/ENSG00000109062/ENSG00000107263/ENSG00000204628/ENSG00000149212/ENSG00000164327/ENSG00000197461…	KLF4/ZFP36L1/SPRY2/F3/PLK3/IGFBP5/IL18/SOX9/HBEGF/SESN2/NOP53/MTDH/EPHA2/RPS6KB1/SIRT1/TSC2/IL6/THBS1/AXL/SLC9A3R1/RAPGEF1/RACK1/SESN3/RICTOR/PDGFA/TCF7L2/CCL2/RTN4/NTRK2/DAG1/CAVIN3/ITGB1BP1/FAM110C/C1QBP/PLEKHA1/PTEN/AKR1C2/CPNE1/PHLDA3/TXN/EGFR/IGF1/MST1R/GPER1/ANGPT1/GAS6/PDCD6/GATA3/HCLS1/PTK2/MEIS3/MAGI2/PIK3C2B/PTPRJ/STOX1/PARK7/ARFGEF1/PINK1/RNF41/MC1R/TNF/HPSE/MYDGF/AKT1/HIP1/ARRB2	66
BP	GO:1901030	positive regulation of mitochondrial outer membrane permeabilization involved in apoptotic signaling pathway	23/4954	38/13998	0.001361673	0.020165843	ENSG00000141682/ENSG00000088986/ENSG00000164924/ENSG00000087088/ENSG00000108953/ENSG00000264364/ENSG00000170027/ENSG00000105327/ENSG00000128245/ENSG00000198176/ENSG00000166913/ENSG00000097033/ENSG00000143514/ENSG00000175793/ENSG00000122386/ENSG00000114126/ENSG00000030110/ENSG00000130787/ENSG00000120910/ENSG00000134308/ENSG00000082701/ENSG00000221823/ENSG00000141510	PMAIP1/DYNLL1/YWHAZ/BAX/YWHAE/DYNLL2/YWHAG/BBC3/YWHAH/TFDP1/YWHAB/SH3GLB1/TP53BP2/SFN/ZNF205/TFDP2/BAK1/HIP1R/PPP3CC/YWHAQ/GSK3B/PPP3R1/TP53	23
BP	GO:0034333	adherens junction assembly	41/4954	78/13998	0.001363035	0.020165843	ENSG00000131477/ENSG00000101665/ENSG00000157227/ENSG00000130702/ENSG00000104332/ENSG00000197747/ENSG00000137801/ENSG00000173801/ENSG00000124145/ENSG00000046653/ENSG00000167657/ENSG00000085733/ENSG00000067900/ENSG00000077522/ENSG00000164171/ENSG00000100034/ENSG00000143398/ENSG00000119185/ENSG00000065613/ENSG00000151208/ENSG00000171862/ENSG00000136238/ENSG00000084636/ENSG00000163349/ENSG00000168036…	RAMP2/SMAD7/MMP14/LAMA5/SFRP1/S100A10/THBS1/JUP/SDC4/GPM6B/DAPK3/CTTN/ROCK1/ACTN2/ITGA2/PPM1F/PIP5K1A/ITGB1BP1/SLK/DLG5/PTEN/RAC1/COL16A1/HIPK1/CTNNB1/LIMS1/ROCK2/VCL/SMAD3/PHLDB2/PTK2/PDPK1/PTPRJ/IQGAP1/ACTN1/TSC1/MACF1/EFNA5/RHOD/TAOK2/TESK2	41
BP	GO:0010822	positive regulation of mitochondrion organization	75/4954	159/13998	0.001393623	0.020547664	ENSG00000141682/ENSG00000088986/ENSG00000164924/ENSG00000109332/ENSG00000087088/ENSG00000108953/ENSG00000114315/ENSG00000185651/ENSG00000148154/ENSG00000264364/ENSG00000170027/ENSG00000126003/ENSG00000164877/ENSG00000100099/ENSG00000105327/ENSG00000094631/ENSG00000159399/ENSG00000121858/ENSG00000198258/ENSG00000128245/ENSG00000198176/ENSG00000138018/ENSG00000099904/ENSG00000108773/ENSG00000011465…	PMAIP1/DYNLL1/YWHAZ/UBE2D3/BAX/YWHAE/HES1/UBE2L3/UGCG/DYNLL2/YWHAG/PLAGL2/MICALL2/HPS4/BBC3/HDAC6/HK2/TNFSF10/UBL5/YWHAH/TFDP1/SELENOI/ZDHHC8/KAT2A/DCN/DDHD2/PPIF/MIS18A/USP36/HIF1A/WDR46/STARD7/FAM162A/YWHAB/SH3GLB1/MFF/WDR35/TP53BP2/SFN/ZNF205/BNIP3/RHOU/TFDP2/GPER1/SREBF2/ACTL6A/BAK1/PSMD8/U2AF2/ZBTB17/ARIH2/HIP1R/RPL28/PPP3CC/YWHAQ/PARK7/GBA/GSK3B/SNIP1/PINK1/NKAP/DPH6/PDCD5/U2AF1/PLAUR/PPP3R…	75
BP	GO:0001649	osteoblast differentiation	86/4954	186/13998	0.001396058	0.020547664	ENSG00000108654/ENSG00000109321/ENSG00000132475/ENSG00000130522/ENSG00000142871/ENSG00000125968/ENSG00000141232/ENSG00000038427/ENSG00000163041/ENSG00000115461/ENSG00000142156/ENSG00000145423/ENSG00000171223/ENSG00000144028/ENSG00000205542/ENSG00000122691/ENSG00000169710/ENSG00000092199/ENSG00000157613/ENSG00000142627/ENSG00000142534/ENSG00000136244/ENSG00000104332/ENSG00000108821/ENSG00000204217…	DDX5/AREG/H3F3B/JUND/CYR61/ID1/TOB1/VCAN/H3F3A/IGFBP5/COL6A1/SFRP2/JUNB/SNRNP200/TMSB4X/TWIST1/FASN/HNRNPC/CREB3L1/EPHA2/RPS11/IL6/SFRP1/COL1A1/BMPR2/ATP5B/HSPE1/IGFBP3/MYBBP1A/CTNNBIP1/ID3/ATRAID/ACVR2A/FIGNL1/SYNCRIP/PIAS2/SPP1/PDLIM7/HDAC7/JAG1/MEF2C/ASF1A/HNRNPU/ALPL/IL6ST/NPNT/SND1/PRKACA/ATP6AP1/BCAP29/WNT11/TWIST2/CEBPA/IGF1/ADAR/WNT10B/ACVR1/CEBPD/SOX2/CTNNB1/CLTC/SMAD3/CCDC47/SATB2/PTK2/…	86
BP	GO:0042273	ribosomal large subunit biogenesis	37/4954	69/13998	0.00143142	0.021013836	ENSG00000261236/ENSG00000105373/ENSG00000132153/ENSG00000130810/ENSG00000156928/ENSG00000147604/ENSG00000048162/ENSG00000147403/ENSG00000100029/ENSG00000188976/ENSG00000120314/ENSG00000148296/ENSG00000073536/ENSG00000165496/ENSG00000037241/ENSG00000122406/ENSG00000181163/ENSG00000179041/ENSG00000111845/ENSG00000197498/ENSG00000122034/ENSG00000242485/ENSG00000174547/ENSG00000053372/ENSG00000182810…	BOP1/NOP53/DHX30/PPAN/MALSU1/RPL7/NOP16/RPL10/PES1/NOC2L/WDR55/SURF6/NLE1/RPL10L/RPL26L1/RPL5/NPM1/RRS1/PAK1IP1/RPF2/GTF3A/MRPL20/MRPL11/MRTO4/DDX28/NIP7/NOP2/EBNA1BP2/EIF6/WDR74/BRIX1/MDN1/RSL24D1/RPL24/NSA2/SNU13/RRP15	37
BP	GO:1990823	response to leukemia inhibitory factor	46/4954	90/13998	0.001548983	0.022623094	ENSG00000136826/ENSG00000136158/ENSG00000168906/ENSG00000101665/ENSG00000184557/ENSG00000101654/ENSG00000150347/ENSG00000115548/ENSG00000116761/ENSG00000106333/ENSG00000096717/ENSG00000067057/ENSG00000120837/ENSG00000114209/ENSG00000170340/ENSG00000159399/ENSG00000156976/ENSG00000100219/ENSG00000029363/ENSG00000023909/ENSG00000137547/ENSG00000060762/ENSG00000115875/ENSG00000074266/ENSG00000005022…	KLF4/SPRY2/MAT2A/SMAD7/SOCS3/RNMT/ARID5B/KDM3A/CTH/PCOLCE/SIRT1/PFKP/NFYB/PDCD10/B3GNT2/HK2/EIF4A2/XBP1/BCLAF1/GCLM/MRPL15/MPC1/SRSF7/EED/SLC25A5/RIF1/WDR35/SBNO2/PCOLCE2/RFX2/MTF2/SSTR1/ICAM1/TFRC/SYNGR1/CREB1/MRAS/GNPNAT1/PTP4A3/RARG/SNX10/ADAM23/RNF138/HELLS/PARP16/TWISTNB	46
BP	GO:1990830	cellular response to leukemia inhibitory factor	46/4954	90/13998	0.001548983	0.022623094	ENSG00000136826/ENSG00000136158/ENSG00000168906/ENSG00000101665/ENSG00000184557/ENSG00000101654/ENSG00000150347/ENSG00000115548/ENSG00000116761/ENSG00000106333/ENSG00000096717/ENSG00000067057/ENSG00000120837/ENSG00000114209/ENSG00000170340/ENSG00000159399/ENSG00000156976/ENSG00000100219/ENSG00000029363/ENSG00000023909/ENSG00000137547/ENSG00000060762/ENSG00000115875/ENSG00000074266/ENSG00000005022…	KLF4/SPRY2/MAT2A/SMAD7/SOCS3/RNMT/ARID5B/KDM3A/CTH/PCOLCE/SIRT1/PFKP/NFYB/PDCD10/B3GNT2/HK2/EIF4A2/XBP1/BCLAF1/GCLM/MRPL15/MPC1/SRSF7/EED/SLC25A5/RIF1/WDR35/SBNO2/PCOLCE2/RFX2/MTF2/SSTR1/ICAM1/TFRC/SYNGR1/CREB1/MRAS/GNPNAT1/PTP4A3/RARG/SNX10/ADAM23/RNF138/HELLS/PARP16/TWISTNB	46
BP	GO:0007062	sister chromatid cohesion	62/4954	128/13998	0.001563761	0.022780521	ENSG00000088986/ENSG00000007168/ENSG00000197102/ENSG00000117724/ENSG00000149503/ENSG00000002822/ENSG00000166579/ENSG00000264364/ENSG00000062650/ENSG00000102974/ENSG00000116560/ENSG00000137812/ENSG00000085224/ENSG00000160551/ENSG00000175216/ENSG00000030066/ENSG00000013573/ENSG00000149636/ENSG00000139687/ENSG00000101367/ENSG00000125450/ENSG00000105568/ENSG00000186871/ENSG00000135476/ENSG00000113648…	DYNLL1/PAFAH1B1/DYNC1H1/CENPF/INCENP/MAD1L1/NDEL1/DYNLL2/WAPL/CTCF/SFPQ/KNL1/ATRX/TAOK1/CKAP5/NUP160/DDX11/DSN1/RB1/MAPRE1/NUP85/PPP2R1A/ERCC6L/ESPL1/H2AFY/AURKB/PPP1CC/KIF2C/KIF22/KIF2A/MAU2/CHTF8/NAA50/PMF1/NUDC/CENPK/POGZ/CDC20/SGO2/PLK1/PDS5A/SMC5/PAPD7/NSL1/CTNNB1/STAG2/CENPC/DYNC1I2/ESCO1/SLF2/CLIP1/CENPQ/NIPBL/DYNC1I1/SMC1B/SPDL1/SMC3/CENPE/BUB1/CENPI/FBXW7/SPC24	62
BP	GO:0035794	positive regulation of mitochondrial membrane permeability	32/4954	58/13998	0.001585111	0.02297402	ENSG00000141682/ENSG00000088986/ENSG00000164924/ENSG00000140983/ENSG00000104765/ENSG00000087088/ENSG00000108953/ENSG00000264364/ENSG00000170027/ENSG00000105327/ENSG00000128245/ENSG00000198176/ENSG00000196072/ENSG00000005022/ENSG00000166913/ENSG00000204389/ENSG00000097033/ENSG00000143514/ENSG00000175793/ENSG00000122386/ENSG00000181284/ENSG00000176171/ENSG00000114126/ENSG00000115966/ENSG00000030110…	PMAIP1/DYNLL1/YWHAZ/RHOT2/BNIP3L/BAX/YWHAE/DYNLL2/YWHAG/BBC3/YWHAH/TFDP1/BLOC1S2/SLC25A5/YWHAB/HSPA1A/SH3GLB1/TP53BP2/SFN/ZNF205/TMEM102/BNIP3/TFDP2/ATF2/BAK1/HEBP2/HIP1R/PPP3CC/YWHAQ/GSK3B/PPP3R1/TP53	32
BP	GO:1905710	positive regulation of membrane permeability	32/4954	58/13998	0.001585111	0.02297402	ENSG00000141682/ENSG00000088986/ENSG00000164924/ENSG00000140983/ENSG00000104765/ENSG00000087088/ENSG00000108953/ENSG00000264364/ENSG00000170027/ENSG00000105327/ENSG00000128245/ENSG00000198176/ENSG00000196072/ENSG00000005022/ENSG00000166913/ENSG00000204389/ENSG00000097033/ENSG00000143514/ENSG00000175793/ENSG00000122386/ENSG00000181284/ENSG00000176171/ENSG00000114126/ENSG00000115966/ENSG00000030110…	PMAIP1/DYNLL1/YWHAZ/RHOT2/BNIP3L/BAX/YWHAE/DYNLL2/YWHAG/BBC3/YWHAH/TFDP1/BLOC1S2/SLC25A5/YWHAB/HSPA1A/SH3GLB1/TP53BP2/SFN/ZNF205/TMEM102/BNIP3/TFDP2/ATF2/BAK1/HEBP2/HIP1R/PPP3CC/YWHAQ/GSK3B/PPP3R1/TP53	32
BP	GO:0090224	regulation of spindle organization	20/4954	32/13998	0.001598321	0.023106692	ENSG00000197102/ENSG00000130724/ENSG00000255112/ENSG00000137497/ENSG00000008710/ENSG00000204843/ENSG00000013810/ENSG00000101421/ENSG00000047410/ENSG00000204389/ENSG00000154429/ENSG00000076382/ENSG00000166851/ENSG00000112701/ENSG00000141367/ENSG00000086065/ENSG00000119541/ENSG00000204388/ENSG00000131165/ENSG00000088325	DYNC1H1/CHMP2A/CHMP1B/NUMA1/PKD1/DCTN1/TACC3/CHMP4B/TPR/HSPA1A/CCSAP/SPAG5/PLK1/SENP6/CLTC/CHMP5/VPS4B/HSPA1B/CHMP1A/TPX2	20
BP	GO:0030308	negative regulation of cell growth	71/4954	150/13998	0.001641933	0.023677094	ENSG00000197019/ENSG00000006652/ENSG00000215301/ENSG00000145423/ENSG00000001617/ENSG00000113575/ENSG00000119866/ENSG00000158825/ENSG00000143537/ENSG00000175602/ENSG00000130766/ENSG00000113916/ENSG00000099250/ENSG00000096717/ENSG00000104332/ENSG00000077684/ENSG00000053108/ENSG00000204217/ENSG00000184347/ENSG00000114861/ENSG00000158941/ENSG00000127616/ENSG00000074800/ENSG00000149547/ENSG00000213445…	SERTAD1/IFRD1/DDX3X/SFRP2/SEMA3F/PPP2CA/BCL11A/CDA/ADAM15/CCDC85B/SESN2/BCL6/NRP1/SIRT1/SFRP1/JADE1/FSTL4/BMPR2/SLIT3/FOXP1/CCAR2/SMARCA4/ENO1/EI24/SIPA1/BTG1/ESR2/RACK1/SPP1/GJA1/DCUN1D3/RTN4/PPP2R1A/ULK2/HSPA1A/SERTAD3/WNT11/CDKN2AIP/GAL/SLIT2/SMARCA2/TCHP/ADIPOR2/FGF13/ADIPOR1/CTDP1/CDHR2/SMAD3/CDKN2D/CDK5R1/NDUFS3/NDUFA13/BDKRB1/HSPA1B/CDK5/CDKN2A/ENPP1/PTPRJ/SCGB3A1/WFDC1/NPR1/ING1/FHL1/NTN1…	71
BP	GO:0006446	regulation of translational initiation	39/4954	74/13998	0.001655951	0.023818932	ENSG00000173812/ENSG00000215301/ENSG00000110321/ENSG00000100664/ENSG00000158615/ENSG00000084623/ENSG00000108443/ENSG00000087074/ENSG00000178982/ENSG00000148730/ENSG00000158417/ENSG00000156976/ENSG00000120727/ENSG00000114784/ENSG00000185728/ENSG00000145191/ENSG00000106263/ENSG00000168002/ENSG00000075151/ENSG00000102081/ENSG00000134030/ENSG00000047410/ENSG00000102580/ENSG00000181163/ENSG00000198492…	EIF1/DDX3X/EIF4G2/EIF5/PPP1R15B/EIF3I/RPS6KB1/PPP1R15A/EIF3K/EIF4EBP2/EIF5B/EIF4A2/PAIP2/EIF1B/YTHDF3/EIF2B5/EIF3B/POLR2G/EIF4G3/FMR1/CTIF/TPR/DNAJC3/NPM1/YTHDF2/EIF4G1/PAIP2B/RARA/EIF3H/EIF3E/DHX29/KHDRBS1/DDX1/EIF4H/AGO2/EIF3C/TNF/RBM4/EIF2S1	39
BP	GO:0001516	prostaglandin biosynthetic process	14/4954	20/13998	0.00170838	0.024449582	ENSG00000078401/ENSG00000095303/ENSG00000096717/ENSG00000073756/ENSG00000240972/ENSG00000019582/ENSG00000127129/ENSG00000148344/ENSG00000110958/ENSG00000159228/ENSG00000107317/ENSG00000135046/ENSG00000083535/ENSG00000135241	EDN1/PTGS1/SIRT1/PTGS2/MIF/CD74/EDN2/PTGES/PTGES3/CBR1/PTGDS/ANXA1/PIBF1/PNPLA8	14
BP	GO:0046457	prostanoid biosynthetic process	14/4954	20/13998	0.00170838	0.024449582	ENSG00000078401/ENSG00000095303/ENSG00000096717/ENSG00000073756/ENSG00000240972/ENSG00000019582/ENSG00000127129/ENSG00000148344/ENSG00000110958/ENSG00000159228/ENSG00000107317/ENSG00000135046/ENSG00000083535/ENSG00000135241	EDN1/PTGS1/SIRT1/PTGS2/MIF/CD74/EDN2/PTGES/PTGES3/CBR1/PTGDS/ANXA1/PIBF1/PNPLA8	14
BP	GO:0035909	aorta morphogenesis	18/4954	28/13998	0.00172077	0.024565179	ENSG00000168542/ENSG00000114315/ENSG00000168214/ENSG00000125266/ENSG00000103148/ENSG00000101384/ENSG00000112658/ENSG00000184058/ENSG00000106991/ENSG00000128917/ENSG00000124766/ENSG00000171316/ENSG00000121068/ENSG00000164683/ENSG00000065534/ENSG00000117707/ENSG00000008196/ENSG00000126778	COL3A1/HES1/RBPJ/EFNB2/NPRL3/JAG1/SRF/TBX1/ENG/DLL4/SOX4/CHD7/TBX2/HEY1/MYLK/PROX1/TFAP2B/SIX1	18
BP	GO:0001836	release of cytochrome c from mitochondria	31/4954	56/13998	0.001735197	0.024586277	ENSG00000177606/ENSG00000141682/ENSG00000112096/ENSG00000087088/ENSG00000160789/ENSG00000101843/ENSG00000105327/ENSG00000140939/ENSG00000121858/ENSG00000165060/ENSG00000108179/ENSG00000114023/ENSG00000169230/ENSG00000168958/ENSG00000118965/ENSG00000175793/ENSG00000176171/ENSG00000006625/ENSG00000017427/ENSG00000171552/ENSG00000164850/ENSG00000030110/ENSG00000158828/ENSG00000105185/ENSG00000011422…	JUN/PMAIP1/SOD2/BAX/LMNA/PSMD10/BBC3/NOL3/TNFSF10/FXN/PPIF/FAM162A/PRELID1/MFF/WDR35/SFN/BNIP3/GGCT/IGF1/BCL2L1/GPER1/BAK1/PINK1/PDCD5/PLAUR/PYCARD/TP53/AKT1/FIS1/TRIAP1/ARRB2	31
BP	GO:1902110	positive regulation of mitochondrial membrane permeability involved in apoptotic process	31/4954	56/13998	0.001735197	0.024586277	ENSG00000141682/ENSG00000088986/ENSG00000164924/ENSG00000140983/ENSG00000104765/ENSG00000087088/ENSG00000108953/ENSG00000264364/ENSG00000170027/ENSG00000105327/ENSG00000128245/ENSG00000198176/ENSG00000196072/ENSG00000005022/ENSG00000166913/ENSG00000204389/ENSG00000097033/ENSG00000143514/ENSG00000175793/ENSG00000122386/ENSG00000181284/ENSG00000176171/ENSG00000114126/ENSG00000115966/ENSG00000030110…	PMAIP1/DYNLL1/YWHAZ/RHOT2/BNIP3L/BAX/YWHAE/DYNLL2/YWHAG/BBC3/YWHAH/TFDP1/BLOC1S2/SLC25A5/YWHAB/HSPA1A/SH3GLB1/TP53BP2/SFN/ZNF205/TMEM102/BNIP3/TFDP2/ATF2/BAK1/HIP1R/PPP3CC/YWHAQ/GSK3B/PPP3R1/TP53	31
BP	GO:1902686	mitochondrial outer membrane permeabilization involved in programmed cell death	31/4954	56/13998	0.001735197	0.024586277	ENSG00000141682/ENSG00000088986/ENSG00000164924/ENSG00000140983/ENSG00000104765/ENSG00000087088/ENSG00000108953/ENSG00000264364/ENSG00000170027/ENSG00000105327/ENSG00000128245/ENSG00000198176/ENSG00000196072/ENSG00000005022/ENSG00000166913/ENSG00000204389/ENSG00000097033/ENSG00000143514/ENSG00000175793/ENSG00000122386/ENSG00000181284/ENSG00000176171/ENSG00000114126/ENSG00000115966/ENSG00000030110…	PMAIP1/DYNLL1/YWHAZ/RHOT2/BNIP3L/BAX/YWHAE/DYNLL2/YWHAG/BBC3/YWHAH/TFDP1/BLOC1S2/SLC25A5/YWHAB/HSPA1A/SH3GLB1/TP53BP2/SFN/ZNF205/TMEM102/BNIP3/TFDP2/ATF2/BAK1/HIP1R/PPP3CC/YWHAQ/GSK3B/PPP3R1/TP53	31
BP	GO:0045926	negative regulation of growth	96/4954	212/13998	0.001748746	0.024626492	ENSG00000135346/ENSG00000187193/ENSG00000197019/ENSG00000006652/ENSG00000215301/ENSG00000115461/ENSG00000145423/ENSG00000001617/ENSG00000113575/ENSG00000119866/ENSG00000158825/ENSG00000113739/ENSG00000143537/ENSG00000175602/ENSG00000130766/ENSG00000125148/ENSG00000113916/ENSG00000101213/ENSG00000099250/ENSG00000096717/ENSG00000104332/ENSG00000077684/ENSG00000053108/ENSG00000204217/ENSG00000184347…	CGA/MT1X/SERTAD1/IFRD1/DDX3X/IGFBP5/SFRP2/SEMA3F/PPP2CA/BCL11A/CDA/STC2/ADAM15/CCDC85B/SESN2/MT2A/BCL6/PTK6/NRP1/SIRT1/SFRP1/JADE1/FSTL4/BMPR2/SLIT3/FOXP1/BBC3/CCAR2/STK4/SMARCA4/ENO1/EI24/SIPA1/BTG1/FXN/ESR2/RACK1/SPP1/GJA1/DCUN1D3/GPC3/RTN4/PPP2R1A/HIF1A/ULK2/WWC2/HSPA1A/SERTAD3/DUSP10/WNT11/PTEN/CDKN2AIP/GAL/SLIT2/SMARCA2/RBP4/TCHP/ADIPOR2/FGF13/ADIPOR1/CTDP1/MEIS1/LGMN/CDHR2/TGFBR2/SMAD3/CDKN…	96
BP	GO:2000116	regulation of cysteine-type endopeptidase activity	96/4954	212/13998	0.001748746	0.024626492	ENSG00000136826/ENSG00000123358/ENSG00000141682/ENSG00000215301/ENSG00000129521/ENSG00000142871/ENSG00000117525/ENSG00000240065/ENSG00000196730/ENSG00000163220/ENSG00000145423/ENSG00000087088/ENSG00000108953/ENSG00000165280/ENSG00000148180/ENSG00000177595/ENSG00000118523/ENSG00000096717/ENSG00000172115/ENSG00000136244/ENSG00000136997/ENSG00000185122/ENSG00000115541/ENSG00000144746/ENSG00000137801…	KLF4/NR4A1/PMAIP1/DDX3X/EGLN3/CYR61/F3/PSMB9/DAPK1/S100A9/SFRP2/BAX/YWHAE/VCP/GSN/PIDD1/CTGF/SIRT1/CYCS/IL6/MYC/HSF1/HSPE1/ARL6IP5/THBS1/NLRP1/BBC3/PTGS2/NOL3/FOXL2/RPS6KA3/HMGB1/PCID2/BIRC7/HSPD1/TNFSF10/PRDX3/GPI/S100A8/RACK1/CASP9/NLE1/PPM1F/ROBO1/BEX3/TNFRSF1B/TRAF2/FAM162A/CAST/ARL6IP1/DNAJB6/WDR35/CASP8AP2/SFN/POR/DAP/RNF34/GPER1/KIAA0141/GAS6/CASP7/TRADD/RPS27L/PDCD6/SOX2/LAMTOR5/BAK1/F2R/…	96
BP	GO:0090287	regulation of cellular response to growth factor stimulus	100/4954	222/13998	0.001751006	0.024626492	ENSG00000136158/ENSG00000161638/ENSG00000142871/ENSG00000141232/ENSG00000170315/ENSG00000166147/ENSG00000105974/ENSG00000101665/ENSG00000136603/ENSG00000136830/ENSG00000141622/ENSG00000145423/ENSG00000129757/ENSG00000106070/ENSG00000110195/ENSG00000090006/ENSG00000114315/ENSG00000150991/ENSG00000141448/ENSG00000156427/ENSG00000096717/ENSG00000168214/ENSG00000175931/ENSG00000104332/ENSG00000156642…	SPRY2/ITGA5/CYR61/TOB1/UBB/FBN1/CAV1/SMAD7/SKIL/FAM129B/RNF165/SFRP2/CDKN1C/GRB10/FOLR1/LTBP4/HES1/UBC/GATA6/FGF18/SIRT1/RBPJ/UBE2O/SFRP1/NPTN/HSPA5/BMPR2/NUMA1/THBS1/ABL1/PBLD/ASPN/FKBP8/PMEPA1/ZNF423/CD63/TCF4/CD109/SNX6/NEDD4/ACVR2A/TGFBR3/FOXD1/PPP2R5B/DCN/SFRP4/GPC3/PEG10/CITED2/DNM2/HIF1A/DUSP6/LEMD3/HSPA1A/NPNT/CAV2/CDKN2B/FGFBP1/DAB2IP/ENG/HIPK2/SLIT2/HSP90AB1/HHEX/DAB2/TGFB1I1/DMD/SMAD2/…	100
BP	GO:1900101	regulation of endoplasmic reticulum unfolded protein response	16/4954	24/13998	0.001775362	0.024907541	ENSG00000087088/ENSG00000158615/ENSG00000087074/ENSG00000044574/ENSG00000145675/ENSG00000105327/ENSG00000100219/ENSG00000106541/ENSG00000204628/ENSG00000204389/ENSG00000136848/ENSG00000121022/ENSG00000109133/ENSG00000030110/ENSG00000109501/ENSG00000175354	BAX/PPP1R15B/PPP1R15A/HSPA5/PIK3R1/BBC3/XBP1/AGR2/RACK1/HSPA1A/DAB2IP/COPS5/TMEM33/BAK1/WFS1/PTPN2	16
BP	GO:0043484	regulation of RNA splicing	53/4954	107/13998	0.00178333	0.024957859	ENSG00000108654/ENSG00000136527/ENSG00000162385/ENSG00000112081/ENSG00000141543/ENSG00000150459/ENSG00000119707/ENSG00000100650/ENSG00000161547/ENSG00000169813/ENSG00000152601/ENSG00000139793/ENSG00000124193/ENSG00000145675/ENSG00000122566/ENSG00000179335/ENSG00000100320/ENSG00000104824/ENSG00000102081/ENSG00000115875/ENSG00000116001/ENSG00000162664/ENSG00000109971/ENSG00000126653/ENSG00000181163…	DDX5/TRA2B/MAGOH/SRSF3/EIF4A3/SAP18/RBM25/SRSF5/SRSF2/HNRNPF/MBNL1/MBNL2/SRSF6/PIK3R1/HNRNPA2B1/CLK3/RBFOX2/HNRNPL/FMR1/SRSF7/TIA1/ZNF326/HSPA8/NSRP1/NPM1/HSPA1A/HNRNPK/C1QBP/SRSF10/DYRK1A/RBM10/PRDX6/AKAP17A/SON/SREK1/RPS26/KHDRBS3/RBM38/RBM5/KHDRBS1/ESRP2/U2AF2/RPS13/SRSF9/ZPR1/AFF2/RNPS1/PTBP2/CELF4/BRDT/RBM22/JMJD6/RBM4	53
BP	GO:0033157	regulation of intracellular protein transport	150/4954	349/13998	0.001795799	0.025070763	ENSG00000075142/ENSG00000100906/ENSG00000010810/ENSG00000070831/ENSG00000109332/ENSG00000173846/ENSG00000157110/ENSG00000196924/ENSG00000072310/ENSG00000163874/ENSG00000150782/ENSG00000104765/ENSG00000145423/ENSG00000156052/ENSG00000205542/ENSG00000189067/ENSG00000108953/ENSG00000141577/ENSG00000114315/ENSG00000068912/ENSG00000185651/ENSG00000130726/ENSG00000127334/ENSG00000166579/ENSG00000148154…	SRI/NFKBIA/FYN/CDC42/UBE2D3/PLK3/RBPMS/FLNA/SREBF1/ZC3H12A/IL18/BNIP3L/SFRP2/GNAQ/TMSB4X/LITAF/YWHAE/CEP131/HES1/ERLEC1/UBE2L3/TRIM28/DYRK2/NDEL1/UGCG/SIRT1/PPP3CA/IL6/PCNT/PLAGL2/MXI1/MICALL2/TCAF2/PBLD/JUP/PSMD10/HPS4/PIK3R1/PDCD10/HDAC3/PTGS2/NOL3/TONSL/SLC9A3R1/KIF5B/BCL3/YOD1/DERL2/PKD1/G3BP2/UBL5/SLC51B/SELENOI/XPO5/ATP13A2/GCC2/ZDHHC8/RIPOR1/KAT2A/RHOA/TCF7L2/PRNP/CCL2/MIS18A/USP36/WDR46/T…	150
BP	GO:0051101	regulation of DNA binding	50/4954	100/13998	0.001837043	0.02553557	ENSG00000136826/ENSG00000177606/ENSG00000075142/ENSG00000100906/ENSG00000166337/ENSG00000143933/ENSG00000125968/ENSG00000160014/ENSG00000167513/ENSG00000205542/ENSG00000122691/ENSG00000114315/ENSG00000130726/ENSG00000198171/ENSG00000116030/ENSG00000127578/ENSG00000062650/ENSG00000132326/ENSG00000189403/ENSG00000178585/ENSG00000069399/ENSG00000148143/ENSG00000004487/ENSG00000139687/ENSG00000164171…	KLF4/JUN/SRI/NFKBIA/TAF10/CALM2/ID1/CALM3/CDT1/TMSB4X/TWIST1/HES1/TRIM28/DDRGK1/SUMO1/WFIKKN1/WAPL/PER2/HMGB1/CTNNBIP1/BCL3/ZNF462/KDM1A/RB1/ITGA2/KAT2A/HJURP/DOT1L/ERCC4/CSNK2B/NME1/CPNE1/TXN/HIPK2/IGF1/SUMO3/HEY1/GATA3/CTNNB1/ERCC2/PINX1/PARK7/MSX2/PLAUR/FOXC1/MSX1/ZBTB7C/ZNF593/HMGA2/HDAC2	50
BP	GO:0052548	regulation of endopeptidase activity	139/4954	321/13998	0.001838059	0.02553557	ENSG00000136826/ENSG00000123358/ENSG00000141682/ENSG00000114270/ENSG00000035862/ENSG00000215301/ENSG00000129521/ENSG00000142871/ENSG00000100911/ENSG00000117525/ENSG00000178172/ENSG00000092010/ENSG00000240065/ENSG00000196730/ENSG00000163220/ENSG00000145423/ENSG00000057149/ENSG00000124107/ENSG00000100234/ENSG00000087088/ENSG00000108953/ENSG00000100567/ENSG00000101443/ENSG00000165280/ENSG00000148180…	KLF4/NR4A1/PMAIP1/COL7A1/TIMP2/DDX3X/EGLN3/CYR61/PSME2/F3/SPINK6/PSME1/PSMB9/DAPK1/S100A9/SFRP2/SERPINB3/SLPI/TIMP3/BAX/YWHAE/PSMA3/WFDC2/VCP/GSN/PIDD1/CTGF/AKIRIN2/PICALM/SIRT1/CYCS/WFIKKN1/IL6/C3/MYC/HSF1/CSTB/HSPE1/ARL6IP5/THBS1/NLRP1/BBC3/PTGS2/NOL3/GAPDH/FOXL2/RPS6KA3/HMGB1/PCID2/BIRC7/HSPD1/STAT3/TNFSF10/CD109/PRDX3/GPI/ATP13A2/PSME3/S100A8/RACK1/CASP9/WFDC3/NLE1/SERPINE1/PPM1F/ROBO1/BEX3/T…	139
BP	GO:0007052	mitotic spindle organization	47/4954	93/13998	0.001874098	0.025853222	ENSG00000196924/ENSG00000197102/ENSG00000130724/ENSG00000103769/ENSG00000255112/ENSG00000160299/ENSG00000137497/ENSG00000163611/ENSG00000100242/ENSG00000008710/ENSG00000204843/ENSG00000013810/ENSG00000067560/ENSG00000130640/ENSG00000126524/ENSG00000101421/ENSG00000275835/ENSG00000047410/ENSG00000128159/ENSG00000178999/ENSG00000204389/ENSG00000117632/ENSG00000154429/ENSG00000087586/ENSG00000104728…	FLNA/DYNC1H1/CHMP2A/RAB11A/CHMP1B/PCNT/NUMA1/SPICE1/SUN2/PKD1/DCTN1/TACC3/RHOA/TUBGCP2/SBDS/CHMP4B/TUBGCP5/TPR/TUBGCP6/AURKB/HSPA1A/STMN1/CCSAP/AURKA/ARHGEF10/KIF2A/ZNF207/CDC20/PLK1/TBCE/ABRAXAS2/CLTC/CHMP5/RAN/KIFC1/MAP4/CDC14B/VPS4B/PIBF1/HSPA1B/MECP2/PRC1/BCCIP/CHMP1A/PLK2/KIF11/TPX2	47
BP	GO:1902850	microtubule cytoskeleton organization involved in mitosis	47/4954	93/13998	0.001874098	0.025853222	ENSG00000196924/ENSG00000197102/ENSG00000130724/ENSG00000103769/ENSG00000255112/ENSG00000160299/ENSG00000137497/ENSG00000163611/ENSG00000100242/ENSG00000008710/ENSG00000204843/ENSG00000013810/ENSG00000067560/ENSG00000130640/ENSG00000126524/ENSG00000101421/ENSG00000275835/ENSG00000047410/ENSG00000128159/ENSG00000178999/ENSG00000204389/ENSG00000117632/ENSG00000154429/ENSG00000087586/ENSG00000104728…	FLNA/DYNC1H1/CHMP2A/RAB11A/CHMP1B/PCNT/NUMA1/SPICE1/SUN2/PKD1/DCTN1/TACC3/RHOA/TUBGCP2/SBDS/CHMP4B/TUBGCP5/TPR/TUBGCP6/AURKB/HSPA1A/STMN1/CCSAP/AURKA/ARHGEF10/KIF2A/ZNF207/CDC20/PLK1/TBCE/ABRAXAS2/CLTC/CHMP5/RAN/KIFC1/MAP4/CDC14B/VPS4B/PIBF1/HSPA1B/MECP2/PRC1/BCCIP/CHMP1A/PLK2/KIF11/TPX2	47
BP	GO:0009991	response to extracellular stimulus	172/4954	406/13998	0.001876675	0.025853222	ENSG00000170345/ENSG00000162772/ENSG00000177606/ENSG00000141682/ENSG00000153234/ENSG00000115919/ENSG00000148926/ENSG00000155090/ENSG00000148346/ENSG00000177169/ENSG00000072310/ENSG00000163874/ENSG00000112096/ENSG00000130164/ENSG00000145423/ENSG00000129562/ENSG00000117394/ENSG00000139112/ENSG00000110195/ENSG00000067225/ENSG00000113739/ENSG00000130766/ENSG00000161547/ENSG00000148180/ENSG00000113742…	FOS/ATF3/JUN/PMAIP1/NR4A2/KYNU/ADM/KLF10/LCN2/ULK1/SREBF1/ZC3H12A/SOD2/LDLR/SFRP2/DAD1/SLC2A1/GABARAPL1/FOLR1/PKM/STC2/SESN2/SRSF2/GSN/CPEB4/RPS6KB1/ABCA1/SIRT1/IL6/PTN/SFRP1/NCOA1/GNAI2/COL1A1/HSF1/HSPA5/BMPR2/PIM1/FSTL1/EHMT2/MYBBP1A/PTGS2/MKKS/MBD3/MBD2/FOSL1/AXL/GCN1/SPARC/IGFBP2/ATG9A/GABARAPL2/MTHFR/XBP1/SOD1/ATP2B1/SIPA1/NPRL3/GLRX2/ALDH3A1/RIPOR1/GCLM/MMP7/ITGA2/KAT2A/GLUL/SPP1/SESN3/PPM1…	172
BP	GO:1990778	protein localization to cell periphery	107/4954	240/13998	0.001888131	0.025853222	ENSG00000179820/ENSG00000153823/ENSG00000131477/ENSG00000105974/ENSG00000196924/ENSG00000115306/ENSG00000109083/ENSG00000084733/ENSG00000115041/ENSG00000103769/ENSG00000145506/ENSG00000197562/ENSG00000130702/ENSG00000119729/ENSG00000184363/ENSG00000142627/ENSG00000120756/ENSG00000197747/ENSG00000204070/ENSG00000165995/ENSG00000137497/ENSG00000173801/ENSG00000118640/ENSG00000145675/ENSG00000180900…	MYADM/PID1/RAMP2/CAV1/FLNA/SPTBN1/IFT20/RAB10/KCNIP3/RAB11A/NKD2/RAB40C/LAMA5/RHOQ/PKP3/EPHA2/PLS1/S100A10/SYS1/CACNB2/NUMA1/JUP/VAMP8/PIK3R1/SCRIB/SLC9A3R1/KIF5B/ARHGEF16/VTI1B/KIF1B/HGNC:18790/FAM126A/RER1/LRP6/PKDCC/RAPGEF2/CRB3/APPL1/AGR2/GOLGA4/ROCK1/RACK1/RAB26/ACTN2/TNIK/PRNP/TTC7B/PIP5K1A/ANXA2/RAB8A/F11R/ATP1B3/PPIL2/CDH2/ITGB1/BBS1/CDH1/EFR3A/CAMK2D/EGFR/BCL2L1/GPER1/FGF13/PACS1/DAB2/TM…	107
BP	GO:0019439	aromatic compound catabolic process	177/4954	419/13998	0.001891633	0.025853222	ENSG00000108654/ENSG00000159388/ENSG00000185650/ENSG00000128016/ENSG00000125691/ENSG00000115919/ENSG00000008988/ENSG00000141232/ENSG00000189060/ENSG00000163874/ENSG00000164167/ENSG00000162385/ENSG00000125458/ENSG00000141543/ENSG00000198034/ENSG00000113575/ENSG00000149806/ENSG00000087088/ENSG00000198805/ENSG00000166441/ENSG00000158825/ENSG00000174748/ENSG00000165280/ENSG00000120705/ENSG00000151247…	DDX5/BTG2/ZFP36L1/ZFP36/RPL23/KYNU/RPS20/TOB1/H1F0/ZC3H12A/LSM6/MAGOH/NT5C/EIF4A3/RPS4X/PPP2CA/FAU/BAX/PNP/RPL27A/CDA/RPL15/VCP/ETF1/EIF4E/SMG6/PKP3/NT5E/RPS11/RNASEH2B/RPS17/HSF1/HGD/RPL9/CNOT4/ZC3HAV1/ZFP36L2/PAPD5/PCBD1/RPS14/RC3H1/MAGOHB/EIF4A2/RPL19/RPL7/RPS8/FOXL2/HMGB1/PCID2/DCP1B/SAMD4B/RPS3A/RPS7/CNOT7/CNOT8/LSM5/RPL10/CSDE1/NUDT9/PABPC1/CASC3/AGO3/EXOSC3/GSPT1/RACK1/TNRC6B/EXOSC10/LSM2/…	177
BP	GO:0007093	mitotic cell cycle checkpoint	74/4954	158/13998	0.00189731	0.025853222	ENSG00000159388/ENSG00000120129/ENSG00000170315/ENSG00000173846/ENSG00000117724/ENSG00000167513/ENSG00000087088/ENSG00000105373/ENSG00000002822/ENSG00000102760/ENSG00000150991/ENSG00000177595/ENSG00000185499/ENSG00000080802/ENSG00000116717/ENSG00000126226/ENSG00000198791/ENSG00000154767/ENSG00000155508/ENSG00000139687/ENSG00000198176/ENSG00000075131/ENSG00000116017/ENSG00000117614/ENSG00000140525…	BTG2/DUSP1/UBB/PLK3/CENPF/CDT1/BAX/NOP53/MAD1L1/RGCC/UBC/PIDD1/MUC1/CNOT4/GADD45A/PCID2/CNOT7/XPC/CNOT8/RB1/TFDP1/TIPIN/ARID3A/SYF2/FANCI/CDK5RAP3/CNOT6L/TPR/RFWD3/EP300/CENPJ/CNOT10/AURKB/NPM1/CDKN2B/NABP1/SFN/BRCA1/CCND1/AURKA/ZNF207/TFDP2/BCL2L1/SOX4/HRAS/TOP2A/PLK1/ATF2/RPS27L/TAOK3/RAD9A/CLSPN/MAD2L1BP/TICRR/LCMT1/RPS27A/EME1/NABP2/ANAPC15/MUS81/MDM4/NAE1/TNKS1BP1/RPS6/RPL24/E2F7/CNOT6/BUB1/…	74
BP	GO:0048844	artery morphogenesis	30/4954	54/13998	0.001898484	0.025853222	ENSG00000168542/ENSG00000101665/ENSG00000116132/ENSG00000110195/ENSG00000114315/ENSG00000099250/ENSG00000168214/ENSG00000204217/ENSG00000164120/ENSG00000125266/ENSG00000103148/ENSG00000057657/ENSG00000101384/ENSG00000164442/ENSG00000112658/ENSG00000184058/ENSG00000085741/ENSG00000106991/ENSG00000128917/ENSG00000124766/ENSG00000171316/ENSG00000121068/ENSG00000164683/ENSG00000065534/ENSG00000117707…	COL3A1/SMAD7/PRRX1/FOLR1/HES1/NRP1/RBPJ/BMPR2/HPGD/EFNB2/NPRL3/PRDM1/JAG1/CITED2/SRF/TBX1/WNT11/ENG/DLL4/SOX4/CHD7/TBX2/HEY1/MYLK/PROX1/TFAP2B/ARID2/SIX1/NOTCH3/FOXC1	30
BP	GO:0097345	mitochondrial outer membrane permeabilization	30/4954	54/13998	0.001898484	0.025853222	ENSG00000141682/ENSG00000088986/ENSG00000164924/ENSG00000140983/ENSG00000104765/ENSG00000087088/ENSG00000108953/ENSG00000264364/ENSG00000170027/ENSG00000105327/ENSG00000128245/ENSG00000198176/ENSG00000196072/ENSG00000005022/ENSG00000166913/ENSG00000204389/ENSG00000097033/ENSG00000143514/ENSG00000175793/ENSG00000122386/ENSG00000181284/ENSG00000176171/ENSG00000114126/ENSG00000030110/ENSG00000130787…	PMAIP1/DYNLL1/YWHAZ/RHOT2/BNIP3L/BAX/YWHAE/DYNLL2/YWHAG/BBC3/YWHAH/TFDP1/BLOC1S2/SLC25A5/YWHAB/HSPA1A/SH3GLB1/TP53BP2/SFN/ZNF205/TMEM102/BNIP3/TFDP2/BAK1/HIP1R/PPP3CC/YWHAQ/GSK3B/PPP3R1/TP53	30
BP	GO:0035987	endodermal cell differentiation	25/4954	43/13998	0.001906312	0.025853222	ENSG00000114270/ENSG00000161638/ENSG00000115414/ENSG00000130635/ENSG00000142156/ENSG00000204262/ENSG00000091136/ENSG00000082781/ENSG00000157227/ENSG00000196878/ENSG00000141448/ENSG00000087245/ENSG00000230989/ENSG00000204531/ENSG00000134871/ENSG00000139318/ENSG00000144810/ENSG00000181449/ENSG00000168036/ENSG00000137815/ENSG00000006712/ENSG00000111799/ENSG00000198730/ENSG00000166823/ENSG00000149948	COL7A1/ITGA5/FN1/COL5A1/COL6A1/COL5A2/LAMB1/ITGB5/MMP14/LAMB3/GATA6/MMP2/HSBP1/POU5F1/COL4A2/DUSP6/COL8A1/SOX2/CTNNB1/RTF1/PAF1/COL12A1/CTR9/MESP1/HMGA2	25
BP	GO:0043631	RNA polyadenylation	25/4954	43/13998	0.001906312	0.025853222	ENSG00000090060/ENSG00000165494/ENSG00000185122/ENSG00000071894/ENSG00000121274/ENSG00000168710/ENSG00000176102/ENSG00000111605/ENSG00000070756/ENSG00000125755/ENSG00000129315/ENSG00000160075/ENSG00000077312/ENSG00000196235/ENSG00000100722/ENSG00000107864/ENSG00000006712/ENSG00000165934/ENSG00000115421/ENSG00000014164/ENSG00000198730/ENSG00000172409/ENSG00000155827/ENSG00000218823/ENSG00000145216	PAPOLA/PCF11/HSF1/CPSF1/PAPD5/AHCYL1/CSTF3/CPSF6/PABPC1/SYMPK/CCNT1/SSU72/SNRPA/SUPT5H/ZC3H14/CPEB3/PAF1/CPSF2/PAPOLG/ZC3H3/CTR9/CLP1/RNF20/PAPOLB/FIP1L1	25
BP	GO:0006414	translational elongation	67/4954	141/13998	0.001931812	0.026118997	ENSG00000101210/ENSG00000154582/ENSG00000253626/ENSG00000204394/ENSG00000137449/ENSG00000141543/ENSG00000104529/ENSG00000111639/ENSG00000106591/ENSG00000112110/ENSG00000179271/ENSG00000172590/ENSG00000143314/ENSG00000198843/ENSG00000156508/ENSG00000132394/ENSG00000163319/ENSG00000196449/ENSG00000130921/ENSG00000204628/ENSG00000136522/ENSG00000132507/ENSG00000182180/ENSG00000137547/ENSG00000103363…	EEF1A2/ELOC/EIF5AL1/VARS/CPEB2/EIF4A3/EEF1D/MRPL51/MRPL32/MRPL18/GADD45GIP1/MRPL52/MRPL24/SELENOT/EEF1A1/EEFSEC/MRPS18C/YRDC/C12orf65/RACK1/MRPL47/EIF5A/MRPS16/MRPL15/ELOB/ABTB1/MRPL40/MRPS33/MRPS28/TCEA2/TARS2/MRPS15/CPEB3/MRPL10/MRPS14/MRPS10/CHCHD1/IARS2/MRPL20/MRPL13/MRPL14/MRPL22/MRPL42/MRPL11/AARS/MRPL3/MRPL12/MRPL39/MRPL33/ELOA/MRPL36/HBS1L/EEF1B2/MRPS17/EEF2/EEF1G/TSFM/MRPS26/MRPL21/MRPS2…	67
BP	GO:0031570	DNA integrity checkpoint	76/4954	163/13998	0.00193508	0.026118997	ENSG00000159388/ENSG00000170315/ENSG00000173846/ENSG00000167513/ENSG00000087088/ENSG00000105373/ENSG00000102760/ENSG00000150991/ENSG00000198563/ENSG00000177595/ENSG00000136104/ENSG00000185499/ENSG00000080802/ENSG00000105325/ENSG00000116717/ENSG00000095787/ENSG00000160551/ENSG00000158941/ENSG00000198791/ENSG00000154767/ENSG00000155508/ENSG00000198176/ENSG00000075131/ENSG00000116017/ENSG00000117614…	BTG2/UBB/PLK3/CDT1/BAX/NOP53/RGCC/UBC/DDX39B/PIDD1/RNASEH2B/MUC1/CNOT4/FZR1/GADD45A/WAC/TAOK1/CCAR2/CNOT7/XPC/CNOT8/TFDP1/TIPIN/ARID3A/SYF2/FANCI/CDK5RAP3/CNOT6L/DOT1L/FEM1B/RFWD3/EP300/CENPJ/CNOT10/NPM1/SFN/THOC5/BRCA1/CCND1/AURKA/TFDP2/WDR76/SOX4/TOP2A/HINFP/PLK1/ATF2/RPS27L/TIPRL/TAOK3/RAD9A/CLSPN/H2AFX/CDC14B/TICRR/RAD1/RPS27A/EME1/MUS81/MDM4/RBBP8/NAE1/TNKS1BP1/BRCC3/E2F7/NEK6/CNOT6/ATRIP/TP…	76
BP	GO:0031667	response to nutrient levels	161/4954	378/13998	0.001975772	0.026605196	ENSG00000162772/ENSG00000177606/ENSG00000141682/ENSG00000115919/ENSG00000148926/ENSG00000155090/ENSG00000148346/ENSG00000177169/ENSG00000072310/ENSG00000163874/ENSG00000112096/ENSG00000130164/ENSG00000145423/ENSG00000129562/ENSG00000117394/ENSG00000139112/ENSG00000110195/ENSG00000067225/ENSG00000113739/ENSG00000130766/ENSG00000161547/ENSG00000148180/ENSG00000113742/ENSG00000108443/ENSG00000165029…	ATF3/JUN/PMAIP1/KYNU/ADM/KLF10/LCN2/ULK1/SREBF1/ZC3H12A/SOD2/LDLR/SFRP2/DAD1/SLC2A1/GABARAPL1/FOLR1/PKM/STC2/SESN2/SRSF2/GSN/CPEB4/RPS6KB1/ABCA1/SIRT1/IL6/PTN/SFRP1/NCOA1/GNAI2/COL1A1/HSF1/HSPA5/BMPR2/PIM1/FSTL1/EHMT2/MYBBP1A/PTGS2/MKKS/MBD3/MBD2/GCN1/SPARC/IGFBP2/ATG9A/GABARAPL2/MTHFR/XBP1/SOD1/ATP2B1/NPRL3/ALDH3A1/RIPOR1/GCLM/MMP7/ITGA2/KAT2A/GLUL/SPP1/SESN3/PPM1D/ITFG2/GNPAT/CCL2/MEF2C/SLC25A2…	161
BP	GO:0000910	cytokinesis	62/4954	129/13998	0.001984156	0.026655076	ENSG00000143878/ENSG00000070831/ENSG00000173846/ENSG00000036257/ENSG00000115306/ENSG00000122545/ENSG00000103769/ENSG00000143761/ENSG00000115091/ENSG00000149503/ENSG00000100345/ENSG00000139618/ENSG00000011426/ENSG00000167657/ENSG00000143543/ENSG00000138071/ENSG00000011295/ENSG00000006451/ENSG00000278259/ENSG00000067560/ENSG00000197321/ENSG00000173548/ENSG00000101421/ENSG00000133026/ENSG00000147400…	RHOB/CDC42/PLK3/CUL3/SPTBN1/SEPT7/RAB11A/ARF1/ACTR3/INCENP/MYH9/BRCA2/ANLN/DAPK3/JTB/ACTR2/TTC19/RALA/MYO19/RHOA/SVIL/SNX33/CHMP4B/MYH10/CETN2/ESPL1/AURKB/SH3GLB1/STMN1/PRPF40A/ARL3/CUL7/AURKA/NEK7/SON/BCL2L1/RASA1/CENPV/PLK1/CNTROB/CFL1/SEPT6/KLHL13/PKP4/PDCD6IP/KIF20B/ROCK2/DCTN3/SDCCAG3/GIT1/DIAPH2/SNX18/E2F7/ARHGEF11/NEK6/KIF13A/PRC1/KIF14/RAB11FIP3/PKN2/ANK3/RAB11FIP4	62
BP	GO:0016197	endosomal transport	114/4954	258/13998	0.001998933	0.026790412	ENSG00000143878/ENSG00000170315/ENSG00000135441/ENSG00000084733/ENSG00000162961/ENSG00000130724/ENSG00000103769/ENSG00000185359/ENSG00000067208/ENSG00000143761/ENSG00000141258/ENSG00000165280/ENSG00000080371/ENSG00000104660/ENSG00000133083/ENSG00000008294/ENSG00000150991/ENSG00000070423/ENSG00000165029/ENSG00000073921/ENSG00000175931/ENSG00000119396/ENSG00000089177/ENSG00000204070/ENSG00000173163…	RHOB/UBB/BLOC1S1/RAB10/DPY30/CHMP2A/RAB11A/HGS/EVI5/ARF1/SGSM2/VCP/RAB21/LEPROTL1/DCLK1/SPAG9/UBC/RNF126/ABCA1/PICALM/UBE2O/RAB14/KIF16B/SYS1/COMMD1/MICALL2/VPS51/SCRIB/ARL1/AP2A1/VPS29/VPS37B/VTI1B/CD63/HGNC:18790/DCTN1/SNX6/CLN5/ZFYVE21/CORO1A/TINAGL1/GCC2/SNX2/ACTN2/AP1G1/UBXN6/AP5Z1/SGSM3/SNX33/RAB5C/HOOK2/CHMP4B/STX16/PTPN23/SNX1/M6PR/CLTCL1/SNX3/VPS36/ATG14/SORL1/TMEM87A/DAB2/AP1AR/MAPK3/SN…	114
BP	GO:0043588	skin development	112/4954	253/13998	0.00201604	0.026956253	ENSG00000185650/ENSG00000186847/ENSG00000171345/ENSG00000205420/ENSG00000130635/ENSG00000163209/ENSG00000070831/ENSG00000168542/ENSG00000115461/ENSG00000178172/ENSG00000204262/ENSG00000164692/ENSG00000125398/ENSG00000186081/ENSG00000113369/ENSG00000130702/ENSG00000184363/ENSG00000142627/ENSG00000134363/ENSG00000265972/ENSG00000105976/ENSG00000168214/ENSG00000108821/ENSG00000137497/ENSG00000124193…	ZFP36L1/KRT14/KRT19/KRT6A/COL5A1/SPRR3/CDC42/COL3A1/IGFBP5/SPINK6/COL5A2/COL1A2/SOX9/KRT5/ARRDC3/LAMA5/PKP3/EPHA2/FST/TXNIP/MET/RBPJ/COL1A1/NUMA1/SRSF6/ERRFI1/JUP/SPRR2D/FZD3/ATP7A/PKD1/STK4/SPRR1B/CAPN1/CD109/PALLD/SPRR2A/KRT15/KRT13/KRT6B/ROCK1/ITGA2/KRT7/SOS1/FGF7/PDGFA/CASP14/JAG1/PIP5K1A/EVPL/ITGB4/HDAC1/PTGES3/SHARPIN/DSG2/SRF/H2AFY/FOXQ1/STMN1/LTB/DSP/GAL/SFN/TRPC4AP/RELA/AQP3/CTSV/EGFR/SP…	112
BP	GO:0043523	regulation of neuron apoptotic process	84/4954	183/13998	0.002041702	0.027235445	ENSG00000177606/ENSG00000159388/ENSG00000119508/ENSG00000153234/ENSG00000129521/ENSG00000010810/ENSG00000133703/ENSG00000070831/ENSG00000143384/ENSG00000112096/ENSG00000087088/ENSG00000113742/ENSG00000103460/ENSG00000006016/ENSG00000154153/ENSG00000099250/ENSG00000196584/ENSG00000105327/ENSG00000167601/ENSG00000165802/ENSG00000142168/ENSG00000065559/ENSG00000105220/ENSG00000102879/ENSG00000067900…	JUN/BTG2/NR4A3/NR4A2/EGLN3/FYN/KRAS/CDC42/MCL1/SOD2/BAX/CPEB4/TOX3/CRLF1/RETREG1/NRP1/XRCC2/BBC3/AXL/NSMF/SOD1/MAP2K4/GPI/CORO1A/ROCK1/GCLM/CASP9/MAP3K12/PRNP/CCL2/MEF2C/HIF1A/NTRK2/NQO1/CLCF1/EN1/HIPK2/DNAJC5/BCL2L1/C5AR1/HSP90AB1/RASA1/BRAF/HRAS/ANGPT1/ATF2/ERBB3/AARS/GATA3/LGMN/CTNNB1/SYNGAP1/PCSK9/PAK3/F2R/CDK5R1/NTF3/PDPK1/TFAP2B/PRKCI/CDK5/AIFM1/NRBP2/ADNP/CHL1/PARK7/TRIM2/NAE1/ZPR1/PINK1/S…	84
BP	GO:0006378	mRNA polyadenylation	24/4954	41/13998	0.002057441	0.027253919	ENSG00000090060/ENSG00000165494/ENSG00000185122/ENSG00000071894/ENSG00000168710/ENSG00000176102/ENSG00000111605/ENSG00000070756/ENSG00000125755/ENSG00000129315/ENSG00000160075/ENSG00000077312/ENSG00000196235/ENSG00000100722/ENSG00000107864/ENSG00000006712/ENSG00000165934/ENSG00000115421/ENSG00000014164/ENSG00000198730/ENSG00000172409/ENSG00000155827/ENSG00000218823/ENSG00000145216	PAPOLA/PCF11/HSF1/CPSF1/AHCYL1/CSTF3/CPSF6/PABPC1/SYMPK/CCNT1/SSU72/SNRPA/SUPT5H/ZC3H14/CPEB3/PAF1/CPSF2/PAPOLG/ZC3H3/CTR9/CLP1/RNF20/PAPOLB/FIP1L1	24
BP	GO:0032873	negative regulation of stress-activated MAPK cascade	24/4954	41/13998	0.002057441	0.027253919	ENSG00000086061/ENSG00000007168/ENSG00000145423/ENSG00000057149/ENSG00000104332/ENSG00000136997/ENSG00000171720/ENSG00000143507/ENSG00000150593/ENSG00000150907/ENSG00000186063/ENSG00000165617/ENSG00000111206/ENSG00000120694/ENSG00000135090/ENSG00000110422/ENSG00000092820/ENSG00000121653/ENSG00000015171/ENSG00000141027/ENSG00000158828/ENSG00000108861/ENSG00000085276/ENSG00000142208	DNAJA1/PAFAH1B1/SFRP2/SERPINB3/SFRP1/MYC/HDAC3/DUSP10/PDCD4/FOXO1/AIDA/DACT1/FOXM1/HSPH1/TAOK3/HIPK3/EZR/MAPK8IP1/ZMYND11/NCOR1/PINK1/DUSP3/MECOM/AKT1	24
BP	GO:0070303	negative regulation of stress-activated protein kinase signaling cascade	24/4954	41/13998	0.002057441	0.027253919	ENSG00000086061/ENSG00000007168/ENSG00000145423/ENSG00000057149/ENSG00000104332/ENSG00000136997/ENSG00000171720/ENSG00000143507/ENSG00000150593/ENSG00000150907/ENSG00000186063/ENSG00000165617/ENSG00000111206/ENSG00000120694/ENSG00000135090/ENSG00000110422/ENSG00000092820/ENSG00000121653/ENSG00000015171/ENSG00000141027/ENSG00000158828/ENSG00000108861/ENSG00000085276/ENSG00000142208	DNAJA1/PAFAH1B1/SFRP2/SERPINB3/SFRP1/MYC/HDAC3/DUSP10/PDCD4/FOXO1/AIDA/DACT1/FOXM1/HSPH1/TAOK3/HIPK3/EZR/MAPK8IP1/ZMYND11/NCOR1/PINK1/DUSP3/MECOM/AKT1	24
BP	GO:1900034	regulation of cellular response to heat	40/4954	77/13998	0.002069847	0.027354634	ENSG00000108953/ENSG00000167965/ENSG00000149196/ENSG00000096717/ENSG00000185122/ENSG00000132182/ENSG00000106399/ENSG00000030066/ENSG00000158941/ENSG00000110172/ENSG00000162783/ENSG00000107262/ENSG00000230989/ENSG00000174059/ENSG00000125450/ENSG00000080824/ENSG00000047410/ENSG00000109971/ENSG00000100393/ENSG00000110958/ENSG00000112208/ENSG00000204389/ENSG00000095319/ENSG00000105993/ENSG00000145349…	YWHAE/MLST8/HIKESHI/SIRT1/HSF1/NUP210/RPA3/NUP160/CCAR2/CHORDC1/IER5/BAG1/HSBP1/CD34/NUP85/HSP90AA1/TPR/HSPA8/EP300/PTGES3/BAG2/HSPA1A/NUP188/DNAJB6/CAMK2D/NUP153/CREBBP/HSP90AB1/MAPK3/HSPH1/NUP205/HSPB8/RPTOR/DNAJC7/HSPA1B/NUP88/GSK3B/NUP54/FKBP4/BAG3	40
BP	GO:0001706	endoderm formation	29/4954	52/13998	0.002075882	0.027370893	ENSG00000114270/ENSG00000120129/ENSG00000161638/ENSG00000115414/ENSG00000158050/ENSG00000130635/ENSG00000142156/ENSG00000204262/ENSG00000091136/ENSG00000082781/ENSG00000157227/ENSG00000196878/ENSG00000141448/ENSG00000087245/ENSG00000230989/ENSG00000138166/ENSG00000204531/ENSG00000134871/ENSG00000139318/ENSG00000144810/ENSG00000175387/ENSG00000181449/ENSG00000168036/ENSG00000137815/ENSG00000006712…	COL7A1/DUSP1/ITGA5/FN1/DUSP2/COL5A1/COL6A1/COL5A2/LAMB1/ITGB5/MMP14/LAMB3/GATA6/MMP2/HSBP1/DUSP5/POU5F1/COL4A2/DUSP6/COL8A1/SMAD2/SOX2/CTNNB1/RTF1/PAF1/COL12A1/CTR9/MESP1/HMGA2	29
BP	GO:0000302	response to reactive oxygen species	90/4954	198/13998	0.002080856	0.027373107	ENSG00000170345/ENSG00000136826/ENSG00000177606/ENSG00000127528/ENSG00000119508/ENSG00000109321/ENSG00000132510/ENSG00000120129/ENSG00000198695/ENSG00000143878/ENSG00000134853/ENSG00000148346/ENSG00000078401/ENSG00000173846/ENSG00000112096/ENSG00000138061/ENSG00000167193/ENSG00000186432/ENSG00000130766/ENSG00000158615/ENSG00000265972/ENSG00000105976/ENSG00000096717/ENSG00000136244/ENSG00000108821…	FOS/KLF4/JUN/KLF2/NR4A3/AREG/KDM6B/DUSP1/MT-ND6/RHOB/PDGFRA/LCN2/EDN1/PLK3/SOD2/CYP1B1/CRK/KPNA4/SESN2/PPP1R15B/TXNIP/MET/SIRT1/IL6/COL1A1/HSF1/UBE3A/ABL1/FOXP1/ATP7A/PDCD10/HDAC6/FOSL1/AXL/TPM1/STAT6/SOD1/PRDX3/TNFAIP3/GLRX2/FXN/RACK1/STK25/SESN3/PPIF/HNRNPD/ROMO1/TRAP1/DNM2/TRAF2/NQO1/PLEKHA1/PRDX1/TXNRD1/BNIP3/TXN/TXNRD2/RELA/FOXO1/EGFR/PSAP/CCS/MAPK3/GPR37/AKR1B1/MAPK7/ADAM9/HSPH1/BAK1/PRKAA1…	90
BP	GO:0031497	chromatin assembly	66/4954	139/13998	0.002127391	0.027920782	ENSG00000132475/ENSG00000163041/ENSG00000204256/ENSG00000189060/ENSG00000125398/ENSG00000129534/ENSG00000188375/ENSG00000270276/ENSG00000073111/ENSG00000102974/ENSG00000168298/ENSG00000137309/ENSG00000187837/ENSG00000137812/ENSG00000167670/ENSG00000085224/ENSG00000275713/ENSG00000189403/ENSG00000277775/ENSG00000124575/ENSG00000233822/ENSG00000273983/ENSG00000278272/ENSG00000158406/ENSG00000188976…	H3F3B/H3F3A/BRD2/H1F0/SOX9/MIS18BP1/H3F3C/HIST2H4B/MCM2/CTCF/HIST1H1E/HMGA1/HIST1H1C/KNL1/CHAF1A/ATRX/HIST1H2BH/HMGB1/HIST1H3F/HIST1H1D/HIST1H2BN/HIST1H3G/HIST1H3C/HIST1H4H/NOC2L/CABIN1/HJURP/MIS18A/TNRC18/ASF1A/H1FX/SPTY2D1/TPR/H2AFY/NAP1L1/NPM1/HIST4H4/TSPYL1/CENPX/HIST1H3A/SMARCA5/CENPK/CENPV/HIST1H3B/HIST1H1B/CENPC/H2AFX/HIST1H3H/HIST1H4D/PAF1/HIST1H4A/HIST1H4B/IPO4/CENPQ/HIST1H2BE/CDKN2A/TSP…	66
BP	GO:0006323	DNA packaging	81/4954	176/13998	0.002216939	0.028738085	ENSG00000132475/ENSG00000163041/ENSG00000204256/ENSG00000189060/ENSG00000125398/ENSG00000129534/ENSG00000188375/ENSG00000270276/ENSG00000073111/ENSG00000062650/ENSG00000102974/ENSG00000168298/ENSG00000137309/ENSG00000187837/ENSG00000025770/ENSG00000137812/ENSG00000167670/ENSG00000085224/ENSG00000275713/ENSG00000189403/ENSG00000277775/ENSG00000124575/ENSG00000233822/ENSG00000273983/ENSG00000278272…	H3F3B/H3F3A/BRD2/H1F0/SOX9/MIS18BP1/H3F3C/HIST2H4B/MCM2/WAPL/CTCF/HIST1H1E/HMGA1/HIST1H1C/NCAPH2/KNL1/CHAF1A/ATRX/HIST1H2BH/HMGB1/HIST1H3F/HIST1H1D/HIST1H2BN/HIST1H3G/HIST1H3C/HIST1H4H/NOC2L/CABIN1/NCAPD2/HJURP/MIS18A/TNRC18/ASF1A/H1FX/SPTY2D1/TPR/H2AFY/NAP1L1/NPM1/NCAPD3/AKAP8L/HIST4H4/TSPYL1/CENPX/HIST1H3A/SMARCA5/GPER1/CENPK/CENPV/TOP2A/HIST1H3B/PAPD7/HIST1H1B/CENPC/PHF23/H2AFX/HIST1H3H/HIST1H…	81
BP	GO:0010870	positive regulation of receptor biosynthetic process	9/4954	11/13998	0.002221573	0.028738085	ENSG00000078401/ENSG00000094631/ENSG00000257727/ENSG00000114650/ENSG00000100644/ENSG00000116478/ENSG00000165119/ENSG00000106004/ENSG00000196591	EDN1/HDAC6/CNPY2/SCAP/HIF1A/HDAC1/HNRNPK/HOXA5/HDAC2	9
BP	GO:0031507	heterochromatin assembly	9/4954	11/13998	0.002221573	0.028738085	ENSG00000132475/ENSG00000163041/ENSG00000137309/ENSG00000182095/ENSG00000047410/ENSG00000166582/ENSG00000147889/ENSG00000119969/ENSG00000149948	H3F3B/H3F3A/HMGA1/TNRC18/TPR/CENPV/CDKN2A/HELLS/HMGA2	9
BP	GO:0031581	hemidesmosome assembly	9/4954	11/13998	0.002221573	0.028738085	ENSG00000186847/ENSG00000186081/ENSG00000196878/ENSG00000177697/ENSG00000178209/ENSG00000132470/ENSG00000091409/ENSG00000135862/ENSG00000058085	KRT14/KRT5/LAMB3/CD151/PLEC/ITGB4/ITGA6/LAMC1/LAMC2	9
BP	GO:0060211	regulation of nuclear-transcribed mRNA poly(A) tail shortening	9/4954	11/13998	0.002221573	0.028738085	ENSG00000159388/ENSG00000128016/ENSG00000141232/ENSG00000198791/ENSG00000070756/ENSG00000100354/ENSG00000168002/ENSG00000107864/ENSG00000123908	BTG2/ZFP36/TOB1/CNOT7/PABPC1/TNRC6B/POLR2G/CPEB3/AGO2	9
BP	GO:0060213	positive regulation of nuclear-transcribed mRNA poly(A) tail shortening	9/4954	11/13998	0.002221573	0.028738085	ENSG00000159388/ENSG00000128016/ENSG00000141232/ENSG00000198791/ENSG00000070756/ENSG00000100354/ENSG00000168002/ENSG00000107864/ENSG00000123908	BTG2/ZFP36/TOB1/CNOT7/PABPC1/TNRC6B/POLR2G/CPEB3/AGO2	9
BP	GO:0009314	response to radiation	168/4954	397/13998	0.002224982	0.028738085	ENSG00000170345/ENSG00000120738/ENSG00000177606/ENSG00000120129/ENSG00000186847/ENSG00000143878/ENSG00000130522/ENSG00000133703/ENSG00000173846/ENSG00000168542/ENSG00000112096/ENSG00000109083/ENSG00000145423/ENSG00000171223/ENSG00000119048/ENSG00000156052/ENSG00000087088/ENSG00000104529/ENSG00000096717/ENSG00000078369/ENSG00000105894/ENSG00000104332/ENSG00000136997/ENSG00000156642/ENSG00000185122…	FOS/EGR1/JUN/DUSP1/KRT14/RHOB/JUND/KRAS/PLK3/COL3A1/SOD2/IFT20/SFRP2/JUNB/UBE2B/GNAQ/BAX/EEF1D/SIRT1/GNB1/PTN/SFRP1/MYC/NPTN/HSF1/HSPA5/ERCC5/BRCA2/GTF2H5/YY1/XRCC2/PIK3R1/PTGS2/GADD45A/BRAT1/UBE2A/POLD1/BCL3/CCAR2/CDC25A/FANCD2/OPN3/PTPRC/METAP2/PPID/XPC/KDM1A/PITPNM1/BHLHE40/NEDD4/FIGNL1/KRT13/CRIP1/TIPIN/NOC2L/XRCC6/CASP9/SIK1/XPA/INIP/DCUN1D3/DDHD2/PPM1D/HIST3H2A/FMR1/CCL2/USP2/KIT/DNM2/HIF1A…	168
BP	GO:0060425	lung morphogenesis	28/4954	50/13998	0.002268293	0.029165232	ENSG00000147862/ENSG00000136158/ENSG00000125968/ENSG00000133703/ENSG00000070831/ENSG00000121039/ENSG00000125398/ENSG00000124193/ENSG00000138834/ENSG00000140285/ENSG00000106397/ENSG00000129514/ENSG00000173402/ENSG00000112658/ENSG00000151208/ENSG00000152804/ENSG00000102882/ENSG00000168036/ENSG00000163513/ENSG00000103067/ENSG00000075275/ENSG00000128573/ENSG00000105989/ENSG00000103811/ENSG00000164161…	NFIB/SPRY2/ID1/KRAS/CDC42/RDH10/SOX9/SRSF6/MAPK8IP3/FGF7/PLOD3/FOXA1/DAG1/SRF/DLG5/HHEX/MAPK3/CTNNB1/TGFBR2/ESRP2/CELSR1/FOXP2/WNT2/CTSH/HHIP/HOXA5/TNF/STK40	28
BP	GO:1903146	regulation of mitophagy	28/4954	50/13998	0.002268293	0.029165232	ENSG00000072310/ENSG00000104765/ENSG00000103197/ENSG00000094631/ENSG00000159399/ENSG00000085733/ENSG00000159363/ENSG00000099904/ENSG00000108773/ENSG00000055483/ENSG00000100644/ENSG00000176171/ENSG00000198911/ENSG00000136518/ENSG00000063244/ENSG00000116809/ENSG00000108107/ENSG00000078237/ENSG00000116288/ENSG00000177628/ENSG00000158828/ENSG00000100300/ENSG00000181852/ENSG00000160201/ENSG00000105401…	SREBF1/BNIP3L/TSC2/HDAC6/HK2/CTTN/ATP13A2/ZDHHC8/KAT2A/USP36/HIF1A/BNIP3/SREBF2/ACTL6A/U2AF2/ZBTB17/RPL28/TIGAR/PARK7/GBA/PINK1/TSPO/RNF41/U2AF1/CDC37/HTT/VPS13C/FBXW7	28
BP	GO:2001056	positive regulation of cysteine-type endopeptidase activity	58/4954	120/13998	0.002314648	0.029694227	ENSG00000141682/ENSG00000215301/ENSG00000129521/ENSG00000142871/ENSG00000117525/ENSG00000196730/ENSG00000163220/ENSG00000087088/ENSG00000165280/ENSG00000148180/ENSG00000177595/ENSG00000118523/ENSG00000096717/ENSG00000172115/ENSG00000136997/ENSG00000185122/ENSG00000115541/ENSG00000144746/ENSG00000091592/ENSG00000105327/ENSG00000183770/ENSG00000189403/ENSG00000144381/ENSG00000121858/ENSG00000143546…	PMAIP1/DDX3X/EGLN3/CYR61/F3/DAPK1/S100A9/BAX/VCP/GSN/PIDD1/CTGF/SIRT1/CYCS/MYC/HSF1/HSPE1/ARL6IP5/NLRP1/BBC3/FOXL2/HMGB1/HSPD1/TNFSF10/S100A8/RACK1/CASP9/PPM1F/ROBO1/BEX3/TRAF2/FAM162A/WDR35/CASP8AP2/DAP/GPER1/CASP7/TRADD/RPS27L/PDCD6/BAK1/F2R/SMAD3/IFT57/CYFIP2/NDUFA13/HIP1R/AIFM1/CDKN2A/RIPK1/CTSH/PDCD5/TNF/PYCARD/HIP1/ASPH/FIS1/CASP3	58
BP	GO:0000289	nuclear-transcribed mRNA poly(A) tail shortening	22/4954	37/13998	0.002379206	0.030453842	ENSG00000159388/ENSG00000128016/ENSG00000141232/ENSG00000141543/ENSG00000151247/ENSG00000080802/ENSG00000156976/ENSG00000179134/ENSG00000198791/ENSG00000155508/ENSG00000070756/ENSG00000100354/ENSG00000168002/ENSG00000138767/ENSG00000182973/ENSG00000114867/ENSG00000107864/ENSG00000161960/ENSG00000134744/ENSG00000123908/ENSG00000149115/ENSG00000113300	BTG2/ZFP36/TOB1/EIF4A3/EIF4E/CNOT4/EIF4A2/SAMD4B/CNOT7/CNOT8/PABPC1/TNRC6B/POLR2G/CNOT6L/CNOT10/EIF4G1/CPEB3/EIF4A1/ZCCHC11/AGO2/TNKS1BP1/CNOT6	22
BP	GO:1903829	positive regulation of cellular protein localization	155/4954	364/13998	0.00239531	0.030591219	ENSG00000141682/ENSG00000088986/ENSG00000164924/ENSG00000010810/ENSG00000070831/ENSG00000109332/ENSG00000173846/ENSG00000157110/ENSG00000196924/ENSG00000163874/ENSG00000150782/ENSG00000115306/ENSG00000145423/ENSG00000167513/ENSG00000103769/ENSG00000145506/ENSG00000108953/ENSG00000141577/ENSG00000114315/ENSG00000126001/ENSG00000130766/ENSG00000185651/ENSG00000142627/ENSG00000130726/ENSG00000198171…	PMAIP1/DYNLL1/YWHAZ/FYN/CDC42/UBE2D3/PLK3/RBPMS/FLNA/ZC3H12A/IL18/SPTBN1/SFRP2/CDT1/RAB11A/NKD2/YWHAE/CEP131/HES1/CEP250/SESN2/UBE2L3/EPHA2/TRIM28/DDRGK1/UGCG/PLS1/DYNLL2/YWHAG/PPP3CA/IL6/PTN/PCNT/NPTN/PLAGL2/NUMA1/GLIS2/MICALL2/TCAF2/JUP/HPS4/PIK3R1/BBC3/PDCD10/HDAC3/PTGS2/KIF5B/ARHGEF16/CCDC88A/RER1/UBL5/YWHAH/SLC51B/TFDP1/SELENOI/ZDHHC8/RIPOR1/AGR2/RACK1/KAT2A/CDK5RAP3/RHOA/TCF7L2/PRNP/SNX33/C…	155
BP	GO:0007051	spindle organization	69/4954	147/13998	0.002468382	0.03145393	ENSG00000196924/ENSG00000197102/ENSG00000130724/ENSG00000103769/ENSG00000066279/ENSG00000255112/ENSG00000160299/ENSG00000100345/ENSG00000137497/ENSG00000163611/ENSG00000171720/ENSG00000085224/ENSG00000175216/ENSG00000100242/ENSG00000008710/ENSG00000204843/ENSG00000013810/ENSG00000067560/ENSG00000130640/ENSG00000126524/ENSG00000105568/ENSG00000101421/ENSG00000275835/ENSG00000047410/ENSG00000128159…	FLNA/DYNC1H1/CHMP2A/RAB11A/ASPM/CHMP1B/PCNT/MYH9/NUMA1/SPICE1/HDAC3/ATRX/CKAP5/SUN2/PKD1/DCTN1/TACC3/RHOA/TUBGCP2/SBDS/PPP2R1A/CHMP4B/TUBGCP5/TPR/TUBGCP6/ESPL1/AURKB/HSPA1A/STMN1/CCSAP/AURKA/ARHGEF10/KIF2A/ZNF207/NEK7/SPAG5/HAUS5/KIZ/CDC20/PLK1/TBCE/ABRAXAS2/SENP6/RANBP1/CLTC/CHMP5/RAN/KIFC1/MAP4/EZR/CDC14B/HAUS1/VPS4B/PIBF1/HSPA1B/NCOR1/MECP2/AC005726.2/NEK6/STARD9/PRC1/BCCIP/CHMP1A/PLK2/CEP72/K…	69
BP	GO:0009615	response to virus	117/4954	267/13998	0.002490664	0.031667013	ENSG00000168209/ENSG00000141682/ENSG00000215301/ENSG00000010810/ENSG00000148346/ENSG00000163874/ENSG00000104765/ENSG00000121966/ENSG00000143761/ENSG00000105373/ENSG00000133083/ENSG00000125347/ENSG00000129351/ENSG00000136244/ENSG00000168310/ENSG00000113811/ENSG00000105939/ENSG00000197111/ENSG00000137309/ENSG00000175592/ENSG00000164430/ENSG00000196961/ENSG00000169871/ENSG00000069399/ENSG00000133112…	DDIT4/PMAIP1/DDX3X/FYN/LCN2/ZC3H12A/BNIP3L/CXCR4/ARF1/NOP53/DCLK1/IRF1/ILF3/IL6/IRF2/SELENOK/ZC3HAV1/PCBP2/HMGA1/FOSL1/MB21D1/AP2A1/TRIM56/BCL3/TPT1/B2M/SPON2/NPC2/CCL22/CNOT7/ENO1/TNFAIP3/RNF216/UNC13D/AP1G1/PLSCR1/UNC93B1/XPR1/PUM1/BPIFA1/IFITM3/FMR1/AP1S3/MEF2C/TRIM15/POLR3K/CREBZF/IL10RB/URI1/TICAM1/DNAJC3/BANF1/STMN1/C1QBP/SERINC5/ANKRD17/RAC1/BNIP3/RELA/CCDC130/RIOK3/STAT2/ODC1/BCL2L1/MST1R…	117
BP	GO:0006283	transcription-coupled nucleotide-excision repair	38/4954	73/13998	0.002522634	0.031928387	ENSG00000170315/ENSG00000100142/ENSG00000076924/ENSG00000150991/ENSG00000147669/ENSG00000134899/ENSG00000272047/ENSG00000105258/ENSG00000169727/ENSG00000106399/ENSG00000062822/ENSG00000136936/ENSG00000168002/ENSG00000105486/ENSG00000177700/ENSG00000100387/ENSG00000166200/ENSG00000175595/ENSG00000100393/ENSG00000121022/ENSG00000205581/ENSG00000035928/ENSG00000104884/ENSG00000163161/ENSG00000143947…	UBB/POLR2F/XAB2/UBC/POLR2K/ERCC5/GTF2H5/POLR2I/GPS1/RPA3/POLD1/XPA/POLR2G/LIG1/POLR2L/RBX1/COPS2/ERCC4/EP300/COPS5/HMGN1/RFC1/ERCC2/ERCC3/RPS27A/POLD3/COPS7B/POLR2J/XRCC1/MNAT1/ISY1/POLR2C/COPS8/POLR2E/POLD4/POLR2B/ERCC1/POLD2	38
BP	GO:0050772	positive regulation of axonogenesis	38/4954	73/13998	0.002522634	0.031928387	ENSG00000169554/ENSG00000115414/ENSG00000110321/ENSG00000007168/ENSG00000196576/ENSG00000136603/ENSG00000103769/ENSG00000198910/ENSG00000166579/ENSG00000004399/ENSG00000099250/ENSG00000204217/ENSG00000164050/ENSG00000137285/ENSG00000131711/ENSG00000156299/ENSG00000144674/ENSG00000115694/ENSG00000067560/ENSG00000169855/ENSG00000148053/ENSG00000112658/ENSG00000145147/ENSG00000157764/ENSG00000107562…	ZEB2/FN1/EIF4G2/PAFAH1B1/PLXNB2/SKIL/RAB11A/L1CAM/NDEL1/PLXND1/NRP1/BMPR2/PLXNB1/TUBB2B/MAP1B/TIAM1/GOLGA4/STK25/RHOA/ROBO1/NTRK2/SRF/SLIT2/BRAF/CXCL12/ANAPC2/DSCAM/SEMA4D/TNFRSF12A/ADNP/CRABP2/ROBO2/ZFYVE27/NTN1/MACF1/EFNA5/BDNF/NTRK3	38
BP	GO:0030219	megakaryocyte differentiation	44/4954	87/13998	0.002528038	0.031928387	ENSG00000119508/ENSG00000132475/ENSG00000163041/ENSG00000162961/ENSG00000270276/ENSG00000179588/ENSG00000272333/ENSG00000137801/ENSG00000114166/ENSG00000277775/ENSG00000273983/ENSG00000278272/ENSG00000005483/ENSG00000158406/ENSG00000126070/ENSG00000150867/ENSG00000100354/ENSG00000081189/ENSG00000157404/ENSG00000006747/ENSG00000116478/ENSG00000100393/ENSG00000095752/ENSG00000112658/ENSG00000147883…	NR4A3/H3F3B/H3F3A/DPY30/HIST2H4B/ZFPM1/KMT2B/THBS1/KAT2B/HIST1H3F/HIST1H3G/HIST1H3C/KMT2E/HIST1H4H/AGO3/PIP4K2A/TNRC6B/MEF2C/KIT/SCIN/HDAC1/EP300/IL11/SRF/CDKN2B/HIST4H4/HIST1H3A/HIST1H3B/MEIS1/L3MBTL1/WASF2/ABI1/HIST1H3H/HIST1H4D/HIST1H4A/HIST1H4B/MOV10/KMT2A/EIF6/SETD1A/AGO1/TNRC6A/HIST2H3D/RBBP5	44
BP	GO:0032984	macromolecular complex disassembly	113/4954	257/13998	0.002548089	0.032096669	ENSG00000168209/ENSG00000125691/ENSG00000113712/ENSG00000253626/ENSG00000105974/ENSG00000107404/ENSG00000115306/ENSG00000130724/ENSG00000120705/ENSG00000148180/ENSG00000111639/ENSG00000255112/ENSG00000106591/ENSG00000136997/ENSG00000105887/ENSG00000137309/ENSG00000094631/ENSG00000232119/ENSG00000112110/ENSG00000179271/ENSG00000172590/ENSG00000170759/ENSG00000143314/ENSG00000103126/ENSG00000070018…	DDIT4/RPL23/CSNK1A1/EIF5AL1/CAV1/DVL1/SPTBN1/CHMP2A/ETF1/GSN/MRPL51/CHMP1B/MRPL32/MYC/MTPN/HMGA1/HDAC6/MCTS1/MRPL18/GADD45GIP1/MRPL52/KIF5B/MRPL24/AXIN1/LRP6/SMARCA4/MRPS18C/C12orf65/GSPT1/MRPL47/ACTN2/SPTBN2/ARID1A/EIF5A/MRPS16/MRPL15/HIST3H2A/CFL2/SCIN/SH3BGRL3/HSPA8/PEX14/MRPL40/OGFOD1/TWF1/STMN1/CCSAP/MRPS33/KIF2C/MRPS28/BNIP3/MRPS15/NCKAP5L/MRPL10/FGF13/MRPS14/MRPS10/CHCHD1/MRPL20/CAPZA1/MRP…	113
BP	GO:0044774	mitotic DNA integrity checkpoint	52/4954	106/13998	0.002552632	0.032096669	ENSG00000159388/ENSG00000170315/ENSG00000173846/ENSG00000087088/ENSG00000105373/ENSG00000102760/ENSG00000150991/ENSG00000177595/ENSG00000185499/ENSG00000080802/ENSG00000116717/ENSG00000198791/ENSG00000154767/ENSG00000155508/ENSG00000198176/ENSG00000075131/ENSG00000116017/ENSG00000117614/ENSG00000140525/ENSG00000108465/ENSG00000138767/ENSG00000168411/ENSG00000100393/ENSG00000151849/ENSG00000182973…	BTG2/UBB/PLK3/BAX/NOP53/RGCC/UBC/PIDD1/MUC1/CNOT4/GADD45A/CNOT7/XPC/CNOT8/TFDP1/TIPIN/ARID3A/SYF2/FANCI/CDK5RAP3/CNOT6L/RFWD3/EP300/CENPJ/CNOT10/NPM1/SFN/CCND1/AURKA/TFDP2/SOX4/TOP2A/ATF2/RPS27L/TAOK3/RAD9A/CLSPN/TICRR/RPS27A/EME1/MUS81/MDM4/NAE1/TNKS1BP1/E2F7/CNOT6/TP53/TOP2B/PLK2/HMGA2/TRIAP1/FBXO31	52
BP	GO:0043241	protein complex disassembly	101/4954	227/13998	0.002682897	0.033660317	ENSG00000168209/ENSG00000113712/ENSG00000253626/ENSG00000105974/ENSG00000107404/ENSG00000115306/ENSG00000130724/ENSG00000120705/ENSG00000148180/ENSG00000111639/ENSG00000255112/ENSG00000106591/ENSG00000105887/ENSG00000094631/ENSG00000112110/ENSG00000179271/ENSG00000172590/ENSG00000143314/ENSG00000103126/ENSG00000070018/ENSG00000163319/ENSG00000130921/ENSG00000103342/ENSG00000136522/ENSG00000077522…	DDIT4/CSNK1A1/EIF5AL1/CAV1/DVL1/SPTBN1/CHMP2A/ETF1/GSN/MRPL51/CHMP1B/MRPL32/MTPN/HDAC6/MRPL18/GADD45GIP1/MRPL52/MRPL24/AXIN1/LRP6/MRPS18C/C12orf65/GSPT1/MRPL47/ACTN2/SPTBN2/EIF5A/MRPS16/MRPL15/CFL2/SCIN/SH3BGRL3/HSPA8/PEX14/MRPL40/OGFOD1/TWF1/STMN1/CCSAP/MRPS33/KIF2C/MRPS28/BNIP3/MRPS15/NCKAP5L/MRPL10/FGF13/MRPS14/MRPS10/CHCHD1/MRPL20/CAPZA1/MRPL13/CFL1/MRPL14/MRPL22/MRPL42/MRPL11/MRPL3/DVL2/CTNN…	101
BP	GO:1901028	regulation of mitochondrial outer membrane permeabilization involved in apoptotic signaling pathway	26/4954	46/13998	0.002701553	0.033678042	ENSG00000141682/ENSG00000088986/ENSG00000164924/ENSG00000087088/ENSG00000108953/ENSG00000264364/ENSG00000170027/ENSG00000105327/ENSG00000128245/ENSG00000198176/ENSG00000005022/ENSG00000166913/ENSG00000204389/ENSG00000097033/ENSG00000143514/ENSG00000175793/ENSG00000122386/ENSG00000181284/ENSG00000114126/ENSG00000030110/ENSG00000130787/ENSG00000120910/ENSG00000134308/ENSG00000082701/ENSG00000221823…	PMAIP1/DYNLL1/YWHAZ/BAX/YWHAE/DYNLL2/YWHAG/BBC3/YWHAH/TFDP1/SLC25A5/YWHAB/HSPA1A/SH3GLB1/TP53BP2/SFN/ZNF205/TMEM102/TFDP2/BAK1/HIP1R/PPP3CC/YWHAQ/GSK3B/PPP3R1/TP53	26
BP	GO:0002244	hematopoietic progenitor cell differentiation	83/4954	182/13998	0.002705898	0.033678042	ENSG00000132475/ENSG00000100911/ENSG00000170315/ENSG00000134853/ENSG00000163041/ENSG00000100804/ENSG00000092010/ENSG00000240065/ENSG00000178053/ENSG00000108671/ENSG00000100567/ENSG00000114315/ENSG00000270276/ENSG00000134363/ENSG00000150991/ENSG00000041357/ENSG00000104332/ENSG00000097007/ENSG00000101843/ENSG00000101182/ENSG00000142507/ENSG00000011426/ENSG00000197170/ENSG00000103035/ENSG00000277775…	H3F3B/PSME2/UBB/PDGFRA/H3F3A/PSMB5/PSME1/PSMB9/MLF1/PSMD11/PSMA3/HES1/HIST2H4B/FST/UBC/PSMA4/SFRP1/ABL1/PSMD10/PSMA7/PSMB6/ANLN/PSMD12/PSMD7/HIST1H3F/PSMB1/HIST1H3G/PSMA5/HIST1H3C/PSMC4/PSME3/PSMB2/HIST1H4H/PRRC2C/PSMC5/SOS1/PSMB3/PSMC6/PSMD1/CITED2/KIT/KCNAB2/RBM47/TCF3/SRF/PSMD6/HIST4H4/N4BP2L2/TCF12/PYGO1/RRS1/SEM1/HIST1H3A/ZBTB1/BRAF/ADAR/SOX4/TOP2A/HIST1H3B/PSMA2/CEBPD/GATA3/ERCC2/PSMD8/HIST…	83
BP	GO:0043393	regulation of protein binding	83/4954	182/13998	0.002705898	0.033678042	ENSG00000125968/ENSG00000070831/ENSG00000105974/ENSG00000107404/ENSG00000124107/ENSG00000167193/ENSG00000087088/ENSG00000143537/ENSG00000008294/ENSG00000004399/ENSG00000099250/ENSG00000127578/ENSG00000185122/ENSG00000044574/ENSG00000179588/ENSG00000097007/ENSG00000166228/ENSG00000178585/ENSG00000166710/ENSG00000136986/ENSG00000181649/ENSG00000008710/ENSG00000101109/ENSG00000004487/ENSG00000013573…	ID1/CDC42/CAV1/DVL1/SLPI/CRK/BAX/ADAM15/SPAG9/PLXND1/NRP1/WFIKKN1/HSF1/HSPA5/ZFPM1/ABL1/PCBD1/CTNNBIP1/B2M/DERL1/PHLDA2/PKD1/STK4/KDM1A/DDX11/RAPGEF2/MAPRE1/TIAM1/ROCK1/TGFBR3/ITGA2/PDGFB/TCF7L2/MEF2C/ANXA2/TRAF4/PEX14/TRAF2/TICAM1/EP300/ITGB1BP1/AURKB/PRKACA/DAB2IP/HIPK2/AURKA/SORL1/AIDA/BTBD1/HSP90AB1/DAB2/ANGPT1/MAPK3/DACT1/PLK1/FKBP1A/RAN/BAK1/PCSK9/SNAPIN/GNL3L/IFIT1/GTPBP4/CAMK1/PLCL1/HIP1R…	83
BP	GO:0051402	neuron apoptotic process	93/4954	207/13998	0.002727231	0.033678042	ENSG00000177606/ENSG00000159388/ENSG00000119508/ENSG00000153234/ENSG00000129521/ENSG00000010810/ENSG00000133703/ENSG00000070831/ENSG00000143384/ENSG00000112096/ENSG00000087088/ENSG00000113742/ENSG00000103460/ENSG00000006016/ENSG00000154153/ENSG00000099250/ENSG00000044574/ENSG00000196584/ENSG00000091592/ENSG00000105327/ENSG00000167601/ENSG00000111640/ENSG00000165802/ENSG00000142168/ENSG00000065559…	JUN/BTG2/NR4A3/NR4A2/EGLN3/FYN/KRAS/CDC42/MCL1/SOD2/BAX/CPEB4/TOX3/CRLF1/RETREG1/NRP1/HSPA5/XRCC2/NLRP1/BBC3/AXL/GAPDH/NSMF/SOD1/MAP2K4/RB1/GPI/CORO1A/ROCK1/GCLM/CASP9/ATN1/MAP3K12/PRNP/CCL2/MEF2C/HIF1A/NTRK2/FAM162A/NQO1/CLCF1/EN1/BNIP3/HIPK2/DNAJC5/BCL2L1/C5AR1/HSP90AB1/RASA1/BRAF/HRAS/ANGPT1/CASP7/ATF2/ERBB3/AARS/GATA3/LGMN/CTNNB1/SYNGAP1/PCSK9/PAK3/F2R/CDK5R1/NTF3/PDPK1/TFAP2B/PRKCI/CDK5/AIFM…	93
BP	GO:0009791	post-embryonic development	46/4954	92/13998	0.00273791	0.033678042	ENSG00000136826/ENSG00000153234/ENSG00000173706/ENSG00000144655/ENSG00000166147/ENSG00000163659/ENSG00000104881/ENSG00000112096/ENSG00000120742/ENSG00000156052/ENSG00000250722/ENSG00000087088/ENSG00000150347/ENSG00000126003/ENSG00000097007/ENSG00000085224/ENSG00000138834/ENSG00000165458/ENSG00000126522/ENSG00000056586/ENSG00000111678/ENSG00000057657/ENSG00000150995/ENSG00000169136/ENSG00000075223…	KLF4/NR4A2/HEG1/CSRNP1/FBN1/TIPARP/PPP1R13L/SOD2/SERP1/GNAQ/SELENOP/BAX/ARID5B/PLAGL2/ABL1/ATRX/MAPK8IP3/INPPL1/ASL/RC3H2/C12orf57/PRDM1/ITPR1/ATF5/SEMA3C/PYGO1/PLEKHA1/ACADM/HMGN1/TBCE/SMAD2/GATA3/BAK1/CCDC47/ERCC2/DSCAM/ACVR2B/KMT2A/FOXP2/AGO2/IMPAD1/MECP2/SZT2/SCN9A/GNAS/ERCC1	46
BP	GO:0032486	Rap protein signal transduction	10/4954	13/13998	0.002755261	0.033678042	ENSG00000116473/ENSG00000035862/ENSG00000127314/ENSG00000107263/ENSG00000109756/ENSG00000100359/ENSG00000123728/ENSG00000118193/ENSG00000125249/ENSG00000145632	RAP1A/TIMP2/RAP1B/RAPGEF1/RAPGEF2/SGSM3/RAP2C/KIF14/RAP2A/PLK2	10
BP	GO:0035278	miRNA mediated inhibition of translation	10/4954	13/13998	0.002755261	0.033678042	ENSG00000128016/ENSG00000168610/ENSG00000126070/ENSG00000100354/ENSG00000114867/ENSG00000123908/ENSG00000242372/ENSG00000092847/ENSG00000090905/ENSG00000173933	ZFP36/STAT3/AGO3/TNRC6B/EIF4G1/AGO2/EIF6/AGO1/TNRC6A/RBM4	10
BP	GO:0040033	negative regulation of translation, ncRNA-mediated	10/4954	13/13998	0.002755261	0.033678042	ENSG00000128016/ENSG00000168610/ENSG00000126070/ENSG00000100354/ENSG00000114867/ENSG00000123908/ENSG00000242372/ENSG00000092847/ENSG00000090905/ENSG00000173933	ZFP36/STAT3/AGO3/TNRC6B/EIF4G1/AGO2/EIF6/AGO1/TNRC6A/RBM4	10
BP	GO:0045898	regulation of RNA polymerase II transcriptional preinitiation complex assembly	10/4954	13/13998	0.002755261	0.033678042	ENSG00000189403/ENSG00000013275/ENSG00000087191/ENSG00000091831/ENSG00000100519/ENSG00000169884/ENSG00000171681/ENSG00000118260/ENSG00000126351/ENSG00000111530	HMGB1/PSMC4/PSMC5/ESR1/PSMC6/WNT10B/ATF7IP/CREB1/THRA/CAND1	10
BP	GO:0045974	regulation of translation, ncRNA-mediated	10/4954	13/13998	0.002755261	0.033678042	ENSG00000128016/ENSG00000168610/ENSG00000126070/ENSG00000100354/ENSG00000114867/ENSG00000123908/ENSG00000242372/ENSG00000092847/ENSG00000090905/ENSG00000173933	ZFP36/STAT3/AGO3/TNRC6B/EIF4G1/AGO2/EIF6/AGO1/TNRC6A/RBM4	10
BP	GO:0060788	ectodermal placode formation	10/4954	13/13998	0.002755261	0.033678042	ENSG00000070831/ENSG00000103126/ENSG00000116478/ENSG00000121068/ENSG00000168036/ENSG00000166225/ENSG00000117707/ENSG00000126778/ENSG00000087460/ENSG00000196591	CDC42/AXIN1/HDAC1/TBX2/CTNNB1/FRS2/PROX1/SIX1/GNAS/HDAC2	10
BP	GO:0071697	ectodermal placode morphogenesis	10/4954	13/13998	0.002755261	0.033678042	ENSG00000070831/ENSG00000103126/ENSG00000116478/ENSG00000121068/ENSG00000168036/ENSG00000166225/ENSG00000117707/ENSG00000126778/ENSG00000087460/ENSG00000196591	CDC42/AXIN1/HDAC1/TBX2/CTNNB1/FRS2/PROX1/SIX1/GNAS/HDAC2	10
BP	GO:0071359	cellular response to dsRNA	30/4954	55/13998	0.002776903	0.033869887	ENSG00000108654/ENSG00000105974/ENSG00000163874/ENSG00000196498/ENSG00000138814/ENSG00000122566/ENSG00000164430/ENSG00000211460/ENSG00000126070/ENSG00000091831/ENSG00000181163/ENSG00000101782/ENSG00000146648/ENSG00000160710/ENSG00000134323/ENSG00000175387/ENSG00000166949/ENSG00000126934/ENSG00000185745/ENSG00000134744/ENSG00000123908/ENSG00000126456/ENSG00000092847/ENSG00000088888/ENSG00000141027…	DDX5/CAV1/ZC3H12A/NCOR2/PPP3CA/HNRNPA2B1/MB21D1/TSN/AGO3/ESR1/NPM1/RIOK3/EGFR/ADAR/MYCN/SMAD2/SMAD3/MAP2K2/IFIT1/ZCCHC11/AGO2/IRF3/AGO1/MAVS/NCOR1/SNIP1/SMAD1/DROSHA/DGCR8/DICER1	30
BP	GO:0071156	regulation of cell cycle arrest	51/4954	104/13998	0.002819298	0.034313504	ENSG00000159388/ENSG00000125691/ENSG00000170315/ENSG00000173846/ENSG00000087088/ENSG00000102760/ENSG00000150991/ENSG00000177595/ENSG00000141448/ENSG00000136717/ENSG00000171612/ENSG00000185499/ENSG00000080802/ENSG00000132382/ENSG00000116717/ENSG00000240972/ENSG00000078098/ENSG00000198791/ENSG00000155508/ENSG00000198176/ENSG00000116017/ENSG00000068971/ENSG00000138767/ENSG00000100393/ENSG00000151849…	BTG2/RPL23/UBB/PLK3/BAX/RGCC/UBC/PIDD1/GATA6/BIN1/SLC25A33/MUC1/CNOT4/MYBBP1A/GADD45A/MIF/FAP/CNOT7/CNOT8/TFDP1/ARID3A/PPP2R5B/CNOT6L/EP300/CENPJ/CNOT10/NPM1/PRKACA/SFN/DAB2IP/BRCA1/CCND1/AURKA/TFDP2/GPER1/CDK4/HSP90AB1/SOX4/FOXM1/CDK5R1/ZBTB17/CDK5/RPS27A/MDM4/TNKS1BP1/E2F7/CNOT6/TP53/PLK2/HMGA2/TRIAP1	51
BP	GO:1903828	negative regulation of cellular protein localization	63/4954	133/13998	0.002841722	0.034512684	ENSG00000086061/ENSG00000075142/ENSG00000100906/ENSG00000153823/ENSG00000163874/ENSG00000167513/ENSG00000205542/ENSG00000189067/ENSG00000068912/ENSG00000107816/ENSG00000104660/ENSG00000133083/ENSG00000119729/ENSG00000127334/ENSG00000119950/ENSG00000173163/ENSG00000108187/ENSG00000101843/ENSG00000147601/ENSG00000046653/ENSG00000160949/ENSG00000109062/ENSG00000180667/ENSG00000072849/ENSG00000008710…	DNAJA1/SRI/NFKBIA/PID1/ZC3H12A/CDT1/TMSB4X/LITAF/ERLEC1/LZTS2/LEPROTL1/DCLK1/RHOQ/DYRK2/MXI1/COMMD1/PBLD/PSMD10/TERF1/GPM6B/TONSL/SLC9A3R1/YOD1/DERL2/PKD1/PKDCC/G3BP2/ACTN2/SNX33/UBE2J1/GDI1/ITGB1BP1/DCLK2/H2AFY/SVIP/TAX1BP3/DAB2IP/TXN/PDE2A/BCL2L1/DAB2/SOX4/ANGPT1/GAS6/CCDC22/PPP2R5A/MAPK7/CLTC/DERL3/HSPH1/NFKBIE/TP53INP2/NFKBIL1/NUMB/THRA/CDK5/FZD1/PARK7/GSK3B/PPFIA1/UBE2G2/CHP1/VPS35	63
BP	GO:1902905	positive regulation of supramolecular fiber organization	76/4954	165/13998	0.002895427	0.035090109	ENSG00000125968/ENSG00000070831/ENSG00000078401/ENSG00000163466/ENSG00000143761/ENSG00000115091/ENSG00000148180/ENSG00000167965/ENSG00000102760/ENSG00000118523/ENSG00000105976/ENSG00000104332/ENSG00000197747/ENSG00000137497/ENSG00000106299/ENSG00000124145/ENSG00000140416/ENSG00000197045/ENSG00000085733/ENSG00000204843/ENSG00000179604/ENSG00000135723/ENSG00000138071/ENSG00000102879/ENSG00000241685…	ID1/CDC42/EDN1/ARPC2/ARF1/ACTR3/GSN/MLST8/RGCC/CTGF/MET/SFRP1/S100A10/NUMA1/WASL/SDC4/TPM1/GMFB/CTTN/DCTN1/CDC42EP4/FHOD1/ACTR2/CORO1A/ARPC1A/ACTN2/RHOA/ARPC3/RICTOR/GMFG/PPM1F/CFL2/SCIN/GRB2/ITGB1BP1/HSPA1A/RGS2/MYLK3/WNT11/SLAIN2/CDC42EP1/RAC1/ARHGEF10/SORBS3/BRAF/AP1AR/ARPC4/ICAM1/CFL1/ARPC1B/ARPC5L/BAIAP2L1/CORO1B/PFN1/SMAD3/ARPC5/CLIP1/APOA1/FES/STMN2/HIP1R/PROX1/HSPA1B/ACTR3B/TAC1/PFN2/MECP…	76
BP	GO:0000184	nuclear-transcribed mRNA catabolic process, nonsense-mediated decay	58/4954	121/13998	0.00293268	0.035466124	ENSG00000125691/ENSG00000008988/ENSG00000162385/ENSG00000141543/ENSG00000198034/ENSG00000113575/ENSG00000149806/ENSG00000166441/ENSG00000174748/ENSG00000120705/ENSG00000070366/ENSG00000142534/ENSG00000182774/ENSG00000163682/ENSG00000164587/ENSG00000111196/ENSG00000108298/ENSG00000147604/ENSG00000142937/ENSG00000151065/ENSG00000145425/ENSG00000171863/ENSG00000147403/ENSG00000070756/ENSG00000108349…	RPL23/RPS20/MAGOH/EIF4A3/RPS4X/PPP2CA/FAU/RPL27A/RPL15/ETF1/SMG6/RPS11/RPS17/RPL9/RPS14/MAGOHB/RPL19/RPL7/RPS8/DCP1B/RPS3A/RPS7/RPL10/PABPC1/CASC3/GSPT1/EXOSC10/RPL5/PPP2R1A/CTIF/RPL30/RPLP0/RPL36/EIF4G1/RPL27/EIF3E/RPS26/RPS2/PNRC1/SMG5/RPL32/SKIV2L/RPL34/RPL17/RPS12/RPL28/RPS13/RPS27A/RPL18/RPL13/RPS6/RNPS1/RPL24/UPF2/NBAS/PNRC2/RPS24/RPL8	58
BP	GO:0002183	cytoplasmic translational initiation	18/4954	29/13998	0.003044231	0.036582153	ENSG00000100664/ENSG00000175390/ENSG00000084623/ENSG00000178982/ENSG00000197111/ENSG00000232119/ENSG00000107581/ENSG00000106263/ENSG00000149100/ENSG00000198492/ENSG00000114867/ENSG00000138385/ENSG00000147677/ENSG00000104408/ENSG00000140534/ENSG00000106682/ENSG00000184110/ENSG00000173933	EIF5/EIF3F/EIF3I/EIF3K/PCBP2/MCTS1/EIF3A/EIF3B/EIF3M/YTHDF2/EIF4G1/SSB/EIF3H/EIF3E/TICRR/EIF4H/EIF3C/RBM4	18
BP	GO:0030261	chromosome condensation	18/4954	29/13998	0.003044231	0.036582153	ENSG00000132475/ENSG00000163041/ENSG00000062650/ENSG00000025770/ENSG00000010292/ENSG00000151503/ENSG00000011243/ENSG00000164850/ENSG00000131747/ENSG00000112941/ENSG00000040633/ENSG00000146918/ENSG00000156709/ENSG00000109805/ENSG00000136824/ENSG00000131165/ENSG00000113810/ENSG00000149948	H3F3B/H3F3A/WAPL/NCAPH2/NCAPD2/NCAPD3/AKAP8L/GPER1/TOP2A/PAPD7/PHF23/NCAPG2/AIFM1/NCAPG/SMC2/CHMP1A/SMC4/HMGA2	18
BP	GO:0060236	regulation of mitotic spindle organization	18/4954	29/13998	0.003044231	0.036582153	ENSG00000197102/ENSG00000130724/ENSG00000255112/ENSG00000137497/ENSG00000008710/ENSG00000204843/ENSG00000013810/ENSG00000101421/ENSG00000047410/ENSG00000204389/ENSG00000154429/ENSG00000166851/ENSG00000141367/ENSG00000086065/ENSG00000119541/ENSG00000204388/ENSG00000131165/ENSG00000088325	DYNC1H1/CHMP2A/CHMP1B/NUMA1/PKD1/DCTN1/TACC3/CHMP4B/TPR/HSPA1A/CCSAP/PLK1/CLTC/CHMP5/VPS4B/HSPA1B/CHMP1A/TPX2	18
BP	GO:0001525	angiogenesis	162/4954	384/13998	0.00305618	0.036648428	ENSG00000136826/ENSG00000123358/ENSG00000177606/ENSG00000179388/ENSG00000143878/ENSG00000161638/ENSG00000142871/ENSG00000115414/ENSG00000148926/ENSG00000125968/ENSG00000117525/ENSG00000167772/ENSG00000131477/ENSG00000134853/ENSG00000070831/ENSG00000142798/ENSG00000078401/ENSG00000105974/ENSG00000163874/ENSG00000150782/ENSG00000136830/ENSG00000006210/ENSG00000145423/ENSG00000138061/ENSG00000178878…	KLF4/NR4A1/JUN/EGR3/RHOB/ITGA5/CYR61/FN1/ADM/ID1/F3/ANGPTL4/RAMP2/PDGFRA/CDC42/HSPG2/EDN1/CAV1/ZC3H12A/IL18/FAM129B/CX3CL1/SFRP2/CYP1B1/APOLD1/JAK1/SHB/TWIST1/EFNA1/SEMA4A/ADAM15/MMP14/LAMA5/MTDH/RGCC/EPHA2/GATA6/CTGF/SASH1/RORA/PLXND1/NRP1/FGF18/RNF213/SIRT1/RBPJ/IL6/PTN/SFRP1/MYH9/C3/MMP2/ATP5B/CSPG4/ECM1/ENPEP/PGK1/THBS1/EFNB2/LOXL2/PDCD10/PTGS2/SPARC/HMGB1/FAP/COL18A1/NAA15/STK4/TCF4/XBP1/TNF…	162
BP	GO:0071158	positive regulation of cell cycle arrest	42/4954	83/13998	0.003088786	0.036961605	ENSG00000159388/ENSG00000125691/ENSG00000170315/ENSG00000173846/ENSG00000087088/ENSG00000102760/ENSG00000150991/ENSG00000177595/ENSG00000141448/ENSG00000185499/ENSG00000080802/ENSG00000132382/ENSG00000116717/ENSG00000078098/ENSG00000198791/ENSG00000155508/ENSG00000198176/ENSG00000116017/ENSG00000068971/ENSG00000138767/ENSG00000100393/ENSG00000151849/ENSG00000182973/ENSG00000181163/ENSG00000072062…	BTG2/RPL23/UBB/PLK3/BAX/RGCC/UBC/PIDD1/GATA6/MUC1/CNOT4/MYBBP1A/GADD45A/FAP/CNOT7/CNOT8/TFDP1/ARID3A/PPP2R5B/CNOT6L/EP300/CENPJ/CNOT10/NPM1/PRKACA/SFN/DAB2IP/BRCA1/AURKA/TFDP2/SOX4/CDK5R1/ZBTB17/RPS27A/MDM4/TNKS1BP1/E2F7/CNOT6/TP53/PLK2/HMGA2/TRIAP1	42
BP	GO:0009142	nucleoside triphosphate biosynthetic process	39/4954	76/13998	0.003109814	0.037135223	ENSG00000159199/ENSG00000110719/ENSG00000153823/ENSG00000154518/ENSG00000228253/ENSG00000165629/ENSG00000205542/ENSG00000067225/ENSG00000135390/ENSG00000165280/ENSG00000167283/ENSG00000110955/ENSG00000033627/ENSG00000106348/ENSG00000168610/ENSG00000028839/ENSG00000074800/ENSG00000167863/ENSG00000171793/ENSG00000154723/ENSG00000103202/ENSG00000149925/ENSG00000116459/ENSG00000198276/ENSG00000241468…	ATP5G1/TCIRG1/PID1/ATP5G3/MT-ATP8/ATP5C1/TMSB4X/PKM/ATP5G2/VCP/ATP5L/ATP5B/ATP6V0A1/IMPDH1/STAT3/TBPL1/ENO1/ATP5H/CTPS1/ATP5J/NME4/ALDOA/ATP5F1/UCKL1/ATP5J2/NME1/NIPSNAP2/ATP5O/ATP5A1/AK4/IMPDH2/ATP5L2/DTYMK/PINK1/VPS9D1/ATP5D/MT-ATP6/ATP6V0A4/CHCHD10	39
BP	GO:0001959	regulation of cytokine-mediated signaling pathway	62/4954	131/13998	0.003129851	0.037296304	ENSG00000170315/ENSG00000007168/ENSG00000078401/ENSG00000105974/ENSG00000184557/ENSG00000162434/ENSG00000184216/ENSG00000113594/ENSG00000184371/ENSG00000150991/ENSG00000116030/ENSG00000136244/ENSG00000143369/ENSG00000184347/ENSG00000140939/ENSG00000167601/ENSG00000196954/ENSG00000019582/ENSG00000198791/ENSG00000078140/ENSG00000118503/ENSG00000204628/ENSG00000169855/ENSG00000100644/ENSG00000127191…	UBB/PAFAH1B1/EDN1/CAV1/SOCS3/JAK1/IRAK1/LIFR/CSF1/UBC/SUMO1/IL6/ECM1/SLIT3/NOL3/AXL/CASP4/CD74/CNOT7/UBE2K/TNFAIP3/RACK1/ROBO1/HIF1A/TRAF2/SHARPIN/HSPA1A/OTULIN/SIGIRR/CPNE1/SLIT2/STAT2/HSP90AB1/PXDN/SPPL2B/ADAR/ANGPT1/GAS6/TRADD/LSM14A/HIPK1/TAX1BP1/ELF1/APOA1/HSPA1B/IRF3/RPS27A/BIRC3/RIPK1/MAVS/PIAS4/AGPAT1/CCDC3/IRF7/TNF/CDC37/PYCARD/PTPN2/IKBKG/CHUK/NLRC5/IFNAR1	62
BP	GO:0042594	response to starvation	73/4954	158/13998	0.003140683	0.037347247	ENSG00000162772/ENSG00000177606/ENSG00000141682/ENSG00000148926/ENSG00000155090/ENSG00000177169/ENSG00000072310/ENSG00000163874/ENSG00000117394/ENSG00000139112/ENSG00000130766/ENSG00000113742/ENSG00000096717/ENSG00000104332/ENSG00000044574/ENSG00000204217/ENSG00000163430/ENSG00000204371/ENSG00000132382/ENSG00000089154/ENSG00000034713/ENSG00000100219/ENSG00000103148/ENSG00000039523/ENSG00000135821…	ATF3/JUN/PMAIP1/ADM/KLF10/ULK1/SREBF1/ZC3H12A/SLC2A1/GABARAPL1/SESN2/CPEB4/SIRT1/SFRP1/HSPA5/BMPR2/FSTL1/EHMT2/MYBBP1A/GCN1/GABARAPL2/XBP1/NPRL3/RIPOR1/GLUL/SESN3/PPM1D/ITFG2/GNPAT/HSPA8/ULK2/ACAT1/SH3GLB1/RRAGA/FOXO1/WDR24/ATG14/ACADM/CTSV/DAP/ASNS/SREBF2/SSTR1/WDR59/GAS6/MAPK3/FBXO22/SLC39A4/DNAJC15/PCSK9/WRN/PRKAA1/UPP1/RPTOR/NUAK2/SLC38A2/ATG7/FOXA3/PIK3C2B/PRKAA2/GBA/RRAGC/TP53/GAS2L1/LAMP2/…	73
BP	GO:0016579	protein deubiquitination	114/4954	261/13998	0.003191936	0.037877639	ENSG00000100906/ENSG00000166337/ENSG00000100911/ENSG00000170315/ENSG00000101665/ENSG00000163874/ENSG00000100804/ENSG00000092010/ENSG00000240065/ENSG00000108671/ENSG00000175390/ENSG00000075624/ENSG00000185359/ENSG00000100567/ENSG00000165280/ENSG00000105373/ENSG00000129559/ENSG00000150991/ENSG00000041357/ENSG00000136997/ENSG00000120533/ENSG00000163635/ENSG00000100811/ENSG00000101843/ENSG00000101182…	NFKBIA/TAF10/PSME2/UBB/SMAD7/ZC3H12A/PSMB5/PSME1/PSMB9/PSMD11/EIF3F/ACTB/HGS/PSMA3/VCP/NOP53/NEDD8/UBC/PSMA4/MYC/ENY2/ATXN7/YY1/PSMD10/PSMA7/PSMB6/KAT2B/PSMD12/CDC25A/YOD1/PSMD7/AXIN1/USP34/PSMB1/TNFAIP3/PSMA5/PSMC4/TNIP1/PSME3/PSMB2/PSMC5/ESR1/KAT2A/PSMB3/RHOA/PSMC6/TNIP3/UCHL3/PSMD1/USP2/USP36/HIF1A/TRAF2/USP1/EP300/PSMD6/OTULIN/SKP2/SNX3/PTEN/SEM1/JOSD1/COPS5/USP5/BRCA1/DDB2/CDC20/ACTL6A/UBXN1…	114
BP	GO:0010506	regulation of autophagy	123/4954	284/13998	0.00321901	0.038119508	ENSG00000101210/ENSG00000117410/ENSG00000110321/ENSG00000143384/ENSG00000173846/ENSG00000177169/ENSG00000116586/ENSG00000072310/ENSG00000163874/ENSG00000196730/ENSG00000109083/ENSG00000104765/ENSG00000106615/ENSG00000123395/ENSG00000116260/ENSG00000130766/ENSG00000167965/ENSG00000147649/ENSG00000105976/ENSG00000096717/ENSG00000103197/ENSG00000033627/ENSG00000097007/ENSG00000113732/ENSG00000204371…	EEF1A2/ATP6V0B/EIF4G2/MCL1/PLK3/ULK1/LAMTOR2/SREBF1/ZC3H12A/DAPK1/IFT20/BNIP3L/RHEB/ATG101/QSOX1/SESN2/MLST8/MTDH/MET/SIRT1/TSC2/ATP6V0A1/ABL1/ATP6V0E1/EHMT2/HDAC6/HK2/WAC/GAPDH/FEZ1/HMGB1/EEF1A1/DAPK3/XBP1/CAPN1/CTTN/ATP6V1G1/SNX6/NPRL3/NEDD4/ATP13A2/ZDHHC8/PIP4K2A/KAT2A/PRKAB2/WDR6/DCN/CHMP4B/USP36/HIF1A/RAB8A/ITPR1/TICAM1/ATP6V1C2/EP300/SH3GLB1/SVIP/EXOC7/PRKACA/CISD2/SEC22B/SUPT5H/RRAGA/SCFD1…	123
BP	GO:2000134	negative regulation of G1/S transition of mitotic cell cycle	47/4954	95/13998	0.003241913	0.038311075	ENSG00000159388/ENSG00000170315/ENSG00000173846/ENSG00000087088/ENSG00000102760/ENSG00000150991/ENSG00000177595/ENSG00000077684/ENSG00000185499/ENSG00000080802/ENSG00000116717/ENSG00000198791/ENSG00000127616/ENSG00000155508/ENSG00000139687/ENSG00000198176/ENSG00000116017/ENSG00000144579/ENSG00000188215/ENSG00000138767/ENSG00000168411/ENSG00000100393/ENSG00000151849/ENSG00000182973/ENSG00000181163…	BTG2/UBB/PLK3/BAX/RGCC/UBC/PIDD1/JADE1/MUC1/CNOT4/GADD45A/CNOT7/SMARCA4/CNOT8/RB1/TFDP1/ARID3A/CTDSP1/DCUN1D3/CNOT6L/RFWD3/EP300/CENPJ/CNOT10/NPM1/CDKN2B/PTEN/SFN/CCND1/AURKA/TFDP2/ZNF655/SOX4/DACT1/RPS27L/CDK2AP2/RPS27A/CTDSPL/MDM4/TNKS1BP1/FHL1/E2F7/CNOT6/TP53/PLK2/TRIAP1/FBXO31	47
BP	GO:1902108	regulation of mitochondrial membrane permeability involved in apoptotic process	32/4954	60/13998	0.003274748	0.038618973	ENSG00000141682/ENSG00000088986/ENSG00000164924/ENSG00000140983/ENSG00000104765/ENSG00000087088/ENSG00000108953/ENSG00000264364/ENSG00000170027/ENSG00000105327/ENSG00000140939/ENSG00000128245/ENSG00000198176/ENSG00000196072/ENSG00000005022/ENSG00000166913/ENSG00000204389/ENSG00000097033/ENSG00000143514/ENSG00000175793/ENSG00000122386/ENSG00000181284/ENSG00000176171/ENSG00000114126/ENSG00000115966…	PMAIP1/DYNLL1/YWHAZ/RHOT2/BNIP3L/BAX/YWHAE/DYNLL2/YWHAG/BBC3/NOL3/YWHAH/TFDP1/BLOC1S2/SLC25A5/YWHAB/HSPA1A/SH3GLB1/TP53BP2/SFN/ZNF205/TMEM102/BNIP3/TFDP2/ATF2/BAK1/HIP1R/PPP3CC/YWHAQ/GSK3B/PPP3R1/TP53	32
BP	GO:0010939	regulation of necrotic cell death	16/4954	25/13998	0.003318438	0.039053351	ENSG00000151729/ENSG00000170315/ENSG00000105974/ENSG00000150991/ENSG00000140939/ENSG00000060138/ENSG00000108179/ENSG00000127191/ENSG00000176171/ENSG00000102871/ENSG00000051620/ENSG00000143947/ENSG00000023445/ENSG00000137275/ENSG00000163794/ENSG00000100300	SLC25A4/UBB/CAV1/UBC/NOL3/YBX3/PPIF/TRAF2/BNIP3/TRADD/HEBP2/RPS27A/BIRC3/RIPK1/UCN/TSPO	16
BP	GO:0042474	middle ear morphogenesis	12/4954	17/13998	0.003338083	0.039203549	ENSG00000078401/ENSG00000125629/ENSG00000116132/ENSG00000164920/ENSG00000143867/ENSG00000184058/ENSG00000179981/ENSG00000108784/ENSG00000126778/ENSG00000077782/ENSG00000163132/ENSG00000186480	EDN1/INSIG2/PRRX1/OSR2/OSR1/TBX1/TSHZ1/NAGLU/SIX1/FGFR1/MSX1/INSIG1	12
[truncated: 225 more rows]
