# Supplementary material for: Single-cell RNA sequencing reveals the mechanism of sonodynamic therapy combined with a RAS inhibitor in the setting of hepatocellular carcinoma
Source: J Nanobiotechnology. 2021 Jun 12;19:177. doi: 10.1186/s12951-021-00923-3 (PMC8199394; doi:10.1186/s12951-021-00923-3)
Supplement: Supplementary file 12 — Additional file 12: Table S7. The KEGG enrichment terms of Group A vs Group E. [file 12951_2021_923_MOESM12_ESM.xls]

Table S7 The KEGG enrichment terms of Group A vs Group E
KEGGID	Description	GeneRatio	BgRatio	pvalue	padj	geneID	geneName	keggID	Count
hsa05016	Huntington's disease	108/2208	177/5675	1.29E-09	3.93E-07	ENSG00000146592/ENSG00000159199/ENSG00000151729/ENSG00000154518/ENSG00000100142/ENSG00000228253/ENSG00000112096/ENSG00000151366/ENSG00000165629/ENSG00000156052/ENSG00000004779/ENSG00000122705/ENSG00000087088/ENSG00000135390/ENSG00000108064/ENSG00000157613/ENSG00000172115/ENSG00000147669/ENSG00000110955/ENSG00000178741/ENSG00000105258/ENSG00000105327/ENSG00000196961/ENSG00000149782/ENSG00000168255…	0.319644677219397/5.83673004115958/1.67993727979977/5.22030338357946/1.38012981160288/0.627798824245934/2.30341718804617/3.79767173150868/2.55269578565555/0.569545682663964/3.24242856603527/3.14535517082913/0.733022104146437/12.2823933488531/1.5094164447677/0.133743796224451/5.75318027362862/1.42109483131732/6.23978368022665/5.46361469270126/1.90629924018911/0.228079470430006/0.283225771873176/0.…	hsa:9586/hsa:516/hsa:291/hsa:518/hsa:5435/hsa:4509/hsa:6648/hsa:4718/hsa:509/hsa:2776/hsa:4706/hsa:1211/hsa:581/hsa:517/hsa:7019/hsa:90993/hsa:54205/hsa:5440/hsa:506/hsa:9377/hsa:5438/hsa:27113/hsa:160/hsa:5331/hsa:548644/hsa:4711/hsa:6392/hsa:9519/hsa:6647/hsa:1639/hsa:4714/hsa:10476/hsa:842/hsa:4729/hsa:5436/hsa:1351/hsa:5441/hsa:4707/hsa:10105/hsa:522/hsa:7052/hsa:4715/hsa:292/hsa:56901/hsa:53…	108
hsa00190	Oxidative phosphorylation	73/2208	122/5675	1.86E-06	0.000276381	ENSG00000198695/ENSG00000159199/ENSG00000110719/ENSG00000117410/ENSG00000154518/ENSG00000228253/ENSG00000151366/ENSG00000165629/ENSG00000004779/ENSG00000135390/ENSG00000167283/ENSG00000110955/ENSG00000178741/ENSG00000212907/ENSG00000033627/ENSG00000113732/ENSG00000136521/ENSG00000204370/ENSG00000136888/ENSG00000166136/ENSG00000167863/ENSG00000178127/ENSG00000176340/ENSG00000183648/ENSG00000154723…	2.05934884548326/5.83673004115958/0.302586334701957/2.41364390021656/5.22030338357946/0.627798824245934/3.79767173150868/2.55269578565555/3.24242856603527/12.2823933488531/7.32940407805181/6.23978368022665/5.46361469270126/4.55012879437608/0.334874466728502/1.6931255224085/1.23726535890799/0.846286892675278/2.13240203537524/2.10290910683043/2.58774195301618/1.84854173482388/4.05417587280977/1.744…	hsa:4541/hsa:516/hsa:10312/hsa:533/hsa:518/hsa:4509/hsa:4718/hsa:509/hsa:4706/hsa:517/hsa:10632/hsa:506/hsa:9377/hsa:4539/hsa:535/hsa:8992/hsa:4711/hsa:6392/hsa:9550/hsa:4714/hsa:10476/hsa:4729/hsa:1351/hsa:4707/hsa:522/hsa:4715/hsa:56901/hsa:245973/hsa:515/hsa:1337/hsa:4704/hsa:9551/hsa:537/hsa:54539/hsa:7381/hsa:6390/hsa:9296/hsa:4695/hsa:4538/hsa:1350/hsa:29796/hsa:7388/hsa:27068/hsa:1353/hsa:…	73
hsa05012	Parkinson's disease	75/2208	127/5675	2.72E-06	0.000276381	ENSG00000198695/ENSG00000159199/ENSG00000151729/ENSG00000170315/ENSG00000154518/ENSG00000228253/ENSG00000151366/ENSG00000165629/ENSG00000004779/ENSG00000135390/ENSG00000185651/ENSG00000172115/ENSG00000114353/ENSG00000110955/ENSG00000178741/ENSG00000212907/ENSG00000136521/ENSG00000204370/ENSG00000166136/ENSG00000167863/ENSG00000132906/ENSG00000178127/ENSG00000176340/ENSG00000183648/ENSG00000108179…	2.05934884548326/5.83673004115958/1.67993727979977/25.3981019449579/5.22030338357946/0.627798824245934/3.79767173150868/2.55269578565555/3.24242856603527/12.2823933488531/2.22474443843795/5.75318027362862/1.38110266474971/6.23978368022665/5.46361469270126/4.55012879437608/1.23726535890799/0.846286892675278/2.10290910683043/2.58774195301618/0.30850344679444/1.84854173482388/4.05417587280977/1.7446…	hsa:4541/hsa:516/hsa:291/hsa:7314/hsa:518/hsa:4509/hsa:4718/hsa:509/hsa:4706/hsa:517/hsa:7332/hsa:54205/hsa:2771/hsa:506/hsa:9377/hsa:4539/hsa:4711/hsa:6392/hsa:4714/hsa:10476/hsa:842/hsa:4729/hsa:1351/hsa:4707/hsa:10105/hsa:522/hsa:4715/hsa:292/hsa:56901/hsa:51465/hsa:515/hsa:1337/hsa:4704/hsa:5566/hsa:54539/hsa:7381/hsa:6390/hsa:4695/hsa:4538/hsa:7326/hsa:1350/hsa:29796/hsa:2861/hsa:7388/hsa:91…	75
hsa03040	Spliceosome	70/2208	120/5675	1.06E-05	0.000808788	ENSG00000108654/ENSG00000136527/ENSG00000164548/ENSG00000169564/ENSG00000170144/ENSG00000164167/ENSG00000144028/ENSG00000162385/ENSG00000112081/ENSG00000141543/ENSG00000076924/ENSG00000092199/ENSG00000119707/ENSG00000100650/ENSG00000161547/ENSG00000115128/ENSG00000182004/ENSG00000139675/ENSG00000115524/ENSG00000124193/ENSG00000111196/ENSG00000167088/ENSG00000136875/ENSG00000099783/ENSG00000139343…	8.51622877310045/3.38301406134076/1.40452344702733/4.07750447683413/5.93991148754549/0.794281948537181/1.34890508370967/1.58612695161189/5.29623132740173/2.66943061091211/0.253826028142695/4.50853938306647/2.16484364028875/3.29187741715895/5.44134256374474/3.09130045669877/5.95404495476928/0.217336726243535/1.96425385767933/1.30379568950258/0.908459830132679/3.25806764913378/0.584562148421576/2.9…	hsa:1655/hsa:6434/hsa:29896/hsa:5093/hsa:220988/hsa:11157/hsa:23020/hsa:4116/hsa:6428/hsa:9775/hsa:56949/hsa:3183/hsa:58517/hsa:6430/hsa:6427/hsa:51639/hsa:6635/hsa:144983/hsa:23451/hsa:6431/hsa:55110/hsa:6632/hsa:9128/hsa:4670/hsa:6636/hsa:55119/hsa:23658/hsa:24148/hsa:25949/hsa:9879/hsa:6634/hsa:1665/hsa:25804/hsa:6432/hsa:3192/hsa:6637/hsa:3312/hsa:8175/hsa:10286/hsa:84950/hsa:3190/hsa:10772/h…	70
hsa05010	Alzheimer's disease	87/2208	157/5675	1.60E-05	0.000973553	ENSG00000198668/ENSG00000159199/ENSG00000205155/ENSG00000143933/ENSG00000154518/ENSG00000228253/ENSG00000096433/ENSG00000151366/ENSG00000165629/ENSG00000160014/ENSG00000156052/ENSG00000004779/ENSG00000135390/ENSG00000174437/ENSG00000172115/ENSG00000138814/ENSG00000110955/ENSG00000178741/ENSG00000162909/ENSG00000111640/ENSG00000149782/ENSG00000136521/ENSG00000204370/ENSG00000014216/ENSG00000166136…	4.68323392444897/5.83673004115958/0.939682980743861/7.28931516797652/5.22030338357946/0.627798824245934/0.423000974019176/3.79767173150868/2.55269578565555/0.914202008161063/0.569545682663964/3.24242856603527/12.2823933488531/1.422975328896/5.75318027362862/0.648987666539691/6.23978368022665/5.46361469270126/0.721805036283537/43.6714855237549/0.179519984151468/1.23726535890799/0.846286892675278/0…	hsa:801/hsa:516/hsa:55851/hsa:805/hsa:518/hsa:4509/hsa:3710/hsa:4718/hsa:509/hsa:808/hsa:2776/hsa:4706/hsa:517/hsa:488/hsa:54205/hsa:5530/hsa:506/hsa:9377/hsa:824/hsa:2597/hsa:5331/hsa:4711/hsa:6392/hsa:823/hsa:4714/hsa:5532/hsa:10476/hsa:842/hsa:4729/hsa:1351/hsa:4707/hsa:522/hsa:57142/hsa:4715/hsa:56901/hsa:5332/hsa:3708/hsa:25825/hsa:515/hsa:102/hsa:1337/hsa:4704/hsa:54539/hsa:7381/hsa:6390/hs…	87
hsa05203	Viral carcinogenesis	94/2208	176/5675	5.26E-05	0.002672398	ENSG00000177606/ENSG00000141682/ENSG00000146592/ENSG00000179388/ENSG00000215301/ENSG00000100906/ENSG00000164924/ENSG00000133703/ENSG00000070831/ENSG00000162924/ENSG00000122877/ENSG00000162434/ENSG00000067225/ENSG00000087088/ENSG00000108953/ENSG00000148180/ENSG00000002822/ENSG00000157613/ENSG00000270276/ENSG00000170027/ENSG00000168214/ENSG00000125730/ENSG00000114062/ENSG00000140307/ENSG00000145675…	20.6250022207138/1.72355108687113/0.319644677219397/0.505670292334007/3.13605622621251/4.60976511835629/3.27926425451518/0.884911627824002/2.71465334797648/0.967451404634743/0.179350904430724/0.823328981665267/6.87062192503922/0.733022104146437/4.69767683183029/0.497377595759359/0.231318826099138/0.133743796224451/0.0577389862099427/1.86628061964116/0.987556096003508/0.830389461390479/0.951629463…	hsa:3725/hsa:5366/hsa:9586/hsa:1960/hsa:1654/hsa:4792/hsa:7534/hsa:3845/hsa:998/hsa:5966/hsa:1959/hsa:3716/hsa:5315/hsa:581/hsa:7531/hsa:2934/hsa:8379/hsa:90993/hsa:554313/hsa:7532/hsa:3516/hsa:718/hsa:7337/hsa:2958/hsa:5295/hsa:8841/hsa:23513/hsa:10013/hsa:8850/hsa:8345/hsa:6774/hsa:9519/hsa:7533/hsa:8341/hsa:5925/hsa:8365/hsa:4055/hsa:2648/hsa:387/hsa:51564/hsa:85477/hsa:7186/hsa:83933/hsa:5922…	94
hsa05134	Legionellosis	30/2208	47/5675	0.000452785	0.019621642	ENSG00000100906/ENSG00000138069/ENSG00000101210/ENSG00000150782/ENSG00000079332/ENSG00000081041/ENSG00000143761/ENSG00000165280/ENSG00000172115/ENSG00000136244/ENSG00000125730/ENSG00000185122/ENSG00000156508/ENSG00000144381/ENSG00000132906/ENSG00000163734/ENSG00000109971/ENSG00000152700/ENSG00000265808/ENSG00000176171/ENSG00000169429/ENSG00000173039/ENSG00000163739/ENSG00000165806/ENSG00000168811…	4.60976511835629/1.61756252489175/1.80346930946426/0.330617255086756/1.44930096435444/0.379621136789774/4.11376518346164/1.4877488331031/5.75318027362862/0.394147110208183/0.830389461390479/0.490579570295049/102.784689080604/6.60028512344005/0.30850344679444/0.137262364685389/10.3295722332765/0.617892460370391/0.628459629462175/4.56446054514627/0.174217663645266/0.522748192946093/0.00610566412841…	hsa:4792/hsa:5861/hsa:1917/hsa:3606/hsa:56681/hsa:2920/hsa:375/hsa:7415/hsa:54205/hsa:3569/hsa:718/hsa:3297/hsa:1915/hsa:3329/hsa:842/hsa:2921/hsa:3312/hsa:51128/hsa:9554/hsa:664/hsa:3576/hsa:5970/hsa:2919/hsa:840/hsa:3592/hsa:3306/hsa:10767/hsa:1937/hsa:29108/hsa:836	30
hsa03015	mRNA surveillance pathway	47/2208	82/5675	0.000514666	0.019621642	ENSG00000101654/ENSG00000162385/ENSG00000141543/ENSG00000090060/ENSG00000113575/ENSG00000150459/ENSG00000120705/ENSG00000070366/ENSG00000165494/ENSG00000071894/ENSG00000111196/ENSG00000137713/ENSG00000176102/ENSG00000111605/ENSG00000164091/ENSG00000078304/ENSG00000070756/ENSG00000108349/ENSG00000103342/ENSG00000068971/ENSG00000132661/ENSG00000154001/ENSG00000105568/ENSG00000151846/ENSG00000100836…	1.1911432363615/1.58612695161189/2.66943061091211/1.70049562855694/1.04044041878349/2.81326223215964/1.25915505649999/0.301782480909997/1.060370613633/0.217583173891421/0.908459830132679/0.515791170281346/0.79291229198493/1.009742228058/0.426740020541895/0.729608069922732/13.5600006263207/0.44866465153973/2.44852576791114/0.0604031401622231/0.577082527020844/0.613158560816721/0.748601944327028/0.…	hsa:8731/hsa:4116/hsa:9775/hsa:10914/hsa:5515/hsa:10284/hsa:2107/hsa:23293/hsa:51585/hsa:29894/hsa:55110/hsa:5519/hsa:1479/hsa:11052/hsa:80335/hsa:5527/hsa:26986/hsa:22794/hsa:2935/hsa:5526/hsa:29107/hsa:5529/hsa:5518/hsa:5042/hsa:8106/hsa:5501/hsa:5522/hsa:8189/hsa:29101/hsa:10189/hsa:5525/hsa:23381/hsa:53981/hsa:5523/hsa:64895/hsa:10767/hsa:10921/hsa:53918/hsa:1477/hsa:26019/hsa:124540/hsa:1025…	47
hsa03050	Proteasome	26/2208	40/5675	0.000720561	0.024419002	ENSG00000100911/ENSG00000100804/ENSG00000092010/ENSG00000240065/ENSG00000108671/ENSG00000100567/ENSG00000041357/ENSG00000101182/ENSG00000142507/ENSG00000197170/ENSG00000103035/ENSG00000143106/ENSG00000013275/ENSG00000131467/ENSG00000126067/ENSG00000087191/ENSG00000100519/ENSG00000173692/ENSG00000132963/ENSG00000163636/ENSG00000127922/ENSG00000106588/ENSG00000099341/ENSG00000159377/ENSG00000204264…	1.99671388544994/2.56197477568362/1.49404310244203/0.349296554759261/1.52870063060772/1.64802101411896/2.87367016586079/7.23243710449555/2.79665433007361/0.927040327851187/2.6235616807456/3.14773826855757/1.25336533940001/0.482604161683549/1.99609978373609/1.88113785605374/1.07370253820706/1.0919552994907/2.75509632994679/0.600316486067125/5.62689288510952/1.43442597789166/2.00049950249094/2.0285…	hsa:5721/hsa:5693/hsa:5720/hsa:5698/hsa:5717/hsa:5684/hsa:5685/hsa:5688/hsa:5694/hsa:5718/hsa:5713/hsa:5686/hsa:5704/hsa:10197/hsa:5690/hsa:5705/hsa:5706/hsa:5707/hsa:51371/hsa:9861/hsa:7979/hsa:5683/hsa:5714/hsa:5692/hsa:5696/hsa:11047	26
hsa05132	Salmonella infection	43/2208	75/5675	0.000872649	0.026615781	ENSG00000170345/ENSG00000177606/ENSG00000070831/ENSG00000163466/ENSG00000196924/ENSG00000150782/ENSG00000197102/ENSG00000075624/ENSG00000081041/ENSG00000136244/ENSG00000100345/ENSG00000106299/ENSG00000123143/ENSG00000160447/ENSG00000241685/ENSG00000067900/ENSG00000128591/ENSG00000111229/ENSG00000163734/ENSG00000104067/ENSG00000133026/ENSG00000116786/ENSG00000136238/ENSG00000169429/ENSG00000173039…	20.4084405551852/20.6250022207138/2.71465334797648/3.31386530384583/2.67344400340782/0.330617255086756/0.988760993758715/32.6044249846012/0.379621136789774/0.394147110208183/0.898620333129419/0.75301974255664/0.729448430873676/0.326626585700372/1.19433423687273/0.918364359313246/0.0237844370113523/3.49019125808954/0.137262364685389/0.474116796862026/0.0635969041450914/0.269544492894694/5.05492067…	hsa:2353/hsa:3725/hsa:998/hsa:10109/hsa:2316/hsa:3606/hsa:1778/hsa:60/hsa:2920/hsa:3569/hsa:4627/hsa:8976/hsa:5585/hsa:29941/hsa:10552/hsa:6093/hsa:2318/hsa:10094/hsa:2921/hsa:7082/hsa:4628/hsa:23207/hsa:5879/hsa:3576/hsa:5970/hsa:2919/hsa:5595/hsa:10093/hsa:10163/hsa:10095/hsa:9475/hsa:81873/hsa:5216/hsa:10092/hsa:1781/hsa:391/hsa:1780/hsa:5217/hsa:29108/hsa:147700/hsa:6300/hsa:5586/hsa:3831	43
hsa05166	HTLV-I infection	109/2208	222/5675	0.001049024	0.02908657	ENSG00000170345/ENSG00000120738/ENSG00000162772/ENSG00000177606/ENSG00000128016/ENSG00000100906/ENSG00000151729/ENSG00000133703/ENSG00000134853/ENSG00000107404/ENSG00000117394/ENSG00000095794/ENSG00000122877/ENSG00000162434/ENSG00000087088/ENSG00000176386/ENSG00000099250/ENSG00000138814/ENSG00000136244/ENSG00000157557/ENSG00000136997/ENSG00000120837/ENSG00000104290/ENSG00000145675/ENSG00000175592…	20.4084405551852/8.53314833400647/4.27628313743026/20.6250022207138/1.67937683362515/4.60976511835629/1.67993727979977/0.884911627824002/0.270217942122415/0.494764830428364/1.27842785579581/0.888906249542234/0.179350904430724/0.823328981665267/0.733022104146437/0.746530947447156/0.133260251845037/0.648987666539691/0.394147110208183/0.788596726837976/2.98839597178174/0.538576907405271/0.1718198131…	hsa:2353/hsa:1958/hsa:467/hsa:3725/hsa:7538/hsa:4792/hsa:291/hsa:3845/hsa:5156/hsa:1855/hsa:6513/hsa:1390/hsa:1959/hsa:3716/hsa:581/hsa:246184/hsa:8829/hsa:5530/hsa:3569/hsa:2114/hsa:4609/hsa:4801/hsa:7976/hsa:5295/hsa:8061/hsa:8850/hsa:5424/hsa:9519/hsa:7494/hsa:6416/hsa:5925/hsa:5532/hsa:7094/hsa:4055/hsa:2648/hsa:5155/hsa:64682/hsa:5154/hsa:56655/hsa:292/hsa:4772/hsa:8324/hsa:2033/hsa:6929/hsa…	109
hsa05165	Human papillomavirus infection	131/2208	274/5675	0.001316507	0.03346121	ENSG00000146592/ENSG00000113712/ENSG00000161638/ENSG00000115414/ENSG00000110719/ENSG00000169231/ENSG00000133703/ENSG00000070831/ENSG00000081059/ENSG00000142156/ENSG00000107404/ENSG00000106615/ENSG00000112769/ENSG00000162434/ENSG00000091136/ENSG00000164692/ENSG00000113575/ENSG00000067225/ENSG00000087088/ENSG00000082781/ENSG00000114315/ENSG00000130702/ENSG00000157613/ENSG00000196878/ENSG00000108443…	0.319644677219397/2.945790317893/0.443034088554679/2.9160373523233/0.302586334701957/0.384127904298569/0.884911627824002/2.71465334797648/0.407856769991045/0.337093585283235/0.494764830428364/3.83288103725825/0.154713127901041/0.823328981665267/0.371645105207009/17.6932990695071/1.04044041878349/6.87062192503922/0.733022104146437/0.251967157395371/1.8333914271213/0.75341146272473/0.13374379622445…	hsa:9586/hsa:1452/hsa:3678/hsa:2335/hsa:10312/hsa:7059/hsa:3845/hsa:998/hsa:6932/hsa:1291/hsa:1855/hsa:6009/hsa:3910/hsa:3716/hsa:3912/hsa:1278/hsa:5515/hsa:5315/hsa:581/hsa:3693/hsa:3280/hsa:3911/hsa:90993/hsa:3914/hsa:6198/hsa:3659/hsa:3516/hsa:7249/hsa:1277/hsa:7337/hsa:535/hsa:7057/hsa:7976/hsa:5295/hsa:8841/hsa:5743/hsa:23513/hsa:10013/hsa:5519/hsa:9368/hsa:84667/hsa:8312/hsa:9519/hsa:5925/h…	131
hsa05222	Small cell lung cancer	48/2208	88/5675	0.001961116	0.0460108	ENSG00000100906/ENSG00000115414/ENSG00000123975/ENSG00000112769/ENSG00000091136/ENSG00000087088/ENSG00000130702/ENSG00000196878/ENSG00000172115/ENSG00000136997/ENSG00000145675/ENSG00000073756/ENSG00000116717/ENSG00000101197/ENSG00000139687/ENSG00000132906/ENSG00000164171/ENSG00000050555/ENSG00000134871/ENSG00000076604/ENSG00000127191/ENSG00000147883/ENSG00000150093/ENSG00000145604/ENSG00000171862…	4.60976511835629/2.9160373523233/3.53012225210685/0.154713127901041/0.371645105207009/0.733022104146437/0.75341146272473/0.392525907330365/5.75318027362862/2.98839597178174/0.0965816834800953/0.716221366103524/0.793731414570171/0.207906187455186/0.478552035740305/0.30850344679444/0.194638825031607/0.30487367100783/0.651957350516307/0.862978903293556/0.536374986406739/0.241322307639518/1.846293997…	hsa:4792/hsa:2335/hsa:1164/hsa:3910/hsa:3912/hsa:581/hsa:3911/hsa:3914/hsa:54205/hsa:4609/hsa:5295/hsa:5743/hsa:1647/hsa:79444/hsa:5925/hsa:842/hsa:3673/hsa:10319/hsa:1284/hsa:9618/hsa:7186/hsa:1030/hsa:3688/hsa:6502/hsa:5728/hsa:595/hsa:5970/hsa:598/hsa:1019/hsa:1643/hsa:1282/hsa:3908/hsa:578/hsa:5747/hsa:7709/hsa:331/hsa:3655/hsa:330/hsa:3915/hsa:7157/hsa:3675/hsa:1287/hsa:207/hsa:8517/hsa:3918…	48
hsa04114	Oocyte meiosis	57/2208	108/5675	0.002183154	0.04620814	ENSG00000198668/ENSG00000143933/ENSG00000164924/ENSG00000096433/ENSG00000160014/ENSG00000137449/ENSG00000113575/ENSG00000108953/ENSG00000176386/ENSG00000113742/ENSG00000170027/ENSG00000138814/ENSG00000137713/ENSG00000177189/ENSG00000128245/ENSG00000078304/ENSG00000107758/ENSG00000068971/ENSG00000154001/ENSG00000153107/ENSG00000105568/ENSG00000100387/ENSG00000150995/ENSG00000135476/ENSG00000065613…	4.68323392444897/7.28931516797652/3.27926425451518/0.423000974019176/0.914202008161063/0.328916261909673/1.04044041878349/4.69767683183029/0.746530947447156/0.324345818123911/1.86628061964116/0.648987666539691/0.515791170281346/0.594770003145323/0.975389366756835/0.729608069922732/0.387929708445352/0.0604031401622231/0.613158560816721/0.459838668513782/0.748601944327028/1.62662706089193/0.3101338…	hsa:801/hsa:805/hsa:7534/hsa:3710/hsa:808/hsa:132864/hsa:5515/hsa:7531/hsa:246184/hsa:80315/hsa:7532/hsa:5530/hsa:5519/hsa:6197/hsa:7533/hsa:5527/hsa:5532/hsa:5526/hsa:5529/hsa:64682/hsa:5518/hsa:9978/hsa:3708/hsa:9700/hsa:9748/hsa:51529/hsa:7529/hsa:5501/hsa:5566/hsa:9088/hsa:6790/hsa:817/hsa:3479/hsa:22849/hsa:5595/hsa:991/hsa:5525/hsa:112/hsa:5347/hsa:6500/hsa:8454/hsa:25847/hsa:10393/hsa:2988…	57
hsa04144	Endocytosis	109/2208	226/5675	0.002272531	0.04620814	ENSG00000170315/ENSG00000134853/ENSG00000070831/ENSG00000112305/ENSG00000105974/ENSG00000163466/ENSG00000130164/ENSG00000084733/ENSG00000121966/ENSG00000130724/ENSG00000103769/ENSG00000110195/ENSG00000122705/ENSG00000185359/ENSG00000143761/ENSG00000136717/ENSG00000255112/ENSG00000004059/ENSG00000198873/ENSG00000135631/ENSG00000106299/ENSG00000196961/ENSG00000133612/ENSG00000111237/ENSG00000170759…	25.3981019449579/0.270217942122415/2.71465334797648/1.02071982312026/0.408031464649022/3.31386530384583/0.790038196507428/1.04714620956489/0.719303447603204/1.3527491581273/1.12403436481807/8.74036085183861/3.14535517082913/0.8619700488932/4.11376518346164/0.988352118912572/0.801683565935731/1.36926953061638/0.0699089320557942/0.0893011386762646/0.75301974255664/0.283225771873176/0.38863156907549…	hsa:7314/hsa:5156/hsa:998/hsa:60682/hsa:857/hsa:10109/hsa:3949/hsa:10890/hsa:7852/hsa:27243/hsa:8766/hsa:2348/hsa:1211/hsa:9146/hsa:375/hsa:274/hsa:57132/hsa:381/hsa:2869/hsa:26056/hsa:8976/hsa:160/hsa:116988/hsa:51699/hsa:3799/hsa:79720/hsa:29924/hsa:58533/hsa:4734/hsa:8395/hsa:9267/hsa:116985/hsa:6643/hsa:10552/hsa:387/hsa:10094/hsa:5878/hsa:128866/hsa:8394/hsa:1785/hsa:50807/hsa:4218/hsa:5867/…	109
hsa05167	Kaposi's sarcoma-associated herpesvirus infection	76/2208	151/5675	0.002527709	0.048184447	ENSG00000170345/ENSG00000177606/ENSG00000128016/ENSG00000198668/ENSG00000100906/ENSG00000143933/ENSG00000170315/ENSG00000133703/ENSG00000096433/ENSG00000160014/ENSG00000139112/ENSG00000162434/ENSG00000110852/ENSG00000087088/ENSG00000081041/ENSG00000144848/ENSG00000172115/ENSG00000078369/ENSG00000138814/ENSG00000136244/ENSG00000125730/ENSG00000136997/ENSG00000145675/ENSG00000073756/ENSG00000034713…	20.4084405551852/20.6250022207138/1.67937683362515/4.68323392444897/4.60976511835629/7.28931516797652/25.3981019449579/0.884911627824002/0.423000974019176/0.914202008161063/0.539344307287278/0.823328981665267/0.0807246336342111/0.733022104146437/0.379621136789774/0.860796577957281/5.75318027362862/1.60496090604294/0.648987666539691/0.394147110208183/0.830389461390479/2.98839597178174/0.0965816834…	hsa:2353/hsa:3725/hsa:7538/hsa:801/hsa:4792/hsa:805/hsa:7314/hsa:3845/hsa:3710/hsa:808/hsa:23710/hsa:3716/hsa:9976/hsa:581/hsa:2920/hsa:64422/hsa:54205/hsa:2782/hsa:5530/hsa:3569/hsa:718/hsa:4609/hsa:5295/hsa:5743/hsa:11345/hsa:6774/hsa:6416/hsa:2787/hsa:5925/hsa:5532/hsa:842/hsa:5155/hsa:1827/hsa:2921/hsa:3091/hsa:4772/hsa:5335/hsa:3708/hsa:7186/hsa:148022/hsa:2033/hsa:3572/hsa:5879/hsa:595/hsa:…	76
